# Supplementary material for: Software algorithm and hardware design for real-time implementation of new spectral estimator
Source: Biomed Eng Online. 2014 May 9;13:61. doi: 10.1186/1475-925X-13-61 (PMC4057578; doi:10.1186/1475-925X-13-61)
Supplement: Additional file 2 — txtfiles.zip. [file 1475-925X-13-61-S2.zip › FILE189.TXT]

    -0.33150
    -0.09159
    -0.37384
    -0.02103
     0.17654
    -0.48674
    -0.24683
    -0.10571
    -0.19038
    -0.16216
    -0.59963
    -0.17627
     0.09186
     0.07775
     0.28944
    -0.19038
    -0.11982
    -0.06337
    -0.35973
     0.14831
     0.02130
     0.06364
    -0.19038
     0.07775
     0.02130
     0.37411
    -0.06337
    -0.19038
     0.17654
     0.06364
    -0.00692
    -0.28916
     0.02130
     0.10598
    -0.14804
    -0.21860
     0.20476
     0.23299
    -0.14804
     0.09186
    -0.03515
    -0.03515
    -0.23272
    -0.13393
     0.00719
    -0.03515
    -0.04926
     0.02130
    -0.06337
    -0.11982
     0.02130
    -0.00692
    -0.20449
    -0.33150
    -0.27505
     0.02130
    -0.11982
    -0.07748
    -0.17627
    -0.16216
     0.06364
     0.21887
     0.24710
     0.09186
    -0.34561
     0.23299
     0.30355
    -0.07748
     0.07775
     0.50112
     0.19065
     0.12009
     0.36000
     0.40233
     0.19065
     0.28944
     0.17654
    -0.03515
     0.28944
     0.43056
     0.36000
     0.12009
     0.07775
    -0.07748
     0.16243
     0.31766
    -0.04926
    -0.35973
    -0.50085
    -0.21860
    -0.45851
    -0.89599
    -1.05122
    -1.09356
    -1.40403
    -1.48870
    -1.94029
    -2.40600
    -3.28095
    -4.00067
    -4.35348
    -3.70432
    -1.20646
     2.81552
     3.50702
     2.64617
     0.27532
    -0.33150
    -0.13393
     1.40430
     4.01506
     4.77712
     6.27301
     6.14600
     4.87590
     4.01506
     2.63206
     2.57561
     2.67440
     1.85589
     1.26318
     0.57168
     0.19065
    -0.54318
    -0.91010
    -0.96655
    -1.02300
    -1.30524
    -1.00889
    -1.34758
    -0.71253
    -0.51496
    -0.67019
    -0.14804
    -0.23272
    -0.10571
    -0.24683
     0.04953
    -0.00692
     0.34588
     0.17654
     0.04953
     0.19065
     0.48701
     0.33177
     0.07775
    -0.14804
    -0.44440
    -1.02300
    -0.27505
     0.07775
     0.00719
    -0.41617
    -0.79720
    -0.44440
    -0.71253
    -0.48674
    -0.78309
    -0.58552
    -0.48674
    -0.35973
    -0.16216
    -0.19038
    -0.23272
    -0.31739
    -0.28916
     0.33177
     0.19065
     0.09186
    -0.14804
     0.07775
     0.16243
     0.09186
     0.23299
    -0.09159
    -0.06337
     0.34588
     0.13420
     0.14831
     0.19065
    -0.14804
    -0.03515
     0.20476
     0.17654
     0.20476
    -0.04926
     0.17654
     0.09186
     0.14831
     0.13420
     0.02130
     0.06364
     0.13420
     0.02130
     0.28944
     0.07775
    -0.03515
    -0.10571
     0.19065
     0.43056
     0.47289
    -0.00692
     0.34588
     0.30355
     0.33177
    -0.10571
    -0.03515
     0.24710
     0.31766
     0.52934
     0.33177
     0.52934
     0.16243
     0.24710
     0.44467
     0.75514
     1.07972
     0.33177
     0.17654
     0.24710
     0.57168
     0.51523
     0.43056
     0.57168
     0.61402
     0.44467
     0.47289
     0.09186
     0.09186
     0.23299
    -0.26094
     0.17654
     0.68458
    -0.27505
    -0.04926
    -0.07748
    -0.20449
     0.09186
     0.21887
    -0.03515
    -0.24683
     0.02130
    -0.00692
     0.07775
    -0.09159
     0.26121
    -0.34561
     0.16243
     0.41645
     0.12009
    -0.04926
    -0.26094
    -0.09159
     0.23299
     0.02130
    -0.16216
    -0.13393
    -0.41617
    -0.20449
    -0.31739
    -0.51496
    -0.83954
    -1.19235
    -1.74272
    -2.22254
    -3.26684
    -3.95834
    -2.74469
     0.36000
     3.53524
     3.32356
     1.81355
    -0.09159
    -0.89599
    -0.06337
     0.72691
     1.89823
     3.36590
     4.28319
     5.35572
     5.36983
     3.57758
     2.53328
     0.93860
     0.65635
     0.91037
     0.92448
     0.41645
     0.17654
    -0.07748
    -0.45851
    -0.99477
    -1.15001
    -0.98066
    -1.09356
    -1.48870
    -1.20646
    -0.88188
    -0.96655
    -1.02300
    -0.79720
    -0.75487
    -0.59963
    -0.59963
    -0.57141
    -0.24683
    -0.16216
    -0.17627
    -0.27505
    -0.02103
    -0.14804
    -0.20449
    -0.16216
     0.44467
     0.17654
    -0.11982
     0.09186
     0.27532
     0.44467
     0.30355
    -0.02103
     0.04953
    -0.10571
     0.41645
     0.12009
    -0.00692
    -0.17627
    -0.19038
    -0.14804
     0.10598
    -0.04926
     0.04953
     0.00719
    -0.19038
    -0.13393
    -0.02103
     0.02130
     0.02130
     0.30355
     0.09186
     0.17654
     0.30355
     0.24710
     0.14831
    -0.03515
     0.45878
     0.55757
     0.48701
     0.21887
     0.09186
     0.78336
     0.59990
     0.51523
     0.64224
     0.59990
     0.81159
     0.71280
     0.75514
     0.91037
     0.81159
    -0.21860
    -0.30328
    -0.41617
    -0.21860
     0.12009
    -0.06337
     0.16243
    -0.27505
    -0.59963
    -0.83954
    -0.71253
    -0.50085
    -0.68431
    -0.52907
    -0.24683
    -0.11982
    -0.11982
    -0.09159
    -0.04926
     0.16243
    -0.07748
     0.24710
     0.24710
     0.04953
     0.38822
     0.17654
     0.19065
     0.26121
     0.14831
    -0.02103
     0.06364
    -0.21860
    -0.30328
    -0.52907
     0.04953
    -0.19038
    -0.40206
    -0.31739
    -0.27505
    -0.30328
    -0.62786
    -0.58552
    -0.50085
    -0.74076
    -0.69842
    -0.62786
    -0.76898
    -0.51496
    -0.78309
    -0.89599
    -0.61375
    -0.38795
    -0.37384
    -0.45851
    -0.62786
    -0.85365
    -0.65608
    -0.48674
    -0.26094
    -0.48674
    -0.35973
    -0.24683
    -0.24683
     0.04953
    -0.03515
    -0.50085
    -0.19038
     0.09186
    -0.06337
     0.07775
     0.16243
    -0.24683
     0.03542
    -0.03515
     0.04953
     0.09186
     0.06364
     0.00719
     0.07775
    -0.13393
     0.07775
    -0.13393
    -0.24683
     0.17654
     0.19065
     0.34588
     0.28944
     0.45878
     0.31766
    -0.06337
    -0.24683
    -0.55730
    -0.93833
    -1.26291
    -0.72664
    -0.47262
     0.41645
     1.46075
     1.00916
     0.83981
     0.21887
    -1.10767
     0.03542
     1.48897
     1.63009
     3.38001
     3.33767
     0.68458
     0.52934
     0.79747
     1.07972
     1.13617
     1.20673
     0.58579
     0.14831
    -0.35973
    -0.57141
    -1.05122
    -1.00889
    -1.29113
    -1.03711
    -1.06534
    -1.03711
    -0.92421
    -0.67019
    -0.50085
    -0.50085
    -0.27505
    -0.44440
    -0.21860
    -0.30328
    -0.11982
     0.17654
     0.19065
     0.04953
    -0.03515
    -0.17627
    -0.04926
    -0.17627
    -0.03515
     0.13420
    -0.02103
     0.10598
     0.24710
     0.10598
     0.24710
    -0.00692
    -0.16216
     0.02130
     0.07775
    -0.20449
     0.03542
    -0.27505
     0.02130
    -0.40206
     0.38822
    -0.03515
     0.13420
     0.14831
    -0.07748
    -0.23272
    -0.21860
     0.00719
    -0.09159
     0.23299
     0.19065
     0.13420
     0.09186
     0.17654
     0.19065
     0.03542
    -0.03515
    -0.16216
     0.26121
     0.20476
     0.14831
     0.26121
     0.09186
     0.19065
    -0.11982
     0.16243
     0.38822
    -0.00692
    -0.00692
     0.14831
     0.04953
     0.02130
    -0.09159
     0.02130
     0.00719
     0.41645
     0.34588
     0.14831
    -0.13393
     0.09186
    -0.14804
    -0.00692
     0.38822
    -0.13393
     0.07775
     0.14831
     0.20476
     0.24710
     0.14831
    -0.00692
    -0.00692
     0.21887
     0.03542
    -0.11982
    -0.06337
    -0.21860
     0.00719
    -0.41617
     0.13420
    -0.06337
    -0.13393
    -0.51496
    -0.31739
    -0.38795
    -0.34561
    -0.68431
    -0.51496
    -0.61375
    -0.33150
    -0.51496
    -0.41617
    -0.57141
    -0.35973
    -0.76898
    -0.40206
    -0.33150
    -0.52907
    -0.50085
    -0.51496
    -0.58552
    -0.35973
    -0.27505
    -0.45851
    -0.27505
    -0.20449
    -0.57141
    -0.35973
    -0.41617
    -0.50085
    -0.50085
    -0.40206
    -0.02103
    -0.28916
    -0.37384
    -0.20449
    -0.02103
    -0.09159
    -0.06337
    -0.44440
    -0.34561
    -0.11982
    -0.17627
    -0.03515
    -0.21860
    -0.20449
    -0.07748
    -0.19038
     0.13420
     0.12009
    -0.20449
    -0.19038
     0.06364
    -0.19038
     0.00719
    -0.10571
    -0.09159
     0.02130
     0.10598
     0.26121
     0.02130
     0.04953
    -0.17627
    -0.47262
     0.13420
     0.17654
     0.09186
    -0.30328
    -0.09159
     0.10598
     0.07775
    -0.20449
    -0.11982
    -0.14804
    -0.10571
    -0.30328
    -0.35973
    -0.59963
    -0.48674
    -0.88188
    -0.82543
    -0.82543
    -0.82543
    -0.82543
    -0.44440
     0.51523
     1.67243
     2.81552
     1.89823
     1.79944
     0.99505
     1.64421
     3.74692
     4.79123
     6.85161
     3.53524
    -1.10767
    -0.04926
     2.16636
     3.21066
     2.80141
     2.09580
     0.68458
    -0.10571
    -1.15001
    -1.58749
    -1.61571
    -1.94029
    -2.22254
    -2.12375
    -1.51693
    -1.84151
    -2.01085
    -1.70038
    -1.50281
    -1.74272
    -2.13786
    -1.61571
    -1.46048
    -1.51693
    -1.37580
    -1.60160
    -1.16412
    -0.19038
     0.06364
    -0.10571
     0.06364
     0.23299
     0.41645
     1.07972
     1.65832
     1.47486
     1.50308
     1.37607
     1.71477
     1.46075
     1.37607
     1.27729
     1.12206
     1.13617
     1.23495
     1.02327
     0.75514
     0.62813
     0.20476
     0.24710
     0.52934
     0.44467
     0.09186
    -0.23272
    -0.06337
     0.21887
     0.10598
     0.06364
    -0.11982
     0.04953
     0.23299
    -0.16216
    -0.02103
    -0.06337
     0.12009
    -0.19038
     0.34588
     0.31766
    -0.09159
     0.16243
     0.07775
     0.09186
     0.02130
    -0.04926
     0.16243
     0.10598
     0.00719
    -0.04926
     0.13420
    -0.17627
    -0.03515
    -0.13393
    -0.07748
     0.21887
    -0.30328
    -0.17627
    -0.11982
    -0.20449
    -0.17627
    -0.31739
    -0.43029
    -0.04926
    -0.27505
     0.03542
    -0.23272
    -0.37384
    -0.16216
    -0.78309
    -0.31739
     0.03542
    -0.31739
    -0.34561
    -0.31739
    -0.04926
    -0.31739
    -0.40206
    -0.33150
    -0.48674
    -0.16216
    -0.04926
    -0.16216
    -0.26094
    -0.17627
    -0.67019
    -0.27505
     0.37411
    -0.28916
     0.03542
    -0.23272
    -0.07748
     0.02130
    -0.13393
    -0.02103
    -0.20449
     0.16243
     0.31766
     0.26121
     0.09186
     0.02130
     0.04953
    -0.17627
     0.03542
     0.17654
     0.12009
     0.06364
     0.12009
    -0.20449
    -0.24683
     0.16243
     0.00719
     0.09186
    -0.03515
    -0.28916
     0.02130
     0.06364
    -0.04926
    -0.27505
     0.02130
     0.10598
     0.07775
     0.00719
     0.10598
    -0.23272
    -0.00692
    -0.27505
     0.00719
    -0.03515
    -0.11982
    -0.02103
    -0.03515
     0.12009
    -0.03515
    -0.58552
    -0.07748
     0.02130
    -0.16216
    -0.26094
    -0.02103
    -0.20449
    -0.30328
    -0.28916
    -0.06337
    -0.27505
     0.27532
    -0.14804
     0.04953
     0.07775
    -0.03515
    -0.37384
    -0.14804
     0.07775
     0.12009
     0.04953
     0.27532
     0.02130
    -0.17627
    -0.72664
    -0.09159
    -0.09159
    -0.40206
    -0.44440
    -0.64197
    -0.21860
     0.52934
     1.00916
     0.78336
     1.07972
     1.30551
     0.26121
     0.16243
     0.62813
     0.71280
     1.47486
     1.85589
     1.19262
     1.34785
     1.89823
     1.43252
     0.92448
    -0.40206
    -0.65608
    -1.92618
     0.64224
     0.98093
    -0.00692
    -0.59963
    -0.93833
    -0.93833
    -0.91010
    -0.71253
    -0.79720
    -0.33150
    -0.35973
    -0.30328
    -0.41617
    -0.37384
    -0.02103
     0.02130
    -0.23272
     0.41645
     0.47289
     0.57168
     0.65635
     0.65635
     0.36000
     0.45878
     0.68458
     0.71280
     0.74103
     0.65635
     0.33177
     0.48701
     0.52934
     0.44467
     0.23299
     0.36000
     0.20476
     0.31766
     0.19065
     0.12009
     0.09186
     0.02130
    -0.00692
    -0.17627
     0.06364
     0.03542
     0.14831
    -0.02103
    -0.06337
    -0.13393
    -0.24683
    -0.26094
     0.14831
    -0.19038
    -0.00692
     0.06364
    -0.04926
    -0.20449
     0.07775
     0.03542
     0.17654
    -0.02103
    -0.14804
    -0.14804
    -0.07748
    -0.13393
    -0.20449
    -0.23272
     0.10598
     0.02130
    -0.21860
    -0.06337
    -0.27505
    -0.64197
    -0.20449
    -0.14804
    -0.19038
    -0.07748
    -0.20449
    -0.14804
    -0.06337
    -0.03515
    -0.21860
    -0.44440
    -0.09159
    -0.06337
    -0.16216
    -0.20449
    -0.14804
    -0.14804
    -0.19038
    -0.24683
     0.20476
     0.10598
     0.19065
    -0.14804
     0.20476
     0.24710
     0.09186
     0.16243
     0.58579
     0.74103
     0.85392
     0.98093
     0.58579
     0.52934
    -0.17627
    -0.59963
    -0.96655
    -0.21860
     0.51523
     0.10598
    -0.61375
    -0.71253
    -0.83954
    -0.92421
    -0.96655
    -0.67019
    -0.85365
    -0.61375
    -0.38795
    -0.30328
    -0.16216
    -0.19038
     0.19065
     0.45878
     0.58579
     0.51523
     0.52934
     0.47289
     0.59990
     0.20476
     0.36000
     0.69869
     0.40233
     0.17654
     0.41645
     0.41645
     0.26121
     0.38822
    -0.00692
    -0.07748
     0.24710
     0.04953
    -0.07748
     0.00719
     0.00719
    -0.07748
    -0.00692
     0.23299
     0.16243
    -0.10571
     0.14831
     0.03542
    -0.09159
     0.00719
     0.31766
     0.19065
     0.19065
     0.23299
     0.07775
     0.21887
     0.20476
     0.40233
    -0.28916
     0.17654
     0.27532
     0.12009
    -0.02103
     0.38822
     0.20476
     0.31766
     0.04953
     0.07775
     0.19065
     0.31766
     0.14831
    -0.07748
    -0.13393
     0.33177
     0.09186
     0.78336
     1.34785
     2.18047
     2.90019
     2.77318
     2.27926
     1.41841
     1.13617
     0.33177
     0.68458
     0.16243
     0.95271
     0.75514
     0.13420
     0.43056
    -0.20449
    -1.46048
    -2.49067
    -2.05319
    -2.47656
    -2.06730
    -1.65805
    -1.40403
    -0.78309
    -1.53104
    -1.50281
    -0.62786
    -0.27505
     0.23299
     0.57168
     0.59990
     0.74103
     0.69869
     0.92448
     0.74103
     0.57168
     0.50112
     0.62813
     0.62813
     0.68458
     0.75514
     0.55757
     0.50112
     0.67046
     0.55757
     0.31766
     0.41645
     0.52934
    -0.03515
     0.38822
     0.61402
     0.16243
     0.16243
     0.10598
     0.17654
     0.37411
     0.04953
    -0.16216
     0.03542
     0.19065
     0.14831
    -0.16216
     0.00719
    -0.02103
    -0.14804
     0.00719
    -0.00692
    -0.11982
    -0.43029
    -0.03515
    -0.16216
     0.00719
    -0.16216
    -0.17627
    -0.09159
    -0.07748
     0.10598
    -0.17627
    -0.28916
    -0.26094
    -0.40206
    -0.14804
    -0.00692
     0.02130
    -0.17627
    -0.23272
    -0.11982
    -0.17627
    -0.07748
    -0.30328
     0.00719
    -0.24683
     0.04953
     0.03542
    -0.09159
     0.03542
    -0.07748
    -0.19038
     0.14831
     0.04953
     0.04953
    -0.21860
    -0.14804
    -0.10571
    -0.04926
    -0.00692
    -0.10571
    -0.21860
     0.10598
     0.19065
    -0.04926
    -0.14804
    -0.19038
    -0.38795
    -0.11982
     0.31766
    -0.03515
    -0.04926
    -0.02103
    -0.27505
    -0.09159
     0.00719
    -0.14804
     0.07775
    -0.37384
    -0.07748
     0.00719
     0.03542
    -0.04926
    -0.33150
     0.16243
     0.26121
     0.09186
    -0.14804
    -0.16216
     0.36000
     0.00719
    -0.03515
     0.00719
     0.13420
     0.02130
     0.40233
     0.12009
     0.27532
     0.17654
     0.09186
    -0.17627
     0.34588
    -0.10571
    -0.69842
    -0.44440
    -0.85365
    -1.10767
    -0.52907
    -0.54318
    -0.48674
    -0.88188
    -0.99477
    -0.79720
    -0.62786
    -0.89599
    -0.67019
    -0.69842
    -0.03515
    -0.03515
    -0.00692
     0.20476
     0.41645
     0.26121
     0.65635
     0.51523
     0.17654
     0.43056
     0.65635
     0.43056
     0.50112
     0.12009
     0.21887
    -0.04926
     0.10598
     0.38822
    -0.04926
    -0.17627
    -0.28916
    -0.27505
     0.07775
    -0.13393
    -0.16216
    -0.28916
    -0.27505
    -0.17627
    -0.07748
    -0.37384
    -0.34561
    -0.40206
    -0.58552
    -0.57141
    -0.30328
    -0.81132
    -0.83954
    -0.85365
    -0.72664
    -0.96655
    -1.88384
    -2.46244
    -2.78702
    -1.72861
    -1.16412
    -0.02103
     1.23495
     0.45878
    -0.47262
    -0.74076
    -1.07945
    -0.68431
     1.94056
     2.08168
     3.05543
     2.98487
     0.54345
    -0.35973
     0.16243
     0.23299
     0.62813
     0.96682
     0.93860
     0.06364
    -0.81132
    -0.85365
    -0.83954
    -0.71253
    -0.79720
    -0.75487
    -0.55730
    -0.07748
    -0.13393
     0.58579
     0.47289
     0.61402
     0.96682
     0.88215
     1.03738
     0.69869
     0.65635
     0.48701
     0.59990
     0.79747
     0.74103
     0.72691
     0.48701
     0.27532
     0.51523
     0.20476
     0.47289
     0.07775
     0.36000
     0.33177
     0.20476
     0.21887
     0.07775
    -0.21860
     0.43056
     0.44467
     0.24710
     0.04953
     0.06364
     0.03542
     0.14831
     0.36000
    -0.17627
     0.19065
    -0.09159
     0.12009
     0.17654
     0.21887
     0.04953
    -0.24683
     0.23299
     0.17654
     0.20476
     0.12009
    -0.00692
     0.02130
     0.12009
     0.10598
     0.13420
     0.09186
     0.12009
    -0.09159
     0.23299
     0.07775
     0.33177
    -0.19038
    -0.11982
     0.45878
     0.16243
     0.00719
    -0.00692
     0.36000
     0.12009
    -0.14804
     0.13420
     0.21887
     0.09186
    -0.04926
     0.04953
    -0.02103
     0.40233
    -0.33150
    -0.19038
    -0.16216
    -0.13393
    -0.16216
    -0.10571
    -0.37384
    -0.17627
    -0.04926
    -0.45851
    -0.30328
     0.10598
    -0.28916
    -0.34561
    -0.31739
    -0.17627
    -0.14804
    -0.62786
    -0.37384
     0.14831
    -0.20449
     0.09186
    -0.13393
    -0.21860
     0.12009
     0.41645
     0.00719
    -0.03515
     0.24710
     0.36000
     0.38822
     0.59990
     0.41645
    -0.00692
     0.43056
     0.61402
     0.65635
     0.37411
     0.37411
    -0.19038
     0.27532
     0.26121
     0.23299
     0.23299
     0.64224
     0.34588
    -0.13393
    -0.51496
    -0.34561
    -0.37384
    -0.35973
    -0.31739
    -0.78309
    -0.88188
    -1.06534
    -0.99477
    -1.40403
    -1.36169
    -1.22057
    -1.17823
    -1.22057
    -1.17823
    -1.27702
    -1.47459
    -1.15001
    -1.46048
    -1.72861
    -1.92618
    -2.34955
    -3.15394
    -3.76077
    -2.27899
    -0.96655
    -0.27505
     1.17850
     1.31963
     0.89626
     0.36000
    -0.04926
    -0.44440
     1.41841
     3.23889
     3.56347
     5.11581
     4.43842
     1.88411
     1.87000
     2.40627
     2.09580
     1.78533
     1.46075
     0.67046
     0.12009
    -0.09159
    -0.59963
    -1.09356
    -1.07945
    -1.26291
    -1.50281
    -1.22057
    -0.79720
    -0.88188
    -0.86777
    -0.48674
    -0.72664
    -0.57141
    -0.47262
    -0.44440
     0.06364
    -0.19038
    -0.17627
    -0.00692
    -0.13393
    -0.19038
    -0.17627
    -0.07748
    -0.04926
    -0.02103
     0.09186
     0.31766
    -0.00692
    -0.04926
    -0.09159
    -0.10571
     0.34588
     0.34588
     0.38822
     0.31766
     0.41645
     0.21887
     0.50112
     0.28944
     0.27532
     0.61402
     0.13420
     0.41645
     0.45878
     0.26121
     0.27532
     0.24710
     0.27532
     0.33177
     0.27532
     0.12009
    -0.13393
     0.14831
     0.10598
    -0.20449
     0.26121
     0.34588
     0.12009
     0.20476
     0.23299
     0.23299
     0.02130
     0.20476
     0.26121
     0.07775
     0.34588
    -0.00692
     0.37411
     0.07775
     0.31766
     0.16243
     0.33177
     0.10598
     0.14831
     0.12009
     0.38822
     0.10598
     0.43056
    -0.07748
    -0.02103
    -0.16216
     0.30355
     0.19065
     0.17654
    -0.23272
    -0.00692
    -0.20449
    -0.26094
     0.31766
    -0.02103
    -0.26094
    -0.09159
     0.09186
     0.02130
     0.03542
    -0.14804
     0.10598
     0.03542
     0.07775
     0.07775
     0.06364
     0.21887
     0.31766
    -0.07748
     0.41645
     0.72691
     0.24710
     0.51523
     0.37411
     0.55757
     0.30355
     0.48701
     0.48701
     0.75514
     1.05149
     0.72691
     0.89626
     0.64224
     0.58579
     0.51523
     0.78336
     0.83981
     0.51523
     0.19065
     0.52934
     0.65635
     0.57168
     0.30355
     0.28944
     0.00719
     0.02130
     0.06364
     0.00719
    -0.31739
    -0.43029
    -0.43029
    -0.31739
    -0.47262
    -0.69842
    -0.79720
    -0.86777
    -0.61375
    -0.82543
    -1.17823
    -1.38992
    -1.65805
    -1.47459
    -1.86973
    -1.95440
    -2.91403
    -3.77488
    -4.81918
    -5.29900
    -3.60553
    -2.85759
    -2.01085
    -0.78309
    -0.40206
    -1.37580
    -2.37777
    -3.09749
    -1.30524
     1.27729
     1.98290
     3.43646
     2.80141
     1.44664
     1.98290
     2.08168
     2.26514
     1.82767
     1.58776
     1.24907
     0.74103
     0.16243
    -0.58552
    -0.72664
    -1.41814
    -1.34758
    -1.53104
    -1.33347
    -1.61571
    -1.41814
    -1.10767
    -1.33347
    -1.13590
    -0.88188
    -0.81132
    -0.91010
    -0.65608
    -0.44440
    -0.35973
    -0.31739
    -0.55730
    -0.07748
    -0.41617
     0.03542
    -0.13393
    -0.02103
    -0.06337
    -0.24683
    -0.17627
     0.26121
     0.27532
    -0.14804
     0.43056
     0.10598
     0.45878
     0.38822
     0.24710
     0.37411
     0.21887
     0.36000
     0.45878
     0.41645
     0.41645
     0.48701
     0.13420
     0.54345
     0.58579
     0.17654
     0.19065
     0.27532
     0.34588
     0.13420
     0.31766
     0.16243
     0.03542
     0.13420
     0.26121
     0.30355
     0.13420
     0.12009
     0.02130
     0.13420
     0.06364
     0.02130
     0.02130
    -0.09159
     0.02130
     0.04953
    -0.31739
    -0.23272
    -0.43029
    -0.07748
     0.02130
    -0.17627
    -0.40206
    -0.58552
    -0.69842
    -0.74076
     0.19065
    -0.27505
    -0.51496
    -0.76898
    -0.44440
    -0.55730
    -0.40206
    -0.79720
    -0.76898
    -0.64197
    -0.26094
    -0.54318
    -0.47262
    -0.71253
    -0.65608
    -0.86777
    -0.34561
    -0.50085
    -0.59963
    -0.64197
    -0.54318
    -0.50085
    -0.28916
    -0.35973
    -0.33150
    -0.43029
    -0.31739
    -0.27505
    -0.37384
    -0.41617
    -0.31739
    -0.65608
    -0.14804
     0.13420
    -0.30328
    -0.44440
    -0.27505
    -0.17627
    -0.52907
    -0.45851
    -0.28916
    -0.38795
    -0.59963
    -0.28916
    -0.27505
     0.00719
    -0.28916
    -0.47262
    -0.47262
    -0.16216
    -0.06337
    -0.24683
    -0.17627
    -0.17627
    -0.47262
    -0.21860
    -0.44440
    -0.35973
    -0.98066
    -1.22057
    -2.32132
    -2.67413
    -2.12375
    -0.20449
     1.40430
     2.44860
     1.94056
     1.17850
     0.54345
     0.68458
     0.67046
     0.98093
     1.41841
     2.49094
     4.25496
     4.04328
     3.63403
     2.63206
     0.30355
    -0.38795
    -0.23272
     0.06364
    -0.10571
    -1.13590
    -1.23468
    -1.98263
    -1.74272
    -2.30721
    -2.34955
    -2.44833
    -2.32132
    -2.27899
    -2.02497
    -1.86973
    -1.89796
    -1.70038
    -1.81328
    -1.43225
    -1.06534
    -0.91010
    -1.23468
    -1.27702
    -1.15001
    -0.95244
    -0.82543
    -0.69842
    -0.89599
    -0.86777
    -0.79720
    -0.79720
    -0.69842
    -0.85365
    -1.34758
    -0.96655
    -0.68431
    -0.95244
    -0.71253
    -0.79720
    -0.79720
    -1.20646
    -0.96655
    -0.96655
    -1.05122
    -0.55730
    -0.89599
    -0.72664
    -0.48674
    -0.78309
    -0.58552
    -0.54318
    -0.23272
    -0.20449
    -0.43029
    -0.27505
     0.09186
    -0.06337
    -0.06337
    -0.11982
     0.00719
    -0.00692
     0.06364
    -0.00692
    -0.02103
    -0.51496
    -0.57141
    -0.78309
    -0.55730
    -0.16216
    -0.65608
    -0.67019
    -1.00889
    -0.96655
    -0.85365
    -0.92421
    -0.52907
    -0.44440
    -0.72664
    -0.52907
    -0.24683
    -0.40206
    -0.20449
    -0.51496
    -0.13393
    -0.04926
     0.16243
     0.04953
    -0.19038
     0.09186
     0.12009
    -0.33150
    -0.09159
    -0.17627
    -0.17627
    -0.07748
    -0.04926
     0.21887
     0.02130
    -0.33150
    -0.30328
    -0.06337
     0.20476
     0.30355
     0.09186
     0.09186
     0.02130
     0.21887
     0.17654
     0.26121
     0.03542
     0.37411
     0.14831
     0.28944
     0.45878
    -0.19038
    -0.31739
     0.13420
     0.34588
     0.06364
    -0.17627
    -0.00692
    -0.31739
    -0.06337
    -0.34561
     0.13420
    -0.37384
    -0.04926
    -0.23272
    -0.24683
    -0.07748
    -0.27505
    -0.48674
    -0.28916
    -0.35973
    -0.04926
    -0.09159
    -0.59963
    -0.98066
    -1.06534
    -1.27702
    -1.77095
    -2.30721
    -3.12572
    -3.59142
    -1.98263
     1.79944
     3.95861
     2.91430
     1.78533
     0.00719
     0.26121
     0.75514
     1.10794
     1.96879
     3.97272
     5.49684
     5.92020
     4.24085
     3.12599
     1.02327
     0.78336
     1.00916
     0.98093
     0.65635
    -0.10571
     0.06364
    -0.44440
    -0.68431
    -0.85365
    -0.82543
    -0.81132
    -0.98066
    -0.74076
    -0.35973
    -0.17627
    -0.19038
    -0.04926
     0.09186
     0.13420
     0.07775
     0.19065
     0.12009
     0.47289
     0.19065
     0.00719
    -0.11982
     0.03542
    -0.00692
    -0.07748
     0.13420
     0.06364
     0.00719
    -0.19038
    -0.14804
    -0.21860
     0.02130
    -0.30328
    -0.20449
     0.04953
    -0.31739
     0.02130
     0.10598
    -0.10571
    -0.20449
    -0.03515
    -0.27505
    -0.06337
     0.10598
    -0.09159
    -0.16216
    -0.06337
    -0.16216
    -0.26094
    -0.16216
     0.10598
     0.21887
    -0.14804
     0.07775
     0.26121
     0.12009
    -0.09159
    -0.20449
    -0.07748
     0.16243
     0.16243
     0.00719
    -0.04926
     0.13420
     0.31766
    -0.21860
     0.13420
     0.16243
    -0.37384
    -0.07748
     0.04953
    -0.11982
    -0.10571
    -0.26094
    -0.07748
    -0.03515
    -0.00692
    -0.23272
    -0.10571
    -0.28916
    -0.21860
    -0.21860
    -0.37384
    -0.03515
    -0.33150
    -0.13393
    -0.09159
    -0.04926
    -0.24683
    -0.16216
    -0.20449
    -0.19038
    -0.16216
    -0.00692
     0.00719
    -0.09159
     0.03542
    -0.21860
     0.12009
     0.20476
     0.13420
     0.07775
     0.33177
     0.36000
     0.34588
     0.30355
     0.28944
     0.44467
     0.48701
     0.54345
     0.43056
     0.07775
     0.23299
     0.04953
     0.04953
     0.44467
     0.23299
    -0.04926
    -0.14804
     0.02130
    -0.19038
    -0.24683
    -0.23272
    -0.24683
    -0.33150
     0.07775
     0.07775
     0.06364
     0.02130
     0.03542
     0.12009
     0.58579
     0.54345
     0.24710
     0.23299
     0.57168
     0.74103
     0.33177
     0.41645
     0.20476
     0.07775
     0.10598
     0.20476
    -0.41617
    -0.37384
    -0.99477
    -1.16412
    -0.96655
    -1.77095
    -2.73058
    -3.94422
    -4.33937
    -2.36366
     2.02524
     3.59169
     2.49094
     0.81159
    -0.45851
    -0.41617
    -0.67019
     0.61402
     2.34982
     3.91627
     5.11581
     5.34160
     3.61991
     2.50505
     1.02327
     1.24907
     1.36196
     1.02327
     0.52934
     0.21887
     0.03542
    -0.10571
    -0.45851
    -0.61375
    -0.76898
    -0.59963
    -0.78309
    -0.52907
    -0.55730
    -0.79720
    -0.37384
    -0.28916
    -0.06337
    -0.33150
    -0.23272
    -0.11982
     0.12009
     0.28944
    -0.11982
     0.12009
    -0.03515
    -0.17627
    -0.20449
     0.17654
     0.19065
    -0.14804
    -0.54318
    -0.44440
    -0.34561
    -0.51496
    -0.68431
    -0.91010
    -0.83954
    -0.69842
    -0.82543
    -0.95244
    -0.88188
    -1.03711
    -1.05122
    -1.12178
    -0.76898
    -0.88188
    -1.02300
    -0.99477
    -0.55730
    -0.69842
    -0.40206
    -0.83954
    -0.47262
    -0.04926
    -0.38795
    -0.41617
    -0.24683
    -0.33150
    -0.21860
    -0.28916
     0.28944
     0.03542
    -0.24683
    -0.03515
    -0.37384
     0.06364
     0.14831
    -0.16216
    -0.35973
    -0.11982
     0.07775
    -0.38795
    -0.09159
    -0.59963
    -0.19038
    -0.68431
    -0.19038
    -0.20449
    -0.50085
    -0.45851
    -0.64197
    -0.35973
    -0.21860
    -0.24683
    -0.76898
    -0.40206
    -0.44440
    -0.43029
    -0.47262
    -0.55730
    -0.41617
    -0.59963
    -0.33150
     0.04953
    -0.27505
    -0.50085
    -0.47262
    -0.13393
    -0.59963
    -0.34561
    -0.35973
    -0.35973
    -0.17627
     0.07775
    -0.07748
    -0.21860
    -0.20449
    -0.43029
    -0.21860
     0.07775
     0.13420
    -0.13393
    -0.04926
     0.19065
     0.16243
     0.19065
    -0.06337
     0.37411
    -0.00692
     0.31766
     0.51523
     0.31766
     0.44467
     0.13420
    -0.11982
     0.34588
     0.16243
     0.17654
    -0.00692
     0.02130
    -0.19038
    -0.21860
    -0.45851
    -0.34561
    -0.47262
    -0.64197
    -0.85365
    -0.59963
    -0.58552
    -0.75487
    -0.61375
    -0.61375
    -0.44440
    -0.57141
    -0.81132
    -1.29113
    -1.06534
    -0.48674
    -0.52907
    -0.92421
    -0.76898
    -0.83954
    -1.12178
    -1.20646
    -1.24879
    -1.02300
    -1.51693
    -1.27702
    -0.98066
    -1.15001
    -1.16412
    -0.61375
    -0.83954
    -0.67019
    -0.89599
    -0.37384
    -0.27505
    -0.33150
     0.28944
     0.27532
     0.04953
     0.86804
     2.23692
     2.90019
     2.73085
     1.53131
     0.38822
     1.16439
     2.33570
     3.05543
     1.51720
     1.46075
     1.23495
     0.98093
     1.09383
     0.75514
     0.54345
    -0.06337
    -0.30328
    -0.71253
    -0.57141
    -0.54318
    -0.50085
    -0.67019
    -0.58552
    -0.27505
    -0.38795
    -0.28916
     0.07775
     0.24710
     0.16243
     0.47289
     0.48701
     0.44467
     0.45878
     0.43056
     0.51523
     0.86804
     0.75514
     0.52934
     0.31766
     0.48701
     0.30355
     0.41645
     0.33177
     0.34588
     0.43056
    -0.10571
    -0.16216
     0.04953
    -0.00692
    -0.37384
    -0.41617
    -0.13393
    -0.35973
    -0.65608
    -0.40206
    -0.38795
    -0.75487
    -0.38795
    -0.65608
    -0.57141
    -0.75487
    -0.74076
    -0.54318
    -0.67019
    -0.58552
    -0.93833
    -0.88188
    -0.54318
    -0.54318
    -0.62786
    -0.74076
    -0.59963
    -0.54318
    -0.54318
    -0.57141
    -0.59963
    -0.62786
    -0.20449
    -0.31739
    -0.24683
    -0.47262
    -0.44440
    -0.61375
    -0.28916
    -0.09159
    -0.26094
    -0.19038
    -0.33150
    -0.31739
    -0.31739
    -0.43029
    -0.48674
    -0.24683
    -0.48674
    -0.31739
    -0.41617
    -0.44440
    -0.14804
    -0.69842
    -0.57141
    -0.37384
    -0.38795
    -0.21860
    -0.28916
    -0.54318
    -0.26094
    -0.23272
     0.03542
    -0.41617
    -0.16216
     0.02130
    -0.07748
     0.13420
    -0.04926
    -0.09159
    -0.30328
     0.02130
     0.30355
     0.58579
     0.37411
    -0.16216
    -0.00692
    -0.14804
     0.00719
    -0.04926
     0.09186
    -0.00692
    -0.13393
    -0.19038
    -0.10571
    -0.17627
    -0.38795
    -0.38795
    -0.43029
    -0.65608
    -0.38795
    -0.81132
    -0.65608
    -0.61375
    -0.83954
    -0.52907
    -0.37384
    -0.52907
    -0.75487
    -0.57141
    -0.47262
    -0.43029
    -0.68431
    -0.47262
    -0.34561
    -0.26094
    -0.35973
    -0.27505
    -0.48674
    -0.65608
    -0.35973
    -0.64197
    -0.21860
    -0.34561
    -0.57141
    -0.45851
    -0.26094
    -0.19038
    -0.38795
    -0.65608
    -0.38795
    -0.50085
    -0.47262
    -0.47262
    -0.44440
    -0.35973
    -0.16216
    -0.14804
     0.31766
    -0.51496
    -1.22057
    -2.18020
    -1.78506
    -0.91010
     0.14831
     0.24710
     0.71280
     0.40233
    -0.09159
    -0.58552
    -0.89599
     0.37411
     0.45878
     0.79747
     1.02327
     0.98093
     1.16439
     0.48701
     0.48701
     0.62813
     0.62813
     0.50112
     0.40233
     0.33177
     0.07775
     0.16243
     0.03542
     0.06364
     0.28944
     0.23299
     0.58579
     0.50112
     0.83981
     0.78336
     0.64224
     0.92448
     0.92448
     0.96682
     0.91037
     0.99505
     0.48701
     0.69869
     0.61402
     0.57168
     0.27532
    -0.06337
    -0.04926
    -0.34561
    -0.21860
    -0.48674
    -0.81132
    -0.69842
    -0.72664
    -1.19235
    -1.33347
    -1.19235
    -1.37580
    -1.77095
    -1.47459
    -1.60160
    -1.78506
    -1.79917
    -1.85562
    -1.81328
    -1.48870
    -1.58749
    -1.88384
    -1.78506
    -2.01085
    -1.70038
    -1.91207
    -1.61571
    -1.65805
    -1.64394
    -1.58749
    -1.51693
    -1.47459
    -1.47459
    -1.41814
    -1.34758
    -1.12178
    -1.13590
    -0.88188
    -1.15001
    -0.81132
    -0.74076
    -0.86777
    -0.51496
    -0.24683
    -0.19038
    -0.34561
    -0.44440
     0.07775
    -0.09159
    -0.07748
    -0.11982
     0.14831
     0.13420
     0.23299
     0.03542
    -0.11982
    -0.02103
    -0.23272
    -0.09159
    -0.10571
    -0.13393
    -0.10571
    -0.35973
    -0.37384
    -0.45851
    -0.52907
    -0.59963
    -0.43029
    -0.38795
    -0.38795
    -0.62786
    -0.54318
    -0.64197
    -0.89599
    -0.37384
    -0.54318
    -0.52907
    -0.61375
    -0.59963
    -0.43029
    -0.35973
    -0.34561
    -0.75487
    -0.34561
    -0.35973
    -0.23272
    -0.35973
    -0.26094
    -0.09159
    -0.48674
    -0.20449
    -0.02103
     0.03542
    -0.20449
    -0.30328
     0.07775
     0.02130
    -0.03515
    -0.10571
    -0.09159
     0.24710
    -0.04926
     0.13420
     0.14831
    -0.06337
     0.12009
    -0.16216
     0.16243
     0.26121
    -0.02103
     0.06364
    -0.09159
     0.33177
    -0.20449
     0.00719
    -0.19038
     0.19065
    -0.03515
     0.06364
     0.07775
    -0.09159
    -0.20449
    -0.52907
    -0.14804
    -0.09159
    -0.11982
    -0.27505
    -0.09159
    -0.09159
     0.21887
     0.10598
    -0.47262
    -0.26094
    -0.45851
    -0.03515
    -0.96655
    -1.10767
    -1.06534
    -1.13590
    -0.74076
    -0.23272
    -0.40206
    -1.02300
    -1.00889
     1.33374
     3.04131
     2.29337
     1.15028
     0.33177
     1.85589
     2.66028
     2.98487
     2.66028
     1.64421
     3.02720
     2.47683
     2.22281
     1.91234
     1.41841
     1.03738
     0.37411
     0.04953
    -0.31739
    -0.69842
    -0.67019
    -0.51496
    -0.54318
    -0.52907
    -0.64197
    -0.14804
    -0.45851
    -0.17627
     0.12009
     0.48701
     0.26121
     0.02130
     0.13420
     0.68458
     0.40233
     0.43056
     0.40233
     0.47289
     0.52934
     0.76925
     0.27532
     0.19065
     0.10598
     0.20476
    -0.04926
     0.23299
     0.13420
    -0.47262
    -0.35973
    -0.62786
    -0.40206
    -0.69842
    -0.64197
    -0.67019
    -0.74076
    -0.75487
    -0.65608
    -0.62786
    -0.55730
    -0.78309
    -0.88188
    -0.34561
    -0.03515
    -0.44440
    -0.61375
    -0.30328
    -0.40206
    -0.43029
    -0.27505
    -0.57141
    -0.09159
    -0.09159
    -0.19038
     0.14831
    -0.23272
    -0.30328
    -0.37384
    -0.13393
    -0.02103
    -0.26094
    -0.44440
    -0.20449
    -0.21860
    -0.37384
    -0.57141
    -0.28916
    -0.27505
    -0.48674
    -0.41617
    -0.52907
    -0.34561
    -0.51496
    -0.64197
    -0.55730
    -0.30328
    -0.06337
    -0.50085
    -0.67019
    -0.40206
    -0.35973
    -0.40206
    -0.37384
    -0.30328
    -0.64197
    -0.02103
    -0.19038
    -0.54318
    -0.19038
    -0.47262
    -0.54318
    -0.19038
    -0.13393
    -0.44440
    -0.45851
    -0.28916
    -0.16216
    -0.47262
    -0.41617
    -0.41617
    -0.21860
    -0.38795
    -0.33150
    -0.21860
    -0.48674
    -0.43029
    -0.55730
    -0.20449
    -0.38795
    -0.11982
    -0.55730
    -0.26094
    -0.45851
    -0.47262
    -0.35973
    -0.24683
    -0.58552
    -0.23272
    -0.48674
    -0.26094
    -0.28916
    -0.54318
    -0.79720
    -0.51496
    -0.09159
    -0.40206
    -0.67019
    -0.40206
    -0.65608
    -0.54318
    -0.54318
    -0.54318
    -0.72664
    -0.62786
    -0.40206
    -0.78309
    -0.85365
    -0.61375
    -0.93833
    -0.62786
    -0.28916
    -0.52907
    -0.23272
     0.20476
     0.82570
     0.44467
     0.28944
    -0.04926
     0.40233
     1.06561
     1.37607
     1.07972
     0.59990
     0.96682
     0.62813
    -0.06337
     0.26121
     0.64224
     0.81159
     1.19262
     0.30355
    -1.41814
    -1.15001
    -1.31936
    -2.01085
    -1.17823
    -0.78309
    -1.60160
    -2.12375
    -2.25076
    -2.33543
    -2.51889
    -2.34955
    -2.09553
    -2.39188
    -2.51889
    -2.33543
    -2.23665
    -1.89796
    -1.53104
    -1.31936
    -1.07945
    -0.78309
    -0.75487
    -0.65608
    -0.48674
    -0.19038
    -0.43029
    -0.19038
     0.37411
     0.13420
     0.02130
    -0.06337
    -0.00692
    -0.17627
     0.04953
    -0.14804
    -0.07748
    -0.43029
    -0.03515
     0.02130
     0.02130
    -0.11982
    -0.35973
    -0.23272
     0.06364
     0.30355
     0.02130
    -0.28916
    -0.24683
    -0.03515
     0.21887
     0.20476
     0.04953
     0.07775
    -0.20449
     0.02130
     0.20476
    -0.21860
    -0.10571
    -0.38795
    -0.14804
     0.14831
     0.12009
    -0.52907
    -0.02103
    -0.47262
    -0.40206
    -0.17627
    -0.24683
    -0.34561
    -0.09159
    -0.17627
    -0.20449
    -0.02103
    -0.37384
    -0.26094
    -0.19038
     0.12009
    -0.03515
    -0.21860
    -0.09159
    -0.21860
     0.03542
     0.07775
     0.09186
     0.04953
     0.23299
    -0.19038
    -0.07748
     0.07775
     0.19065
     0.10598
    -0.27505
     0.26121
     0.51523
     0.03542
     0.34588
     0.19065
     0.06364
    -0.06337
     0.16243
    -0.07748
     0.28944
     0.27532
     0.17654
     0.21887
     0.12009
     0.26121
     0.00719
     0.27532
     0.37411
     0.17654
     0.30355
     0.20476
     0.43056
     0.30355
     0.13420
    -0.21860
     0.10598
    -0.20449
    -0.33150
    -0.09159
    -0.43029
    -0.43029
    -0.91010
    -0.33150
    -0.34561
    -0.69842
    -0.65608
    -0.35973
    -0.41617
    -0.67019
    -0.26094
    -0.54318
    -0.27505
     0.03542
     0.14831
    -0.30328
    -0.00692
     0.03542
    -0.06337
     0.07775
     0.03542
     0.30355
     0.04953
     0.06364
    -0.00692
     0.27532
     0.02130
     0.21887
     0.20476
     0.38822
     0.12009
     0.19065
     0.07775
     0.16243
     0.23299
     0.09186
    -0.00692
     0.21887
     0.20476
     0.14831
     0.41645
    -0.09159
    -0.37384
    -0.13393
    -0.09159
     0.06364
     0.09186
    -0.13393
    -0.11982
    -0.14804
     0.04953
    -0.30328
    -0.06337
    -0.14804
    -0.27505
     0.03542
     0.16243
     0.04953
    -0.03515
    -0.30328
     0.06364
    -0.09159
    -0.04926
    -0.17627
    -0.26094
    -0.30328
    -0.74076
    -1.06534
    -1.34758
    -1.92618
    -1.78506
    -0.03515
     3.21066
     7.11974
     8.71442
     6.10366
     1.47486
     1.60187
     2.47683
     2.54739
     3.09776
     4.08562
     5.39805
     6.47058
     4.08562
     0.00719
    -1.27702
    -1.67216
    -2.15198
    -2.92815
    -3.78899
    -3.87366
    -4.73451
    -4.40993
    -3.61964
    -3.32329
    -2.78702
    -2.53300
    -2.06730
    -1.74272
    -0.85365
    -0.47262
     0.04953
     0.23299
     0.48701
     0.88215
     0.82570
     1.36196
     1.24907
     1.37607
     1.23495
     1.67243
     1.41841
     1.37607
     1.27729
     1.07972
     0.86804
     1.10794
     1.06561
     0.95271
     1.02327
     0.71280
     0.59990
     0.50112
     0.28944
     0.13420
     0.24710
     0.27532
     0.14831
     0.00719
    -0.17627
    -0.00692
    -0.14804
    -0.04926
     0.04953
     0.06364
    -0.37384
    -0.27505
    -0.02103
    -0.14804
    -0.34561
    -0.40206
    -0.20449
    -0.00692
    -0.06337
     0.03542
    -0.52907
    -0.20449
    -0.13393
    -0.10571
     0.16243
     0.09186
    -0.27505
     0.14831
     0.16243
     0.44467
     0.12009
     0.24710
     0.36000
     0.47289
     0.48701
     0.37411
     0.17654
     0.20476
     0.27532
     0.30355
     0.57168
     0.50112
     0.14831
     0.21887
     0.07775
     0.20476
     0.12009
     0.24710
    -0.09159
     0.17654
     0.28944
     0.23299
     0.26121
     0.17654
     0.16243
     0.13420
     0.44467
     0.57168
     0.37411
     0.44467
     0.19065
     0.43056
     0.40233
     0.31766
     0.31766
     0.26121
     0.30355
     0.21887
     0.09186
     0.04953
     0.09186
    -0.27505
     0.02130
     0.07775
    -0.06337
    -0.21860
    -0.31739
    -0.24683
    -0.19038
    -0.17627
    -0.52907
    -0.38795
    -0.19038
    -0.16216
    -0.37384
    -0.43029
    -1.27702
    -0.35973
    -0.47262
    -0.19038
    -0.24683
    -0.40206
    -0.52907
    -0.38795
    -0.02103
    -0.20449
    -0.45851
    -0.30328
    -0.33150
     0.28944
     0.37411
     0.19065
     0.00719
     0.03542
    -0.03515
     0.21887
     0.19065
     0.28944
    -0.11982
    -0.00692
     0.07775
     0.09186
     0.36000
     0.14831
     0.48701
     0.33177
     0.43056
    -0.31739
    -0.76898
    -1.06534
    -1.86973
    -0.81132
    -0.52907
    -0.37384
    -0.71253
    -1.27702
    -1.57338
    -1.29113
    -1.29113
    -1.24879
    -1.44637
    -1.07945
    -0.86777
    -0.65608
    -0.38795
    -0.11982
    -0.24683
    -0.13393
     0.34588
     0.58579
     0.27532
     0.21887
     0.47289
     0.06364
     0.37411
     0.14831
     0.23299
     0.21887
     0.19065
     0.12009
     0.34588
     0.20476
    -0.07748
    -0.10571
     0.41645
     0.40233
     0.09186
     0.14831
     0.27532
     0.17654
    -0.09159
    -0.00692
     0.07775
    -0.04926
     0.04953
    -0.28916
     0.04953
    -0.35973
    -0.65608
    -0.59963
    -0.79720
    -0.75487
    -1.02300
    -1.37580
    -1.19235
    -1.30524
    -1.64394
    -1.98263
    -2.25076
    -2.61768
    -2.71646
    -2.44833
    -2.44833
    -1.09356
     0.62813
     0.92448
     1.46075
     1.39019
     1.39019
     1.77122
     1.47486
     2.67440
     3.04131
     3.35178
     4.24085
     2.75907
     1.87000
     1.87000
     2.12402
     1.40430
     0.76925
    -0.21860
    -1.12178
    -1.24879
    -1.51693
    -1.98263
    -2.25076
    -2.18020
    -1.78506
    -1.57338
    -1.33347
    -1.51693
    -1.16412
    -1.00889
    -0.79720
    -0.79720
    -0.85365
    -0.64197
    -0.65608
    -0.45851
    -0.19038
    -0.52907
    -0.75487
    -0.58552
    -0.64197
    -0.48674
    -0.81132
    -0.57141
    -0.67019
    -0.61375
    -0.71253
    -0.57141
    -0.51496
    -0.61375
    -0.85365
    -0.64197
    -0.33150
    -0.51496
    -0.68431
    -0.48674
    -0.59963
    -0.62786
    -0.67019
    -0.40206
    -0.61375
    -0.47262
    -0.55730
    -0.48674
    -0.67019
    -0.55730
    -0.62786
    -0.64197
    -0.35973
    -0.34561
    -0.57141
    -0.54318
    -0.31739
    -0.51496
    -0.31739
    -0.68431
    -0.55730
    -0.59963
    -0.59963
    -0.38795
    -0.44440
    -0.69842
    -0.68431
    -0.81132
    -0.44440
    -0.27505
    -0.34561
    -0.48674
    -0.47262
    -0.81132
    -0.44440
    -0.50085
    -0.50085
    -0.52907
    -0.35973
    -0.52907
    -0.28916
    -0.55730
    -0.37384
    -0.57141
    -0.57141
    -0.44440
    -0.28916
    -0.31739
    -0.51496
    -0.40206
    -0.54318
    -0.31739
    -0.21860
    -0.34561
    -0.52907
    -0.33150
    -0.34561
    -0.27505
    -0.11982
    -0.41617
    -0.57141
    -0.23272
    -0.30328
    -0.20449
    -0.44440
    -0.30328
    -0.44440
    -0.47262
    -0.27505
    -0.24683
    -0.26094
    -0.37384
    -0.24683
    -0.27505
    -0.14804
    -0.20449
    -0.17627
    -0.00692
     0.04953
    -0.33150
    -0.00692
     0.06364
    -0.06337
    -0.26094
    -0.04926
     0.41645
     0.36000
     0.23299
     0.20476
     0.16243
     0.04953
    -0.13393
    -0.03515
     0.38822
     0.33177
     0.16243
     0.00719
     0.26121
     0.21887
    -0.06337
    -0.07748
     0.31766
    -0.03515
    -0.07748
     0.00719
    -0.19038
    -0.14804
     0.04953
    -0.26094
     0.26121
    -0.13393
    -0.03515
    -0.11982
    -0.10571
    -0.19038
    -0.37384
    -0.11982
    -0.33150
    -0.24683
     0.03542
    -0.21860
    -0.00692
    -0.23272
    -0.06337
    -0.50085
    -0.34561
    -0.03515
    -0.33150
    -0.45851
    -0.33150
    -0.37384
    -0.67019
    -0.52907
    -0.74076
    -0.88188
    -0.65608
    -1.19235
    -1.51693
    -1.81328
    -1.62982
    -1.43225
    -0.98066
    -0.26094
     0.50112
     0.69869
     0.41645
    -0.03515
     0.31766
     1.07972
     1.75710
     2.97075
     2.71673
     2.60384
     2.99898
     2.71673
     2.23692
     1.96879
     1.47486
     1.58776
     1.54542
     1.06561
     0.48701
     0.03542
    -0.17627
    -0.79720
    -0.98066
    -1.17823
    -0.98066
    -0.76898
    -1.17823
    -0.93833
    -0.85365
    -0.71253
    -0.99477
    -0.58552
    -0.44440
    -0.37384
    -0.68431
    -0.43029
    -0.21860
    -0.16216
    -0.74076
    -0.71253
    -0.62786
    -0.33150
    -0.40206
    -0.48674
    -0.67019
    -0.40206
    -0.75487
    -0.75487
    -0.09159
    -0.19038
    -0.44440
    -0.10571
     0.00719
    -0.24683
    -0.20449
     0.10598
     0.45878
     0.89626
     0.68458
     0.93860
     0.93860
     0.71280
    -0.71253
    -1.60160
    -0.59963
     0.24710
     0.33177
    -0.11982
    -0.47262
    -1.24879
    -1.50281
    -1.36169
    -1.10767
    -0.78309
    -1.06534
    -1.15001
    -0.82543
    -0.69842
    -0.40206
    -0.58552
     0.14831
    -0.20449
     0.02130
     0.10598
     0.17654
     0.40233
     0.03542
    -0.10571
     0.07775
     0.02130
    -0.02103
     0.21887
    -0.14804
    -0.20449
     0.00719
    -0.13393
     0.09186
     0.06364
    -0.06337
    -0.17627
     0.09186
     0.03542
     0.02130
     0.02130
    -0.10571
     0.03542
     0.12009
     0.30355
     0.13420
     0.19065
     0.13420
     0.20476
    -0.09159
     0.50112
     0.37411
     0.41645
    -0.14804
     0.03542
     0.37411
     0.43056
     0.13420
    -0.13393
     0.23299
     0.21887
     0.06364
    -0.03515
    -0.04926
     0.09186
    -0.17627
     0.20476
     0.04953
     0.10598
     0.03542
    -0.20449
    -0.02103
     0.06364
    -0.21860
    -0.16216
     0.02130
    -0.07748
    -0.09159
    -0.23272
    -0.00692
    -0.00692
    -0.40206
    -0.28916
     0.00719
    -0.14804
    -0.23272
    -0.23272
    -0.06337
    -0.03515
    -0.30328
    -0.14804
    -0.07748
     0.12009
    -0.06337
    -0.16216
     0.00719
    -0.10571
    -0.27505
    -0.26094
    -0.03515
    -0.17627
    -0.55730
    -0.31739
    -0.54318
    -0.58552
    -1.09356
    -1.33347
    -1.41814
    -1.19235
    -0.83954
     0.09186
     0.20476
     0.47289
     0.76925
     0.47289
     0.88215
     0.58579
     0.64224
     1.78533
     2.88608
     3.33767
     1.91234
     1.79944
     2.33570
     2.32159
     1.57365
     1.31963
     0.89626
     0.86804
     0.40233
    -0.13393
     0.17654
    -0.10571
    -0.68431
    -0.99477
    -1.34758
    -1.00889
    -0.99477
    -1.20646
    -1.12178
    -1.12178
    -0.81132
    -0.57141
    -0.51496
    -0.76898
    -0.28916
    -0.65608
    -0.64197
    -0.06337
    -0.19038
    -0.23272
    -0.58552
    -0.38795
    -0.23272
    -0.28916
    -0.44440
    -0.10571
    -0.30328
     0.02130
    -0.30328
    -0.04926
    -0.03515
    -0.00692
    -0.20449
    -0.13393
     0.19065
     0.07775
     0.24710
     0.17654
     0.37411
     0.28944
     0.04953
     0.24710
     0.36000
     0.58579
     0.21887
     0.34588
     0.40233
     0.20476
    -0.06337
     0.47289
     0.68458
     0.20476
     0.24710
     0.02130
     0.34588
     0.41645
     0.16243
     0.28944
     0.45878
     0.33177
     0.20476
     0.45878
     0.13420
     0.43056
    -0.06337
     0.47289
     0.62813
     0.33177
    -0.26094
     0.04953
     0.26121
    -0.00692
    -0.06337
    -0.37384
    -0.38795
    -0.50085
    -0.19038
    -0.35973
    -0.64197
    -0.81132
    -1.13590
    -1.22057
    -0.75487
    -1.02300
    -1.22057
    -1.34758
    -1.23468
    -1.34758
    -1.48870
    -1.61571
    -1.77095
    -1.71450
    -1.62982
    -1.55926
    -1.71450
    -1.58749
    -1.86973
    -1.85562
    -1.78506
    -1.74272
    -1.75683
    -1.85562
    -2.12375
    -1.91207
    -1.53104
    -1.79917
    -1.62982
    -1.38992
    -1.41814
    -1.20646
    -1.29113
    -1.06534
    -0.91010
    -0.96655
    -0.93833
    -0.45851
    -0.64197
    -0.54318
    -0.35973
    -0.14804
    -0.17627
    -0.28916
    -0.14804
    -0.31739
     0.07775
    -0.17627
    -0.40206
    -0.28916
    -0.21860
    -0.50085
    -0.59963
    -0.31739
    -0.40206
    -0.85365
    -0.75487
    -0.76898
    -0.81132
    -0.83954
    -0.86777
    -0.93833
    -0.86777
    -1.16412
    -1.46048
    -1.19235
    -1.29113
    -1.62982
    -0.91010
     0.38822
     0.99505
     1.23495
     1.47486
     1.24907
     1.17850
     1.20673
     2.01112
     3.09776
     3.57758
     4.24085
     3.91627
     3.12599
     1.75710
     2.06757
     1.70066
     1.54542
     1.16439
     0.74103
     0.72691
     0.50112
    -0.24683
    -0.38795
    -0.75487
    -0.85365
    -1.03711
    -0.98066
    -0.82543
    -0.65608
    -0.00692
    -0.11982
    -0.52907
     0.00719
     0.50112
     0.23299
     0.34588
     0.06364
     0.03542
    -0.06337
    -0.10571
     0.04953
    -0.13393
    -0.04926
     0.21887
    -0.11982
    -0.03515
    -0.26094
    -0.40206
    -0.41617
    -0.14804
    -0.14804
    -0.21860
    -0.14804
    -0.59963
    -0.28916
    -0.21860
    -0.41617
    -0.51496
    -0.33150
    -0.44440
    -0.48674
    -0.30328
    -0.54318
    -0.51496
    -0.78309
    -0.23272
     0.04953
    -0.13393
    -0.52907
    -0.16216
    -0.03515
    -0.03515
    -0.04926
    -0.21860
    -0.19038
     0.00719
     0.04953
     0.13420
    -0.27505
    -0.03515
    -0.21860
    -0.14804
     0.12009
    -0.23272
     0.02130
    -0.30328
    -0.17627
    -0.23272
    -0.37384
    -0.00692
    -0.26094
    -0.07748
    -0.14804
    -0.27505
    -0.02103
     0.00719
    -0.72664
    -0.37384
     0.03542
     0.03542
    -0.31739
    -0.09159
    -0.37384
    -0.34561
    -0.45851
    -0.10571
    -0.03515
    -0.13393
    -0.24683
    -0.50085
    -0.21860
    -0.24683
    -0.45851
    -0.07748
    -0.26094
    -0.17627
    -0.37384
    -0.19038
    -0.52907
    -0.45851
    -0.35973
    -0.34561
    -0.26094
    -0.47262
    -0.26094
    -0.50085
    -0.54318
    -0.31739
    -0.30328
    -0.41617
    -0.11982
    -0.28916
    -0.64197
    -0.59963
    -0.09159
    -0.52907
    -0.24683
    -0.07748
    -0.47262
    -0.13393
    -0.19038
    -0.07748
    -0.31739
    -0.00692
    -0.00692
    -0.68431
    -0.28916
    -0.00692
    -0.27505
    -0.20449
    -0.44440
    -0.23272
    -0.24683
    -0.48674
    -0.64197
    -0.69842
    -0.86777
    -1.26291
    -0.75487
    -0.95244
    -0.21860
    -0.09159
     0.24710
     0.71280
     1.07972
     0.98093
     0.38822
     0.23299
     0.62813
     1.43252
     2.47683
     3.49290
     2.57561
     2.23692
     0.43056
    -0.30328
     2.20869
     2.47683
     0.43056
     0.13420
     0.12009
    -0.51496
    -0.65608
    -0.58552
    -0.95244
    -1.20646
    -1.26291
    -1.29113
    -1.37580
    -1.44637
    -1.65805
    -1.40403
    -1.34758
    -1.26291
    -1.68627
    -1.12178
    -0.91010
    -1.29113
    -0.62786
    -0.88188
    -0.96655
    -0.96655
    -0.95244
    -0.99477
    -0.55730
    -0.72664
    -0.65608
    -0.65608
    -0.86777
    -0.54318
    -0.81132
    -0.65608
    -0.41617
    -0.48674
    -0.71253
    -0.31739
    -0.35973
    -0.71253
    -0.21860
    -0.72664
    -0.26094
    -0.38795
    -0.13393
    -0.37384
    -0.35973
    -0.04926
    -0.38795
    -0.33150
    -0.19038
    -0.13393
     0.07775
    -0.10571
    -0.09159
    -0.04926
    -0.03515
    -0.10571
    -0.13393
    -0.07748
    -0.02103
    -0.20449
     0.00719
     0.27532
     0.10598
    -0.35973
     0.13420
     0.03542
     0.03542
     0.06364
     0.03542
     0.20476
    -0.24683
    -0.14804
     0.16243
     0.09186
     0.04953
     0.03542
    -0.34561
    -0.30328
    -0.71253
    -0.86777
    -0.48674
    -0.40206
    -0.55730
    -0.51496
    -0.79720
    -0.54318
    -0.50085
    -0.83954
    -0.40206
    -0.17627
    -0.23272
    -0.26094
    -0.28916
     0.06364
     0.34588
     0.28944
    -0.04926
     0.50112
     0.31766
     0.30355
     0.31766
     0.55757
     0.31766
     0.09186
    -0.27505
     0.20476
     0.31766
     0.30355
     0.02130
    -0.13393
    -0.19038
    -0.21860
    -0.04926
     0.21887
     0.07775
    -0.30328
    -0.00692
    -0.09159
     0.03542
     0.02130
    -0.02103
    -0.02103
     0.14831
     0.36000
     0.07775
     0.43056
     0.20476
     0.40233
     0.26121
     0.48701
     0.43056
     0.37411
     0.30355
     0.67046
     0.50112
     0.62813
     0.24710
     0.17654
     0.02130
     0.19065
     0.07775
     0.09186
     0.16243
     0.06364
    -0.31739
    -0.54318
    -0.40206
    -0.76898
    -0.55730
    -0.67019
     0.10598
     0.51523
     1.02327
     1.36196
     1.51720
     0.86804
     0.20476
     0.38822
     2.29337
     4.39609
     4.12795
     2.64617
     2.30748
     0.82570
     1.22084
     2.97075
     2.92842
     2.13813
     0.91037
     0.67046
     0.44467
     0.43056
     0.20476
    -0.20449
    -0.55730
    -0.79720
    -0.83954
    -1.12178
    -0.54318
    -0.44440
    -0.92421
    -0.67019
    -0.47262
    -0.27505
    -0.17627
    -0.69842
    -0.57141
    -0.35973
     0.03542
    -0.00692
    -0.03515
    -0.10571
    -0.38795
    -0.03515
    -0.07748
     0.17654
    -0.07748
    -0.11982
     0.07775
     0.19065
    -0.23272
     0.16243
     0.06364
     0.09186
     0.19065
     0.24710
     0.17654
     0.43056
     0.17654
    -0.03515
     0.03542
     0.54345
     0.30355
     0.12009
     0.33177
     0.58579
     0.45878
     0.33177
     0.00719
     0.26121
     0.38822
     0.43056
     0.37411
     0.31766
     0.21887
     0.48701
    -0.09159
     0.78336
     0.50112
     0.47289
     0.36000
     0.38822
     0.21887
     0.55757
     0.26121
     0.41645
     0.76925
     0.64224
     0.31766
     0.47289
     0.50112
     0.81159
     0.40233
     0.62813
     0.38822
     0.27532
     0.62813
     0.36000
     0.59990
     0.69869
     0.55757
     0.33177
     0.57168
     0.75514
     0.74103
     0.51523
     0.33177
     0.41645
     0.48701
     0.74103
     0.74103
     0.76925
     0.45878
     0.51523
     0.41645
     0.64224
     0.68458
     0.51523
     0.44467
     0.55757
     0.62813
     0.76925
     0.48701
     0.65635
     0.38822
     0.47289
     0.71280
     0.82570
     0.50112
     0.36000
     0.76925
     0.82570
     0.71280
     0.31766
     0.69869
     0.72691
     0.75514
     0.85392
     0.78336
     0.78336
     0.59990
     0.16243
     0.88215
     0.89626
     0.47289
     0.64224
     0.62813
     0.59990
     0.45878
     0.74103
     0.50112
     0.17654
     0.07775
     0.47289
     0.03542
    -0.31739
    -0.64197
    -1.20646
    -0.75487
    -0.79720
    -1.06534
    -0.41617
    -1.10767
    -0.71253
    -0.40206
    -0.52907
     0.07775
     0.36000
     0.55757
     0.50112
     0.41645
     1.05149
     1.26318
     2.53328
     2.27926
     2.47683
     2.08168
     0.98093
     0.96682
     2.57561
     2.42038
     1.10794
     0.38822
     0.40233
     0.16243
     0.20476
    -0.03515
    -0.43029
    -0.48674
    -0.83954
    -0.96655
    -0.98066
    -0.93833
    -1.13590
    -1.12178
    -0.98066
    -0.88188
    -0.82543
    -0.71253
    -1.05122
    -0.74076
    -0.51496
    -0.58552
    -0.43029
    -0.54318
    -0.52907
    -0.75487
    -0.21860
    -0.09159
    -0.40206
    -0.43029
    -0.71253
    -0.62786
    -0.26094
    -0.54318
    -0.24683
    -0.43029
    -0.55730
    -0.21860
    -0.52907
    -0.26094
    -0.40206
    -0.75487
    -0.59963
    -0.52907
    -0.35973
    -0.69842
    -0.64197
    -0.72664
    -0.83954
    -0.71253
    -0.72664
    -0.82543
    -1.07945
    -1.29113
    -1.13590
    -0.98066
    -1.16412
    -1.55926
    -1.61571
    -1.34758
    -1.48870
    -1.58749
    -1.20646
    -1.48870
    -1.82739
    -1.55926
    -1.77095
    -1.51693
    -1.50281
    -1.48870
    -1.74272
    -1.43225
    -1.38992
    -1.50281
    -1.58749
    -1.36169
    -1.34758
    -1.37580
    -1.27702
    -1.29113
    -1.29113
    -1.37580
    -1.43225
    -1.38992
    -1.27702
    -1.07945
    -0.93833
    -1.26291
    -1.31936
    -1.33347
    -1.43225
    -1.16412
    -0.91010
    -0.91010
    -1.03711
    -0.96655
    -1.12178
    -1.22057
    -0.99477
    -0.89599
    -1.02300
    -0.69842
    -0.83954
    -0.86777
    -0.40206
    -0.45851
    -0.83954
    -0.75487
    -0.00692
    -0.11982
     0.17654
    -0.06337
     0.16243
     0.16243
     0.67046
     0.62813
     1.05149
     1.09383
     1.12206
     1.24907
     1.81355
     1.74299
     1.50308
     1.43252
     1.81355
     2.05346
     1.64421
     1.77122
     1.78533
     1.72888
     1.55953
     1.78533
     1.65832
     1.68654
     1.55953
     1.27729
     1.06561
     1.30551
     1.13617
     0.67046
     1.36196
     1.44664
     1.82767
     1.77122
     2.13813
     2.05346
     1.98290
     1.98290
     2.01112
     2.30748
     2.58972
     2.58972
     2.88608
     2.58972
     2.84374
     3.63403
     3.30945
     2.05346
     1.44664
     1.29140
     1.57365
     1.29140
     1.05149
     1.12206
     0.92448
     0.50112
     0.40233
     0.23299
    -0.20449
    -0.23272
    -0.21860
    -0.59963
    -0.51496
    -0.17627
    -0.17627
    -0.27505
    -0.02103
    -0.17627
     0.06364
    -0.04926
     0.09186
    -0.11982
     0.27532
    -0.07748
     0.10598
     0.02130
     0.47289
     0.17654
    -0.11982
     0.23299
     0.48701
     0.40233
     0.21887
     0.34588
     0.00719
     0.09186
     0.33177
     0.30355
     0.21887
     0.33177
     0.13420
     0.24710
     0.57168
     0.14831
     0.09186
     0.31766
     0.20476
     0.09186
     0.33177
     0.37411
     0.47289
     0.19065
     0.21887
     0.30355
     0.57168
     0.21887
     0.33177
     0.07775
     0.38822
     0.43056
     0.10598
     0.30355
     0.48701
     0.36000
     0.09186
     0.38822
     0.67046
     0.54345
     0.16243
     0.09186
     0.59990
     0.33177
     0.19065
     0.23299
     0.27532
     0.20476
    -0.03515
     0.13420
     0.61402
     0.12009
    -0.11982
     0.09186
    -0.04926
    -0.03515
     0.07775
    -0.23272
    -0.30328
    -0.19038
    -0.06337
     0.10598
     0.04953
    -0.37384
    -0.41617
    -0.33150
    -0.16216
     0.04953
    -0.43029
    -0.14804
    -0.41617
    -0.21860
    -0.14804
    -0.30328
     0.10598
    -0.31739
    -0.07748
    -0.11982
    -0.30328
    -0.03515
    -0.06337
    -0.14804
    -0.10571
    -0.13393
    -0.03515
     0.17654
    -0.00692
    -0.09159
    -0.21860
    -0.03515
    -0.14804
     0.07775
     0.10598
     0.04953
    -0.13393
     0.04953
     0.21887
    -0.23272
    -0.37384
     0.10598
    -0.26094
    -0.41617
    -0.27505
     1.22084
     0.44467
     0.31766
     0.36000
     1.07972
     1.51720
     1.57365
     1.58776
     1.31963
     1.24907
     1.17850
     1.30551
     1.82767
     1.27729
     1.70066
     2.74496
     4.39609
     1.51720
     0.17654
    -0.09159
    -0.07748
     0.72691
     0.65635
     0.57168
     0.45878
     0.10598
    -0.40206
    -0.43029
    -0.43029
    -0.35973
    -0.92421
    -1.16412
    -1.20646
    -0.95244
    -0.86777
    -1.07945
    -1.10767
    -0.98066
    -0.68431
    -0.96655
    -1.09356
    -0.82543
    -0.71253
    -0.67019
    -0.62786
    -0.37384
    -0.47262
    -0.62786
    -0.41617
    -0.07748
     0.36000
     0.64224
     0.68458
    -0.59963
    -1.20646
    -1.38992
    -1.17823
    -0.76898
    -0.24683
    -0.75487
    -1.24879
    -1.53104
    -1.62982
    -1.95440
    -1.58749
    -1.37580
    -1.41814
    -1.19235
    -1.26291
    -1.05122
    -0.59963
    -0.31739
    -0.16216
    -0.06337
     0.16243
     0.23299
     0.17654
     0.54345
     0.17654
    -0.00692
    -0.03515
    -0.11982
    -0.14804
    -0.27505
    -0.27505
    -0.54318
    -0.21860
    -0.13393
    -0.38795
    -0.52907
    -0.96655
    -0.55730
    -0.72664
    -0.19038
    -0.27505
    -0.19038
    -0.47262
    -0.24683
    -0.28916
    -0.17627
    -0.23272
    -0.45851
    -0.26094
    -0.14804
    -0.11982
    -0.14804
    -0.34561
    -0.33150
    -0.44440
    -0.11982
     0.27532
     0.17654
    -0.14804
    -0.24683
    -0.04926
     0.09186
     0.09186
    -0.07748
     0.36000
     0.13420
     0.50112
     0.43056
     0.64224
     0.31766
     0.10598
     0.00719
     0.64224
     0.55757
     0.26121
     0.44467
     0.24710
     0.30355
     0.41645
     0.27532
     0.20476
     0.27532
     0.40233
     0.27532
     0.16243
     0.19065
     0.03542
    -0.27505
     0.09186
     0.24710
    -0.02103
     0.10598
     0.24710
     0.07775
    -0.28916
    -0.81132
    -0.37384
    -0.47262
    -0.54318
     0.23299
     0.61402
     1.10794
     1.43252
     1.24907
     1.67243
     1.85589
     1.55953
     0.86804
     1.64421
     2.16636
     2.97075
     4.01506
     3.18244
     2.36393
     3.01309
     2.77318
     1.51720
     0.92448
     0.78336
     0.83981
     0.85392
     0.85392
     0.52934
    -0.04926
    -0.37384
    -0.20449
    -0.37384
    -0.54318
    -1.17823
    -1.03711
    -1.05122
    -0.67019
    -0.50085
    -0.51496
    -0.54318
    -0.43029
    -0.41617
    -0.11982
     0.36000
    -0.07748
     0.23299
    -0.17627
    -0.13393
     0.16243
     0.13420
     0.47289
     0.12009
     0.31766
     0.26121
     0.54345
     0.62813
     0.55757
     0.04953
     0.37411
     0.65635
     0.55757
     0.50112
     0.43056
     0.76925
     0.30355
     0.72691
     0.71280
     0.75514
     0.65635
     0.54345
     0.52934
     0.75514
     0.61402
     0.37411
     0.51523
     0.76925
     0.72691
     0.69869
     0.75514
     0.79747
     0.54345
     0.50112
     0.52934
     0.67046
     0.68458
     0.74103
     0.61402
     0.68458
     0.62813
     0.51523
     0.36000
     0.98093
     0.65635
     0.21887
     0.36000
     0.30355
     0.52934
     0.50112
     0.34588
     0.31766
     0.19065
     0.41645
     0.48701
     0.43056
     0.16243
     0.24710
    -0.11982
     0.54345
     0.31766
     0.06364
     0.07775
     0.13420
     0.36000
     0.31766
     0.44467
     0.27532
    -0.20449
     0.17654
     0.21887
     0.38822
     0.27532
     0.34588
    -0.31739
    -0.06337
     0.89626
     0.48701
     0.20476
     0.19065
     0.20476
     0.16243
     0.27532
     0.36000
     0.21887
     0.41645
     0.38822
     0.36000
     0.40233
     0.41645
     0.12009
     0.07775
     0.45878
     0.59990
     0.28944
     0.30355
     0.04953
     0.30355
    -0.13393
     0.10598
     0.13420
    -0.00692
    -0.13393
    -0.26094
    -0.19038
    -0.31739
    -0.47262
    -0.93833
    -0.76898
    -0.50085
    -1.03711
    -0.88188
     0.07775
     1.33374
     1.67243
     2.16636
     2.33570
     1.54542
     1.16439
     1.06561
     0.74103
     1.78533
     3.26711
     3.77515
     4.62188
     3.08365
     1.05149
     0.43056
     0.61402
     0.38822
     0.51523
    -0.13393
    -0.23272
    -0.47262
    -0.68431
    -0.82543
    -0.92421
    -1.09356
    -1.50281
    -1.74272
    -1.33347
    -0.93833
    -1.07945
    -1.10767
    -0.72664
    -0.68431
    -0.38795
    -0.43029
    -0.20449
    -0.40206
    -0.34561
    -0.44440
    -0.06337
    -0.17627
    -0.03515
    -0.33150
    -0.38795
    -0.17627
     0.13420
     0.00719
    -0.04926
    -0.23272
    -0.51496
    -0.44440
    -0.30328
    -0.89599
    -0.02103
     0.02130
    -0.26094
    -0.02103
    -0.17627
    -0.28916
    -0.48674
    -0.40206
    -0.20449
    -0.21860
    -0.19038
    -0.17627
    -0.24683
    -0.38795
    -0.30328
    -0.02103
     0.26121
    -0.06337
    -0.21860
    -0.54318
    -0.40206
    -0.21860
    -0.33150
    -0.17627
     0.17654
    -0.23272
    -0.17627
    -0.14804
    -0.00692
    -0.02103
    -0.27505
    -0.37384
    -0.20449
     0.02130
     0.00719
    -0.11982
    -0.23272
    -0.23272
    -0.34561
    -0.27505
     0.41645
    -0.34561
    -0.31739
    -0.37384
    -0.13393
    -0.14804
    -0.41617
    -0.16216
    -0.11982
    -0.38795
    -0.06337
    -0.20449
    -0.14804
    -0.09159
    -0.24683
    -0.27505
    -0.09159
    -0.07748
    -0.06337
    -0.21860
    -0.02103
    -0.17627
     0.20476
     0.03542
     0.27532
     0.13420
     0.09186
    -0.14804
    -0.06337
     0.20476
     0.19065
    -0.09159
     0.31766
     0.17654
     0.33177
     0.27532
     0.26121
     0.03542
    -0.09159
    -0.11982
     0.16243
     0.06364
     0.24710
    -0.03515
    -0.07748
     0.12009
     0.17654
     0.13420
    -0.03515
     0.36000
    -0.20449
     0.06364
     0.10598
     0.17654
     0.09186
    -0.14804
    -0.02103
     0.40233
     0.27532
     0.40233
     0.17654
    -0.06337
    -0.04926
    -0.24683
    -0.07748
     0.19065
     0.06364
    -0.24683
     0.28944
     0.41645
     0.20476
     0.34588
     0.03542
     0.43056
     0.89626
     1.12206
     1.16439
     0.93860
     1.02327
     0.91037
     0.98093
     1.24907
     1.72888
     1.23495
     1.12206
     0.98093
     0.61402
     0.34588
    -0.74076
    -1.64394
    -2.18020
    -2.34955
    -3.26684
    -3.49263
    -1.47459
     1.13617
     0.96682
    -0.28916
    -2.12375
    -2.74469
    -2.19431
     0.55757
     2.40627
     2.75907
     3.49290
     3.19655
     2.39215
     2.36393
     1.96879
     2.19458
     2.26514
     2.22281
     1.67243
     1.22084
     1.15028
     0.44467
     0.12009
    -0.17627
    -0.16216
    -0.65608
    -0.67019
    -0.59963
    -0.47262
    -0.14804
     0.28944
    -0.09159
    -0.11982
     0.36000
     0.33177
     0.30355
     0.54345
     0.44467
     0.24710
     0.24710
     0.48701
     0.72691
     0.52934
     0.27532
     0.14831
     0.64224
     0.75514
     0.51523
     0.38822
     0.24710
     0.40233
     0.17654
     0.44467
     0.81159
     0.45878
     0.58579
     0.85392
     0.99505
     0.98093
     0.85392
     0.47289
     0.74103
     0.95271
     0.92448
     0.74103
     0.62813
     0.61402
     0.41645
     0.51523
     0.52934
     0.28944
     0.13420
    -0.02103
    -0.20449
    -0.10571
    -0.40206
    -0.61375
    -0.45851
    -0.58552
    -0.51496
    -0.41617
    -0.54318
    -0.61375
    -0.62786
    -0.89599
    -0.55730
    -0.28916
    -0.43029
    -0.16216
    -0.37384
    -0.03515
     0.02130
     0.31766
     0.20476
     0.36000
     0.33177
     0.38822
     0.61402
     0.50112
     0.51523
     0.89626
     0.69869
     0.85392
     0.74103
     0.88215
     0.83981
     1.07972
     0.71280
     0.52934
     0.82570
     0.82570
     0.96682
     0.91037
     0.75514
     0.76925
     1.02327
     0.67046
     1.07972
     0.79747
     0.57168
     0.26121
     0.41645
     0.58579
     0.57168
     0.38822
     0.14831
     0.34588
     0.34588
     0.40233
     0.34588
    -0.14804
    -0.14804
    -0.51496
    -0.11982
     0.06364
    -0.03515
    -0.45851
    -0.37384
    -0.23272
    -0.47262
    -0.06337
    -0.68431
    -0.75487
    -1.33347
    -0.88188
    -0.58552
    -0.64197
    -0.68431
    -0.79720
    -0.71253
    -0.33150
    -0.67019
    -0.93833
    -1.10767
    -0.48674
    -0.47262
    -0.30328
    -0.59963
    -0.21860
    -0.45851
    -0.27505
     0.36000
     0.37411
     0.68458
     0.40233
    -0.04926
     0.36000
     0.76925
     1.07972
     1.22084
     1.36196
     1.94056
     1.85589
     1.40430
     0.27532
    -1.23468
    -1.67216
    -0.19038
     0.88215
     0.64224
    -0.19038
    -1.30524
    -1.65805
    -1.64394
    -1.34758
    -1.30524
    -0.99477
    -0.95244
    -0.89599
    -0.83954
    -0.44440
     0.10598
     0.10598
     0.52934
     0.59990
     0.62813
     0.52934
     0.52934
     0.62813
     0.76925
     0.51523
     0.20476
     0.19065
     0.02130
     0.30355
     0.06364
     0.09186
     0.26121
     0.10598
     0.50112
     0.26121
     0.38822
     0.04953
    -0.02103
     0.16243
     0.59990
     0.72691
     0.78336
     0.88215
     0.82570
     0.91037
     0.64224
     0.93860
     0.67046
     0.17654
     0.06364
     0.43056
     0.20476
    -0.02103
     0.13420
    -0.28916
    -0.34561
    -0.83954
    -1.09356
    -0.21860
     0.24710
     0.20476
    -1.60160
    -2.15198
    -1.40403
    -0.98066
    -0.71253
    -0.61375
    -0.57141
    -0.47262
    -0.51496
    -0.86777
    -0.76898
    -0.51496
    -0.68431
    -0.45851
    -0.19038
    -0.45851
    -0.13393
     0.13420
     0.24710
     0.57168
     0.34588
     0.47289
     0.41645
     0.69869
     0.47289
     0.50112
     0.31766
     0.95271
     0.78336
     0.59990
     0.68458
     0.44467
     0.78336
     0.81159
     0.40233
     0.47289
     0.45878
     0.58579
     0.36000
     0.52934
     0.26121
     0.47289
     0.20476
     0.36000
     0.81159
     0.14831
     0.13420
     0.28944
     0.07775
     0.40233
     0.17654
     0.07775
     0.04953
     0.14831
     0.52934
     0.54345
     0.14831
    -0.02103
    -0.17627
     0.03542
     0.26121
     0.24710
     0.13420
     0.37411
     0.06364
     0.13420
     0.34588
     0.30355
     0.19065
     0.09186
     0.12009
     0.19065
     0.34588
     0.19065
    -0.21860
     0.02130
     0.51523
     0.59990
     0.28944
     0.31766
     0.00719
    -0.00692
     0.16243
     0.40233
     0.16243
     0.31766
     0.28944
     0.23299
     0.24710
     0.34588
     0.34588
     0.07775
     0.06364
     0.20476
     0.19065
     0.07775
    -0.11982
    -0.10571
    -0.06337
    -0.14804
    -0.14804
    -0.13393
    -0.38795
    -0.58552
    -0.50085
    -0.57141
    -0.83954
    -1.05122
    -0.81132
    -0.79720
    -0.76898
    -0.83954
    -0.64197
    -0.64197
    -0.54318
    -1.05122
    -0.91010
    -0.71253
    -0.41617
    -0.43029
    -0.35973
    -0.47262
    -0.37384
    -0.54318
    -0.37384
    -0.23272
    -0.23272
    -0.30328
    -0.20449
     0.00719
    -0.26094
    -0.28916
    -0.34561
    -0.10571
    -0.10571
    -0.09159
     0.02130
     0.12009
     0.07775
    -0.24683
    -0.19038
    -0.21860
     0.00719
    -0.23272
     0.00719
    -0.23272
    -0.51496
    -0.24683
     0.04953
     0.06364
    -0.19038
    -0.31739
    -0.44440
    -0.47262
    -0.31739
    -0.41617
    -0.83954
    -0.34561
    -0.21860
    -0.54318
    -0.23272
    -0.41617
    -0.50085
    -0.61375
    -0.79720
    -0.31739
    -0.64197
    -0.55730
    -0.85365
    -0.64197
    -0.43029
    -0.24683
    -0.88188
    -1.13590
    -1.37580
    -1.82739
    -2.37777
    -1.44637
    -0.23272
     0.21887
     1.63009
     1.98290
     1.98290
     1.58776
     1.43252
     1.30551
     2.98487
     4.04328
     4.21263
     5.72263
     3.95861
     2.01112
     1.54542
     1.74299
     2.23692
     1.82767
     1.26318
     0.43056
    -0.47262
    -1.15001
    -1.31936
    -1.74272
    -1.98263
    -1.86973
    -1.61571
    -1.82739
    -1.15001
    -0.65608
    -0.81132
    -0.34561
    -0.43029
     0.02130
    -0.03515
     0.02130
     0.10598
     0.16243
    -0.02103
     0.03542
     0.12009
     0.13420
    -0.11982
    -0.27505
     0.24710
    -0.16216
    -0.06337
     0.06364
     0.10598
    -0.09159
    -0.03515
     0.00719
     0.07775
     0.31766
     0.07775
    -0.19038
    -0.03515
    -0.04926
     0.19065
    -0.24683
    -0.20449
    -0.00692
     0.03542
    -0.09159
    -0.06337
    -0.10571
    -0.52907
    -0.23272
    -0.26094
    -0.03515
    -0.24683
    -0.14804
    -0.21860
    -0.40206
    -0.47262
     0.09186
     0.27532
     0.16243
     0.04953
    -0.52907
     0.02130
     0.19065
     0.00719
     0.09186
     0.17654
     0.10598
     0.10598
     0.59990
     0.19065
    -0.03515
    -0.03515
    -0.03515
     0.07775
     0.17654
     0.13420
    -0.16216
     0.16243
     0.09186
     0.09186
     0.03542
    -0.09159
    -0.07748
    -0.03515
    -0.03515
    -0.02103
     0.09186
    -0.19038
    -0.23272
    -0.23272
     0.06364
     0.28944
     0.04953
    -0.09159
    -0.14804
    -0.17627
    -0.10571
    -0.13393
    -0.30328
     0.30355
    -0.11982
     0.10598
     0.16243
    -0.34561
    -0.11982
    -0.24683
    -0.28916
    -0.02103
    -0.14804
    -0.04926
    -0.14804
    -0.13393
    -0.16216
    -0.06337
    -0.14804
    -0.24683
    -0.04926
     0.07775
    -0.10571
    -0.31739
    -0.11982
    -0.10571
    -0.26094
     0.17654
    -0.16216
    -0.21860
     0.02130
     0.07775
    -0.13393
    -0.17627
    -0.64197
    -0.41617
    -0.37384
    -0.48674
    -0.85365
    -1.43225
    -2.05319
    -2.87170
    -3.15394
    -1.88384
     0.13420
     0.91037
     1.34785
     1.30551
     0.40233
     0.00719
    -0.06337
    -0.00692
     1.20673
     2.18047
     4.76300
     5.29927
     4.11384
     3.97272
     1.96879
     0.69869
     1.48897
     1.39019
     1.39019
     0.68458
     0.79747
     0.36000
    -0.27505
    -0.58552
    -1.06534
    -1.03711
    -1.06534
    -0.95244
    -1.22057
    -0.98066
    -0.91010
    -0.76898
    -0.33150
     0.00719
    -0.34561
    -0.28916
    -0.48674
    -0.04926
    -0.13393
    -0.19038
    -0.13393
    -0.21860
    -0.04926
    -0.04926
    -0.34561
    -0.17627
    -0.17627
    -0.30328
    -0.11982
    -0.02103
    -0.31739
    -0.41617
    -0.07748
    -0.24683
    -0.07748
    -0.20449
    -0.10571
    -0.34561
    -0.07748
    -0.16216
    -0.13393
    -0.38795
    -0.26094
    -0.62786
    -0.02103
    -0.09159
    -0.40206
    -0.24683
     0.13420
     0.09186
    -0.20449
     0.00719
    -0.30328
    -0.07748
     0.19065
     0.16243
     0.37411
     0.21887
     0.33177
     0.37411
     0.61402
     0.51523
     0.76925
     0.38822
     0.45878
     0.44467
     0.23299
     0.02130
    -0.61375
    -0.54318
    -0.14804
     0.14831
    -0.27505
    -0.57141
    -1.02300
    -1.33347
    -1.36169
    -0.74076
    -0.99477
    -1.00889
    -0.93833
    -0.96655
    -0.54318
    -0.34561
    -0.69842
    -0.54318
    -0.50085
    -0.19038
    -0.23272
    -0.11982
    -0.21860
    -0.21860
    -0.50085
    -0.04926
    -0.03515
    -0.33150
    -0.33150
    -0.33150
    -0.43029
    -0.51496
    -0.62786
    -0.35973
    -0.41617
    -0.45851
    -0.47262
    -0.57141
    -0.33150
    -0.40206
    -0.45851
    -0.47262
    -0.28916
    -0.34561
    -0.59963
    -0.67019
    -0.41617
    -0.58552
    -0.51496
    -0.91010
    -0.61375
    -0.93833
    -0.86777
    -1.31936
    -1.27702
    -1.34758
    -1.85562
    -1.84151
    -1.91207
    -2.61768
    -3.37974
    -3.09749
    -1.24879
     1.68654
     2.19458
     1.96879
     0.75514
     0.67046
     0.68458
     1.02327
     1.71477
     2.12402
     2.73085
     3.16832
     4.41020
     5.22871
     3.95861
     2.26514
     1.33374
    -0.06337
     0.27532
     0.51523
     0.52934
    -0.04926
     0.03542
     0.07775
    -0.19038
    -0.43029
    -0.82543
    -0.91010
    -0.72664
    -0.23272
    -0.21860
    -0.59963
    -0.31739
    -0.20449
     0.10598
    -0.16216
     0.27532
     0.07775
     0.23299
     0.17654
     0.37411
     0.31766
     0.26121
     0.03542
     0.26121
     0.51523
     0.36000
     0.55757
     0.28944
     0.31766
     0.12009
     0.19065
     0.17654
     0.58579
     0.26121
     0.27532
     0.20476
     0.28944
     0.44467
     0.14831
    -0.03515
     0.45878
     0.21887
     0.14831
     0.13420
     0.31766
    -0.06337
     0.33177
     0.24710
     0.27532
     0.21887
     0.36000
     0.27532
     0.13420
     0.44467
     0.16243
    -0.21860
     0.43056
     0.31766
     0.30355
    -0.09159
     0.13420
     0.20476
     0.16243
    -0.09159
    -0.02103
    -0.13393
     0.16243
     0.03542
     0.16243
    -0.17627
     0.09186
    -0.11982
     0.23299
     0.26121
     0.31766
    -0.07748
    -0.07748
     0.03542
     0.20476
     0.33177
     0.47289
     0.23299
     0.09186
     0.20476
     0.23299
     0.62813
     0.51523
     0.03542
    -0.14804
     0.36000
     0.27532
     0.20476
     0.13420
     0.14831
    -0.02103
    -0.07748
    -0.00692
     0.20476
     0.00719
    -0.21860
    -0.24683
     0.19065
     0.17654
    -0.06337
    -0.23272
    -0.04926
     0.14831
    -0.11982
     0.12009
    -0.00692
    -0.40206
    -0.24683
    -0.40206
    -0.38795
    -0.44440
    -0.52907
    -0.79720
    -1.17823
    -1.06534
    -1.22057
    -1.33347
    -1.38992
    -1.38992
    -1.89796
    -1.99674
    -1.74272
    -2.20842
    -2.50478
    -2.78702
    -3.22450
    -3.91600
    -3.66198
    -2.01085
    -0.13393
     0.75514
     1.23495
     0.96682
     1.06561
     0.83981
     1.47486
     1.57365
     2.15225
     3.32356
     4.00094
     5.59562
     4.97469
     4.84768
     4.09973
     1.30551
     1.17850
     1.33374
     1.33374
     0.85392
     0.51523
     0.54345
     0.16243
    -0.54318
    -0.99477
    -0.86777
    -0.86777
    -0.92421
    -0.65608
    -0.48674
    -0.37384
    -0.30328
    -0.13393
     0.20476
     0.51523
     0.16243
     0.09186
     0.31766
     0.37411
     0.37411
     0.28944
     0.47289
     0.38822
     0.38822
     0.47289
     0.51523
     0.51523
     0.40233
     0.24710
     0.44467
     0.34588
     0.64224
     0.44467
     0.50112
     0.43056
     0.40233
     0.47289
     0.41645
     0.52934
     0.33177
     0.14831
     0.10598
     0.34588
     0.10598
     0.30355
    -0.04926
     0.17654
     0.21887
     0.23299
     0.19065
     0.03542
     0.23299
     0.02130
     0.21887
     0.36000
     0.09186
     0.03542
     0.12009
     0.04953
     0.54345
     0.17654
     0.55757
     0.10598
    -0.03515
     0.19065
    -0.10571
     0.09186
     0.23299
    -0.07748
     0.27532
     0.14831
     0.27532
     0.14831
    -0.04926
    -0.06337
     0.09186
     0.16243
    -0.04926
     0.10598
     0.10598
     0.09186
    -0.28916
    -0.09159
     0.51523
    -0.03515
     0.06364
    -0.38795
    -0.03515
    -0.43029
    -0.19038
    -0.31739
    -0.14804
    -0.24683
    -0.28916
    -0.40206
    -0.57141
    -0.59963
    -0.92421
    -0.93833
    -0.69842
    -1.00889
    -1.33347
    -1.15001
    -1.12178
    -1.20646
    -1.38992
    -1.61571
    -1.34758
    -1.51693
    -1.30524
    -1.37580
    -1.61571
    -1.61571
    -1.77095
    -1.61571
    -1.58749
    -1.34758
    -1.74272
    -1.20646
    -1.50281
    -1.55926
    -1.70038
    -1.84151
    -1.50281
    -1.41814
    -1.34758
    -1.48870
    -1.38992
    -1.68627
    -1.26291
    -1.54515
    -1.23468
    -1.29113
    -1.67216
    -1.37580
    -1.46048
    -1.33347
    -1.57338
    -2.01085
    -2.27899
    -2.29310
    -2.40600
    -1.96852
    -1.62982
    -0.92421
    -0.76898
     0.23299
     1.05149
     1.40430
     1.26318
     1.19262
     2.23692
     2.25103
     2.29337
     3.16832
     4.21263
     4.74889
     3.71870
     2.71673
     2.60384
     2.25103
     2.19458
     1.68654
     1.37607
     1.20673
     0.65635
    -0.02103
     0.03542
    -0.09159
    -0.09159
    -0.19038
    -0.34561
    -0.17627
     0.17654
     0.17654
     0.43056
     0.71280
     0.45878
     0.48701
     0.61402
     0.95271
     0.99505
     0.99505
     1.07972
     1.20673
     1.10794
     1.26318
     1.13617
     1.37607
     1.44664
     1.47486
     1.39019
     1.23495
     1.31963
     1.41841
     0.89626
     1.43252
     1.16439
     1.26318
     0.98093
     0.89626
     0.24710
     0.19065
    -0.51496
    -0.86777
    -1.20646
    -0.67019
    -0.82543
    -1.05122
    -1.19235
    -1.46048
    -1.88384
    -1.88384
    -1.46048
    -1.78506
    -1.50281
    -1.58749
    -1.26291
    -0.99477
    -1.22057
    -1.03711
    -0.82543
    -0.45851
    -0.34561
    -0.31739
    -0.35973
    -0.83954
    -0.55730
    -0.72664
    -0.54318
    -0.50085
    -0.62786
    -0.68431
    -0.75487
    -0.47262
    -0.48674
    -1.00889
    -0.74076
    -0.71253
    -0.43029
    -0.50085
    -0.62786
    -0.43029
    -0.79720
    -0.72664
    -0.31739
    -0.21860
    -0.45851
    -0.51496
    -0.37384
    -0.57141
    -0.43029
    -0.64197
    -0.16216
    -0.59963
    -0.41617
    -0.50085
    -0.28916
    -0.31739
    -0.47262
    -0.91010
    -0.41617
    -0.37384
    -0.58552
    -0.74076
    -0.69842
    -0.71253
    -0.61375
    -0.51496
    -0.51496
    -0.34561
    -0.34561
    -0.24683
    -0.45851
    -0.24683
    -0.33150
    -0.44440
    -0.10571
    -0.00692
    -0.02103
     0.03542
    -0.00692
     0.40233
     0.33177
    -0.00692
    -0.07748
     0.03542
     0.21887
     0.40233
     0.31766
     0.24710
     0.02130
     0.16243
     0.12009
     0.26121
     0.65635
     0.03542
     0.10598
     0.17654
     0.33177
     0.30355
     0.03542
     0.04953
     0.28944
     0.31766
     0.28944
     0.45878
     0.24710
     0.06364
     0.13420
     0.51523
     0.57168
     0.51523
     0.20476
     0.33177
     0.26121
     0.43056
     0.41645
     0.44467
     0.51523
     0.37411
     0.43056
     0.45878
     0.26121
     0.14831
    -0.11982
     0.26121
     0.51523
     0.36000
     0.13420
     0.13420
    -0.23272
    -0.28916
    -0.33150
    -0.61375
    -0.65608
    -0.62786
    -0.81132
    -1.29113
    -1.48870
    -2.01085
    -2.70235
    -3.25273
    -3.95834
    -3.64787
    -1.50281
     1.23495
     2.82963
     3.38001
     3.04131
     2.78729
     1.19262
     1.47486
     3.29533
     5.94843
     6.86572
     6.59759
     6.62581
     4.28319
     3.70459
     3.80337
     3.06954
     2.50505
     1.44664
     0.67046
    -0.24683
    -1.10767
    -1.64394
    -1.78506
    -1.75683
    -2.20842
    -1.60160
    -1.44637
    -1.24879
    -1.48870
    -0.89599
    -0.58552
    -0.55730
    -0.33150
    -0.59963
    -0.58552
    -0.28916
     0.03542
     0.20476
     0.07775
     0.10598
     0.37411
     0.12009
     0.45878
     0.13420
    -0.20449
     0.03542
     0.24710
     0.36000
     0.28944
     0.12009
     0.38822
     0.41645
     0.23299
     0.20476
     0.28944
     0.14831
     0.14831
     0.09186
     0.23299
     0.36000
     0.23299
    -0.51496
    -0.20449
    -0.03515
    -0.20449
    -0.07748
    -0.43029
    -0.72664
    -0.65608
    -0.65608
    -0.74076
    -0.91010
    -1.06534
    -1.02300
    -0.93833
    -0.92421
    -0.72664
    -0.78309
    -0.75487
    -0.65608
    -0.61375
    -0.43029
    -0.40206
    -0.26094
    -0.51496
     0.02130
    -0.16216
     0.03542
    -0.16216
     0.19065
    -0.02103
    -0.24683
    -0.17627
    -0.57141
     0.03542
    -0.04926
    -0.26094
    -0.23272
    -0.26094
    -0.17627
    -0.20449
    -0.35973
    -0.55730
    -0.34561
    -0.17627
    -0.35973
    -0.17627
    -0.30328
    -0.24683
    -0.45851
    -0.45851
    -0.11982
     0.07775
    -0.34561
    -0.40206
    -0.47262
    -0.26094
    -0.14804
    -0.17627
     0.00719
     0.06364
    -0.30328
    -0.20449
    -0.00692
     0.04953
    -0.21860
    -0.17627
    -0.02103
    -0.06337
     0.03542
    -0.06337
    -0.06337
     0.21887
    -0.04926
    -0.03515
     0.07775
     0.03542
     0.02130
     0.04953
     0.13420
     0.14831
     0.16243
    -0.13393
     0.06364
     0.31766
     0.09186
     0.16243
     0.26121
     0.14831
    -0.21860
    -0.06337
     0.09186
     0.30355
     0.31766
    -0.23272
     0.14831
     0.12009
     0.09186
    -0.11982
    -0.09159
    -0.02103
    -0.26094
    -0.35973
    -0.19038
    -0.33150
    -0.61375
    -0.50085
    -0.71253
    -0.92421
    -0.82543
    -1.12178
    -2.02497
    -2.42011
    -3.16805
    -4.24058
    -3.84544
    -1.22057
     1.98290
     2.27926
     1.71477
     0.00719
    -0.74076
    -0.51496
    -0.50085
     1.16439
     2.18047
     4.31141
     5.41216
     4.41020
     3.19655
     2.09580
     1.19262
     1.33374
     1.72888
     1.13617
     0.82570
     0.47289
    -0.03515
    -0.02103
    -0.35973
    -0.76898
    -0.74076
    -0.59963
    -0.95244
    -0.51496
    -0.45851
    -0.14804
    -0.41617
    -0.27505
    -0.14804
    -0.10571
    -0.23272
    -0.20449
    -0.09159
    -0.21860
    -0.17627
    -0.04926
     0.07775
    -0.14804
    -0.20449
    -0.35973
    -0.37384
    -0.35973
    -0.19038
    -0.28916
    -0.06337
    -0.21860
    -0.24683
     0.06364
    -0.06337
    -0.16216
    -0.17627
     0.03542
    -0.10571
    -0.35973
     0.09186
    -0.03515
    -0.19038
    -0.00692
     0.03542
    -0.19038
     0.30355
     0.04953
    -0.11982
    -0.20449
    -0.06337
    -0.02103
    -0.27505
    -0.06337
     0.00719
     0.17654
     0.17654
     0.31766
     0.17654
     0.06364
     0.07775
     0.06364
     0.48701
     0.41645
     0.31766
     0.26121
     0.64224
     0.69869
     0.47289
     0.48701
     0.10598
     0.47289
     0.44467
     0.50112
     0.21887
     0.28944
     0.09186
    -0.27505
     0.16243
     0.33177
     0.16243
    -0.04926
    -0.21860
    -0.19038
    -0.24683
    -0.54318
    -0.57141
    -0.30328
     0.09186
     0.10598
    -0.04926
    -0.24683
     0.03542
     0.04953
    -0.04926
     0.41645
     0.14831
     0.09186
     0.21887
     0.45878
     0.24710
     0.13420
     0.33177
     0.59990
     0.51523
     0.40233
     0.37411
     0.44467
     0.64224
     0.50112
     0.45878
     0.67046
     0.43056
     0.51523
     0.91037
     0.65635
     0.79747
     0.43056
     0.27532
     0.52934
     0.40233
     0.43056
     0.48701
     0.06364
     0.27532
     0.19065
     0.20476
     0.38822
     0.16243
    -0.26094
    -0.44440
    -0.19038
    -0.28916
    -0.16216
    -1.00889
    -1.19235
    -0.83954
    -1.37580
    -2.22254
    -2.89992
    -4.00067
    -3.59142
    -0.02103
     4.01506
     3.74692
     1.94056
     0.04953
    -0.91010
     0.44467
     1.39019
     2.15225
     3.50702
     4.63599
     5.60974
     5.25693
     4.07151
     2.47683
     1.02327
     0.91037
     0.93860
     1.26318
     0.54345
     0.09186
    -0.44440
    -0.45851
    -0.92421
    -1.10767
    -1.33347
    -1.20646
    -1.23468
    -1.00889
    -0.89599
    -0.86777
    -0.69842
    -0.81132
    -0.48674
    -0.59963
    -0.61375
    -0.58552
    -0.72664
    -0.76898
    -0.52907
    -0.64197
    -0.88188
    -0.75487
    -0.88188
    -0.72664
    -0.68431
    -0.96655
    -1.10767
    -0.79720
    -0.86777
    -0.82543
    -0.54318
    -0.64197
    -0.79720
    -0.67019
    -0.19038
    -0.41617
    -0.35973
    -0.38795
    -0.31739
    -0.19038
    -0.11982
    -0.21860
    -0.06337
    -0.03515
    -0.13393
     0.00719
     0.21887
     0.26121
    -0.19038
    -0.17627
    -0.04926
    -0.07748
    -0.02103
    -0.13393
     0.12009
     0.19065
    -0.02103
     0.03542
     0.28944
     0.20476
    -0.09159
    -0.31739
     0.20476
     0.43056
     0.21887
     0.37411
     0.37411
     0.31766
     0.64224
     0.52934
     0.45878
     0.72691
     1.03738
     0.76925
     0.74103
     0.72691
     0.79747
     0.57168
     1.17850
     1.30551
     1.26318
     0.96682
     0.62813
     0.98093
     1.13617
     0.99505
     0.71280
     0.79747
     0.85392
     1.09383
     1.00916
     0.86804
     0.75514
     0.34588
     0.62813
     0.99505
     0.81159
     0.38822
     0.54345
     0.36000
     0.58579
     1.34785
     0.47289
     0.41645
     0.43056
     0.96682
     0.43056
     0.57168
     0.50112
     0.55757
     0.33177
     0.65635
     0.74103
     0.61402
     0.41645
     0.61402
     0.27532
     0.64224
     0.76925
     0.48701
     0.38822
     0.36000
    -0.27505
    -0.41617
    -0.68431
    -1.30524
    -1.19235
    -0.33150
    -0.48674
    -0.71253
    -1.33347
    -1.61571
    -1.54515
    -1.36169
    -1.43225
    -1.48870
    -1.38992
    -1.00889
    -0.93833
    -0.59963
    -0.50085
    -0.74076
    -0.82543
    -0.74076
    -0.71253
    -1.19235
    -1.79917
    -2.12375
    -2.08141
    -1.07945
    -1.05122
    -0.81132
    -0.37384
    -0.02103
     0.54345
     0.30355
     0.43056
     0.04953
     0.85392
     1.33374
     3.30945
     4.76300
     2.09580
     0.99505
     1.33374
     1.36196
     1.29140
     1.26318
     0.79747
     0.17654
    -0.11982
    -0.85365
    -1.03711
    -1.51693
    -1.78506
    -2.39188
    -1.91207
    -1.61571
    -1.81328
    -1.51693
    -1.53104
    -1.50281
    -1.09356
    -1.54515
    -0.82543
    -1.17823
    -0.88188
    -1.02300
    -0.72664
    -0.79720
    -0.95244
    -0.89599
    -0.83954
    -0.69842
    -0.65608
    -0.64197
    -0.75487
    -0.67019
    -0.65608
    -0.64197
    -0.95244
    -0.48674
    -0.67019
    -0.62786
    -0.57141
    -0.45851
    -0.31739
    -0.64197
    -0.72664
    -0.27505
    -0.35973
    -0.24683
    -0.33150
    -0.16216
    -0.55730
    -0.16216
     0.00719
     0.03542
    -0.09159
     0.16243
     0.09186
     0.10598
    -0.09159
     0.09186
    -0.02103
     0.55757
     0.40233
     0.10598
     0.27532
     0.27532
     0.43056
     0.54345
     0.51523
     0.59990
     0.58579
     0.43056
     0.36000
     0.68458
     0.59990
     0.50112
     0.30355
     0.40233
     0.55757
     0.78336
     0.65635
     0.43056
     0.03542
     0.02130
    -0.10571
    -0.03515
    -0.09159
    -0.54318
    -0.19038
    -0.52907
    -0.52907
    -0.78309
    -0.85365
    -0.92421
    -0.85365
    -1.07945
    -1.22057
    -1.12178
    -1.24879
    -1.33347
    -1.34758
    -1.20646
    -1.23468
    -1.41814
    -1.40403
    -1.37580
    -1.34758
    -1.33347
    -1.64394
    -1.41814
    -1.02300
    -1.44637
    -1.34758
    -0.93833
    -0.85365
    -1.00889
    -0.79720
    -0.74076
    -0.52907
    -0.38795
    -0.30328
    -0.34561
    -0.24683
    -0.11982
    -0.00692
     0.03542
     0.24710
     0.38822
     0.17654
     0.37411
     0.19065
     0.16243
     0.26121
     0.43056
     0.14831
     0.33177
     0.43056
     0.31766
     0.47289
     0.72691
     0.44467
     0.54345
     0.91037
     1.16439
     1.06561
     1.23495
     1.70066
     1.95468
     1.82767
     1.88411
     1.58776
     1.13617
     1.34785
     1.33374
     1.27729
     0.85392
     1.05149
     0.33177
     0.13420
     0.04953
     0.17654
     0.04953
    -0.10571
    -1.55926
    -1.82739
    -2.33543
    -1.22057
     0.82570
     1.40430
     0.79747
    -0.10571
    -0.89599
    -0.67019
     0.64224
     2.06757
     2.37804
     3.32356
     0.64224
    -1.00889
     0.92448
     1.47486
     1.53131
     1.27729
     1.37607
     0.92448
     0.61402
    -0.35973
    -0.96655
    -1.26291
    -1.20646
    -1.15001
    -0.50085
    -0.71253
    -1.05122
    -1.02300
    -0.75487
    -0.67019
    -0.89599
    -0.83954
    -0.79720
    -0.43029
    -0.26094
    -0.19038
    -0.21860
    -0.21860
     0.07775
    -0.02103
     0.36000
     0.45878
     0.20476
     0.09186
     0.31766
     0.45878
     0.26121
     0.02130
     0.44467
     0.13420
     0.36000
     0.37411
     0.12009
     0.36000
     0.33177
    -0.19038
     0.07775
     0.04953
    -0.27505
     0.17654
     0.04953
    -0.00692
    -0.14804
     0.09186
    -0.20449
    -0.04926
    -0.06337
    -0.02103
    -0.26094
     0.13420
    -0.06337
    -0.27505
    -0.03515
     0.45878
     0.12009
    -0.03515
     0.10598
     0.27532
     0.12009
     0.06364
    -0.02103
     0.06364
     0.02130
     0.37411
     0.31766
    -0.00692
     0.00719
     0.10598
    -0.00692
    -0.02103
     0.24710
    -0.10571
    -0.03515
     0.09186
     0.21887
     0.09186
    -0.02103
    -0.23272
     0.02130
     0.09186
     0.37411
     0.23299
    -0.06337
     0.10598
    -0.03515
    -0.10571
     0.16243
     0.13420
     0.20476
     0.03542
     0.06364
     0.21887
    -0.14804
    -0.06337
     0.16243
    -0.00692
    -0.20449
     0.16243
     0.03542
    -0.16216
    -0.14804
    -0.06337
     0.36000
     0.13420
    -0.16216
    -0.13393
     0.17654
     0.09186
     0.06364
    -0.11982
    -0.13393
    -0.00692
     0.28944
     0.04953
     0.23299
     0.07775
     0.14831
     0.14831
     0.36000
     0.34588
    -0.13393
     0.21887
     0.23299
     0.31766
     0.19065
     0.14831
     0.16243
     0.59990
     0.71280
     0.55757
     0.54345
     0.37411
     0.52934
     0.17654
     0.69869
     0.57168
     0.51523
     0.31766
     0.51523
     0.41645
     0.47289
     0.33177
     0.16243
     0.07775
     0.31766
     0.21887
    -0.41617
    -0.20449
    -0.41617
    -0.48674
    -0.54318
    -0.71253
    -1.15001
    -1.46048
    -1.79917
    -2.23665
    -2.80114
    -3.40796
    -3.63376
    -4.08535
    -3.77488
    -1.81328
     0.00719
     1.31963
     2.27926
     2.09580
     0.82570
    -0.27505
     0.02130
    -0.38795
    -0.27505
     3.59169
     4.70655
     4.66422
     3.76104
     2.77318
     1.54542
     1.15028
     0.41645
     0.04953
    -0.09159
    -0.13393
    -0.50085
     0.24710
     0.40233
     0.21887
     0.44467
     0.78336
     0.51523
     0.88215
     0.65635
     0.72691
     0.78336
     0.72691
     0.78336
     0.72691
     0.89626
     0.51523
     0.52934
     0.67046
     0.74103
     0.26121
     0.43056
     0.57168
     0.54345
     0.34588
     0.30355
     0.19065
     0.31766
     0.31766
     0.38822
     0.23299
     0.16243
     0.20476
    -0.14804
     0.07775
     0.59990
     0.50112
     0.23299
     0.02130
     0.48701
     0.47289
     0.52934
     0.34588
     0.51523
     0.76925
     0.86804
     0.78336
     0.92448
     0.78336
     0.75514
     0.59990
     0.52934
     0.68458
     0.03542
    -0.07748
     0.00719
     0.64224
     0.27532
    -0.27505
    -0.59963
    -0.50085
    -0.26094
    -0.13393
    -0.41617
    -0.17627
    -0.34561
    -0.68431
     0.13420
     0.17654
     0.03542
    -0.20449
     0.27532
     0.14831
     0.47289
     0.40233
     0.13420
     0.40233
     0.30355
     0.37411
     0.54345
     0.30355
     0.47289
     0.00719
     0.21887
     0.59990
     0.31766
     0.34588
     0.31766
     0.38822
     0.24710
     0.03542
     0.34588
     0.54345
     0.37411
     0.41645
     0.36000
     0.26121
     0.40233
     0.10598
    -0.00692
     0.57168
     0.19065
     0.37411
     0.43056
     0.12009
     0.40233
     0.21887
     0.00719
     0.41645
     0.07775
     0.14831
     0.04953
     0.47289
     0.23299
    -0.09159
    -0.16216
     0.28944
     0.51523
     0.09186
     0.14831
     0.07775
    -0.13393
     0.26121
    -0.02103
    -0.19038
    -0.03515
     0.03542
     0.20476
     0.09186
     0.27532
    -0.06337
    -0.28916
     0.02130
     0.27532
    -0.07748
    -0.02103
     0.06364
     0.19065
    -0.04926
     0.14831
     0.14831
     0.31766
     0.37411
     0.44467
     0.41645
     0.47289
     0.57168
     0.37411
     0.52934
     0.98093
     1.02327
     0.99505
     0.85392
     0.93860
     0.92448
     0.98093
     0.93860
     0.85392
     0.68458
     0.83981
     0.67046
     0.51523
     0.28944
     0.21887
    -0.55730
     0.14831
    -0.26094
    -0.51496
    -0.40206
    -0.65608
    -0.95244
    -1.20646
    -1.24879
    -1.13590
    -1.77095
    -1.86973
    -1.89796
    -2.75880
    -2.82936
    -3.32329
    -1.94029
     2.47683
     7.26086
     6.72460
     4.83356
     1.48897
     0.12009
     0.12009
     1.39019
     5.31338
     7.31731
     7.33142
     5.15814
     3.46468
     3.42234
     2.80141
     0.99505
     0.57168
     0.36000
    -0.19038
    -0.38795
    -0.74076
    -0.61375
    -0.59963
    -0.37384
    -0.14804
    -0.21860
     0.06364
    -0.14804
    -0.34561
     0.02130
     0.43056
     0.44467
     0.10598
     0.38822
     0.19065
     0.14831
     0.09186
    -0.10571
    -0.03515
     0.09186
    -0.24683
     0.02130
    -0.07748
     0.00719
    -0.10571
    -0.13393
    -0.43029
    -0.38795
    -0.61375
    -0.54318
    -0.40206
    -0.38795
    -0.59963
    -1.00889
    -0.72664
    -0.79720
    -0.93833
    -0.83954
    -0.74076
    -0.88188
    -0.65608
    -0.74076
    -0.76898
    -0.51496
    -0.98066
    -0.50085
    -0.45851
    -0.37384
    -0.17627
    -0.37384
    -0.35973
    -0.21860
    -0.23272
    -0.31739
     0.20476
     0.09186
     0.30355
     0.19065
     0.02130
     0.23299
     0.09186
    -0.02103
     0.45878
     0.62813
     0.36000
     0.55757
     0.36000
     0.00719
    -0.48674
    -0.64197
    -0.09159
    -0.03515
    -0.64197
    -0.54318
    -0.45851
    -0.83954
    -1.03711
    -1.12178
    -0.67019
    -0.71253
    -0.50085
    -0.34561
    -0.13393
    -0.33150
    -0.11982
     0.09186
     0.20476
     0.67046
     0.85392
     0.72691
     0.65635
     0.81159
     1.03738
     0.71280
     0.88215
     0.91037
     0.76925
     0.69869
     0.61402
     0.71280
     0.34588
     0.48701
     0.52934
     0.79747
     0.40233
     0.34588
     0.31766
     0.09186
     0.20476
    -0.17627
     0.37411
     0.19065
    -0.26094
     0.28944
     0.10598
     0.23299
     0.04953
    -0.03515
     0.00719
     0.00719
     0.17654
     0.12009
     0.20476
     0.06364
     0.13420
    -0.04926
     0.07775
     0.41645
     0.45878
     0.26121
     0.23299
     0.28944
     0.16243
     0.12009
     0.07775
     0.37411
     0.30355
     0.45878
     0.10598
     0.26121
     0.27532
     0.13420
    -0.24683
    -0.20449
    -0.00692
     0.26121
     0.00719
     0.14831
    -0.16216
    -0.34561
    -0.27505
    -0.37384
    -0.28916
    -0.30328
    -0.43029
    -0.54318
    -0.44440
    -0.69842
    -0.98066
    -0.86777
    -0.89599
    -1.50281
    -1.53104
    -2.16609
    -2.44833
    -3.28095
    -3.45030
    -3.11161
    -2.75880
    -2.01085
    -0.82543
    -0.34561
     0.23299
    -0.02103
    -0.44440
     0.03542
     1.27729
     1.09383
     3.06954
     4.31141
     2.77318
     2.02524
     2.39215
     2.22281
     2.49094
     2.49094
     2.20869
     1.30551
     0.51523
     0.16243
    -0.27505
    -0.65608
    -0.57141
    -0.44440
    -0.65608
    -0.52907
    -0.61375
    -0.21860
     0.00719
    -0.26094
     0.16243
     0.23299
     0.37411
     0.33177
     0.30355
     0.14831
     0.14831
     0.13420
     0.44467
     0.34588
     0.14831
    -0.06337
     0.12009
     0.10598
     0.14831
    -0.30328
    -0.10571
    -0.03515
     0.24710
     0.09186
    -0.14804
    -0.03515
    -0.27505
    -0.37384
     0.17654
     0.06364
     0.02130
    -0.10571
    -0.13393
     0.12009
    -0.06337
    -0.16216
    -0.40206
     0.14831
     0.09186
    -0.03515
    -0.26094
    -0.31739
    -0.20449
    -0.52907
    -0.27505
    -0.23272
    -0.06337
    -0.38795
    -0.41617
    -0.37384
    -0.45851
    -0.34561
    -0.68431
    -0.44440
    -0.24683
    -0.06337
    -0.50085
    -0.24683
    -0.59963
    -0.44440
    -0.64197
    -0.10571
    -0.34561
    -0.50085
    -0.41617
    -0.20449
    -0.02103
    -0.19038
    -0.40206
    -0.47262
    -0.02103
    -0.10571
     0.09186
    -0.00692
     0.00719
     0.10598
    -0.02103
    -0.23272
    -0.41617
    -0.51496
    -0.14804
    -0.23272
    -0.34561
    -0.41617
    -1.00889
    -1.06534
    -1.03711
    -0.74076
    -0.98066
    -1.27702
    -0.86777
    -0.96655
    -1.31936
    -0.72664
    -0.44440
    -0.62786
    -0.58552
    -0.61375
    -0.41617
    -0.30328
    -0.38795
    -0.41617
    -0.26094
    -0.03515
    -0.06337
    -0.26094
    -0.26094
    -0.24683
    -0.41617
    -0.64197
     0.02130
    -0.35973
    -0.52907
    -0.61375
    -0.35973
    -0.33150
    -0.35973
    -0.50085
    -0.28916
    -0.24683
    -0.28916
    -0.27505
    -0.34561
    -0.40206
    -0.43029
    -0.65608
     0.06364
     0.13420
    -0.09159
    -0.11982
    -0.27505
    -0.03515
    -0.02103
    -0.14804
     0.02130
    -0.02103
     0.34588
     0.21887
     0.24710
     0.17654
     0.33177
    -0.14804
     0.43056
     0.51523
     0.24710
     0.09186
     0.36000
     0.04953
    -0.07748
     0.09186
    -0.06337
    -0.21860
    -0.14804
    -0.21860
    -0.11982
    -0.95244
    -1.00889
    -1.41814
    -1.70038
    -1.62982
    -2.05319
    -1.84151
    -1.53104
    -0.61375
     0.64224
     1.70066
     1.78533
     1.41841
     0.91037
     1.03738
     2.25103
     2.53328
     3.63403
     4.62188
     2.57561
     2.26514
     3.18244
     2.91430
     3.04131
     2.34982
     2.02524
     1.10794
     0.74103
     0.21887
     0.00719
     0.19065
    -0.02103
     0.02130
     0.20476
     0.27532
    -0.17627
     0.27532
     0.48701
     0.45878
     0.44467
    -0.02103
     0.27532
     0.13420
    -0.07748
    -0.19038
    -0.11982
    -0.33150
    -0.35973
    -0.79720
    -0.85365
    -0.92421
    -1.24879
    -0.96655
    -1.09356
    -1.05122
    -1.30524
    -1.47459
    -1.50281
    -1.50281
    -1.40403
    -1.36169
    -1.57338
    -1.37580
    -1.48870
    -1.16412
    -1.20646
    -1.29113
    -1.54515
    -1.26291
    -0.81132
    -1.10767
    -1.40403
    -0.95244
    -0.75487
    -0.72664
    -0.72664
    -0.76898
    -0.67019
    -0.50085
    -0.31739
    -0.30328
    -0.43029
    -0.33150
    -0.30328
    -0.33150
     0.03542
     0.17654
     0.02130
     0.10598
    -0.11982
     0.36000
     0.09186
     0.16243
    -0.02103
     0.04953
     0.13420
     0.12009
     0.12009
     0.14831
     0.12009
    -0.16216
    -0.20449
     0.36000
     0.13420
    -0.04926
     0.04953
     0.02130
    -0.02103
     0.13420
    -0.09159
     0.07775
    -0.06337
     0.33177
     0.06364
     0.12009
     0.21887
    -0.27505
     0.17654
     0.41645
     0.64224
     0.14831
     0.10598
     0.41645
     0.26121
     0.13420
     0.02130
     0.10598
     0.02130
     0.09186
    -0.14804
    -0.11982
    -0.03515
    -0.48674
    -0.82543
    -0.37384
    -0.23272
    -0.61375
    -0.30328
    -0.79720
    -0.45851
    -0.50085
    -0.43029
    -0.21860
    -0.27505
    -0.21860
    -0.27505
    -0.23272
     0.13420
     0.14831
    -0.16216
     0.28944
     0.23299
     0.50112
     0.57168
     0.14831
    -0.07748
     0.24710
     0.04953
     0.12009
     0.38822
     0.10598
    -0.04926
     0.07775
     0.00719
    -0.02103
    -0.23272
     0.02130
    -0.04926
    -0.02103
    -0.11982
    -0.19038
    -0.23272
    -0.33150
    -0.48674
    -0.11982
    -0.23272
    -0.20449
    -0.33150
    -0.48674
    -0.43029
    -0.27505
    -0.26094
    -0.59963
    -0.06337
    -0.30328
    -0.16216
    -0.13393
    -0.47262
    -0.54318
    -0.71253
    -0.54318
    -0.30328
    -0.48674
    -0.43029
    -0.48674
    -0.55730
    -0.93833
    -2.53300
    -3.94422
    -4.17002
    -2.61768
     0.50112
     1.58776
     1.07972
     0.02130
    -1.05122
    -1.51693
    -0.91010
    -0.21860
     2.26514
     3.57758
     3.23889
     3.12599
     1.82767
     0.74103
     1.85589
     2.05346
     1.98290
     1.71477
     1.20673
     0.89626
     0.12009
    -0.41617
    -0.40206
    -0.44440
    -0.44440
    -0.51496
    -0.43029
    -0.13393
    -0.13393
    -0.17627
    -0.11982
     0.16243
     0.10598
     0.16243
     0.12009
     0.13420
     0.07775
     0.02130
     0.03542
     0.19065
    -0.00692
     0.17654
     0.00719
    -0.17627
    -0.02103
    -0.26094
    -0.45851
    -0.14804
     0.16243
    -0.37384
    -0.06337
    -0.13393
    -0.27505
    -0.24683
    -0.24683
    -0.11982
     0.02130
    -0.02103
    -0.37384
    -0.30328
    -0.14804
    -0.06337
    -0.47262
    -0.31739
    -0.13393
    -0.47262
    -0.33150
    -0.40206
    -0.51496
    -0.65608
    -0.68431
    -0.69842
    -0.59963
    -0.50085
    -0.51496
    -0.83954
    -0.58552
    -0.89599
    -1.03711
    -0.59963
    -0.51496
    -0.89599
    -0.88188
    -0.88188
    -0.92421
    -0.71253
    -0.68431
    -0.92421
    -1.00889
    -0.64197
    -0.58552
    -0.59963
    -0.65608
    -0.64197
    -0.81132
    -0.72664
    -0.48674
    -0.45851
    -0.27505
    -0.43029
    -0.19038
    -0.20449
    -0.27505
    -0.13393
     0.07775
     0.14831
    -0.07748
    -0.07748
     0.02130
     0.16243
     0.12009
     0.03542
     0.23299
     0.20476
    -0.06337
     0.28944
     0.14831
     0.16243
     0.10598
    -0.16216
     0.24710
     0.14831
     0.14831
     0.04953
     0.38822
     0.23299
     0.52934
    -0.02103
     0.38822
     0.81159
     0.19065
     0.38822
     0.33177
     0.44467
     0.23299
     0.23299
     0.31766
    -0.17627
    -0.11982
     0.09186
     0.03542
     0.07775
    -0.10571
    -0.51496
    -0.75487
    -0.50085
    -0.43029
    -0.57141
    -0.51496
    -0.10571
     0.03542
    -0.57141
    -0.50085
    -0.31739
    -0.09159
     0.17654
     0.07775
    -0.00692
    -0.34561
    -0.04926
    -0.16216
     0.40233
     0.09186
    -0.00692
    -0.28916
    -0.16216
    -0.27505
    -0.26094
    -0.95244
    -0.85365
    -1.30524
    -1.30524
    -2.10964
    -2.99871
    -4.12768
    -4.72040
    -3.22450
     1.23495
     3.93038
     2.92842
     0.44467
    -1.23468
    -1.67216
    -0.74076
     0.88215
     2.85786
     5.01702
     5.93432
     4.59366
     3.19655
     2.43449
     1.58776
     2.03935
     2.01112
     1.54542
     1.10794
     0.30355
     0.27532
    -0.19038
    -0.48674
    -0.75487
    -0.75487
    -0.59963
    -0.30328
    -0.37384
    -0.31739
    -0.21860
    -0.03515
    -0.02103
     0.06364
     0.47289
     0.37411
     0.16243
     0.17654
     0.41645
     0.58579
     0.40233
     0.13420
     0.27532
     0.64224
     0.55757
     0.48701
     0.51523
     0.26121
     0.09186
     0.07775
     0.36000
     0.40233
     0.23299
     0.00719
     0.06364
     0.17654
     0.23299
     0.21887
    -0.09159
    -0.11982
     0.19065
     0.30355
     0.13420
     0.00719
    -0.02103
    -0.02103
     0.19065
     0.30355
    -0.00692
     0.10598
     0.13420
     0.00719
     0.41645
     0.07775
    -0.03515
     0.07775
     0.09186
     0.20476
     0.12009
     0.09186
    -0.00692
    -0.11982
     0.09186
     0.30355
     0.12009
     0.03542
     0.16243
     0.20476
     0.41645
    -0.02103
     0.14831
    -0.03515
     0.12009
     0.38822
     0.12009
     0.21887
    -0.16216
     0.00719
     0.00719
     0.28944
     0.10598
    -0.03515
    -0.04926
     0.20476
     0.12009
    -0.02103
     0.03542
     0.04953
     0.17654
     0.09186
     0.26121
     0.36000
     0.26121
     0.31766
     0.16243
     0.62813
     0.58579
     0.30355
     0.51523
     0.48701
     0.74103
     0.57168
     0.37411
     0.36000
     0.43056
     0.52934
     0.52934
     0.75514
     0.34588
     0.13420
     0.06364
     0.24710
     0.45878
     0.19065
     0.12009
     0.06364
     0.06364
    -0.09159
     0.12009
     0.12009
    -0.26094
     0.13420
    -0.11982
    -0.11982
    -0.14804
    -0.09159
    -0.35973
    -0.20449
    -0.09159
    -0.24683
    -0.52907
    -0.26094
    -0.47262
    -0.54318
    -0.26094
    -0.58552
    -0.50085
    -0.65608
    -0.47262
    -0.37384
    -0.55730
    -0.59963
    -0.57141
    -0.74076
    -0.48674
    -0.52907
    -1.03711
    -1.20646
    -1.30524
    -1.75683
    -2.54712
    -3.40796
    -3.98656
    -3.12572
     0.20476
     3.91627
     3.46468
     1.87000
    -0.45851
    -1.27702
    -0.62786
     0.64224
     2.85786
     3.94450
     5.08758
     5.36983
     3.97272
     2.66028
     1.24907
     0.47289
     1.13617
     0.44467
     0.33177
    -0.06337
    -0.92421
    -1.61571
    -1.57338
    -1.82739
    -2.23665
    -1.88384
    -2.10964
    -1.92618
    -1.77095
    -1.27702
    -1.19235
    -1.12178
    -0.93833
    -0.54318
    -0.47262
    -0.27505
    -0.09159
    -0.33150
    -0.28916
     0.17654
     0.04953
     0.10598
     0.27532
     0.14831
     0.03542
    -0.07748
     0.03542
     0.10598
     0.09186
    -0.04926
     0.23299
     0.04953
     0.00719
     0.09186
    -0.11982
    -0.02103
     0.10598
     0.09186
     0.16243
     0.26121
     0.04953
     0.34588
     0.21887
     0.27532
     0.44467
     0.43056
     0.45878
     0.31766
     0.51523
     0.55757
     0.37411
     0.40233
     0.76925
     0.64224
     0.54345
     0.51523
     0.38822
     0.61402
     0.50112
     0.62813
     0.40233
     0.64224
     0.68458
     0.61402
     0.59990
     0.64224
     0.33177
     0.40233
     0.82570
     0.82570
     0.62813
     0.81159
     0.69869
     0.61402
     0.54345
     0.51523
     0.89626
     0.54345
     0.54345
     0.59990
     0.68458
     0.55757
     0.41645
     0.21887
     0.91037
     0.51523
     0.45878
     0.24710
     0.37411
     0.17654
     0.19065
     0.14831
     0.31766
    -0.11982
    -0.00692
    -0.10571
    -0.30328
    -0.14804
    -0.24683
    -0.52907
    -0.47262
    -0.27505
    -0.55730
    -0.45851
    -0.44440
    -0.62786
    -0.59963
    -0.81132
    -0.69842
    -0.85365
    -0.75487
    -0.92421
    -0.72664
    -0.82543
    -0.82543
    -1.20646
    -1.00889
    -1.15001
    -1.02300
    -1.13590
    -1.41814
    -1.37580
    -1.38992
    -1.41814
    -1.30524
    -1.19235
    -1.31936
    -1.46048
    -1.34758
    -1.27702
    -1.51693
    -1.40403
    -1.30524
    -1.31936
    -1.15001
    -1.06534
    -0.88188
    -0.96655
    -0.58552
    -0.75487
    -0.62786
    -0.45851
    -0.20449
    -0.23272
    -0.20449
     0.21887
     0.36000
     0.07775
     0.20476
     0.65635
     0.71280
     0.58579
     0.65635
     0.69869
     1.05149
     0.83981
     0.85392
     1.06561
     0.99505
     1.05149
     0.72691
     0.81159
     1.05149
     0.88215
     0.52934
     0.83981
     0.91037
     0.89626
     1.07972
     1.27729
     1.72888
     1.84178
     2.22281
     2.61795
     2.20869
     1.99701
     2.51916
     2.71673
     3.19655
     2.08168
     0.95271
     0.09186
     1.46075
     4.57954
     5.36983
    -1.44637
    -3.35151
    -1.62982
    -1.06534
    -0.57141
    -0.50085
    -1.26291
    -1.23468
    -1.99674
    -1.86973
    -1.71450
    -1.82739
    -1.92618
    -1.29113
    -1.12178
    -1.16412
    -0.74076
    -0.71253
    -0.67019
    -0.44440
    -0.72664
    -0.75487
    -0.48674
    -0.67019
    -0.71253
    -1.19235
    -0.99477
    -1.09356
    -1.41814
    -1.40403
    -1.15001
    -1.43225
    -1.51693
    -1.17823
    -1.70038
    -1.19235
    -1.70038
    -1.33347
    -1.31936
    -1.37580
    -1.53104
    -1.23468
    -1.27702
    -1.12178
    -1.22057
    -0.96655
    -0.88188
    -1.03711
    -0.92421
    -0.81132
    -0.34561
    -0.83954
    -0.41617
    -0.54318
    -0.28916
    -0.13393
    -0.20449
     0.09186
    -0.26094
     0.30355
     0.04953
     0.10598
     0.27532
     0.54345
     0.24710
     0.31766
     0.51523
     0.20476
     0.40233
     0.26121
     0.59990
     0.68458
     0.68458
     0.75514
     0.54345
     0.57168
     0.86804
     0.79747
     0.78336
     0.85392
     0.51523
     0.86804
     0.79747
     0.92448
     0.57168
     0.59990
     0.34588
     0.27532
     0.47289
     0.02130
    -0.28916
    -0.07748
    -0.34561
    -0.69842
    -0.58552
    -0.61375
    -1.23468
    -1.24879
    -1.22057
    -1.29113
    -1.64394
    -1.79917
    -1.96852
    -1.72861
    -2.02497
    -2.16609
    -2.47656
    -2.56123
    -2.57534
    -2.74469
    -2.61768
    -2.80114
    -2.71646
    -2.95637
    -2.81525
    -2.80114
    -2.75880
    -2.66001
    -2.49067
    -2.37777
    -1.89796
    -1.64394
    -1.71450
    -1.23468
    -1.15001
    -0.99477
    -0.92421
    -0.09159
    -0.41617
    -0.37384
    -0.00692
    -0.10571
     0.33177
     0.13420
     0.04953
    -0.19038
     0.14831
     0.12009
     0.12009
    -0.23272
     0.00719
    -0.31739
    -0.33150
     0.21887
     0.20476
    -0.14804
    -0.11982
     0.17654
     0.31766
     0.20476
     0.44467
     0.26121
     0.43056
     0.58579
     0.59990
     0.64224
     0.74103
     0.44467
     0.33177
     0.78336
     0.83981
     0.61402
     0.31766
     0.34588
     0.17654
     0.27532
    -0.04926
    -0.06337
    -0.09159
    -0.16216
    -0.13393
    -0.30328
    -0.52907
    -0.96655
    -0.88188
    -0.83954
    -0.86777
    -0.85365
    -1.38992
    -1.23468
    -0.88188
    -0.28916
     0.88215
     1.54542
     1.19262
     1.24907
     1.47486
     2.22281
     2.71673
     2.40627
     1.51720
     1.16439
     1.79944
     2.99898
     2.44860
     1.81355
     1.79944
     1.41841
     0.31766
    -0.38795
    -0.43029
    -0.68431
    -0.67019
    -0.50085
    -0.72664
    -0.67019
    -0.61375
    -0.72664
    -0.11982
    -0.06337
    -0.17627
    -0.19038
     0.17654
     0.16243
     0.43056
     0.59990
     0.36000
     0.21887
     0.58579
     0.45878
     0.61402
     0.41645
     0.43056
     0.19065
     0.43056
     0.48701
     0.44467
     0.06364
     0.41645
     0.19065
     0.30355
     0.04953
     0.16243
    -0.00692
     0.27532
     0.26121
     0.03542
     0.12009
     0.19065
    -0.07748
    -0.00692
     0.36000
     0.19065
     0.00719
     0.07775
    -0.11982
     0.62813
     0.09186
     0.28944
     0.27532
     0.41645
     0.45878
     0.26121
     0.38822
     0.48701
     0.30355
     0.21887
     0.45878
     0.67046
     0.45878
     0.37411
     0.26121
     0.71280
     0.27532
     0.36000
     0.43056
     0.37411
     0.58579
     0.38822
     0.12009
    -0.07748
    -0.35973
    -0.72664
    -0.10571
    -0.37384
    -0.31739
    -0.30328
    -0.59963
    -1.03711
    -1.05122
    -0.69842
    -1.02300
    -0.74076
    -0.52907
    -0.57141
    -0.65608
    -0.44440
    -0.35973
    -0.47262
    -0.24683
    -0.07748
     0.06364
     0.16243
     0.00719
     0.09186
     0.14831
    -0.13393
     0.07775
    -0.03515
     0.13420
    -0.34561
    -0.28916
    -0.30328
    -0.13393
    -0.33150
    -0.35973
    -0.34561
     0.09186
    -0.07748
    -0.47262
    -0.20449
    -0.30328
    -0.13393
    -0.26094
    -0.26094
    -0.09159
    -0.23272
    -0.00692
    -0.30328
    -0.07748
    -0.33150
    -0.16216
    -0.13393
    -0.00692
    -0.11982
    -0.38795
    -0.10571
    -0.24683
    -0.21860
    -0.14804
    -0.33150
    -0.30328
    -0.09159
     0.04953
    -0.09159
    -0.35973
    -0.14804
    -0.81132
    -0.33150
    -0.28916
    -0.07748
    -0.37384
    -0.51496
    -0.43029
    -0.37384
    -0.50085
    -0.27505
    -0.50085
    -0.69842
    -0.28916
    -0.79720
    -0.28916
    -0.47262
    -0.81132
    -0.91010
    -0.47262
    -0.48674
    -0.62786
    -0.88188
    -0.95244
    -1.26291
    -1.16412
    -1.29113
    -1.85562
    -2.51889
    -2.73058
    -3.40796
    -3.13983
    -1.38992
     1.63009
     2.60384
     2.67440
     0.04953
    -1.38992
    -0.89599
     1.48897
     4.55132
     5.24282
     5.14403
     4.41020
     3.06954
     2.81552
     2.42038
     2.20869
     2.27926
     1.88411
     0.98093
     0.27532
     0.07775
    -0.81132
    -1.61571
    -1.53104
    -2.02497
    -1.99674
    -1.77095
    -1.58749
    -1.64394
    -1.37580
    -1.17823
    -0.99477
    -0.75487
    -0.47262
    -0.74076
    -0.51496
    -0.17627
    -0.26094
    -0.45851
    -0.41617
    -0.21860
    -0.43029
    -0.23272
    -0.24683
    -0.43029
    -0.11982
    -0.13393
    -0.23272
    -0.07748
    -0.24683
    -0.37384
    -0.71253
    -0.11982
    -0.10571
    -0.24683
    -0.14804
    -0.44440
    -0.37384
    -0.20449
    -0.40206
    -0.33150
    -0.33150
    -0.44440
    -0.31739
    -0.45851
    -0.34561
    -0.26094
    -0.57141
    -0.55730
    -0.37384
    -0.58552
    -0.27505
    -0.35973
    -0.59963
    -0.37384
    -0.47262
    -0.54318
    -0.41617
    -0.57141
    -0.34561
    -0.35973
    -0.41617
    -0.23272
    -0.55730
    -0.47262
     0.10598
    -0.37384
    -0.38795
    -0.11982
    -0.02103
    -0.30328
    -0.16216
     0.06364
     0.74103
    -0.02103
    -0.13393
    -0.20449
    -0.11982
     0.06364
    -0.03515
    -0.24683
    -0.00692
    -0.04926
    -0.24683
    -0.13393
    -0.34561
    -0.03515
    -0.21860
    -0.57141
    -0.30328
    -0.38795
    -0.47262
    -0.86777
    -0.47262
    -0.43029
    -0.41617
    -0.47262
    -0.75487
    -0.76898
    -0.51496
    -0.86777
    -0.76898
    -0.83954
    -0.72664
    -1.05122
    -1.03711
    -0.81132
    -0.37384
    -0.44440
    -0.62786
    -0.47262
    -0.45851
    -0.47262
    -0.10571
     0.10598
    -0.00692
     0.02130
    -0.00692
    -0.00692
     0.10598
    -0.00692
     0.10598
     0.27532
     0.20476
    -0.13393
    -0.34561
    -0.21860
    -0.14804
    -0.34561
    -0.50085
    -0.17627
    -0.40206
    -0.52907
    -0.52907
    -0.67019
    -0.62786
    -0.81132
    -0.89599
    -0.91010
    -0.58552
    -0.74076
    -1.00889
    -1.29113
    -1.26291
    -1.70038
    -2.49067
    -2.16609
    -2.56123
    -3.05516
    -1.09356
     2.03935
     3.59169
     2.46271
     1.46075
    -0.14804
    -0.20449
     0.51523
     2.25103
     4.36786
     6.06133
     5.14403
     4.87590
     3.56347
     2.15225
     1.26318
     0.79747
     1.12206
     0.99505
     0.54345
    -0.21860
    -0.71253
    -0.99477
    -1.70038
    -1.72861
    -1.96852
    -2.13786
    -1.89796
    -2.05319
    -1.53104
    -0.98066
    -0.95244
    -1.06534
    -0.61375
    -0.41617
    -0.33150
    -0.30328
    -0.10571
     0.20476
     0.06364
     0.31766
     0.16243
     0.26121
     0.54345
     0.24710
     0.07775
     0.47289
     0.47289
     0.30355
     0.72691
     0.74103
     0.55757
     0.74103
     0.92448
     0.89626
     1.00916
     0.88215
     0.81159
     0.92448
     1.06561
     1.12206
     1.16439
     1.36196
     1.19262
     1.06561
     1.09383
     1.17850
     1.26318
     1.22084
     0.81159
     0.75514
     0.95271
     1.19262
     0.92448
     0.67046
     0.50112
     0.57168
     0.33177
     0.43056
     0.30355
     0.23299
    -0.17627
    -0.04926
     0.04953
     0.06364
    -0.19038
    -0.65608
    -0.16216
    -0.19038
    -0.16216
    -0.38795
    -0.21860
    -0.33150
    -0.26094
    -0.33150
     0.03542
    -0.04926
    -0.02103
     0.02130
     0.34588
     0.33177
     0.13420
     0.09186
     0.44467
     0.61402
     0.68458
     0.74103
     0.74103
     0.74103
     0.55757
     0.83981
     1.44664
     1.23495
     1.16439
     0.82570
     1.13617
     1.27729
     1.19262
     1.36196
     1.10794
     1.47486
     1.63009
     1.44664
     1.64421
     1.44664
     1.15028
     1.48897
     1.70066
     1.55953
     1.63009
     1.39019
     1.27729
     1.43252
     1.24907
     1.34785
     1.17850
     1.48897
     1.50308
     1.23495
     0.83981
     1.10794
     1.29140
     1.17850
     1.33374
     1.30551
     0.89626
     1.06561
     1.27729
     1.26318
     1.26318
     1.30551
     1.12206
     1.71477
     1.72888
     1.68654
     1.23495
     0.85392
     0.31766
    -0.17627
    -0.67019
    -0.27505
    -0.16216
    -0.33150
    -0.95244
    -1.64394
    -1.84151
    -1.89796
    -1.91207
    -1.43225
    -0.50085
    -0.07748
    -0.09159
    -0.19038
     0.14831
    -0.09159
     0.47289
     1.67243
     2.74496
     2.43449
     1.91234
     2.87197
     2.80141
     1.92645
     0.71280
     1.05149
     0.83981
     0.99505
     0.67046
     0.62813
     0.16243
    -0.14804
    -0.62786
    -0.64197
    -0.55730
    -0.68431
    -1.00889
    -0.68431
    -0.44440
    -0.44440
    -0.37384
    -0.38795
    -0.13393
    -0.09159
     0.06364
     0.26121
    -0.23272
     0.09186
    -0.14804
    -0.09159
     0.10598
     0.14831
    -0.04926
     0.07775
     0.10598
     0.07775
     0.09186
     0.10598
     0.13420
     0.30355
     0.03542
     0.33177
     0.23299
     0.16243
     0.27532
     0.24710
     0.51523
     0.79747
     1.26318
     1.13617
     0.64224
     0.51523
     0.51523
     0.51523
     0.62813
     0.81159
     0.79747
     0.95271
     0.81159
     0.43056
     0.65635
     0.13420
     0.44467
     0.33177
     0.19065
     0.00719
     0.14831
     0.14831
     0.20476
     0.00719
     0.12009
    -0.00692
     0.51523
     0.38822
     0.16243
     0.07775
     0.17654
    -0.23272
     0.04953
     0.54345
     0.54345
     0.12009
     0.06364
     0.12009
     0.34588
     0.16243
     0.21887
    -0.06337
     0.27532
     0.19065
     0.10598
     0.09186
     0.23299
    -0.02103
    -0.10571
     0.13420
     0.23299
    -0.33150
     0.00719
    -0.26094
    -0.14804
    -0.09159
    -0.04926
    -0.30328
    -0.03515
    -0.09159
    -0.37384
    -0.16216
     0.03542
    -0.26094
    -0.65608
    -0.19038
    -0.14804
    -0.34561
    -0.04926
    -0.16216
    -0.24683
    -0.21860
    -0.62786
    -0.40206
    -0.19038
    -0.07748
    -0.27505
    -0.16216
    -0.20449
    -0.38795
    -0.54318
    -0.28916
     0.10598
    -0.10571
    -0.13393
     0.14831
     0.17654
     0.13420
     0.44467
     0.09186
     0.31766
     0.58579
     0.95271
     0.92448
     1.02327
     0.64224
     0.41645
     0.96682
     1.39019
     1.09383
     0.88215
     1.16439
     1.10794
     0.85392
     0.89626
     1.07972
     0.81159
     0.85392
     0.52934
     0.89626
     0.75514
     0.38822
     0.03542
     0.07775
     0.54345
     0.17654
     0.23299
     0.02130
    -0.51496
    -0.27505
    -0.16216
    -0.23272
    -0.51496
    -0.74076
    -0.75487
    -1.06534
    -1.13590
    -1.20646
    -1.38992
    -1.37580
    -1.07945
    -0.14804
     0.59990
     0.24710
    -0.00692
    -0.68431
    -0.59963
    -0.55730
    -0.34561
     0.13420
     0.41645
     1.31963
     1.27729
    -0.00692
    -0.11982
    -0.58552
    -0.58552
    -0.54318
    -0.67019
    -0.96655
    -1.02300
    -1.19235
    -1.34758
    -1.47459
    -1.84151
    -1.51693
    -1.54515
    -1.77095
    -2.16609
    -1.64394
    -2.15198
    -2.23665
    -2.13786
    -1.86973
    -2.22254
    -2.03908
    -1.94029
    -1.92618
    -1.74272
    -1.91207
    -2.08141
    -1.30524
    -1.91207
    -1.92618
    -1.06534
    -0.75487
    -0.83954
    -1.02300
    -1.02300
    -0.51496
    -0.45851
    -0.50085
    -0.61375
    -0.45851
    -0.44440
    -0.26094
    -0.50085
    -0.43029
    -0.67019
    -0.64197
    -0.41617
    -0.64197
    -1.00889
    -0.86777
    -1.31936
    -0.95244
    -0.88188
    -1.03711
    -0.72664
    -0.89599
    -1.12178
    -1.00889
    -0.85365
    -0.58552
    -0.72664
    -0.67019
    -0.45851
    -0.33150
    -0.20449
    -0.27505
    -0.50085
    -0.07748
     0.07775
    -0.10571
     0.16243
     0.04953
     0.04953
     0.09186
    -0.02103
     0.10598
     0.23299
     0.28944
     0.23299
     0.04953
     0.20476
     0.10598
    -0.10571
    -0.04926
     0.07775
     0.34588
     0.00719
    -0.07748
     0.10598
     0.17654
    -0.19038
    -0.09159
    -0.19038
     0.28944
     0.02130
    -0.21860
    -0.23272
    -0.09159
    -0.09159
    -0.51496
     0.23299
     0.04953
    -0.33150
    -0.31739
    -0.24683
    -0.00692
    -0.24683
    -0.38795
    -0.41617
    -0.06337
    -0.16216
    -0.19038
    -0.31739
    -0.16216
    -0.16216
    -0.52907
    -0.09159
     0.12009
    -0.02103
    -0.33150
    -0.33150
    -0.34561
    -0.20449
    -0.14804
    -0.47262
    -0.09159
    -0.35973
    -0.59963
    -0.35973
    -0.23272
    -0.24683
    -0.58552
    -0.33150
    -0.10571
    -0.41617
    -0.09159
     0.14831
     0.00719
     0.07775
     0.31766
     0.27532
     0.78336
     1.10794
     0.82570
     0.69869
     0.72691
     0.51523
    -0.30328
    -0.37384
    -0.03515
     0.23299
     0.07775
    -0.07748
    -0.43029
    -0.68431
    -1.27702
    -0.88188
    -1.06534
    -1.24879
    -1.41814
    -1.84151
    -1.17823
    -1.29113
    -0.83954
    -0.43029
     0.37411
     0.64224
     0.68458
     0.40233
    -0.65608
    -0.72664
     0.12009
     1.37607
     1.95468
     1.36196
     1.87000
    -0.04926
    -0.41617
     1.87000
     2.25103
     0.79747
     0.65635
     1.03738
     0.61402
     0.31766
     0.65635
     0.71280
     0.74103
     0.28944
     0.19065
     0.26121
     0.43056
     0.17654
    -0.06337
    -0.04926
    -0.78309
    -0.33150
    -0.13393
     0.24710
    -0.14804
    -0.40206
    -0.45851
    -0.13393
    -0.54318
    -0.21860
    -0.44440
    -0.23272
    -0.10571
    -0.13393
    -0.09159
    -0.09159
     0.14831
    -0.10571
    -0.34561
    -0.07748
     0.03542
    -0.02103
    -0.34561
     0.03542
    -0.14804
    -0.34561
    -0.35973
    -0.16216
    -0.03515
    -0.14804
    -0.21860
    -0.43029
    -0.27505
    -0.09159
     0.19065
    -0.40206
    -0.38795
    -0.45851
    -0.27505
     0.31766
    -0.04926
    -0.19038
    -0.37384
    -0.30328
    -0.26094
    -0.16216
    -0.07748
    -0.23272
    -0.40206
    -0.31739
    -0.47262
    -0.03515
    -0.14804
    -0.54318
    -0.37384
    -0.41617
    -0.27505
    -0.17627
    -0.24683
    -0.41617
    -0.41617
    -0.04926
    -0.13393
    -0.43029
    -0.28916
    -0.35973
    -0.47262
    -0.68431
     0.00719
    -0.07748
    -0.61375
    -0.37384
    -0.37384
    -0.30328
    -0.09159
    -0.28916
    -0.57141
    -0.62786
    -0.17627
    -0.17627
    -0.50085
    -0.41617
    -0.20449
    -0.33150
    -0.11982
    -0.20449
    -0.24683
    -0.35973
    -0.28916
    -0.23272
    -0.14804
    -0.35973
    -0.20449
    -0.16216
    -0.00692
    -0.16216
    -0.28916
    -0.09159
     0.06364
    -0.58552
    -0.11982
    -0.07748
    -0.28916
    -0.57141
    -0.00692
    -0.07748
    -0.07748
    -0.40206
    -0.26094
    -0.27505
    -0.10571
    -0.26094
    -0.23272
    -0.19038
    -0.47262
    -0.33150
    -0.24683
     0.02130
     0.04953
    -0.38795
    -0.19038
    -0.11982
    -0.24683
    -0.27505
    -0.09159
    -0.31739
    -0.10571
     0.04953
    -0.02103
    -0.26094
    -0.17627
    -0.28916
    -0.31739
     0.19065
    -0.16216
    -0.34561
    -0.44440
    -0.20449
    -0.17627
    -0.35973
    -0.35973
    -0.68431
    -0.67019
    -0.43029
    -0.58552
    -0.45851
    -1.03711
    -1.31936
    -1.95440
    -1.44637
    -1.30524
    -1.15001
    -0.06337
     0.82570
     1.20673
     1.44664
     0.92448
    -0.02103
    -0.40206
     1.07972
     3.12599
     4.87590
     3.67636
     2.56150
     1.30551
     0.37411
     2.33570
     3.01309
     1.95468
     0.88215
     0.50112
     0.17654
    -0.17627
    -0.19038
    -0.50085
    -0.71253
    -0.83954
    -0.85365
    -1.16412
    -0.72664
    -1.03711
    -0.99477
    -0.48674
    -0.55730
    -0.48674
    -0.64197
     0.06364
    -0.43029
    -0.27505
    -0.34561
    -0.26094
    -0.13393
    -0.00692
     0.02130
     0.06364
     0.04953
    -0.04926
     0.03542
     0.40233
     0.54345
     0.24710
     0.43056
     0.40233
     0.78336
     0.71280
     0.41645
     0.51523
     0.78336
     0.88215
     0.88215
     0.76925
     0.52934
     0.12009
    -0.20449
    -0.07748
     0.36000
     0.36000
    -0.02103
    -0.19038
    -0.37384
    -0.43029
    -0.37384
    -0.40206
    -0.34561
    -0.27505
     0.21887
    -0.02103
     0.17654
     0.19065
    -0.27505
     0.27532
     0.62813
     0.61402
     0.82570
     0.67046
     0.41645
     0.50112
     0.85392
     0.59990
     0.51523
     0.43056
     0.50112
     0.44467
     0.43056
     0.50112
     0.34588
     0.20476
     0.33177
     0.54345
     0.31766
     0.40233
     0.31766
     0.12009
     0.06364
     0.44467
     0.14831
     0.31766
     0.44467
     0.34588
     0.40233
     0.30355
     0.26121
     0.13420
     0.41645
     0.41645
     0.34588
     0.43056
     0.44467
     0.37411
     0.06364
     0.28944
     0.20476
     0.47289
     0.51523
     0.51523
     0.12009
     0.24710
     0.36000
     0.10598
     0.43056
     0.54345
     0.16243
     0.38822
     0.41645
     0.37411
     0.41645
     0.30355
     0.26121
     0.28944
     0.34588
     0.50112
     0.54345
     0.59990
     0.71280
     0.19065
     0.19065
     0.88215
     0.92448
     0.44467
     0.47289
     0.26121
     0.45878
     0.57168
     0.44467
     0.43056
     0.36000
     0.12009
     0.50112
     0.40233
     0.41645
     0.26121
    -0.16216
     0.02130
     0.40233
     0.28944
     0.34588
     0.17654
     0.04953
     0.17654
     0.10598
     0.45878
     0.07775
     0.03542
     0.16243
    -0.14804
     0.06364
     0.00719
    -0.34561
    -0.00692
     0.00719
    -0.31739
    -0.24683
    -0.57141
    -0.54318
    -0.64197
    -0.81132
    -0.71253
    -0.76898
    -0.69842
    -1.12178
    -1.15001
    -1.13590
    -1.06534
    -1.40403
    -1.26291
    -1.61571
    -1.91207
    -2.26487
    -2.63179
    -2.46244
    -2.16609
    -1.50281
    -1.51693
    -0.78309
    -0.34561
     0.34588
     2.92842
     2.57561
     0.68458
     0.59990
     1.57365
     2.81552
     3.60580
     3.95861
     4.04328
     4.22674
     3.94450
     3.64814
     3.21066
     2.15225
     2.13813
     1.82767
     1.55953
     1.24907
     1.22084
     0.85392
     0.21887
     0.67046
     0.81159
     0.67046
     0.37411
     0.20476
     0.13420
    -0.00692
     0.19065
    -0.10571
    -0.21860
    -0.37384
    -0.30328
    -0.51496
    -0.96655
    -0.85365
    -1.38992
    -1.62982
    -1.36169
    -1.77095
    -1.78506
    -2.02497
    -2.40600
    -2.34955
    -2.50478
    -2.43422
    -2.42011
    -2.49067
    -2.68824
    -2.80114
    -2.50478
    -2.46244
    -2.19431
    -2.54712
    -2.08141
    -2.09553
    -1.92618
    -1.72861
    -1.47459
    -1.34758
    -1.26291
    -1.37580
    -1.12178
    -0.91010
    -0.95244
    -0.99477
    -0.78309
    -0.57141
    -0.40206
    -0.72664
    -0.37384
    -0.50085
    -0.64197
    -0.75487
    -0.64197
    -0.93833
    -1.48870
    -2.10964
    -2.23665
    -1.57338
    -0.83954
    -0.83954
    -1.29113
    -1.47459
    -1.23468
    -1.48870
    -1.09356
    -0.27505
    -0.51496
    -0.10571
     0.31766
     0.69869
     1.12206
     1.24907
     1.34785
     1.40430
     1.72888
     1.91234
     1.79944
     1.89823
     1.94056
     1.67243
     1.60187
     1.79944
     1.61598
     1.78533
     1.24907
     1.50308
     1.33374
     1.05149
     1.26318
     1.22084
     1.09383
     1.05149
     0.91037
     1.05149
     0.82570
     0.72691
     0.59990
     0.85392
     0.62813
     0.44467
     0.59990
     0.62813
     0.44467
     0.33177
     0.27532
     0.51523
     0.51523
     0.45878
     0.30355
     0.00719
     0.17654
     0.20476
    -0.02103
     0.41645
     0.20476
     0.09186
     0.03542
    -0.06337
     0.16243
    -0.11982
    -0.24683
    -0.35973
    -0.13393
    -0.44440
    -0.16216
    -0.28916
    -0.68431
    -0.28916
    -0.57141
    -0.43029
    -0.30328
    -0.86777
    -0.74076
    -0.55730
    -0.67019
    -0.62786
    -0.81132
    -0.88188
    -0.61375
    -0.62786
    -0.61375
    -0.69842
    -1.12178
    -0.99477
    -1.05122
    -1.13590
    -0.59963
    -0.98066
    -1.07945
    -1.24879
    -0.95244
    -1.46048
    -1.34758
    -1.30524
    -1.40403
    -1.03711
    -0.83954
    -0.34561
    -0.47262
    -0.13393
    -0.51496
    -0.26094
     0.13420
     0.50112
     1.23495
     1.17850
     1.15028
     1.34785
     0.64224
     1.29140
     2.12402
     1.30551
     1.06561
     1.06561
     1.20673
     0.91037
     1.07972
     0.68458
     0.54345
     0.81159
     0.57168
     0.41645
     0.52934
     0.62813
     0.58579
     0.61402
     0.65635
     0.89626
     0.98093
     1.00916
     0.76925
     0.79747
     0.95271
     0.68458
     1.10794
     0.91037
     0.96682
     0.85392
     1.15028
     1.02327
     0.81159
     0.61402
     0.64224
     0.79747
     1.03738
     0.88215
     0.96682
     0.51523
     0.79747
     0.65635
     0.91037
     0.88215
     1.10794
     0.54345
     0.91037
     0.67046
     0.85392
     0.58579
     0.85392
     0.69869
     0.65635
     0.81159
     0.71280
     0.62813
     0.78336
     0.41645
     0.34588
     0.74103
     0.83981
     0.61402
     0.47289
     0.62813
     0.48701
     0.62813
     0.64224
     0.38822
     0.31766
     0.38822
     0.38822
     0.43056
     0.30355
     0.27532
     0.10598
     0.31766
     0.36000
     0.37411
     0.28944
     0.13420
     0.06364
     0.38822
     0.61402
     0.28944
     0.34588
     0.44467
     0.47289
     0.58579
     0.64224
     0.55757
     0.48701
     0.44467
     0.88215
     0.59990
     0.67046
     0.88215
     0.95271
     0.55757
     0.50112
    -0.03515
    -0.35973
    -0.58552
    -0.48674
    -0.68431
    -0.17627
    -0.26094
    -0.51496
    -1.12178
    -0.95244
    -0.78309
    -1.33347
    -0.93833
    -0.38795
    -0.13393
    -0.31739
    -0.58552
    -0.37384
     0.57168
     0.43056
     0.72691
     0.82570
     0.64224
     0.38822
     0.36000
     0.72691
     0.92448
     0.57168
     0.51523
     0.28944
     0.51523
     0.47289
     0.45878
     0.33177
     0.19065
     0.23299
     0.28944
     0.52934
     0.20476
     0.09186
    -0.17627
    -0.43029
     0.37411
    -0.04926
    -0.31739
    -0.61375
    -0.62786
    -0.51496
    -0.48674
    -0.69842
    -1.31936
    -1.47459
    -1.34758
    -1.46048
    -1.58749
    -1.55926
    -1.27702
    -0.91010
    -0.59963
    -0.17627
    -0.68431
    -0.78309
    -0.92421
    -0.35973
    -0.00692
     0.36000
     1.03738
     1.09383
     0.51523
     0.71280
     0.99505
     0.59990
    -0.30328
    -0.44440
    -0.04926
    -0.35973
    -0.78309
    -0.78309
    -0.83954
    -1.15001
    -1.34758
    -1.44637
    -1.61571
    -1.27702
    -1.43225
    -1.27702
    -1.15001
    -1.09356
    -0.96655
    -1.07945
    -0.58552
    -0.17627
    -0.50085
    -0.31739
    -0.23272
    -0.14804
    -0.03515
     0.06364
    -0.16216
    -0.16216
     0.06364
     0.31766
    -0.07748
     0.07775
    -0.11982
    -0.41617
    -0.00692
     0.40233
    -0.14804
    -0.24683
    -0.58552
    -0.50085
    -0.24683
    -0.27505
    -0.47262
    -0.54318
    -0.35973
    -0.48674
    -0.37384
    -0.27505
    -0.31739
    -0.51496
    -0.75487
    -0.26094
     0.17654
    -0.11982
    -0.10571
    -0.33150
    -0.38795
     0.14831
     0.33177
     0.16243
     0.06364
     0.02130
     0.21887
     0.19065
     0.17654
     0.20476
     0.00719
     0.10598
     0.34588
     0.31766
     0.40233
     0.13420
    -0.11982
     0.03542
    -0.07748
     0.31766
     0.12009
    -0.24683
     0.09186
    -0.13393
     0.09186
     0.07775
    -0.24683
    -0.03515
     0.04953
    -0.20449
    -0.26094
    -0.19038
    -0.21860
    -0.24683
    -0.24683
    -0.35973
    -0.14804
     0.09186
    -0.14804
     0.09186
    -0.16216
    -0.26094
    -0.33150
    -0.47262
     0.21887
     0.04953
    -0.03515
    -0.23272
    -0.06337
    -0.03515
    -0.00692
    -0.34561
    -0.33150
    -0.07748
    -0.02103
    -0.28916
    -0.17627
     0.00719
    -0.45851
    -0.35973
     0.20476
     0.52934
     0.04953
     0.27532
     0.00719
    -0.19038
    -0.02103
     0.37411
     0.37411
     0.34588
     0.50112
     0.57168
     0.37411
     0.81159
     0.54345
     0.09186
     0.61402
     0.81159
     0.40233
     0.50112
    -0.00692
     0.04953
    -0.89599
    -1.10767
    -1.29113
    -0.91010
    -1.02300
    -0.79720
    -0.89599
    -0.45851
    -0.06337
     0.24710
     0.24710
     0.45878
     0.51523
     0.43056
     0.81159
     1.95468
     2.66028
     3.19655
     3.19655
     2.44860
     1.71477
     3.39412
     2.88608
     1.55953
     1.22084
     1.09383
     0.93860
     1.07972
     0.72691
     0.19065
     0.00719
    -0.33150
    -0.37384
    -0.62786
    -0.62786
    -0.59963
    -0.58552
    -0.11982
    -0.02103
    -0.23272
    -0.17627
    -0.33150
    -0.35973
     0.09186
     0.04953
     0.21887
     0.12009
     0.13420
     0.09186
     0.30355
     0.28944
     0.27532
     0.27532
    -0.00692
     0.09186
     0.33177
     0.17654
     0.51523
    -0.09159
     0.19065
     0.45878
     0.38822
     0.31766
     0.21887
     0.31766
     0.17654
     0.23299
     0.43056
     0.36000
     0.52934
     0.27532
     0.55757
     0.45878
     0.61402
     0.67046
     0.12009
     0.64224
     0.67046
     0.30355
     0.52934
     0.55757
     0.50112
     0.23299
     0.62813
     0.43056
     0.47289
     0.67046
     0.33177
     0.07775
     0.36000
     0.44467
     0.00719
     0.24710
     0.24710
     0.16243
     0.16243
     0.51523
     0.45878
    -0.11982
    -0.13393
     0.07775
     0.20476
     0.41645
     0.14831
    -0.03515
     0.06364
     0.13420
     0.00719
     0.31766
     0.19065
    -0.44440
    -0.10571
    -0.04926
     0.09186
    -0.09159
     0.03542
    -0.10571
     0.04953
     0.36000
     0.52934
     0.13420
     0.10598
     0.19065
     0.51523
     0.09186
     0.47289
     0.50112
     0.37411
     0.54345
     0.57168
     0.36000
     0.37411
     0.33177
     0.51523
     0.19065
     0.41645
     0.27532
     0.21887
     0.36000
     0.17654
     0.16243
     0.27532
     0.36000
     0.31766
     0.51523
     0.10598
     0.02130
    -0.03515
     0.10598
     0.44467
     0.31766
     0.06364
     0.14831
     0.10598
     0.44467
     0.50112
    -0.33150
    -0.02103
     0.13420
    -0.21860
    -0.40206
    -0.31739
    -0.38795
    -1.09356
    -0.93833
    -1.07945
    -1.34758
    -0.47262
     0.82570
     1.46075
     1.64421
     1.77122
     0.95271
     0.43056
     0.91037
     1.36196
     2.85786
     4.24085
     5.20048
     4.57954
     2.73085
     1.67243
     2.19458
     2.32159
     2.03935
     1.47486
     1.03738
     0.82570
     0.41645
     0.21887
     0.07775
    -0.33150
    -1.19235
    -1.30524
    -0.83954
    -1.27702
    -0.65608
    -0.89599
    -0.41617
    -0.35973
    -0.03515
     0.06364
     0.14831
     0.26121
     0.37411
    -0.02103
     0.40233
     0.54345
    -0.00692
    -0.19038
    -0.43029
    -0.57141
    -0.03515
    -0.26094
    -0.13393
    -0.55730
    -0.52907
    -0.91010
    -0.52907
    -0.68431
    -0.71253
    -0.69842
    -0.38795
     0.02130
    -0.35973
    -0.04926
     0.04953
     0.12009
     0.14831
     0.41645
     0.12009
     0.43056
     0.45878
     0.48701
     0.31766
     0.41645
     0.44467
     0.51523
     0.17654
     0.48701
     0.12009
     0.10598
     0.20476
     0.52934
     0.33177
     0.16243
     0.09186
     0.41645
     0.52934
     0.40233
     0.44467
     0.47289
     0.03542
     0.26121
     0.03542
     0.48701
     0.28944
     0.36000
     0.14831
     0.47289
     0.51523
     0.19065
    -0.03515
     0.02130
    -0.06337
     0.34588
     0.00719
    -0.06337
    -0.27505
    -0.13393
    -0.19038
     0.23299
     0.21887
     0.10598
    -0.31739
    -0.28916
    -0.13393
    -0.13393
    -0.11982
     0.03542
    -0.37384
     0.16243
     0.16243
     0.21887
     0.03542
    -0.31739
    -0.35973
    -0.17627
     0.10598
    -0.10571
    -0.20449
    -0.44440
    -0.37384
    -0.34561
    -0.13393
    -0.16216
    -0.14804
    -0.17627
    -0.41617
    -0.24683
    -0.40206
    -0.17627
    -0.51496
    -0.30328
    -0.04926
     0.16243
    -0.00692
     0.09186
    -0.10571
     0.12009
    -0.19038
     0.00719
    -0.14804
    -0.13393
     0.27532
     0.24710
     0.10598
     0.02130
     0.16243
     0.00719
    -0.02103
     0.14831
    -0.27505
    -0.33150
    -0.68431
    -0.75487
    -0.92421
    -1.47459
    -1.86973
    -1.53104
    -1.85562
    -1.48870
    -0.11982
     1.72888
     1.81355
     2.20869
     1.89823
     1.36196
     0.72691
     1.05149
     2.84374
     5.65207
     5.97665
     5.82142
     4.63599
     3.14010
     3.01309
     2.98487
     2.64617
     2.20869
     1.51720
     0.69869
     0.69869
     0.51523
    -0.44440
    -0.89599
    -1.53104
    -1.55926
    -1.84151
    -1.37580
    -1.58749
    -1.64394
    -1.55926
    -1.46048
    -1.03711
    -0.82543
    -0.68431
    -1.13590
    -0.82543
    -0.52907
    -0.23272
    -0.14804
    -0.27505
     0.07775
    -0.02103
     0.20476
     0.67046
     0.59990
     1.10794
     0.81159
     0.91037
     0.98093
     1.27729
     0.95271
     0.98093
     1.70066
     1.64421
     1.63009
     1.88411
     1.94056
     1.89823
     1.88411
     2.25103
     2.20869
     2.51916
     2.44860
     2.37804
     2.63206
     2.64617
     2.19458
     2.18047
     2.37804
     2.26514
     2.12402
     1.53131
     1.34785
     1.55953
     1.16439
     1.30551
     0.85392
     0.82570
     1.09383
     1.22084
     0.86804
    -0.02103
    -0.43029
    -0.88188
    -0.59963
    -0.34561
    -0.58552
    -0.55730
    -0.81132
    -0.61375
    -0.99477
    -1.17823
    -1.31936
    -1.34758
    -1.43225
    -1.15001
    -0.74076
    -0.79720
    -0.59963
    -0.65608
    -0.83954
    -0.07748
    -0.19038
    -0.40206
    -0.24683
    -0.26094
    -0.23272
    -0.06337
    -0.27505
    -0.57141
    -0.43029
    -0.37384
    -0.61375
    -0.17627
    -0.07748
    -0.34561
    -0.71253
    -0.45851
    -0.35973
    -0.24683
    -0.54318
    -0.04926
    -0.40206
    -0.27505
    -0.21860
     0.04953
    -0.03515
     0.00719
    -0.27505
    -0.16216
     0.19065
     0.04953
    -0.21860
     0.02130
     0.47289
     0.17654
     0.30355
     0.26121
     0.37411
     0.21887
     0.38822
     0.27532
     0.45878
     0.44467
     0.47289
     0.58579
     0.36000
     0.52934
     0.23299
     0.20476
     0.58579
     0.24710
     0.28944
     0.03542
     0.14831
    -0.06337
    -0.10571
    -0.48674
    -0.61375
    -0.58552
    -0.85365
    -1.12178
    -0.68431
    -0.24683
    -0.55730
    -0.62786
     0.44467
     0.34588
     0.45878
     0.55757
     0.47289
     0.76925
     1.20673
     1.67243
     1.46075
     3.70459
     3.91627
     1.40430
     0.79747
     1.07972
     1.15028
     0.89626
     1.15028
     1.26318
     0.81159
     0.28944
    -0.43029
    -0.48674
    -0.85365
    -0.81132
    -1.29113
    -1.16412
    -1.15001
    -1.17823
    -0.81132
    -0.88188
    -0.47262
    -0.64197
    -0.81132
    -0.65608
    -0.48674
    -0.62786
    -0.21860
    -0.45851
    -0.30328
    -0.44440
    -0.30328
    -0.14804
    -0.14804
    -0.35973
    -0.37384
    -0.21860
    -0.13393
    -0.34561
    -0.44440
     0.14831
    -0.47262
    -0.20449
    -0.34561
    -0.23272
    -0.17627
    -0.37384
    -0.50085
    -0.41617
    -0.10571
    -0.17627
    -0.28916
    -0.13393
    -0.23272
    -0.24683
    -0.51496
     0.20476
     0.24710
     0.04953
    -0.28916
    -0.13393
     0.02130
    -0.23272
    -0.02103
    -0.00692
     0.27532
     0.31766
     0.23299
     0.10598
     0.07775
     0.20476
    -0.33150
     0.00719
     0.20476
    -0.03515
     0.07775
     0.10598
    -0.09159
    -0.00692
    -0.11982
    -0.04926
    -0.14804
    -0.20449
    -0.38795
    -0.30328
    -0.21860
    -0.13393
    -0.41617
    -0.65608
    -0.24683
    -0.02103
    -0.54318
    -0.16216
    -0.51496
    -0.43029
    -0.51496
    -0.35973
    -0.37384
    -0.21860
    -0.33150
    -0.45851
    -0.21860
    -0.23272
    -0.33150
    -0.38795
    -0.20449
    -0.37384
    -0.37384
    -0.37384
    -0.41617
    -0.47262
    -0.43029
    -0.35973
    -0.38795
    -0.06337
    -0.14804
    -0.34561
    -0.68431
    -0.44440
    -0.30328
    -0.37384
    -0.26094
    -0.13393
    -0.38795
    -0.20449
    -0.19038
    -0.13393
    -0.09159
    -0.27505
    -0.54318
    -0.20449
    -0.10571
    -0.10571
    -0.23272
    -0.50085
    -0.33150
    -0.55730
    -0.34561
    -0.24683
    -0.58552
    -0.74076
    -1.00889
    -0.89599
    -1.15001
    -1.40403
    -1.62982
    -1.51693
    -0.96655
    -0.45851
    -0.20449
     0.57168
     0.78336
     1.05149
     0.72691
     1.10794
     1.03738
     1.07972
     1.67243
     2.70262
     3.60580
     5.04525
     3.56347
     0.68458
     1.09383
     1.24907
     1.16439
     1.09383
     0.81159
     0.65635
    -0.40206
    -0.26094
    -0.85365
    -1.13590
    -1.30524
    -1.34758
    -1.51693
    -1.68627
    -1.77095
    -1.07945
    -1.07945
    -0.99477
    -1.06534
    -0.75487
    -0.91010
    -0.93833
    -0.62786
    -0.62786
    -0.61375
    -0.75487
    -0.67019
    -0.67019
    -0.48674
    -0.45851
    -0.89599
    -0.37384
    -0.45851
     0.64224
     0.17654
    -0.10571
    -0.52907
    -0.45851
    -0.55730
    -0.24683
     0.27532
     0.02130
    -0.14804
    -0.06337
     0.16243
    -0.00692
    -0.21860
    -0.31739
    -0.62786
    -0.17627
    -0.23272
    -0.10571
    -0.37384
    -0.13393
    -0.33150
    -0.20449
     0.02130
     0.17654
    -0.24683
    -0.24683
    -0.34561
     0.10598
     0.31766
     0.43056
     0.58579
     0.92448
     1.00916
     1.22084
     1.78533
     1.99701
     1.65832
     0.96682
     0.65635
     0.51523
    -0.21860
    -1.19235
    -0.51496
     0.10598
     0.47289
    -0.51496
    -1.30524
    -1.43225
    -1.47459
    -2.05319
    -1.82739
    -1.70038
    -1.19235
    -0.99477
    -0.76898
     0.00719
     0.12009
     0.41645
     0.55757
     0.67046
     1.07972
     0.69869
     0.74103
     0.92448
     0.85392
     0.93860
     0.71280
     0.57168
     0.58579
     0.59990
     0.26121
     0.31766
     0.41645
     0.02130
     0.02130
     0.20476
     0.33177
    -0.00692
    -0.19038
     0.10598
     0.07775
     0.58579
     0.20476
     0.33177
    -0.04926
     0.09186
    -0.14804
     0.51523
     0.57168
     0.17654
     0.07775
     0.33177
     0.51523
     0.58579
     0.20476
    -0.19038
     0.13420
     0.17654
    -0.06337
     0.19065
    -0.04926
    -0.09159
    -0.13393
    -0.21860
    -0.24683
    -0.19038
    -1.05122
    -1.24879
    -1.41814
    -1.05122
    -0.75487
    -0.58552
    -0.09159
     0.64224
     1.16439
     1.60187
     1.19262
     0.72691
     0.45878
     1.60187
     2.85786
     3.35178
     4.86179
     4.46665
     2.05346
     1.79944
     1.96879
     2.02524
     2.02524
     1.87000
     1.24907
     0.83981
     0.31766
     0.03542
    -0.68431
    -0.92421
    -0.78309
    -0.93833
    -1.05122
    -0.82543
    -1.00889
    -0.78309
    -0.86777
    -0.78309
    -0.72664
    -0.34561
    -0.44440
    -0.54318
    -0.44440
    -0.28916
    -0.33150
    -0.26094
    -0.19038
    -0.07748
    -0.43029
    -0.51496
    -0.50085
    -0.09159
     0.17654
    -0.50085
    -0.34561
    -0.27505
    -0.09159
     0.07775
    -0.38795
    -0.03515
    -0.33150
    -0.48674
    -0.34561
    -0.35973
    -0.28916
    -0.67019
    -0.55730
    -0.57141
    -0.50085
    -0.50085
    -0.48674
    -0.71253
    -0.71253
    -0.67019
    -0.37384
    -0.55730
    -0.52907
    -0.79720
    -0.59963
     0.00719
    -0.19038
    -0.21860
    -0.11982
    -0.02103
    -0.17627
     0.02130
     0.09186
     0.07775
     0.04953
     0.13420
     0.40233
     0.14831
     0.37411
     0.17654
    -0.19038
     0.16243
     0.34588
     0.30355
     0.09186
    -0.23272
    -0.02103
    -0.00692
     0.17654
     0.41645
     0.21887
     0.26121
    -0.00692
     0.17654
    -0.00692
     0.16243
    -0.30328
    -0.00692
     0.40233
     0.04953
    -0.17627
     0.04953
     0.00719
    -0.14804
    -0.26094
    -0.38795
    -0.24683
    -0.00692
    -0.17627
    -0.41617
    -0.41617
    -0.58552
    -0.51496
    -0.20449
     0.09186
    -0.35973
    -0.43029
    -0.44440
    -0.33150
    -0.06337
    -0.28916
    -0.24683
    -0.17627
    -0.41617
     0.13420
     0.00719
    -0.06337
     0.09186
     0.00719
    -0.20449
     0.16243
     0.13420
     0.10598
     0.02130
    -0.06337
     0.00719
     0.37411
     0.45878
     0.26121
     0.21887
     0.16243
     0.44467
     0.17654
     0.21887
     0.00719
    -0.02103
    -0.00692
     0.23299
    -0.26094
    -0.51496
    -0.96655
    -1.68627
    -1.62982
    -0.79720
    -0.76898
     0.09186
     0.74103
     1.00916
     1.16439
     1.13617
     0.58579
     0.41645
     1.41841
     2.61795
     3.11188
     5.17226
     4.01506
     1.43252
     1.67243
     1.77122
     2.15225
     2.26514
     1.92645
     1.36196
     0.79747
     0.55757
     0.20476
    -0.30328
    -0.72664
    -0.81132
    -1.05122
    -1.57338
    -1.85562
    -1.43225
    -0.96655
    -0.88188
    -0.92421
    -1.15001
    -1.30524
    -1.20646
    -1.37580
    -1.16412
    -0.89599
    -0.88188
    -0.89599
    -0.48674
     0.03542
    -0.43029
     0.27532
    -0.00692
     0.16243
     0.19065
     0.09186
     0.34588
     0.31766
     0.47289
     0.21887
     0.20476
     0.26121
     0.20476
    -0.30328
     0.12009
     0.28944
     0.06364
    -0.03515
     0.00719
     0.21887
    -0.00692
    -0.00692
     0.14831
     0.04953
    -0.20449
    -0.03515
    -0.09159
     0.14831
     0.33177
    -0.38795
     0.10598
     0.40233
     0.21887
     0.36000
     0.12009
     0.12009
     0.07775
     0.26121
     0.20476
     0.12009
     0.47289
     0.03542
     0.20476
     0.26121
     0.20476
     0.04953
    -0.43029
    -0.03515
     0.09186
    -0.30328
    -0.07748
    -0.20449
    -0.37384
    -0.37384
    -0.58552
    -0.31739
    -0.35973
    -0.21860
    -0.54318
    -0.35973
    -0.57141
    -0.40206
    -0.51496
     0.09186
    -0.17627
    -0.40206
    -0.14804
     0.00719
     0.07775
    -0.09159
     0.16243
    -0.13393
     0.16243
     0.12009
     0.17654
     0.20476
     0.45878
     0.04953
     0.07775
    -0.00692
     0.24710
     0.51523
     0.26121
     0.17654
     0.26121
    -0.03515
     0.14831
     0.13420
     0.34588
     0.16243
     0.41645
     0.44467
     0.24710
     0.30355
    -0.04926
    -0.07748
     0.28944
     0.33177
     0.17654
     0.27532
     0.13420
     0.16243
     0.19065
     0.12009
     0.31766
     0.06364
     0.13420
     0.21887
    -0.03515
     0.24710
     0.10598
    -0.33150
     0.17654
     0.16243
     0.04953
     0.02130
    -0.07748
     0.13420
    -0.09159
    -0.30328
     0.03542
     0.06364
     0.40233
     0.09186
    -0.35973
    -0.13393
    -0.10571
    -0.34561
     0.21887
    -0.19038
    -0.17627
    -0.27505
    -0.65608
    -0.24683
    -0.76898
    -1.37580
    -1.84151
    -0.86777
    -0.44440
    -0.09159
     1.17850
     1.70066
     1.98290
     1.74299
     0.79747
     0.99505
     2.23692
     2.42038
     3.76104
     5.22871
     3.73281
     1.99701
     2.09580
     1.91234
     2.09580
     1.95468
     1.33374
     0.67046
     0.55757
    -0.00692
    -0.71253
    -0.74076
    -0.79720
    -1.47459
    -0.99477
    -1.05122
    -0.50085
    -0.58552
    -0.37384
    -0.47262
    -0.20449
     0.02130
     0.16243
     0.36000
     0.21887
     0.04953
     0.00719
     0.44467
     0.41645
     0.34588
     0.48701
     0.28944
     0.27532
     0.12009
    -0.02103
     0.34588
     0.28944
     0.26121
     0.31766
    -0.10571
     0.09186
     0.24710
     0.16243
     0.37411
     0.59990
     0.38822
     0.21887
    -0.31739
    -0.37384
    -0.76898
    -0.72664
    -0.20449
    -0.11982
    -0.00692
    -0.07748
    -0.69842
    -0.68431
    -0.52907
    -0.33150
    -0.58552
     0.00719
     0.00719
    -0.33150
     0.06364
     0.07775
     0.58579
     0.02130
     0.20476
     0.52934
     0.79747
     1.06561
     0.55757
     0.58579
     0.37411
     0.23299
     0.10598
     0.50112
     0.57168
     0.16243
     0.36000
     0.26121
     0.57168
     0.26121
     0.02130
    -0.23272
    -0.09159
     0.09186
    -0.13393
    -0.40206
    -0.43029
    -0.30328
    -0.83954
    -0.64197
    -0.50085
    -0.62786
    -1.10767
    -1.05122
    -0.89599
    -0.91010
    -1.05122
    -1.22057
    -1.20646
    -1.17823
    -0.99477
    -1.19235
    -1.19235
    -1.07945
    -1.54515
    -1.19235
    -1.15001
    -1.41814
    -1.57338
    -1.37580
    -1.48870
    -1.43225
    -1.70038
    -1.58749
    -1.74272
    -1.71450
    -1.44637
    -1.61571
    -1.58749
    -1.79917
    -1.44637
    -1.48870
    -0.95244
    -1.15001
    -1.10767
    -1.09356
    -0.64197
    -0.43029
    -0.52907
    -0.55730
    -0.31739
    -0.24683
     0.10598
    -0.07748
    -0.10571
     0.19065
     0.10598
    -0.04926
     0.43056
     0.27532
     0.00719
    -0.10571
     0.12009
     0.19065
     0.09186
    -0.13393
    -0.11982
    -0.09159
     0.21887
     0.26121
     0.20476
     0.28944
     0.16243
    -0.03515
     0.44467
     0.82570
     0.48701
     0.72691
     0.57168
     0.89626
     0.98093
     1.23495
     0.99505
     1.05149
     1.06561
     1.53131
     1.54542
     1.15028
     1.30551
     0.62813
     0.76925
     1.65832
     1.48897
     1.12206
     0.95271
     0.81159
     0.47289
     0.17654
     0.21887
     0.34588
     0.81159
     0.99505
     0.65635
     0.14831
    -0.55730
    -1.16412
    -1.02300
     1.22084
     1.29140
     0.96682
     0.61402
     0.71280
    -0.04926
     0.33177
     0.64224
     0.59990
     0.62813
     0.51523
     2.02524
     1.72888
     0.19065
     0.12009
     0.13420
     0.14831
     0.69869
     0.21887
     0.02130
    -0.07748
    -0.04926
    -0.23272
    -0.41617
    -0.65608
    -0.57141
    -0.27505
    -0.50085
    -0.37384
    -0.52907
    -0.04926
    -0.54318
    -0.11982
    -0.38795
    -0.24683
    -0.57141
    -0.59963
    -0.59963
    -0.33150
    -0.67019
    -0.71253
    -0.69842
    -0.68431
    -0.57141
    -0.40206
    -0.67019
    -0.79720
    -0.83954
    -0.92421
    -0.43029
    -0.62786
    -0.76898
    -0.69842
    -0.71253
    -0.58552
    -0.51496
    -0.71253
    -0.24683
    -0.61375
    -0.48674
    -0.83954
    -0.51496
    -0.28916
    -0.55730
    -0.81132
    -0.31739
    -0.30328
    -0.28916
    -0.52907
    -0.76898
    -0.62786
    -0.48674
    -0.17627
    -0.41617
    -0.45851
    -0.75487
    -0.27505
    -0.43029
    -0.52907
    -0.23272
    -0.65608
    -0.38795
    -0.26094
    -0.61375
    -0.21860
    -0.44440
    -0.43029
    -0.37384
    -0.13393
    -0.04926
    -0.24683
    -0.21860
    -0.09159
    -0.09159
    -0.03515
    -0.06337
    -0.26094
     0.12009
     0.04953
     0.28944
     0.00719
    -0.02103
     0.30355
     0.13420
     0.16243
    -0.14804
    -0.04926
    -0.00692
     0.12009
    -0.02103
     0.03542
    -0.02103
    -0.06337
    -0.40206
     0.24710
     0.04953
    -0.09159
    -0.55730
    -0.27505
    -0.07748
    -0.35973
    -0.19038
    -0.43029
    -0.26094
    -0.27505
    -0.37384
    -0.13393
    -0.35973
    -0.34561
    -0.64197
    -0.50085
     0.04953
    -0.38795
    -0.45851
    -0.59963
    -0.28916
    -0.27505
    -0.26094
    -0.27505
    -0.52907
    -0.38795
    -0.34561
    -0.51496
    -0.11982
    -0.24683
    -0.69842
    -0.43029
    -0.00692
    -0.24683
    -0.02103
    -0.45851
    -0.51496
    -0.37384
    -0.28916
    -0.48674
    -0.17627
    -0.48674
    -0.23272
    -0.35973
    -0.31739
    -0.19038
    -0.41617
    -0.57141
    -0.19038
    -0.34561
    -0.41617
    -0.24683
    -0.34561
    -0.31739
    -0.31739
    -0.21860
    -0.07748
    -0.06337
    -0.09159
    -0.21860
    -0.26094
    -0.30328
    -0.13393
    -0.26094
    -0.23272
    -0.09159
    -0.19038
    -0.04926
     0.13420
    -0.03515
    -0.17627
    -0.06337
    -0.26094
    -0.13393
    -0.03515
     0.21887
     0.19065
     0.31766
     0.83981
     0.03542
     0.13420
     0.57168
     0.17654
    -0.41617
    -0.38795
    -0.64197
    -0.45851
    -0.33150
     0.14831
     0.09186
     0.21887
    -0.58552
    -1.82739
     0.64224
     2.87197
     1.60187
     0.43056
    -0.89599
    -0.20449
     1.20673
     1.70066
     1.51720
     0.50112
     0.74103
     1.34785
     0.47289
     0.14831
    -0.19038
    -0.37384
    -0.75487
    -0.75487
    -0.96655
    -1.23468
    -1.03711
    -0.91010
    -1.16412
    -0.93833
    -1.02300
    -1.09356
    -1.09356
    -0.85365
    -0.85365
    -0.67019
    -0.91010
    -0.72664
    -0.52907
    -0.51496
    -0.43029
    -0.48674
    -0.17627
    -0.47262
    -0.27505
    -0.07748
    -0.07748
     0.17654
     0.07775
     0.07775
     0.38822
     0.33177
     0.58579
     0.41645
     0.27532
     0.36000
     0.34588
     0.45878
     0.75514
     0.61402
     0.61402
     0.74103
     1.10794
     1.09383
     1.22084
     0.93860
     1.05149
     0.96682
     0.78336
     0.85392
     0.12009
     0.19065
     0.43056
     0.27532
    -0.27505
     0.34588
    -0.09159
    -0.20449
    -0.41617
    -0.69842
    -0.13393
    -0.44440
    -0.61375
    -0.28916
    -0.07748
     0.10598
    -0.10571
     0.33177
     0.59990
     0.27532
     0.38822
     0.43056
     0.48701
     0.41645
     0.51523
     0.31766
     0.26121
     0.44467
     0.34588
     0.50112
     0.54345
     0.26121
     0.13420
    -0.02103
     0.04953
     0.43056
    -0.07748
     0.04953
     0.20476
     0.24710
     0.28944
     0.28944
     0.19065
     0.14831
    -0.04926
    -0.09159
     0.26121
     0.13420
     0.09186
     0.12009
    -0.00692
     0.16243
    -0.03515
    -0.14804
     0.17654
    -0.21860
    -0.16216
     0.00719
    -0.11982
    -0.19038
    -0.28916
    -0.38795
    -0.13393
    -0.00692
     0.24710
    -0.11982
    -0.24683
    -0.34561
    -0.23272
    -0.03515
     0.26121
     0.07775
    -0.10571
    -0.07748
     0.31766
     0.33177
     0.21887
     0.12009
     0.09186
     0.10598
     0.34588
     0.40233
     0.09186
     0.14831
     0.09186
     0.04953
     0.27532
     0.37411
     0.12009
     0.20476
     0.06364
     0.13420
     0.09186
     0.02130
    -0.04926
    -0.00692
     0.09186
     0.13420
     0.17654
    -0.02103
     0.06364
    -0.16216
    -0.06337
     0.19065
     0.02130
    -0.02103
    -0.23272
     0.16243
    -0.06337
    -0.16216
    -0.11982
    -0.30328
     0.10598
    -0.23272
    -0.51496
    -0.40206
    -0.62786
    -0.85365
    -1.26291
    -1.33347
    -0.55730
     0.69869
    -0.38795
    -2.09553
    -3.73254
    -3.60553
    -1.36169
     4.04328
     4.84768
     3.45057
     0.07775
    -1.30524
    -0.64197
     1.43252
     3.32356
     3.59169
     4.26908
     3.77515
     3.06954
     2.09580
     1.70066
     1.24907
     1.20673
     0.62813
     0.72691
     0.45878
     0.12009
    -0.75487
    -1.16412
    -1.12178
    -1.68627
    -1.24879
    -0.89599
    -1.53104
    -1.55926
    -1.33347
    -1.02300
    -0.79720
    -1.22057
    -1.24879
    -1.07945
    -0.88188
    -0.86777
    -0.89599
    -1.05122
    -0.88188
    -0.91010
    -0.96655
    -0.65608
    -0.83954
    -1.03711
    -0.75487
    -0.89599
    -0.89599
    -0.50085
    -0.75487
    -0.62786
    -0.59963
    -0.11982
    -0.34561
    -0.11982
    -0.28916
     0.07775
    -0.19038
     0.10598
     0.06364
     0.19065
     0.28944
     0.07775
     0.37411
     0.54345
     0.38822
     0.57168
     0.58579
     0.61402
     0.57168
     0.69869
     0.59990
     0.37411
     0.41645
     0.82570
     0.67046
     0.55757
     0.69869
     0.45878
     0.55757
     0.55757
     0.34588
     0.51523
     0.58579
     0.55757
     0.52934
     0.31766
     0.37411
     0.28944
     0.23299
     0.57168
     0.75514
     0.41645
     0.13420
     0.30355
     0.47289
     0.41645
     0.50112
     0.34588
     0.57168
     0.59990
     0.68458
     0.64224
     0.30355
     0.69869
     0.06364
     0.40233
     0.59990
     0.75514
     0.30355
     0.09186
     0.17654
     0.14831
     0.20476
    -0.03515
    -0.21860
    -0.28916
    -0.23272
    -0.33150
    -0.51496
    -0.51496
    -0.57141
    -0.74076
     0.02130
     0.00719
     0.09186
    -0.16216
    -0.23272
    -0.00692
     0.16243
    -0.10571
    -0.04926
    -0.00692
     0.33177
     0.36000
     0.58579
     0.41645
     0.55757
     0.19065
     0.50112
     0.21887
    -0.67019
    -0.98066
    -1.23468
    -1.53104
    -1.06534
    -0.79720
    -1.09356
    -0.95244
    -1.54515
    -1.85562
    -1.95440
    -1.67216
    -1.75683
    -1.88384
    -1.64394
    -1.22057
    -1.02300
    -0.93833
    -0.76898
    -0.54318
    -0.45851
    -0.62786
    -0.40206
    -0.47262
    -0.58552
    -0.64197
    -0.54318
    -0.83954
    -0.62786
    -1.05122
    -1.19235
    -0.95244
    -1.10767
    -1.58749
    -2.19431
    -2.71646
    -2.40600
    -2.02497
    -1.70038
    -1.00889
     0.43056
     1.10794
     1.29140
     0.78336
     0.51523
     0.38822
     2.10991
     2.75907
     4.77712
     5.15814
     3.36590
     2.47683
     2.64617
     2.84374
     3.06954
     3.04131
     2.29337
     1.60187
     1.16439
     0.68458
     0.26121
    -0.21860
    -0.65608
    -0.41617
    -0.19038
    -0.20449
    -0.23272
    -0.07748
     0.06364
    -0.04926
     0.20476
     0.30355
     0.58579
     0.45878
     0.55757
     0.67046
     0.59990
     0.83981
     0.30355
     0.43056
     0.91037
     0.85392
     0.51523
     0.79747
     0.41645
     0.43056
     0.71280
     0.48701
     0.55757
     0.62813
     0.74103
     0.43056
     0.61402
     0.54345
     0.33177
     0.13420
     0.67046
     0.55757
     0.16243
     0.20476
     0.13420
     0.23299
     0.38822
    -0.06337
     0.06364
    -0.20449
    -0.19038
    -0.14804
     0.23299
    -0.16216
    -0.19038
    -0.35973
     0.00719
    -0.09159
    -0.19038
    -0.09159
    -0.11982
    -0.38795
    -0.24683
    -0.37384
    -0.17627
    -0.13393
    -0.03515
     0.28944
    -0.14804
    -0.03515
     0.16243
    -0.17627
    -0.11982
    -0.02103
     0.12009
    -0.06337
     0.12009
     0.00719
     0.16243
    -0.02103
    -0.21860
     0.10598
    -0.14804
    -0.09159
    -0.30328
    -0.09159
     0.04953
    -0.41617
    -0.57141
    -0.00692
    -0.10571
    -0.02103
    -0.13393
    -0.26094
    -0.59963
    -0.27505
    -0.26094
    -0.23272
    -0.23272
    -0.33150
    -0.28916
    -0.24683
    -0.33150
    -0.43029
    -0.65608
    -0.20449
    -0.09159
    -0.44440
    -0.47262
    -0.44440
    -0.37384
    -0.62786
    -0.40206
    -0.31739
    -0.59963
    -0.34561
    -0.50085
    -0.20449
    -0.30328
    -0.48674
    -0.62786
    -0.24683
    -0.26094
    -0.51496
    -0.43029
    -0.20449
    -0.19038
    -0.37384
    -0.23272
    -0.33150
    -0.04926
     0.09186
    -0.16216
    -0.24683
    -0.21860
     0.17654
    -0.03515
     0.16243
     0.67046
     0.54345
     0.34588
     0.37411
     0.62813
     0.37411
     0.54345
     0.48701
     0.72691
     0.79747
     0.86804
     0.65635
     0.50112
     0.59990
     0.52934
     0.07775
     0.26121
     0.45878
     0.33177
     0.09186
    -0.40206
    -1.47459
    -1.27702
    -1.46048
    -1.68627
    -1.74272
    -2.80114
    -3.36562
    -4.21236
    -5.17199
    -4.35348
    -3.73254
    -2.66001
    -0.81132
    -0.71253
    -0.96655
    -1.34758
    -2.03908
    -1.36169
     0.38822
     1.33374
     2.90019
     3.08365
     0.79747
     0.58579
     1.16439
     1.00916
     0.79747
     0.14831
    -0.11982
    -1.06534
    -2.01085
    -2.10964
    -2.74469
    -2.71646
    -3.04104
    -2.94226
    -2.73058
    -2.43422
    -2.33543
    -2.22254
    -1.79917
    -1.53104
    -1.57338
    -1.33347
    -0.95244
    -0.54318
    -0.35973
    -0.61375
    -0.26094
    -0.17627
    -0.26094
    -0.04926
     0.02130
     0.16243
     0.26121
     0.12009
    -0.02103
     0.03542
    -0.03515
    -0.14804
     0.24710
     0.24710
     0.33177
    -0.33150
     0.09186
     0.03542
    -0.00692
    -0.10571
     0.10598
     0.26121
     0.23299
     0.26121
     0.23299
     0.12009
     0.52934
     0.14831
     0.51523
     0.52934
     0.36000
     0.27532
     0.44467
     0.45878
     0.40233
     0.34588
     0.34588
     0.36000
     0.36000
     0.34588
     0.10598
     0.31766
     0.33177
     0.17654
     0.17654
     0.65635
     0.24710
     0.31766
     0.50112
     0.31766
     0.62813
     0.55757
     0.26121
     0.24710
     0.54345
     0.58579
     0.44467
     0.28944
     0.36000
    -0.09159
     0.31766
     0.19065
     0.00719
    -0.09159
     0.04953
     0.07775
     0.04953
    -0.31739
    -0.45851
    -0.16216
    -0.09159
     0.04953
    -0.27505
    -0.47262
    -0.43029
    -0.64197
    -0.44440
    -0.28916
    -0.38795
    -0.31739
    -0.54318
    -0.47262
    -0.21860
    -0.45851
    -0.41617
    -0.41617
    -0.59963
    -0.35973
    -0.48674
    -0.07748
    -0.43029
    -0.37384
    -0.50085
    -0.31739
     0.02130
     0.03542
    -0.37384
    -0.26094
    -0.24683
    -0.27505
     0.09186
    -0.13393
    -0.00692
     0.12009
     0.14831
     0.03542
     0.12009
    -0.03515
    -0.09159
     0.04953
     0.24710
     0.12009
     0.23299
     0.19065
     0.10598
     0.41645
     0.40233
     0.02130
     0.41645
     0.14831
     0.26121
     0.33177
     0.27532
     0.14831
    -0.11982
     0.07775
     0.07775
     0.00719
    -0.43029
    -0.75487
    -0.58552
    -0.65608
    -1.16412
    -2.03908
    -2.60357
    -3.43619
    -3.90189
    -2.30721
     0.36000
     1.16439
     2.13813
     1.13617
     0.31766
     0.07775
     0.36000
     0.89626
     2.91430
     5.66618
     5.27104
     4.94646
     4.65011
     3.02720
     3.08365
     3.60580
     3.09776
     2.50505
     1.74299
     1.12206
     0.52934
     0.58579
    -0.09159
    -0.79720
    -0.82543
    -0.61375
    -0.69842
    -0.58552
    -1.13590
    -1.37580
    -1.22057
    -0.99477
    -0.83954
    -0.67019
    -0.52907
    -0.99477
    -1.16412
    -0.98066
    -0.88188
    -1.17823
    -1.43225
    -0.68431
    -0.71253
    -0.88188
    -0.93833
    -0.68431
    -0.79720
    -0.64197
    -0.10571
    -0.03515
    -0.38795
    -0.40206
    -0.59963
    -0.04926
    -0.14804
    -0.09159
    -0.24683
    -0.43029
    -0.13393
     0.02130
    -0.21860
    -0.20449
    -0.23272
    -0.19038
    -0.13393
    -0.20449
    -0.11982
    -0.28916
    -0.33150
    -0.17627
     0.02130
    -0.37384
    -0.21860
    -0.21860
     0.02130
    -0.19038
    -0.34561
    -0.23272
    -0.28916
    -0.14804
    -0.10571
    -0.13393
    -0.31739
     0.20476
    -0.31739
    -0.26094
    -0.27505
    -0.00692
    -0.44440
    -0.33150
    -0.28916
     0.04953
     0.09186
    -0.14804
    -0.34561
    -0.09159
     0.20476
     0.19065
     0.10598
     0.04953
    -0.06337
     0.00719
     0.24710
     0.58579
     0.17654
     0.16243
     0.17654
     0.10598
     0.26121
     0.30355
     0.03542
    -0.27505
    -0.16216
    -0.06337
    -0.07748
    -0.10571
    -0.27505
    -0.54318
    -0.11982
    -0.26094
    -0.27505
    -0.37384
    -0.52907
    -0.30328
    -0.19038
    -0.34561
    -0.26094
    -0.21860
    -0.23272
    -0.31739
     0.03542
     0.10598
    -0.02103
    -0.09159
    -0.23272
     0.23299
     0.36000
     0.14831
     0.21887
     0.37411
     0.40233
     0.31766
     0.50112
     0.58579
     0.52934
     0.52934
     0.47289
     0.64224
     0.57168
     0.44467
     0.51523
     0.65635
     0.65635
     0.64224
     0.44467
     0.62813
     0.41645
     0.19065
     0.28944
     0.16243
     0.21887
     0.23299
    -0.00692
     0.16243
     0.30355
    -0.19038
    -0.71253
    -0.13393
    -0.38795
    -0.62786
    -0.75487
    -1.15001
    -1.37580
    -1.68627
    -1.94029
    -2.23665
    -2.91403
    -4.02890
    -4.57927
    -3.35151
     0.52934
     3.77515
     2.99898
     1.26318
    -0.58552
    -0.65608
     0.00719
     1.87000
     3.32356
     4.63599
     6.07544
     5.42628
     3.87393
     3.12599
     2.13813
     2.05346
     2.12402
     1.51720
     0.81159
     0.30355
     0.06364
    -0.23272
    -0.54318
    -0.68431
    -0.88188
    -1.06534
    -1.02300
    -0.67019
    -0.61375
    -0.51496
    -0.57141
    -0.24683
    -0.19038
     0.10598
     0.00719
    -0.27505
    -0.19038
     0.20476
     0.06364
    -0.02103
    -0.23272
     0.19065
     0.00719
     0.02130
     0.26121
     0.16243
     0.09186
     0.19065
     0.06364
     0.26121
     0.26121
     0.02130
     0.16243
     0.31766
     0.48701
     0.44467
     0.24710
     0.24710
     0.41645
     0.27532
     0.04953
     0.27532
     0.36000
     0.34588
     0.38822
     0.34588
     0.34588
     0.16243
     0.30355
     0.59990
     0.24710
     0.14831
     0.33177
     0.28944
     0.33177
     0.33177
     0.09186
     0.30355
     0.10598
     0.13420
     0.12009
     0.31766
     0.02130
     0.04953
    -0.07748
     0.04953
     0.24710
     0.10598
     0.24710
     0.04953
    -0.00692
    -0.03515
     0.14831
     0.02130
     0.10598
     0.33177
     0.12009
     0.13420
     0.00719
     0.10598
    -0.00692
     0.30355
     0.26121
    -0.02103
     0.23299
     0.21887
     0.10598
     0.04953
    -0.10571
    -0.04926
     0.19065
     0.24710
     0.16243
    -0.11982
     0.23299
     0.13420
    -0.09159
    -0.13393
     0.07775
     0.09186
     0.04953
     0.14831
     0.20476
    -0.21860
     0.37411
     0.14831
     0.33177
     0.59990
     0.48701
     0.30355
     0.43056
     0.55757
     0.33177
     0.62813
     0.72691
     0.76925
     0.67046
     0.40233
     0.62813
     0.47289
     0.44467
     0.23299
     0.33177
     0.34588
     0.09186
     0.16243
     0.07775
    -0.20449
    -0.13393
    -0.19038
     0.09186
    -0.07748
    -0.34561
    -0.28916
    -0.38795
    -0.55730
    -0.45851
    -0.91010
    -0.41617
    -0.65608
    -0.69842
    -1.27702
    -1.27702
    -1.48870
    -2.03908
    -2.91403
    -3.39385
    -4.26881
    -3.97245
    -1.02300
     1.34785
     1.74299
     0.59990
    -0.41617
    -0.79720
    -0.61375
    -0.26094
     0.45878
     1.53131
     3.94450
     4.80534
     3.88805
     3.25300
     2.36393
     0.43056
     0.88215
     1.39019
     0.76925
     0.78336
     0.26121
    -0.06337
    -0.54318
    -0.35973
    -0.30328
    -0.67019
    -0.74076
    -0.48674
    -0.33150
    -0.54318
    -0.00692
    -0.02103
    -0.35973
    -0.27505
    -0.78309
    -0.64197
    -0.91010
    -0.44440
    -0.64197
    -0.88188
    -1.12178
    -1.17823
    -1.13590
    -1.22057
    -0.98066
    -1.07945
    -0.88188
    -0.31739
    -0.67019
    -0.31739
     0.00719
    -0.14804
     0.07775
     0.28944
     0.28944
     0.58579
     0.54345
     0.43056
     0.69869
     0.47289
     0.52934
     0.34588
     0.54345
     0.57168
     0.36000
     0.44467
     0.37411
     0.55757
     0.38822
     0.58579
     0.21887
     0.30355
     0.62813
     0.69869
     0.40233
     0.06364
     0.44467
     0.45878
     0.52934
     0.76925
     0.44467
     0.36000
     0.47289
     0.62813
     0.55757
     0.34588
     0.23299
     0.27532
     0.41645
     0.21887
     0.20476
     0.26121
     0.06364
    -0.07748
    -0.13393
     0.13420
    -0.13393
    -0.35973
    -0.04926
    -0.43029
    -0.10571
    -0.21860
    -0.58552
    -0.37384
    -0.14804
    -0.07748
    -0.40206
    -0.14804
    -0.23272
    -0.50085
    -0.67019
    -0.20449
    -0.20449
    -0.43029
    -0.31739
    -0.24683
    -0.27505
    -0.58552
    -0.38795
    -0.40206
    -0.30328
    -0.13393
    -0.20449
    -0.61375
    -0.30328
    -0.58552
    -0.62786
    -0.35973
    -0.44440
    -0.23272
    -0.59963
    -0.50085
    -0.41617
    -0.58552
    -0.61375
    -0.59963
    -0.71253
    -0.31739
    -0.43029
    -0.34561
    -0.51496
    -0.38795
    -0.59963
    -0.38795
    -0.31739
    -0.34561
    -0.45851
    -0.35973
    -0.54318
    -0.23272
    -0.19038
    -0.44440
    -0.16216
    -0.24683
    -0.11982
    -0.41617
    -0.30328
    -0.47262
    -0.51496
    -0.69842
    -0.31739
    -0.31739
    -0.50085
    -0.54318
    -0.57141
    -0.61375
    -0.50085
    -0.79720
    -0.69842
    -0.75487
    -0.69842
    -0.67019
    -0.72664
    -0.67019
    -0.75487
    -1.36169
    -1.36169
    -1.53104
    -2.27899
    -2.19431
    -1.38992
    -0.52907
     0.21887
     1.44664
     1.71477
     1.94056
     1.60187
     0.79747
     0.93860
     2.74496
     3.33767
     4.35375
     5.28515
     3.02720
     2.02524
     2.32159
     2.03935
     2.05346
     1.57365
     1.26318
     0.26121
    -0.26094
    -0.47262
    -0.96655
    -1.26291
    -1.26291
    -1.40403
    -1.47459
    -1.20646
    -0.78309
    -0.55730
    -0.86777
    -0.31739
    -0.20449
    -0.09159
    -0.51496
    -0.30328
    -0.20449
    -0.11982
     0.16243
    -0.09159
    -0.17627
    -0.13393
    -0.59963
    -0.50085
    -0.43029
    -0.11982
    -0.76898
    -0.75487
    -0.81132
    -1.07945
    -1.09356
    -0.98066
    -1.09356
    -1.26291
    -1.06534
    -1.31936
    -1.29113
    -1.15001
    -1.55926
    -1.99674
    -1.20646
    -1.29113
    -1.31936
    -1.67216
    -1.29113
    -1.44637
    -1.40403
    -1.43225
    -1.46048
    -1.41814
    -1.43225
    -0.95244
    -0.58552
    -1.00889
    -0.72664
    -1.24879
    -1.13590
    -0.68431
    -0.30328
    -0.24683
    -0.34561
    -0.24683
    -0.06337
    -0.10571
    -0.02103
     0.12009
     0.41645
     0.31766
     0.30355
     0.51523
     0.23299
     0.09186
    -0.17627
     0.43056
     0.37411
     0.41645
     0.19065
     0.21887
     0.20476
    -0.03515
    -0.10571
     0.13420
     0.07775
    -0.02103
     0.10598
    -0.30328
    -0.27505
    -0.02103
    -0.71253
    -0.30328
    -0.37384
    -0.51496
    -0.48674
    -0.54318
    -0.79720
    -0.71253
    -0.52907
    -0.75487
    -0.72664
    -0.64197
    -0.33150
    -0.34561
    -0.21860
    -0.27505
    -0.23272
    -0.16216
     0.33177
     0.23299
     0.27532
     0.27532
     0.21887
     0.37411
     0.41645
     0.51523
     0.34588
     0.38822
     0.51523
     0.30355
     0.27532
     0.27532
     0.09186
     0.07775
     0.47289
     0.20476
     0.13420
     0.02130
     0.34588
     0.03542
     0.28944
     0.19065
    -0.07748
     0.14831
    -0.00692
    -0.13393
     0.06364
    -0.19038
     0.12009
    -0.19038
    -0.17627
    -0.04926
    -0.20449
    -0.06337
    -0.43029
    -0.55730
    -0.78309
    -0.35973
    -0.47262
    -0.57141
    -0.55730
    -0.55730
    -0.72664
    -0.79720
    -0.85365
    -0.95244
    -0.59963
    -0.62786
    -0.74076
    -0.48674
    -0.44440
    -0.72664
    -0.34561
    -0.51496
    -0.92421
    -1.47459
    -1.98263
    -2.49067
    -2.46244
    -1.09356
     1.99701
     4.39609
     4.62188
     4.07151
     1.60187
     0.86804
     0.54345
     2.77318
     4.86179
     5.62385
     4.70655
     3.50702
     3.97272
     3.93038
     2.58972
     1.85589
     0.93860
     0.36000
    -0.35973
    -0.30328
    -0.96655
    -1.29113
    -1.38992
    -1.20646
    -1.48870
    -1.15001
    -1.17823
    -0.79720
    -0.58552
    -0.38795
    -0.31739
    -0.38795
    -0.14804
     0.10598
    -0.41617
     0.02130
    -0.00692
     0.33177
    -0.23272
     0.14831
     0.07775
    -0.07748
    -0.02103
    -0.21860
     0.02130
    -0.04926
    -0.07748
    -0.20449
    -0.13393
    -0.07748
    -0.02103
    -0.16216
     0.27532
     0.21887
    -0.03515
     0.17654
     0.02130
     0.19065
    -0.02103
    -0.04926
    -0.10571
     0.09186
     0.07775
    -0.04926
    -0.09159
     0.23299
    -0.14804
    -0.20449
    -0.13393
    -0.09159
    -0.31739
     0.00719
     0.02130
    -0.35973
    -0.21860
    -0.52907
    -0.06337
    -0.00692
    -0.06337
    -0.04926
    -0.10571
    -0.06337
    -0.26094
    -0.40206
     0.14831
     0.27532
    -0.19038
    -0.20449
     0.04953
    -0.30328
    -0.26094
    -0.58552
    -0.37384
    -0.03515
    -0.33150
    -0.44440
    -0.37384
    -0.40206
    -0.33150
    -0.57141
    -0.37384
    -0.21860
    -0.44440
    -0.51496
    -0.35973
    -0.21860
    -0.37384
    -0.48674
    -0.45851
    -0.11982
    -0.13393
    -0.10571
    -0.04926
    -0.19038
    -0.33150
    -0.33150
    -0.45851
    -0.04926
    -0.10571
    -0.07748
    -0.06337
     0.09186
    -0.16216
     0.13420
    -0.13393
    -0.06337
    -0.14804
    -0.04926
    -0.04926
    -0.16216
    -0.16216
    -0.55730
    -0.43029
    -0.31739
    -0.26094
    -0.59963
    -0.54318
    -0.52907
    -0.34561
    -0.50085
    -0.69842
    -0.37384
    -0.28916
    -0.03515
    -0.17627
    -0.23272
     0.23299
    -0.02103
     0.13420
     0.38822
     0.38822
     0.44467
     0.30355
     0.55757
     0.43056
     0.44467
     0.47289
     0.36000
     0.51523
     0.64224
     0.65635
     0.03542
     0.62813
     0.38822
     0.17654
     0.24710
     0.68458
     0.36000
     0.09186
     0.07775
     0.24710
    -0.02103
    -0.20449
    -0.30328
    -0.23272
    -0.51496
    -0.55730
    -0.88188
    -1.20646
    -1.51693
    -2.15198
    -2.36366
    -2.60357
    -2.89992
    -3.95834
    -5.56713
    -5.83526
    -4.80507
    -0.10571
     4.72067
     4.42431
     2.32159
     1.30551
     0.62813
    -0.38795
     0.34588
     2.03935
     7.04918
     7.99470
     7.14796
     5.22871
     3.56347
     3.60580
     3.01309
     1.82767
     1.20673
     0.64224
     0.10598
    -0.20449
    -0.55730
    -1.00889
    -1.02300
    -1.10767
    -1.06534
    -0.67019
    -0.21860
    -0.41617
    -0.64197
    -0.38795
    -0.31739
    -0.03515
     0.00719
    -0.27505
    -0.17627
     0.02130
     0.19065
     0.26121
    -0.10571
     0.00719
    -0.13393
     0.07775
     0.16243
    -0.13393
    -0.06337
    -0.09159
     0.03542
     0.02130
    -0.02103
     0.04953
    -0.16216
    -0.14804
     0.30355
    -0.11982
    -0.16216
     0.03542
    -0.33150
     0.09186
     0.04953
     0.14831
    -0.14804
    -0.20449
    -0.04926
    -0.11982
     0.16243
     0.07775
    -0.21860
    -0.13393
    -0.03515
    -0.21860
    -0.23272
    -0.06337
     0.06364
    -0.20449
    -0.02103
     0.19065
    -0.34561
    -0.02103
     0.03542
     0.28944
     0.23299
     0.03542
    -0.06337
     0.17654
     0.55757
     0.17654
     0.21887
     0.17654
    -0.04926
     0.16243
     0.03542
     0.48701
     0.04953
    -0.16216
     0.30355
     0.16243
     0.00719
     0.27532
    -0.06337
     0.10598
     0.31766
     0.33177
     0.02130
     0.27532
    -0.00692
     0.17654
     0.06364
     0.45878
     0.47289
     0.24710
     0.03542
     0.20476
     0.16243
     0.28944
     0.20476
     0.30355
     0.12009
     0.13420
     0.17654
     0.06364
     0.23299
     0.24710
    -0.03515
     0.43056
     0.27532
    -0.03515
    -0.26094
     0.21887
     0.28944
     0.54345
     0.47289
     0.20476
     0.47289
     0.54345
     0.76925
     0.69869
     0.71280
     0.65635
     0.76925
     1.13617
     1.26318
     1.00916
     1.00916
     0.69869
     1.19262
     1.02327
     0.76925
     0.50112
     0.51523
     0.02130
    -0.06337
     0.17654
     0.06364
    -0.07748
    -0.64197
    -0.48674
    -0.35973
    -0.52907
    -0.75487
    -0.65608
    -0.43029
    -0.50085
    -0.37384
    -0.91010
    -0.57141
    -0.75487
    -0.81132
    -1.02300
    -1.00889
    -1.20646
    -2.15198
    -3.18217
    -3.81721
    -3.40796
    -0.75487
     3.16832
     3.76104
     2.51916
     0.36000
    -0.83954
    -0.91010
     0.00719
     1.79944
     2.94253
     4.31141
     5.20048
     3.63403
     1.60187
     1.23495
     0.14831
     0.24710
    -0.13393
    -0.16216
    -0.68431
    -0.98066
    -1.36169
    -1.72861
    -1.65805
    -1.71450
    -1.57338
    -1.30524
    -1.09356
    -0.98066
    -0.86777
    -0.48674
     0.02130
    -0.09159
     0.00719
    -0.09159
     0.12009
     0.19065
     0.13420
    -0.17627
    -0.13393
     0.14831
     0.02130
    -0.06337
    -0.20449
    -0.02103
    -0.52907
    -0.43029
     0.17654
    -0.00692
    -0.38795
    -0.23272
    -0.16216
    -0.26094
    -0.09159
    -0.04926
    -0.10571
     0.13420
    -0.28916
    -0.23272
     0.00719
    -0.21860
    -0.07748
    -0.61375
     0.17654
    -0.00692
     0.14831
    -0.13393
    -0.31739
    -0.31739
     0.13420
    -0.09159
    -0.11982
    -0.03515
    -0.00692
     0.14831
     0.17654
     0.04953
     0.06364
    -0.02103
     0.09186
     0.62813
     0.19065
     0.06364
     0.23299
     0.33177
    -0.04926
     0.50112
     0.40233
     0.30355
     0.31766
     0.37411
     0.26121
     0.44467
     0.28944
     0.26121
    -0.04926
     0.64224
     0.44467
     0.04953
     0.21887
    -0.13393
     0.03542
    -0.03515
     0.10598
    -0.06337
    -0.13393
    -0.19038
    -0.13393
    -0.04926
    -0.33150
    -0.40206
    -0.30328
    -0.10571
    -0.24683
    -0.30328
    -0.21860
    -0.31739
    -0.40206
    -0.21860
    -0.27505
    -0.16216
    -0.27505
     0.06364
    -0.23272
    -0.03515
    -0.10571
    -0.19038
    -0.40206
    -0.40206
    -0.04926
     0.04953
    -0.14804
    -0.21860
    -0.31739
    -0.30328
    -0.17627
    -0.28916
    -0.26094
    -0.19038
    -0.20449
    -0.27505
    -0.03515
    -0.19038
    -0.71253
    -0.45851
     0.20476
    -0.23272
     0.17654
    -0.13393
    -0.07748
    -0.11982
    -0.16216
     0.02130
     0.13420
     0.00719
     0.58579
     0.54345
     0.37411
     0.38822
     0.19065
     0.13420
    -0.23272
     0.09186
     0.20476
     0.09186
     0.04953
    -0.26094
    -0.34561
    -0.51496
    -1.10767
    -1.60160
    -2.08141
    -1.95440
    -1.00889
    -0.41617
     0.40233
     1.06561
     1.26318
     1.55953
     1.17850
     0.59990
     0.38822
     2.22281
     2.39215
     4.08562
     4.84768
     1.91234
     0.89626
     1.44664
     1.55953
     1.27729
     1.24907
     0.45878
     0.14831
    -0.30328
    -1.10767
    -1.10767
    -1.48870
    -1.38992
    -1.29113
    -1.31936
    -1.26291
    -0.82543
    -0.54318
    -0.27505
    -0.23272
    -0.17627
    -0.37384
    -0.33150
     0.02130
    -0.00692
    -0.03515
     0.04953
     0.06364
     0.12009
    -0.20449
    -0.11982
    -0.11982
    -0.14804
    -0.26094
    -0.27505
    -0.31739
    -0.43029
    -0.13393
    -0.48674
    -0.47262
    -0.20449
    -0.17627
    -0.14804
    -0.19038
    -0.19038
    -0.20449
    -0.26094
     0.04953
     0.03542
    -0.02103
     0.27532
    -0.14804
     0.13420
     0.24710
     0.19065
     0.06364
     0.03542
     0.14831
    -0.20449
     0.09186
    -0.19038
     0.03542
    -0.33150
    -0.34561
    -0.14804
    -0.19038
    -0.20449
    -0.02103
    -0.30328
    -0.14804
    -0.23272
    -0.34561
    -0.34561
     0.04953
    -0.23272
    -0.20449
     0.04953
    -0.14804
    -0.09159
    -0.34561
    -0.61375
     0.12009
    -0.00692
    -0.09159
    -0.35973
    -0.26094
    -0.04926
    -0.30328
    -0.27505
     0.03542
    -0.16216
    -0.20449
    -0.09159
    -0.13393
    -0.04926
    -0.17627
    -0.40206
     0.14831
     0.03542
     0.12009
    -0.33150
    -0.24683
     0.13420
    -0.24683
    -0.07748
     0.20476
     0.04953
    -0.40206
     0.06364
    -0.02103
     0.04953
    -0.23272
    -0.35973
    -0.24683
    -0.03515
    -0.02103
    -0.16216
    -0.43029
    -0.02103
    -0.17627
    -0.54318
    -0.20449
    -0.00692
    -0.37384
    -0.28916
     0.00719
    -0.06337
    -0.47262
    -0.17627
    -0.30328
    -0.04926
    -0.09159
    -0.06337
    -0.09159
    -0.03515
     0.14831
    -0.35973
    -0.00692
     0.02130
    -0.06337
    -0.06337
     0.06364
    -0.19038
    -0.11982
    -0.11982
     0.06364
    -0.09159
     0.45878
     0.07775
    -0.20449
     0.02130
     0.34588
     0.12009
     0.09186
     0.45878
     0.48701
     0.36000
     0.71280
     1.12206
     1.09383
     0.85392
     1.43252
     1.17850
     1.12206
     1.43252
     1.06561
     0.91037
     1.20673
     1.09383
     0.43056
     0.43056
     0.24710
    -0.34561
    -1.22057
    -1.06534
    -0.71253
    -0.62786
    -0.23272
     0.96682
     0.83981
     0.10598
     0.24710
    -0.54318
    -0.20449
    -0.14804
     0.69869
     2.29337
     1.17850
     0.64224
     0.72691
     1.20673
     0.75514
    -0.02103
    -0.31739
     0.09186
    -0.20449
    -0.64197
    -0.35973
    -0.86777
    -1.10767
    -1.53104
    -1.38992
    -0.92421
    -0.47262
    -0.72664
    -0.64197
    -0.61375
    -0.17627
    -0.43029
    -0.27505
    -0.40206
    -0.19038
     0.02130
    -0.13393
     0.36000
     0.12009
     0.48701
     0.38822
     0.20476
     0.57168
     0.55757
     0.37411
     0.33177
     0.50112
     0.36000
     0.23299
     0.13420
     0.14831
     0.28944
     0.34588
     0.37411
     0.14831
     0.21887
    -0.03515
     0.04953
     0.33177
     0.19065
    -0.20449
     0.10598
     0.27532
    -0.00692
     0.04953
     0.13420
    -0.17627
     0.17654
     0.04953
     0.16243
    -0.24683
     0.20476
    -0.02103
     0.00719
    -0.02103
     0.44467
    -0.00692
     0.17654
     0.09186
     0.13420
     0.19065
     0.44467
     0.30355
     0.37411
     0.38822
     0.59990
     0.58579
     0.81159
     0.43056
     0.10598
     0.40233
     0.74103
     0.52934
     0.37411
     0.48701
     0.52934
     0.47289
     0.64224
     0.40233
     0.33177
     0.59990
     0.57168
     0.43056
     0.55757
     0.48701
     0.30355
     0.34588
     0.51523
     0.76925
     0.54345
     0.20476
     0.31766
     0.21887
     0.54345
     0.33177
     0.12009
    -0.04926
    -0.02103
    -0.09159
    -0.09159
    -0.20449
    -0.52907
    -0.71253
    -0.58552
    -0.40206
    -0.58552
    -1.10767
    -0.95244
    -0.79720
    -1.15001
    -1.30524
    -1.29113
    -1.30524
    -1.40403
    -1.23468
    -1.44637
    -1.44637
    -1.77095
    -2.06730
    -1.78506
    -1.54515
    -1.81328
    -1.94029
    -1.71450
    -1.85562
    -1.61571
    -1.62982
    -1.68627
    -1.37580
    -1.27702
    -1.03711
    -0.83954
    -0.89599
    -0.71253
    -0.72664
    -0.33150
    -0.06337
     0.04953
     0.03542
     0.09186
     0.38822
     0.40233
     0.40233
     0.65635
     0.54345
     0.83981
     1.07972
     1.02327
     1.88411
     1.75710
     1.50308
     1.13617
     0.96682
     1.24907
     1.15028
     0.69869
     0.37411
     0.69869
     0.33177
     0.09186
    -0.21860
    -0.06337
    -0.26094
    -0.57141
    -1.15001
    -1.06534
    -1.48870
    -0.52907
     0.68458
     0.99505
     0.38822
    -0.17627
    -0.48674
    -0.57141
     0.68458
     1.17850
     1.47486
     1.16439
     1.31963
     1.07972
     0.13420
     0.45878
     0.37411
     0.26121
     0.34588
     0.83981
     0.68458
     0.67046
     0.43056
     0.27532
     0.33177
     0.36000
     0.67046
     0.67046
     0.71280
     0.71280
     0.98093
     1.03738
     0.78336
     0.33177
    -0.04926
     0.76925
     0.86804
     0.61402
    -0.06337
    -0.26094
    -0.31739
     0.14831
    -0.23272
    -0.27505
    -0.26094
    -0.19038
    -0.43029
    -0.16216
    -0.27505
    -0.04926
    -0.41617
    -0.03515
     0.19065
    -0.17627
     0.16243
     0.20476
     0.27532
     0.06364
     0.16243
     0.00719
     0.19065
    -0.03515
    -0.06337
    -0.07748
    -0.03515
    -0.27505
    -0.51496
    -0.31739
    -0.20449
    -0.40206
    -0.28916
    -0.48674
    -0.19038
    -0.57141
    -0.45851
    -0.41617
    -0.28916
    -0.40206
    -0.33150
    -0.34561
    -0.33150
    -0.35973
    -0.52907
    -0.69842
    -0.14804
    -0.52907
    -0.40206
    -0.40206
    -0.35973
    -0.69842
    -0.47262
    -0.48674
    -0.14804
    -0.19038
    -0.28916
    -0.40206
    -0.38795
    -0.26094
    -0.19038
    -0.72664
    -0.20449
    -0.14804
    -0.07748
    -0.13393
    -0.44440
    -0.54318
    -0.35973
    -0.55730
    -0.48674
    -0.52907
    -0.43029
    -0.41617
    -0.30328
    -0.61375
    -0.51496
    -0.74076
    -0.38795
    -0.24683
    -0.34561
    -0.48674
    -0.28916
    -0.03515
    -0.55730
    -0.07748
    -0.44440
    -0.11982
    -0.23272
    -0.17627
    -0.11982
     0.00719
    -0.23272
    -0.33150
    -0.24683
     0.06364
    -0.09159
    -0.17627
    -0.20449
    -0.02103
    -0.20449
    -0.19038
    -0.03515
     0.03542
     0.07775
    -0.17627
    -0.03515
    -0.04926
     0.13420
    -0.31739
    -0.44440
     0.02130
    -0.21860
     0.03542
    -0.28916
    -0.28916
    -0.37384
    -0.41617
    -0.62786
    -0.59963
    -0.50085
    -0.54318
    -0.71253
    -0.74076
    -0.62786
    -0.71253
    -1.24879
    -0.82543
    -0.54318
    -1.29113
    -1.05122
    -0.98066
    -1.27702
    -1.41814
    -1.50281
    -1.75683
    -2.74469
    -2.77291
    -3.30918
    -3.52086
    -2.33543
     0.86804
     1.88411
     2.18047
     1.36196
    -1.02300
    -1.84151
    -0.86777
     1.74299
     3.32356
     4.05739
     4.76300
     3.12599
     2.18047
     1.54542
     1.27729
     1.30551
     1.26318
     0.57168
     0.02130
    -0.09159
    -0.55730
    -1.10767
    -1.31936
    -1.54515
    -1.78506
    -1.60160
    -1.81328
    -1.20646
    -1.47459
    -0.91010
    -1.15001
    -0.98066
    -0.76898
    -0.58552
    -1.03711
    -0.40206
    -0.07748
    -0.19038
    -0.37384
     0.00719
    -0.21860
     0.04953
    -0.17627
     0.27532
     0.13420
     0.09186
     0.03542
     0.10598
     0.14831
     0.27532
    -0.40206
     0.16243
     0.02130
    -0.21860
    -0.24683
    -0.19038
    -0.20449
    -0.28916
    -0.62786
    -0.47262
    -0.47262
    -0.27505
    -0.58552
    -0.59963
    -0.34561
    -0.31739
    -0.59963
    -0.78309
    -0.52907
    -0.30328
    -0.72664
    -0.64197
    -0.26094
    -0.67019
    -0.43029
    -0.64197
    -0.28916
    -0.47262
    -0.24683
    -0.31739
    -0.45851
    -0.40206
    -0.27505
    -0.35973
     0.03542
    -0.09159
    -0.02103
     0.12009
     0.16243
     0.20476
     0.24710
    -0.02103
     0.03542
    -0.06337
     0.38822
     0.02130
    -0.52907
    -0.93833
    -0.59963
    -0.57141
    -0.37384
    -0.64197
    -1.20646
    -1.05122
    -1.10767
    -1.05122
    -1.34758
    -1.40403
    -1.20646
    -1.07945
    -0.71253
    -0.75487
    -0.81132
    -0.82543
    -0.35973
    -0.51496
    -0.21860
     0.00719
     0.10598
    -0.37384
    -0.00692
    -0.21860
     0.02130
    -0.24683
     0.02130
    -0.13393
     0.23299
     0.21887
     0.17654
     0.09186
    -0.23272
    -0.10571
     0.20476
     0.09186
     0.21887
    -0.13393
     0.23299
     0.33177
    -0.07748
    -0.31739
     0.02130
    -0.19038
    -0.07748
     0.02130
    -0.04926
    -0.23272
    -0.21860
    -0.30328
    -0.23272
    -0.03515
    -0.00692
    -0.38795
    -0.52907
    -0.33150
    -0.47262
    -0.35973
    -0.69842
    -0.61375
    -0.47262
    -0.52907
    -0.85365
    -1.26291
    -1.48870
    -2.25076
    -2.43422
    -2.67413
    -2.80114
    -1.36169
     1.96879
     3.47879
     2.99898
     1.75710
    -0.44440
    -0.55730
     0.52934
     2.77318
     5.25693
     5.38394
     5.22871
     4.28319
     2.74496
     2.13813
     1.92645
     1.30551
     1.24907
     0.79747
     0.28944
    -0.06337
    -0.82543
    -1.50281
    -1.81328
    -1.74272
    -1.70038
    -1.65805
    -1.74272
    -1.67216
    -1.62982
    -1.40403
    -0.67019
    -0.65608
    -0.72664
    -0.65608
    -0.35973
    -0.10571
    -0.19038
    -0.00692
    -0.00692
     0.21887
    -0.02103
     0.20476
     0.33177
     0.24710
     0.41645
     0.02130
     0.45878
     0.69869
     0.52934
     0.51523
     0.51523
     0.52934
     0.47289
     0.50112
     0.44467
     0.37411
     0.83981
     0.37411
     0.38822
     0.59990
     0.40233
     0.26121
     0.52934
     0.72691
     0.27532
     0.33177
     0.28944
     0.59990
     0.37411
     0.21887
    -0.00692
     0.44467
     0.65635
     0.30355
     0.38822
     0.23299
     0.12009
    -0.03515
     0.33177
     0.41645
     0.23299
     0.12009
    -0.09159
     0.20476
     0.41645
     0.02130
     0.02130
    -0.00692
    -0.16216
     0.03542
     0.09186
    -0.13393
    -0.13393
    -0.50085
    -0.34561
    -0.11982
     0.03542
    -0.28916
    -0.11982
    -0.27505
     0.17654
    -0.24683
    -0.10571
    -0.04926
    -0.07748
     0.24710
     0.47289
     0.24710
     0.62813
     0.54345
     0.36000
     0.68458
     0.88215
     0.76925
     0.76925
     0.98093
     1.09383
     0.92448
     1.00916
     1.00916
     1.17850
     1.10794
     1.13617
     1.03738
     1.12206
     0.95271
     0.74103
     0.79747
     1.09383
     1.16439
     1.05149
     0.59990
     0.82570
     0.98093
     0.69869
     0.92448
     0.75514
     0.72691
     1.07972
     0.79747
     0.88215
     0.69869
     0.64224
     0.92448
     1.00916
     1.29140
     0.88215
     0.50112
     1.12206
     1.15028
     1.20673
     1.22084
     0.91037
     1.19262
     0.61402
     0.06364
    -0.58552
    -0.54318
    -0.02103
    -0.38795
    -0.30328
    -0.38795
     0.02130
     0.67046
     0.95271
     1.65832
     1.40430
     0.95271
     1.41841
     1.27729
     1.94056
     3.23889
     4.14207
     4.66422
     3.70459
     3.45057
     4.01506
     3.26711
     2.06757
     2.23692
     2.05346
     1.74299
     1.22084
     0.89626
     1.20673
     0.57168
     0.28944
    -0.14804
    -0.02103
     0.00719
    -0.06337
    -0.57141
    -0.40206
    -0.06337
     0.06364
    -0.10571
     0.03542
    -0.09159
    -0.11982
    -0.04926
    -0.09159
    -0.31739
    -0.41617
    -0.43029
    -0.79720
    -0.68431
    -0.65608
    -0.99477
    -1.29113
    -0.75487
    -0.96655
    -1.10767
    -1.02300
    -1.27702
    -1.16412
    -1.16412
    -1.23468
    -1.19235
    -1.17823
    -1.03711
    -0.93833
    -0.86777
    -0.61375
    -0.78309
    -0.91010
    -0.55730
    -0.44440
    -0.38795
    -0.65608
    -0.50085
    -0.24683
    -0.26094
    -0.20449
    -0.20449
    -0.04926
    -0.04926
    -0.16216
     0.02130
    -0.00692
    -0.03515
    -0.14804
     0.00719
     0.43056
     0.26121
     0.37411
     0.34588
     0.41645
     0.21887
     0.43056
     0.65635
     0.43056
     0.59990
     0.58579
     0.64224
     0.61402
     0.64224
     0.27532
     0.41645
     1.09383
     0.78336
     0.55757
     0.72691
     0.61402
     0.61402
     0.57168
     0.58579
     0.93860
     0.67046
     0.88215
     0.61402
     0.74103
     0.81159
     0.40233
     0.26121
     0.54345
     0.61402
     0.52934
     0.48701
     0.37411
     0.14831
     0.13420
    -0.06337
     0.12009
    -0.11982
     0.16243
    -0.09159
    -0.10571
    -0.07748
    -0.19038
    -0.17627
     0.03542
    -0.13393
    -0.11982
    -0.03515
     0.10598
    -0.00692
     0.07775
    -0.10571
     0.00719
     0.09186
     0.27532
     0.02130
     0.00719
    -0.19038
     0.07775
    -0.21860
     0.03542
     0.37411
    -0.16216
    -0.11982
    -0.13393
    -0.19038
    -0.23272
    -0.33150
    -0.19038
    -0.47262
    -0.11982
    -0.13393
    -0.16216
    -0.48674
    -0.75487
    -0.86777
    -1.20646
    -0.83954
    -0.67019
    -0.79720
    -0.40206
     0.07775
     0.33177
     0.88215
     0.75514
     1.02327
     0.65635
     0.54345
     0.98093
     1.75710
     2.64617
     2.51916
     1.39019
     2.64617
     2.80141
     1.36196
     0.48701
     0.59990
     0.65635
     0.48701
     0.43056
     0.31766
    -0.03515
    -0.52907
    -0.93833
    -0.98066
    -0.75487
    -0.59963
    -0.99477
    -0.76898
    -0.92421
    -0.51496
    -0.40206
    -0.11982
     0.20476
     0.34588
     0.10598
     0.37411
     0.27532
     0.07775
    -0.93833
    -0.74076
    -0.71253
    -0.43029
    -0.50085
    -0.44440
    -0.34561
    -1.24879
    -1.43225
    -0.61375
    -0.75487
    -1.09356
    -0.92421
    -0.71253
    -0.72664
    -0.78309
    -0.13393
     0.13420
     0.09186
     0.38822
     0.19065
     0.30355
     0.67046
     0.51523
     0.03542
     0.17654
     0.23299
     0.17654
     0.20476
     0.24710
     0.31766
     0.06364
     0.28944
     0.19065
    -0.16216
     0.16243
     0.23299
    -0.11982
    -0.07748
     0.30355
     0.07775
     0.30355
     0.10598
    -0.00692
     0.12009
     0.20476
     0.27532
     0.02130
     0.13420
     0.24710
     0.21887
     0.09186
     0.20476
     0.23299
     0.16243
     0.14831
     0.23299
     0.30355
     0.36000
     0.36000
     0.12009
     0.34588
     0.14831
     0.43056
     0.03542
     0.44467
     0.10598
     0.00719
     0.43056
     0.03542
    -0.11982
     0.10598
     0.24710
    -0.06337
     0.13420
     0.09186
     0.17654
    -0.09159
    -0.20449
     0.23299
     0.12009
     0.38822
     0.03542
     0.03542
    -0.10571
     0.14831
    -0.34561
     0.23299
     0.62813
     0.06364
     0.02130
    -0.02103
     0.45878
     0.24710
     0.03542
     0.02130
     0.14831
     0.30355
    -0.03515
     0.31766
     0.30355
     0.13420
    -0.37384
     0.14831
     0.64224
     0.07775
     0.06364
    -0.02103
     0.34588
     0.04953
    -0.06337
    -0.11982
     0.20476
     0.02130
     0.13420
    -0.16216
     0.04953
    -0.28916
    -0.50085
    -0.44440
    -0.04926
    -0.27505
    -0.68431
    -0.65608
    -0.89599
    -0.96655
    -1.02300
    -0.83954
    -0.35973
     0.07775
     0.61402
     0.95271
     0.76925
     0.79747
     0.68458
     0.61402
     1.12206
     1.82767
     2.50505
     2.99898
     1.95468
     2.05346
     1.71477
     2.09580
     0.92448
     0.75514
     0.72691
     0.68458
     0.07775
     0.14831
    -0.06337
    -0.65608
    -0.62786
    -0.44440
    -0.99477
    -0.96655
    -0.89599
    -0.93833
    -0.64197
    -0.83954
    -0.81132
    -0.52907
    -0.17627
    -0.35973
    -0.10571
    -0.44440
    -0.54318
    -0.48674
    -0.41617
    -0.06337
    -0.27505
    -0.65608
    -0.44440
    -0.10571
    -0.35973
    -0.19038
    -0.19038
    -0.34561
    -0.09159
     0.02130
     0.07775
     0.04953
     0.14831
    -0.06337
     0.27532
     0.88215
     0.61402
     0.16243
    -0.20449
     0.24710
     0.37411
     0.48701
     0.50112
     0.24710
     0.21887
     0.44467
     0.20476
    -0.13393
     0.50112
     0.31766
     0.04953
     0.59990
     0.71280
     0.72691
     0.58579
     0.62813
     0.31766
     0.00719
    -0.34561
    -0.07748
    -0.09159
    -0.19038
    -0.26094
    -0.21860
    -0.44440
    -0.92421
    -1.00889
    -0.93833
    -0.74076
    -0.92421
    -0.65608
    -0.59963
    -0.76898
    -0.79720
    -0.34561
    -0.26094
    -0.03515
     0.26121
     0.50112
     0.03542
     0.23299
     0.45878
     0.12009
     0.27532
     0.38822
     0.41645
     0.12009
     0.14831
     0.19065
     0.16243
     0.14831
    -0.23272
    -0.11982
     0.30355
     0.17654
    -0.00692
    -0.00692
    -0.28916
    -0.17627
    -0.27505
     0.13420
     0.23299
     0.07775
    -0.20449
    -0.10571
     0.26121
     0.03542
     0.10598
    -0.04926
     0.07775
     0.09186
     0.20476
    -0.04926
     0.41645
     0.03542
    -0.27505
     0.07775
     0.52934
     0.02130
    -0.24683
    -0.13393
    -0.21860
    -0.03515
    -0.16216
    -0.09159
    -0.27505
    -0.17627
    -0.41617
    -0.47262
    -0.31739
    -0.27505
    -0.91010
    -0.52907
    -0.57141
    -0.62786
    -1.00889
    -1.16412
    -0.72664
    -1.15001
    -1.09356
    -0.55730
    -0.16216
     0.16243
     0.48701
     0.67046
     0.71280
     0.51523
     0.28944
     0.51523
     0.93860
     2.08168
     2.18047
     2.94253
     1.85589
     1.31963
     1.96879
     2.06757
     0.69869
     0.61402
     0.68458
     0.85392
     0.57168
     0.10598
     0.07775
    -0.34561
    -0.06337
    -0.52907
    -0.93833
    -0.75487
    -1.02300
    -0.88188
    -0.83954
    -0.64197
    -0.86777
    -0.78309
    -0.43029
    -0.19038
    -0.45851
    -0.37384
    -0.62786
    -0.78309
    -0.43029
    -0.16216
    -0.11982
    -0.09159
    -0.24683
    -0.30328
    -0.09159
    -0.14804
    -0.19038
    -0.13393
    -0.20449
    -0.26094
    -0.09159
     0.07775
     0.10598
    -0.34561
    -0.37384
    -0.02103
     0.06364
    -0.14804
    -0.38795
    -0.07748
     0.04953
    -0.14804
    -0.13393
    -0.04926
     0.30355
    -0.17627
    -0.17627
     0.12009
     0.17654
    -0.02103
    -0.24683
     0.28944
     0.33177
    -0.06337
     0.16243
     0.27532
     0.04953
    -0.04926
     0.10598
     0.33177
     0.06364
     0.14831
    -0.04926
     0.00719
     0.16243
    -0.21860
    -0.31739
    -0.03515
     0.03542
    -0.20449
    -0.04926
     0.13420
     0.33177
     0.16243
    -0.17627
    -0.06337
     0.03542
     0.26121
     0.13420
     0.24710
     0.31766
     0.00719
    -0.24683
     0.03542
     0.24710
     0.27532
    -0.14804
    -0.20449
    -0.19038
    -0.11982
    -0.03515
    -0.13393
    -0.02103
    -0.07748
     0.24710
     0.04953
     0.41645
     0.13420
    -0.35973
    -0.48674
    -0.14804
     0.23299
    -0.47262
    -0.91010
    -0.54318
    -0.00692
    -0.37384
    -0.52907
    -0.62786
    -0.95244
    -0.91010
    -0.79720
    -0.37384
    -0.67019
    -0.58552
    -0.79720
    -0.48674
     0.07775
    -0.10571
     0.07775
     0.10598
     0.19065
    -0.02103
     0.06364
     0.03542
     0.17654
    -0.06337
     0.09186
    -0.17627
    -0.02103
    -0.06337
    -0.20449
    -0.75487
    -0.30328
    -0.52907
    -0.43029
     0.07775
     0.52934
     0.61402
     0.78336
     1.19262
     1.16439
     1.12206
     1.06561
     1.06561
     2.44860
     3.02720
     2.46271
     2.85786
     1.88411
     0.99505
     2.23692
     2.27926
     1.05149
     0.67046
     0.24710
     0.02130
    -0.02103
    -0.34561
    -0.83954
    -0.98066
    -1.17823
    -1.55926
    -1.96852
    -1.94029
    -1.75683
    -1.65805
    -2.10964
    -1.98263
    -1.92618
    -2.01085
    -1.94029
    -2.26487
    -1.94029
    -1.84151
    -1.91207
    -2.02497
    -1.72861
    -1.70038
    -1.89796
    -2.20842
    -1.71450
    -1.33347
    -1.44637
    -1.16412
    -1.37580
    -1.17823
    -1.13590
    -0.79720
    -0.85365
    -0.69842
    -0.34561
    -0.44440
    -0.76898
    -0.30328
    -0.27505
    -0.45851
    -0.37384
    -0.24683
    -0.02103
    -0.33150
     0.07775
    -0.30328
    -0.62786
    -0.54318
    -0.37384
    -0.14804
    -0.10571
    -0.20449
    -0.50085
    -0.27505
    -0.13393
    -0.30328
    -0.21860
     0.00719
    -0.10571
    -0.20449
     0.17654
    -0.02103
    -0.00692
    -0.07748
    -0.14804
     0.48701
     0.26121
     0.40233
     0.19065
     0.24710
     0.30355
     0.21887
     0.02130
     0.50112
     0.48701
     0.24710
     0.20476
     0.33177
     0.52934
     0.04953
     0.10598
    -0.10571
     0.38822
     0.06364
     0.37411
     0.04953
     0.03542
     0.19065
     0.07775
     0.31766
     0.52934
     0.03542
     0.03542
     0.20476
     0.31766
    -0.00692
     0.16243
     0.20476
     0.23299
     0.30355
     0.20476
     0.30355
     0.26121
     0.00719
    -0.28916
     0.00719
     0.04953
     0.04953
    -0.02103
     0.07775
    -0.02103
    -0.28916
    -0.17627
     0.09186
    -0.13393
    -0.04926
     0.23299
    -0.31739
    -0.13393
    -0.10571
    -0.20449
    -0.24683
    -0.20449
     0.06364
    -0.26094
    -0.21860
    -0.16216
    -0.43029
    -0.65608
    -0.78309
    -0.69842
    -0.55730
    -0.65608
    -0.76898
    -1.07945
    -1.22057
    -1.02300
    -0.91010
    -0.38795
     0.04953
     0.17654
     0.43056
     0.65635
     1.09383
     0.85392
     0.59990
     0.95271
     2.06757
     3.12599
     2.99898
     2.25103
     1.91234
    -0.06337
    -0.85365
     1.99701
     2.60384
     0.89626
    -0.24683
    -0.75487
    -0.44440
    -0.91010
    -1.09356
    -1.27702
    -1.06534
    -1.16412
    -1.27702
    -1.30524
    -1.23468
    -0.93833
    -0.92421
    -0.85365
    -0.67019
    -0.33150
    -0.59963
    -0.28916
    -0.45851
    -0.28916
    -0.28916
    -0.48674
    -0.52907
    -0.28916
    -0.51496
    -0.06337
     0.09186
    -0.13393
    -0.31739
    -0.69842
    -0.23272
    -0.10571
    -0.11982
    -0.24683
    -0.13393
    -0.11982
    -0.10571
    -0.17627
    -0.27505
    -0.17627
     0.02130
     0.13420
     0.27532
    -0.02103
    -0.40206
    -0.45851
    -0.00692
     0.38822
     0.07775
     0.03542
     0.27532
     0.12009
     0.06364
    -0.13393
    -0.38795
    -0.00692
     0.27532
    -0.04926
    -0.06337
    -0.43029
     0.14831
    -0.38795
     0.06364
    -0.04926
    -0.24683
    -0.37384
    -0.28916
    -0.20449
    -0.20449
    -0.20449
    -0.28916
    -0.10571
    -0.41617
    -0.04926
    -0.16216
    -0.34561
    -0.28916
    -0.41617
    -0.51496
     0.07775
    -0.13393
    -0.28916
    -0.30328
    -0.11982
    -0.06337
    -0.04926
    -0.28916
    -0.31739
    -0.31739
    -0.02103
    -0.04926
    -0.04926
    -0.03515
    -0.26094
    -0.44440
     0.09186
     0.17654
    -0.02103
    -0.40206
    -0.23272
    -0.04926
     0.00719
    -0.17627
    -0.47262
    -0.51496
    -0.41617
    -0.13393
    -0.35973
    -0.24683
    -0.24683
    -0.72664
    -0.51496
    -0.44440
    -0.54318
    -0.51496
    -0.61375
    -0.37384
    -0.68431
    -0.27505
    -0.76898
    -0.64197
    -0.62786
    -0.69842
    -0.79720
    -0.91010
    -0.61375
    -1.02300
    -1.12178
    -0.65608
    -0.92421
    -1.43225
    -1.06534
    -1.19235
    -1.06534
    -1.13590
    -0.89599
    -0.38795
    -0.31739
     0.16243
     0.36000
     0.44467
    -0.00692
    -0.10571
     0.14831
     0.72691
     1.26318
     1.78533
     2.46271
     1.77122
     1.17850
     0.72691
    -1.31936
     0.47289
     2.56150
     1.39019
     0.21887
    -0.20449
    -0.54318
    -0.65608
    -0.93833
    -0.71253
    -0.43029
    -0.96655
    -1.13590
    -1.31936
    -1.41814
    -1.09356
    -1.27702
    -1.20646
    -1.33347
    -1.31936
    -1.03711
    -1.10767
    -1.07945
    -1.07945
    -1.31936
    -1.05122
    -0.71253
    -0.21860
    -0.82543
    -0.67019
    -0.76898
    -0.67019
    -0.62786
    -0.57141
    -0.33150
    -0.37384
     0.07775
    -0.17627
    -0.13393
    -0.07748
    -0.27505
    -0.55730
     0.14831
     0.30355
     0.24710
    -0.03515
     0.02130
     0.41645
     0.07775
    -0.10571
     0.23299
     0.24710
     0.19065
    -0.41617
    -0.38795
    -0.64197
    -0.24683
    -0.20449
     0.14831
    -0.10571
    -0.41617
    -0.55730
    -0.35973
    -0.10571
     0.04953
    -0.00692
    -0.04926
    -0.19038
     0.30355
     0.51523
     0.59990
     0.64224
     0.34588
     0.47289
     0.86804
     0.83981
     0.55757
     0.52934
     0.72691
     0.48701
     0.83981
     0.82570
     0.30355
     0.68458
     0.27532
     0.62813
     0.37411
     0.40233
     0.09186
     0.13420
    -0.10571
     0.31766
     0.10598
    -0.14804
     0.06364
    -0.11982
    -0.35973
     0.04953
    -0.03515
    -0.21860
    -0.00692
    -0.14804
    -0.09159
     0.23299
     0.30355
    -0.07748
    -0.10571
     0.19065
     0.50112
     0.51523
     0.20476
     0.06364
     0.12009
     0.07775
     0.00719
     0.13420
    -0.04926
     0.38822
     0.06364
    -0.03515
     0.12009
    -0.37384
    -0.26094
    -0.13393
    -0.11982
    -0.54318
    -0.11982
    -0.44440
    -0.55730
    -0.64197
    -0.65608
    -0.21860
    -0.35973
     0.65635
     0.91037
     1.10794
     1.36196
     1.19262
     1.61598
     1.71477
     1.74299
     1.36196
     1.44664
     1.50308
     2.94253
     4.22674
     5.10170
     2.30748
     1.61598
     0.67046
    -1.30524
     2.47683
     3.56347
     1.33374
     0.59990
    -0.04926
     0.61402
     0.19065
    -0.26094
    -0.30328
    -0.13393
    -0.37384
    -0.57141
    -0.65608
    -0.50085
    -0.79720
    -0.51496
    -0.47262
    -0.40206
    -0.48674
    -0.45851
    -0.83954
    -0.35973
    -0.31739
    -0.51496
    -0.02103
    -0.30328
    -0.17627
    -0.14804
    -0.34561
     0.13420
    -0.09159
    -0.19038
    -0.26094
    -0.09159
     0.13420
     0.06364
    -0.07748
     0.24710
     0.34588
     0.13420
     0.28944
     0.47289
     0.19065
     0.20476
     0.12009
     0.34588
     0.48701
     0.50112
     0.43056
     0.24710
     0.61402
     0.82570
     0.26121
     0.37411
     0.85392
     0.48701
     0.58579
     0.65635
     0.48701
     0.72691
     0.54345
     0.40233
     0.71280
     0.81159
     0.61402
     0.67046
     0.20476
     0.28944
     0.37411
     0.23299
     0.20476
     0.37411
     0.00719
    -0.07748
     0.10598
     0.00719
    -0.14804
    -0.43029
    -0.47262
    -0.57141
    -0.62786
    -0.59963
    -0.72664
    -0.55730
    -0.54318
    -0.68431
    -0.44440
    -0.20449
    -0.58552
    -0.38795
    -0.67019
    -0.40206
    -0.41617
    -0.27505
    -0.41617
    -0.09159
    -0.00692
    -0.26094
     0.14831
     0.21887
     0.00719
    -0.40206
     0.00719
     0.04953
     0.20476
    -0.11982
    -0.13393
    -0.19038
    -0.59963
    -1.09356
    -1.12178
    -0.40206
    -0.23272
    -0.38795
    -1.02300
    -1.02300
    -0.88188
    -1.02300
    -0.78309
    -0.50085
    -0.35973
    -0.38795
    -0.31739
    -0.02103
     0.07775
     0.31766
     0.26121
     0.64224
     1.03738
     0.88215
     0.69869
     0.78336
     1.02327
     1.06561
     0.93860
     1.51720
     1.15028
     0.81159
     0.88215
     1.10794
     1.58776
     1.13617
     1.24907
     1.40430
     1.72888
     1.72888
     1.72888
     1.46075
     1.31963
     0.95271
     1.26318
     1.03738
     0.71280
     0.40233
     0.23299
     0.26121
     0.16243
    -0.04926
    -0.52907
    -0.91010
    -0.95244
    -1.84151
    -1.13590
    -1.20646
    -1.30524
    -1.31936
    -1.71450
    -2.06730
    -1.30524
    -1.62982
    -2.15198
    -1.86973
    -1.17823
    -0.50085
    -1.26291
    -2.13786
    -2.16609
    -2.09553
    -1.84151
    -1.79917
    -1.48870
    -1.34758
    -1.78506
    -1.82739
    -1.68627
    -1.77095
    -1.88384
    -1.92618
    -1.86973
    -1.75683
    -1.77095
    -1.67216
    -1.30524
    -1.17823
    -1.29113
    -1.61571
    -1.54515
    -1.38992
    -1.10767
    -1.19235
    -0.74076
    -0.93833
    -0.95244
    -0.65608
    -0.21860
    -0.21860
    -0.09159
    -0.35973
     0.12009
     0.45878
     0.69869
     1.09383
     0.89626
     1.22084
     1.27729
     1.71477
     2.13813
     2.26514
     2.09580
     2.01112
     2.63206
     2.73085
     2.75907
     2.85786
     2.50505
     2.85786
     2.92842
     3.06954
     2.95664
     2.77318
     2.64617
     2.30748
     2.26514
     2.74496
     2.47683
     2.01112
     2.03935
     1.96879
     2.15225
     2.06757
     1.68654
     1.39019
     1.50308
     1.63009
     1.44664
     1.09383
     1.37607
     1.07972
     0.99505
     1.17850
     1.37607
     0.86804
     0.92448
     0.61402
     0.68458
     0.67046
     0.58579
     0.65635
     0.76925
     0.52934
     0.40233
     0.61402
     0.52934
     0.44467
    -0.00692
     0.17654
     0.40233
     0.21887
     0.09186
     0.09186
     0.09186
    -0.09159
     0.04953
     0.07775
     0.26121
    -0.02103
     0.03542
    -0.11982
    -0.11982
    -0.02103
    -0.38795
     0.03542
     0.07775
    -0.06337
    -0.02103
     0.17654
     0.44467
     0.13420
     0.07775
    -0.24683
     0.13420
     0.36000
     0.30355
     0.17654
    -0.13393
    -0.14804
     0.12009
    -0.16216
     0.64224
     0.27532
