# Supplementary material for: Software algorithm and hardware design for real-time implementation of new spectral estimator
Source: Biomed Eng Online. 2014 May 9;13:61. doi: 10.1186/1475-925X-13-61 (PMC4057578; doi:10.1186/1475-925X-13-61)
Supplement: Additional file 2 — txtfiles.zip. [file 1475-925X-13-61-S2.zip › FILE190.TXT]

     2.29782
     2.16649
     2.12708
     2.12708
     2.13365
     1.83814
     1.73964
     1.58204
     1.61487
     1.16833
     1.26026
     1.36533
     0.99102
     0.81372
     0.74805
     0.80058
     0.67581
     0.51821
     0.38687
     0.34091
     0.41314
     0.29494
     0.13733
     0.15704
     0.12420
     0.07167
     0.02570
     0.13733
     0.01913
    -0.05310
     0.00600
    -0.01370
    -0.09907
    -0.09250
    -0.03997
    -0.02684
    -0.11877
     0.07167
     0.01913
     0.04540
    -0.06624
    -0.07937
    -0.09907
     0.13733
     0.15704
     0.03883
     0.14390
     0.15047
     0.10450
     0.20300
     0.24240
     0.13733
     0.11107
     0.19644
     0.30807
     0.23584
     0.25554
     0.20300
     0.18330
     0.26867
     0.44598
     0.26867
     0.30151
     0.17017
     0.24240
     0.36717
     0.19644
     0.20957
     0.20957
     0.30807
     0.35404
     0.17674
     0.29494
     0.24240
     0.22927
     0.26210
     0.29494
     0.18987
     0.34747
     0.28181
     0.37374
     0.36717
     0.24897
     0.24240
     0.33434
     0.43941
     0.45254
     0.42628
     0.38031
     0.31464
     0.36061
     0.34091
     0.57731
     0.45911
     0.32777
     0.28181
     0.38687
     0.49194
     0.34091
     0.17674
     0.22270
     0.30151
     0.33434
     0.40001
     0.24240
     0.22927
     0.16360
     0.02570
     0.28181
     0.40657
     0.18987
     0.21614
     0.17674
     0.32777
     0.28181
     0.15047
     0.23584
     0.15704
     0.23584
     0.24240
     0.40657
     0.26210
     0.31464
    -0.01370
     0.18330
     0.43941
     0.13077
     0.22270
     0.18330
     0.23584
     0.07167
     0.28837
     0.26210
     0.25554
     0.27524
     0.37374
     0.34091
     0.42628
     0.43941
     0.42628
     0.76775
     1.26683
     1.55577
     1.85784
     2.04172
     1.83814
     0.56418
    -0.12534
    -1.21543
    -3.35622
    -3.56636
    -1.37960
    -0.51935
    -0.64412
    -1.26140
    -2.33179
    -2.98191
    -2.55507
    -1.81301
    -2.43030
    -2.62730
    -2.41716
    -1.81301
    -0.03997
     1.30623
     1.41787
     1.47040
     1.94321
     1.97605
     1.82501
     1.66084
     1.62144
     1.62144
     1.74621
     1.81188
     1.70024
     1.56890
     1.50980
     1.56234
     1.49010
     1.38503
     1.13549
     1.13549
     1.00416
     1.06326
     0.93849
     0.80715
     0.64955
     0.47881
     0.61671
     0.64298
     0.61015
     0.43284
     0.33434
     0.26867
     0.34747
     0.27524
     0.21614
     0.28181
     0.25554
     0.30151
     0.19644
     0.30807
     0.21614
     0.13733
     0.15047
     0.26210
     0.21614
     0.16360
     0.17674
     0.29494
     0.20957
     0.17017
     0.17674
     0.22270
     0.24240
     0.17017
     0.09137
     0.32777
     0.30151
     0.13733
     0.07167
     0.31464
     0.28837
     0.17017
     0.23584
     0.34091
     0.26867
     0.17674
     0.24240
     0.35404
     0.18330
     0.34747
     0.37374
     0.30807
     0.44598
     0.32121
     0.29494
     0.34091
     0.40657
     0.24897
     0.34747
     0.26867
     0.33434
     0.47881
     0.30151
     0.31464
     0.30807
     0.26867
     0.43284
     0.43941
     0.30807
     0.35404
     0.30151
     0.21614
     0.44598
     0.33434
     0.45254
     0.32121
     0.33434
     0.43284
     0.41314
     0.34091
     0.45254
     0.41314
     0.42628
     0.45254
     0.49851
     0.46568
     0.40001
     0.53791
     0.59701
     0.55105
     0.64298
     0.38687
     0.45911
     0.45254
     0.45254
     0.41971
     0.43941
     0.56418
     0.28181
     0.41971
     0.35404
     0.34747
     0.27524
     0.22270
     0.28181
     0.40657
     0.39344
     0.41314
     0.18987
     0.45911
     0.38687
     0.37374
     0.39344
     0.50508
     0.51821
     0.44598
     0.35404
     0.38031
     0.49194
     0.37374
     0.43284
     0.51821
     0.37374
     0.40001
     0.45254
     0.47224
     0.42628
     0.27524
     0.20300
     0.37374
     0.41314
     0.35404
     0.40001
     0.23584
     0.38031
     0.40001
     0.32777
     0.52478
     0.51164
     0.36717
     0.57075
     0.81372
     0.96476
     1.22086
     1.52950
     1.63457
     1.42443
     1.12893
    -0.06624
    -2.12166
    -2.58133
    -2.19389
    -1.38617
    -0.95276
    -1.05783
    -1.30080
    -2.04285
    -1.60944
    -1.98375
    -2.95564
    -3.92753
    -4.83376
    -4.39378
    -1.70794
     0.17674
     0.96476
     1.26026
     0.89909
     0.33434
     0.56418
     0.78745
     1.18803
     1.60174
     1.94978
     2.09425
     2.39632
     2.45543
     2.53423
     2.46856
     2.12708
     2.02202
     1.84471
     1.75278
     1.57547
     1.26026
     1.11579
     1.01729
     0.82685
     0.81372
     0.61671
     0.63641
     0.66268
     0.45254
     0.39344
     0.38687
     0.51164
     0.32121
     0.20300
     0.13733
     0.13733
     0.15047
     0.15047
     0.13733
    -0.07280
    -0.07280
     0.05197
     0.01913
     0.17017
     0.08480
    -0.13847
    -0.09250
     0.00600
     0.00600
     0.05197
     0.07823
     0.01913
     0.07167
     0.09137
     0.26210
     0.31464
     0.17674
     0.28837
     0.22927
     0.39344
     0.01256
     0.23584
     0.25554
     0.36061
     0.26210
     0.38687
     0.30807
     0.41314
     0.26867
     0.09793
     0.20957
     0.38031
     0.24240
     0.23584
     0.23584
     0.28181
     0.21614
     0.35404
     0.25554
     0.31464
     0.26867
     0.26210
     0.18987
     0.15047
     0.26210
     0.30807
     0.22270
     0.25554
     0.32121
     0.13733
     0.34747
     0.30807
     0.25554
     0.18987
     0.18330
     0.32777
     0.28181
     0.30807
     0.18330
     0.11763
     0.23584
     0.28181
     0.31464
     0.28837
     0.31464
     0.18330
     0.34091
     0.29494
     0.32777
     0.19644
     0.15047
     0.00600
     0.47224
     0.78088
     0.32777
     0.20957
     0.41971
     0.29494
     0.09793
     0.22270
     0.34091
     0.11107
     0.22270
     0.30807
     0.39344
     0.23584
     0.15704
     0.05197
     0.30807
     0.33434
     0.16360
     0.06510
     0.19644
     0.03883
     0.05853
     0.26210
     0.38687
     0.28837
     0.20957
     0.12420
     0.28181
     0.18330
     0.28181
     0.24897
     0.24897
     0.16360
     0.36061
     0.33434
     0.38031
     0.44598
     0.27524
     0.47224
     0.59701
     0.66268
     0.63641
     0.84655
     1.22743
     1.68711
     1.51637
     1.52294
     2.58676
     2.14022
     1.41787
     0.43941
    -1.50437
    -2.50253
    -2.95564
    -3.31025
    -1.83271
    -0.70322
    -0.06624
    -0.71635
    -1.87868
    -3.24458
    -3.59919
    -3.19205
    -2.54850
    -1.58974
    -0.43398
     0.37374
     1.12893
     1.48354
     1.79218
     1.93665
     2.00231
     2.01545
     1.80531
     1.66084
     1.63457
     1.68054
     1.35220
     1.27340
     1.18146
     1.05012
     1.14863
     1.13549
     0.74148
     0.85312
     0.68895
     0.62985
     0.66268
     0.66268
     0.57075
     0.39344
     0.38687
     0.43941
     0.45254
     0.42628
     0.20300
     0.26867
     0.38031
     0.26867
     0.32777
     0.24240
     0.28181
     0.05853
     0.18330
     0.26867
     0.39344
     0.24240
     0.17674
     0.17674
     0.18987
     0.17017
     0.16360
     0.03227
     0.14390
     0.32121
     0.28181
     0.23584
     0.16360
     0.11763
     0.10450
     0.32777
     0.33434
     0.06510
     0.28181
     0.22927
     0.21614
     0.23584
     0.26210
     0.22927
     0.26210
     0.26210
     0.21614
     0.19644
     0.22270
     0.18987
     0.21614
     0.24240
     0.26210
     0.28181
     0.40657
     0.30151
     0.38031
     0.26867
     0.22927
     0.31464
     0.26867
     0.32121
     0.48538
     0.36717
     0.32121
     0.32121
     0.26867
     0.34747
     0.36717
     0.30151
     0.18330
     0.26210
     0.32777
     0.34747
     0.33434
     0.22927
     0.18987
     0.30151
     0.46568
     0.41314
     0.38031
     0.22927
     0.20300
     0.12420
     0.47224
     0.39344
     0.18987
     0.18330
     0.30151
     0.34091
     0.36061
     0.27524
     0.15704
     0.15047
     0.19644
     0.30807
     0.32121
     0.25554
     0.19644
     0.10450
     0.29494
     0.48538
     0.26210
     0.29494
     0.33434
     0.24897
     0.34747
     0.36061
     0.48538
     0.43284
     0.32777
     0.40657
     0.40657
     0.42628
     0.36717
     0.22927
     0.19644
     0.36061
     0.28181
     0.13077
     0.20957
     0.22927
     0.01913
     0.15047
     0.18330
     0.24897
     0.23584
     0.17017
     0.06510
     0.15047
     0.10450
     0.22927
     0.08480
     0.26210
     0.22270
     0.17017
     0.19644
     0.22270
     0.27524
     0.35404
     0.26210
     0.19644
     0.24897
     0.40001
     0.22927
     0.41971
     0.59701
     0.68895
     0.83999
     1.68711
     2.69840
     1.99575
    -0.31578
    -1.72765
    -0.42741
     1.07639
     0.99759
     0.76118
    -0.30264
    -1.48467
    -1.05126
    -0.56532
    -1.11693
    -2.88341
    -3.10668
    -0.84769
    -0.13191
    -0.45368
    -0.55875
    -0.28951
    -0.32234
    -0.09250
    -0.11220
     0.43284
     0.85969
     1.24713
     1.16176
     1.73307
     2.20589
     2.44229
     1.79218
     0.65611
     0.28837
    -0.07280
     0.91879
     1.25370
     1.17489
     0.64955
     0.47881
     0.34091
     0.34091
     0.26210
     0.22270
     0.34747
     0.41971
     0.34091
     0.42628
     0.28181
     0.51164
     0.55105
     0.44598
     0.38031
     0.38031
     0.36717
     0.30151
     0.30807
     0.42628
     0.43284
     0.37374
     0.21614
     0.26210
     0.22270
     0.08480
     0.11107
     0.15047
     0.07167
     0.13733
     0.13733
     0.26867
     0.12420
     0.09793
     0.07167
     0.01913
     0.09137
     0.01256
     0.14390
     0.17017
     0.00600
     0.09137
     0.00600
     0.11107
     0.17017
     0.13733
    -0.02027
     0.01913
     0.13733
     0.13077
     0.11107
     0.01913
     0.07823
     0.07823
     0.10450
     0.22927
     0.19644
     0.09793
    -0.02684
    -0.07937
     0.23584
     0.18330
     0.11107
     0.17017
     0.08480
    -0.05310
     0.13077
     0.21614
     0.24240
     0.05853
    -0.01370
     0.08480
     0.20957
     0.12420
     0.10450
     0.11107
     0.06510
     0.18330
     0.12420
     0.26867
     0.05197
     0.09137
     0.04540
     0.13733
     0.17017
     0.18330
     0.07823
     0.09137
     0.20957
     0.17017
     0.30807
     0.01913
     0.19644
     0.11763
     0.10450
     0.22270
     0.20957
     0.21614
     0.23584
    -0.05310
     0.26867
     0.22927
     0.30807
     0.23584
     0.17017
     0.07167
     0.18330
     0.10450
     0.09137
     0.02570
     0.05197
     0.19644
     0.12420
     0.11763
     0.17017
     0.10450
     0.05853
     0.02570
     0.17017
     0.03883
     0.01913
     0.12420
     0.11107
    -0.00057
     0.11107
     0.27524
     0.23584
    -0.00057
     0.20957
     0.07167
    -0.05967
    -0.14504
    -0.04654
     0.13077
     0.24240
     0.06510
     0.07823
     0.22927
     0.10450
    -0.07280
    -0.04654
     0.14390
     0.07167
     0.17017
     0.18987
     0.30807
     0.21614
     0.23584
     0.32777
     0.35404
     0.32121
     0.36061
     0.17017
     0.36061
     0.40001
     0.38031
     0.32777
     0.30151
     0.47224
     0.54448
     0.70865
     0.87939
     0.94505
     1.34563
     2.25842
     2.46856
     0.79402
    -0.93963
    -0.48651
     0.22927
     0.87939
     0.65611
     0.45254
    -0.87396
    -1.05783
    -0.92649
    -0.92649
    -2.02972
    -3.52039
    -2.71267
    -0.74919
    -0.89366
    -0.89366
    -0.45368
    -0.22384
    -0.30264
    -0.57845
    -0.55875
     0.28837
     0.85312
     1.20773
     1.75934
     2.31096
     2.34379
     1.71994
     0.48538
    -0.28294
    -0.21071
     1.05012
     0.99102
     0.89909
     0.34747
     0.05197
    -0.10564
    -0.39458
    -0.57188
    -0.19101
    -0.09250
    -0.07937
    -0.10564
    -0.11220
     0.05853
     0.10450
     0.06510
     0.15704
     0.18330
     0.26867
     0.30151
     0.28837
     0.28181
     0.26210
     0.13077
     0.13733
     0.20957
     0.36061
     0.17017
     0.22927
     0.18330
     0.08480
     0.10450
     0.17674
     0.28837
     0.26867
     0.18330
     0.11763
     0.02570
     0.05197
     0.05197
    -0.04654
     0.03227
     0.13077
    -0.02027
     0.13077
     0.07167
     0.01913
    -0.18444
    -0.02027
    -0.01370
    -0.01370
     0.07167
    -0.02027
    -0.01370
     0.09793
     0.08480
    -0.00057
     0.25554
     0.12420
    -0.05967
     0.15704
    -0.00057
     0.10450
     0.17017
    -0.00057
    -0.09907
     0.22270
     0.19644
     0.19644
     0.04540
    -0.03340
    -0.00057
     0.02570
     0.18987
     0.17674
     0.01256
    -0.00714
     0.11107
     0.19644
     0.16360
     0.15704
     0.05853
     0.01256
     0.11763
     0.24897
     0.17017
     0.11107
     0.09137
     0.09137
     0.21614
     0.36061
     0.22270
     0.08480
     0.18987
     0.10450
     0.11763
     0.21614
     0.18330
     0.03883
     0.13077
     0.08480
     0.09793
     0.17017
     0.19644
     0.02570
     0.01256
     0.14390
     0.09137
     0.01913
     0.05853
     0.21614
     0.11763
     0.09793
     0.13733
     0.21614
     0.22270
     0.12420
     0.09793
     0.03227
     0.16360
     0.18330
     0.07167
     0.13077
     0.17017
     0.13077
     0.03227
     0.20300
     0.18330
     0.14390
    -0.16474
     0.02570
    -0.02027
     0.14390
     0.11107
    -0.02684
     0.03227
     0.07167
     0.04540
     0.08480
     0.22270
    -0.02684
    -0.09250
    -0.01370
     0.11763
     0.02570
     0.09793
    -0.05967
    -0.02027
    -0.03997
     0.27524
     0.10450
     0.09793
    -0.02684
    -0.05967
    -0.07937
     0.22927
     0.10450
     0.01913
    -0.09250
     0.15047
     0.28181
     0.13077
     0.01256
    -0.10564
     0.13077
     0.07823
     0.14390
     0.23584
    -0.03340
     0.07823
    -0.05310
     0.22927
     0.18330
     0.15704
     0.07823
     0.13077
     0.05197
     0.03883
     0.04540
     0.05197
     0.12420
     0.12420
     0.05853
     0.23584
     0.15047
     0.05853
    -0.11877
     0.18987
     0.13733
     0.10450
     0.06510
    -0.02684
     0.17017
     0.03227
     0.03883
     0.09137
     0.11107
     0.20957
     0.14390
     0.13733
     0.11107
     0.03883
    -0.03340
     0.13733
     0.17674
     0.13077
     0.03227
     0.18987
     0.22927
     0.23584
     0.15704
    -0.04654
     0.09793
     0.09793
     0.20957
     0.21614
     0.22270
     0.15704
     0.18987
     0.15704
     0.50508
     0.49851
     0.25554
     0.28181
     0.43284
     0.45254
     0.66268
     0.95819
     1.61487
     2.79033
     4.24817
     2.99391
    -2.73237
    -5.55611
    -5.69401
    -4.76809
    -2.60760
    -0.38144
     1.83814
     0.36717
    -2.04285
    -3.05415
    -4.72212
    -3.91440
    -2.93594
    -1.78675
    -0.55218
     0.63641
     1.48354
     2.01545
     2.39632
     2.48826
     2.56050
     2.56050
     2.46856
     2.17305
     1.85128
     1.61487
     1.40473
     1.29966
     1.10266
     0.87939
     0.79402
     0.71522
     0.69552
     0.62985
     0.57731
     0.37374
     0.23584
     0.45911
     0.34747
     0.25554
     0.26210
     0.16360
     0.18330
     0.06510
     0.20957
     0.23584
     0.27524
     0.25554
     0.06510
     0.03883
     0.04540
     0.18987
    -0.07937
     0.20300
     0.17017
     0.06510
     0.13733
     0.16360
     0.24897
     0.16360
     0.14390
     0.05197
    -0.01370
     0.22270
     0.13077
     0.11107
     0.08480
     0.09137
    -0.03340
     0.01256
     0.13733
    -0.08594
    -0.02027
    -0.25011
    -0.19101
    -0.12534
    -0.11877
    -0.16474
    -0.20414
    -0.12534
    -0.13191
    -0.03997
    -0.07280
    -0.23697
    -0.28951
    -0.21727
     0.01256
    -0.03997
    -0.13847
    -0.06624
    -0.13847
    -0.08594
     0.03883
     0.05197
     0.05197
    -0.15161
    -0.03340
     0.06510
     0.05853
    -0.02684
     0.00600
    -0.10564
     0.00600
     0.09793
     0.11763
     0.03883
     0.00600
     0.02570
     0.01913
    -0.02027
     0.18330
     0.01913
     0.08480
     0.02570
     0.01256
     0.11763
     0.13077
     0.03227
     0.11763
     0.01913
     0.07823
     0.11107
     0.03227
     0.06510
     0.04540
     0.03227
     0.05853
     0.13077
     0.20300
     0.11763
     0.11107
     0.17674
     0.11107
    -0.02684
     0.06510
     0.30151
     0.12420
     0.15704
     0.14390
     0.20300
     0.10450
     0.03883
     0.16360
     0.13077
     0.15047
     0.14390
     0.08480
     0.11763
     0.07167
     0.02570
    -0.00714
     0.22270
     0.11107
     0.14390
    -0.03997
     0.05197
    -0.00714
     0.06510
     0.06510
     0.13733
    -0.00057
    -0.00714
     0.18330
     0.13733
     0.16360
    -0.08594
    -0.09907
     0.09137
     0.11107
     0.11107
     0.07167
     0.05197
    -0.00057
     0.04540
     0.03227
     0.19644
     0.11107
     0.02570
    -0.03997
     0.07823
     0.18330
     0.00600
    -0.09250
     0.05197
     0.02570
     0.03883
     0.10450
     0.17017
    -0.07937
     0.01913
    -0.02684
    -0.05310
     0.20957
     0.11763
     0.23584
     0.18330
     0.23584
     0.55761
     0.30151
     0.51164
     1.16176
     2.02202
     3.03331
     4.47144
     2.74437
    -2.15449
    -4.98479
    -5.67431
    -5.56267
    -3.46786
    -1.17603
     0.66925
    -0.57188
    -2.16762
    -3.27085
    -5.17523
    -5.16210
    -4.97823
    -3.56636
    -1.34677
    -0.20414
     0.37374
     1.70024
     2.25842
     2.42259
     2.54736
     2.63930
     2.67213
     2.56050
     2.35692
     2.30439
     2.02858
     1.99575
     1.85128
     1.70024
     1.47697
     1.35220
     1.21430
     1.06982
     0.97132
     0.89909
     0.85969
     0.60358
     0.60358
     0.55761
     0.53134
     0.40657
     0.30151
     0.24897
     0.23584
     0.23584
     0.09137
     0.18330
     0.02570
    -0.00714
    -0.05310
    -0.00057
     0.11763
     0.05853
    -0.07280
    -0.17787
    -0.11877
    -0.09907
     0.00600
    -0.11220
    -0.05310
    -0.05967
    -0.09907
     0.05853
     0.02570
    -0.01370
    -0.05967
    -0.09907
    -0.07280
     0.07823
    -0.00057
     0.03883
    -0.02027
     0.03227
     0.00600
     0.11763
     0.18330
     0.07167
    -0.13847
    -0.12534
    -0.02027
     0.01913
    -0.04654
    -0.15817
    -0.00714
     0.03883
     0.15047
     0.01913
     0.07167
    -0.22384
    -0.06624
    -0.18444
     0.19644
     0.12420
    -0.07280
    -0.07937
    -0.09907
     0.05197
     0.01256
    -0.09250
     0.28181
    -0.03340
    -0.36831
    -0.40115
    -0.35518
    -0.00057
    -0.18444
    -0.27638
    -0.16474
    -0.15817
    -0.30264
    -0.33548
    -0.21071
    -0.26981
    -0.21071
    -0.30264
    -0.17131
    -0.14504
    -0.07280
    -0.09250
    -0.04654
    -0.02684
     0.12420
    -0.03997
    -0.09250
     0.03227
    -0.01370
     0.05853
     0.01913
     0.01256
    -0.03340
    -0.00714
     0.03227
     0.12420
     0.05197
     0.05197
    -0.04654
     0.00600
     0.01256
     0.03883
    -0.14504
     0.13733
     0.06510
    -0.00714
     0.10450
     0.02570
     0.12420
     0.05197
    -0.03340
    -0.11220
     0.02570
     0.15047
     0.13733
    -0.09250
     0.03883
    -0.00057
    -0.07280
     0.21614
     0.02570
    -0.07280
    -0.05967
    -0.03997
     0.03883
     0.00600
    -0.07937
    -0.16474
     0.01913
     0.06510
     0.11763
     0.01913
     0.19644
     0.00600
    -0.16474
    -0.05967
     0.20957
     0.18330
     0.22270
     0.09137
     0.17674
     0.11107
     0.00600
    -0.01370
    -0.03340
    -0.18444
    -0.38801
    -0.61128
    -0.40115
    -0.13847
    -0.08594
    -0.01370
    -0.02684
    -0.02684
    -0.20414
    -0.40771
    -0.24354
     0.47224
     1.36533
     2.22559
     3.44702
     3.10554
     0.79402
    -2.14136
    -2.25299
    -2.36463
    -6.01579
    -4.53168
     0.48538
     2.48826
     0.42628
    -1.70794
    -3.37592
    -4.09170
    -3.67143
    -2.80461
    -1.81958
    -0.61128
     0.47224
     1.30623
     1.80531
     2.28469
     2.57363
     2.36349
     2.56706
     2.52766
     2.12708
     1.87098
     1.77248
     1.69367
     1.40473
     1.12236
     0.86625
     0.75462
     0.90565
     0.74148
     0.59701
     0.43284
     0.49851
     0.23584
     0.27524
     0.45254
     0.28181
     0.12420
     0.08480
     0.20300
     0.17674
     0.11763
    -0.05967
    -0.06624
     0.03883
     0.13077
     0.07167
     0.02570
    -0.04654
    -0.10564
    -0.23697
    -0.04654
     0.02570
    -0.02027
    -0.17131
    -0.05310
    -0.06624
    -0.09250
    -0.04654
    -0.12534
    -0.09250
    -0.03997
     0.00600
    -0.13191
    -0.15161
    -0.03997
    -0.20414
    -0.04654
     0.05197
     0.07823
    -0.13847
     0.15047
    -0.04654
    -0.19757
    -0.10564
    -0.02684
    -0.11220
     0.09137
    -0.05310
    -0.18444
    -0.05310
     0.03883
    -0.18444
    -0.19101
    -0.10564
    -0.18444
    -0.03997
    -0.06624
    -0.11220
    -0.03340
    -0.24354
    -0.09250
     0.00600
     0.03883
     0.06510
     0.21614
     0.02570
    -0.03997
    -0.11877
    -0.07937
     0.17017
     0.09793
     0.07167
     0.06510
     0.22927
     0.26210
     0.21614
     0.06510
     0.00600
    -0.06624
     0.28837
     0.07823
     0.00600
     0.05197
    -0.04654
    -0.09907
     0.19644
     0.20957
    -0.03340
    -0.02027
    -0.05310
    -0.09907
     0.03883
    -0.04654
    -0.01370
    -0.12534
    -0.12534
     0.01913
     0.08480
    -0.13191
    -0.17131
    -0.31578
    -0.20414
    -0.00057
    -0.15161
    -0.18444
    -0.17787
    -0.24354
    -0.17787
    -0.17131
    -0.23041
    -0.08594
    -0.30264
    -0.13191
    -0.17131
    -0.09907
    -0.11877
    -0.12534
    -0.20414
    -0.07937
     0.02570
    -0.11220
    -0.01370
    -0.17131
    -0.15161
    -0.09250
     0.03227
    -0.05967
    -0.00714
    -0.09907
    -0.09907
    -0.08594
     0.17017
    -0.02027
    -0.21727
    -0.03997
    -0.03997
    -0.06624
    -0.01370
    -0.03340
    -0.15817
     0.03227
    -0.07280
     0.00600
    -0.06624
     0.09793
     0.14390
     0.07167
     0.18330
     0.27524
     0.08480
     0.35404
     0.54448
     0.69552
     1.08296
     1.80531
     2.82317
     3.17121
     2.52766
    -1.18917
    -5.51014
    -4.99793
    -2.76520
    -2.43030
    -1.64228
    -0.34204
    -0.65725
    -2.10852
    -2.34493
    -3.42189
    -3.84873
    -3.33652
    -2.77834
    -1.58974
    -0.07937
     0.83999
     1.69367
     2.15335
     2.49483
     2.49483
     2.54736
     2.36349
     2.10738
     1.79874
     1.83158
     1.53607
     1.34563
     1.22086
     0.90565
     0.84655
     0.69552
     0.71522
     0.67581
     0.57731
     0.31464
     0.31464
     0.25554
     0.22927
     0.18987
     0.05853
     0.16360
     0.07823
     0.11107
     0.02570
     0.11763
    -0.10564
    -0.11220
    -0.08594
    -0.15161
     0.00600
    -0.03340
    -0.17787
    -0.21071
    -0.03997
     0.03883
    -0.30264
    -0.15817
    -0.19101
    -0.09907
    -0.08594
    -0.07280
    -0.26981
    -0.18444
    -0.13847
    -0.10564
    -0.10564
    -0.10564
    -0.09907
    -0.17131
    -0.00714
    -0.16474
    -0.30921
    -0.19757
     0.03227
    -0.11220
    -0.04654
    -0.16474
    -0.10564
    -0.10564
     0.03883
    -0.19757
    -0.12534
    -0.11877
    -0.00714
     0.00600
    -0.04654
    -0.09907
    -0.11877
    -0.03997
     0.03227
     0.05197
    -0.03997
    -0.10564
    -0.05967
    -0.03340
    -0.11220
     0.05197
    -0.00057
    -0.03997
     0.08480
    -0.02684
    -0.05967
     0.01913
     0.00600
    -0.03340
    -0.16474
     0.05197
    -0.07280
    -0.04654
    -0.00057
    -0.05310
    -0.01370
    -0.17787
     0.04540
     0.09137
     0.01913
    -0.03340
    -0.13847
     0.06510
    -0.03997
    -0.16474
     0.09137
    -0.04654
     0.01913
     0.03227
     0.01256
     0.02570
    -0.06624
     0.06510
    -0.05310
     0.20300
     0.06510
     0.08480
    -0.03340
     0.03883
     0.17674
     0.06510
     0.09793
     0.17017
     0.10450
    -0.04654
     0.07823
     0.01256
     0.02570
    -0.02027
    -0.02027
    -0.09907
     0.10450
     0.05197
    -0.05967
     0.05853
    -0.11220
    -0.08594
    -0.21727
     0.04540
     0.03883
    -0.09907
    -0.01370
    -0.05967
     0.17017
     0.10450
     0.03227
     0.04540
     0.09793
     0.34091
     0.26210
     0.43284
     0.58388
     0.87282
     1.64771
     1.18803
     0.18330
    -0.25011
     0.10450
     1.18803
     2.54079
     3.19748
     3.19748
     1.68054
    -1.58318
    -3.24458
    -2.58790
    -4.84032
    -6.44920
    -2.07569
     0.77432
     0.64298
    -1.62914
    -2.97534
    -4.32154
    -4.19677
    -3.56636
    -2.46970
    -1.51751
    -0.37488
     0.37374
     1.13549
     1.56234
     1.87098
     2.12052
     2.12708
     1.88411
     1.85128
     1.60830
     1.37190
     1.10923
     1.20773
     0.95819
     0.85312
     0.75462
     0.53134
     0.51164
     0.61671
     0.52478
     0.31464
     0.26867
     0.26210
     0.28181
     0.03227
     0.24240
     0.22927
    -0.02684
    -0.08594
    -0.00714
     0.04540
     0.05197
    -0.05967
    -0.13847
    -0.11877
    -0.00057
    -0.03340
    -0.04654
    -0.07937
    -0.06624
    -0.09907
    -0.11220
    -0.12534
    -0.13191
    -0.15817
    -0.04654
    -0.11220
    -0.01370
    -0.12534
    -0.14504
    -0.12534
    -0.06624
    -0.14504
    -0.03340
    -0.08594
    -0.13191
    -0.09907
    -0.12534
     0.07823
    -0.02027
    -0.04654
    -0.01370
     0.05853
    -0.13847
    -0.15161
    -0.04654
    -0.02027
     0.01913
    -0.00714
    -0.06624
    -0.01370
    -0.00057
    -0.03997
    -0.08594
     0.05197
     0.03883
    -0.12534
    -0.00057
    -0.01370
     0.05197
     0.05853
    -0.03340
    -0.06624
     0.11107
     0.03883
     0.07823
    -0.00714
    -0.09907
    -0.03997
    -0.05967
     0.11763
     0.11763
     0.01256
    -0.03340
     0.05197
     0.17674
     0.11763
     0.03883
     0.07167
     0.00600
     0.10450
     0.09793
     0.14390
     0.05197
     0.07823
     0.02570
     0.07823
     0.09793
     0.17017
     0.00600
     0.07823
    -0.02684
     0.12420
    -0.02027
    -0.05967
    -0.03997
     0.13077
     0.03883
     0.11107
    -0.02027
    -0.05310
    -0.01370
     0.03227
     0.11763
     0.13077
    -0.05310
     0.05853
    -0.03997
     0.12420
     0.00600
     0.09793
     0.09793
     0.10450
     0.09137
     0.08480
     0.22270
     0.00600
     0.06510
     0.04540
     0.25554
     0.41314
     0.20300
     0.26867
     0.38031
     0.49851
     0.59701
     0.67581
     0.98446
     1.71337
     2.47513
     3.39448
     3.19091
     0.31464
    -2.37776
    -2.18732
    -1.96405
    -3.82903
    -3.42189
    -0.76232
    -0.06624
    -1.49781
    -2.27926
    -3.37592
    -4.08514
    -3.90127
    -2.94251
    -1.85898
    -1.43870
    -0.89366
    -0.78202
    -0.36174
     0.93849
     2.02858
     2.46856
     2.82317
     2.40289
     1.66084
     0.84655
     1.10923
     1.06326
     0.89252
     1.08296
     1.10266
     1.00416
     0.96476
     0.57731
     0.44598
     0.35404
     0.59045
     0.51821
     0.22270
     0.19644
     0.28837
     0.18330
     0.14390
     0.06510
    -0.02684
    -0.00057
     0.04540
    -0.10564
    -0.09250
    -0.13847
    -0.21727
    -0.34861
    -0.23697
    -0.05310
    -0.13847
    -0.37488
    -0.09250
    -0.20414
    -0.25668
    -0.17787
    -0.13847
    -0.16474
    -0.11220
    -0.17131
    -0.26981
    -0.07937
    -0.09250
    -0.34861
    -0.23041
     0.01256
    -0.13847
    -0.23041
    -0.13847
    -0.26324
    -0.21727
    -0.11877
    -0.16474
    -0.07937
    -0.10564
    -0.09250
    -0.07280
    -0.03997
    -0.05967
    -0.07937
    -0.17787
     0.11107
    -0.01370
     0.13077
     0.09793
    -0.06624
    -0.07280
    -0.00057
     0.09137
     0.06510
    -0.02684
     0.08480
     0.12420
     0.03227
     0.03883
     0.08480
    -0.15817
     0.10450
     0.28837
     0.09137
     0.09793
     0.01256
     0.11107
     0.13733
     0.12420
     0.15047
     0.09137
    -0.00057
     0.24240
     0.13733
     0.13077
     0.05853
    -0.07280
     0.06510
     0.37374
     0.18330
     0.09137
     0.03227
    -0.05967
     0.10450
     0.13733
     0.00600
     0.02570
     0.07823
     0.12420
     0.11763
     0.15047
     0.02570
    -0.11220
    -0.05310
     0.04540
     0.08480
     0.07167
     0.01256
     0.04540
     0.01256
     0.11107
     0.00600
     0.14390
    -0.03997
     0.09137
     0.08480
    -0.02684
     0.11763
    -0.03997
    -0.08594
     0.07167
     0.20957
     0.09137
     0.01913
     0.03227
     0.07823
    -0.03997
     0.17674
     0.29494
     0.17017
     0.17674
     0.62985
     1.04356
     1.78561
     2.67213
     3.25001
     2.71153
    -0.44711
    -2.33836
    -2.70610
    -5.22120
    -5.34597
    -2.01659
     0.73492
     0.00600
    -1.49124
    -3.03444
    -4.22961
    -4.40035
    -3.86843
    -2.37119
    -2.04285
    -0.97246
    -0.00714
     0.43941
     0.86625
     1.56234
     2.22559
     2.38976
     2.49483
     2.27812
     2.16649
     1.64771
     1.10266
     0.49194
     0.72178
     0.76118
     0.76775
     0.53134
     0.57731
     0.45911
     0.34747
     0.32777
     0.36717
     0.24897
     0.13077
     0.20957
     0.21614
     0.14390
     0.20957
     0.17017
     0.20300
     0.18330
     0.10450
    -0.02684
     0.02570
     0.00600
     0.07823
     0.05197
    -0.09250
    -0.07937
    -0.10564
    -0.02684
    -0.00057
    -0.05967
    -0.14504
    -0.10564
    -0.03997
    -0.16474
    -0.11220
    -0.29608
    -0.21727
    -0.08594
    -0.08594
    -0.13191
    -0.26324
    -0.21071
    -0.15161
    -0.32234
    -0.22384
    -0.28951
    -0.17787
    -0.14504
    -0.24354
    -0.21727
    -0.14504
    -0.31578
    -0.03340
    -0.13847
    -0.11220
    -0.19101
    -0.11877
    -0.10564
    -0.03997
    -0.06624
    -0.23041
    -0.03340
    -0.04654
     0.03883
    -0.01370
    -0.07937
    -0.04654
    -0.07937
    -0.16474
     0.07823
     0.07167
    -0.08594
    -0.11877
     0.06510
     0.07823
     0.05853
     0.05853
    -0.01370
     0.03227
     0.05853
    -0.00714
    -0.00714
    -0.06624
     0.08480
    -0.09907
     0.07167
     0.12420
    -0.00714
     0.07823
     0.09137
    -0.03340
    -0.04654
     0.01913
     0.07823
     0.00600
     0.15047
    -0.02027
     0.03227
     0.17017
     0.03883
    -0.02027
     0.10450
     0.10450
    -0.05967
     0.10450
     0.03883
     0.12420
    -0.02027
     0.07823
    -0.02684
     0.04540
     0.07167
     0.08480
     0.04540
    -0.03997
    -0.00057
     0.03227
    -0.05310
     0.13077
     0.03883
     0.01256
     0.09793
     0.09137
     0.05853
    -0.00057
     0.08480
     0.19644
     0.24897
     0.34747
     0.34091
     0.66925
     0.96476
     1.64771
     2.40946
     3.37478
     4.09713
     2.72467
     0.07823
    -1.62258
    -2.33179
    -3.02788
    -2.04942
    -0.28951
     1.37190
    -0.13191
    -1.72108
    -2.93594
    -3.86187
    -4.15081
    -4.13767
    -3.71083
    -2.76520
    -2.08882
    -1.24170
    -0.49308
     0.04540
     0.30151
     0.55105
     0.80058
     0.91879
     1.05669
     1.03699
     1.11579
     1.16176
     1.06982
     0.81372
     1.06326
     0.96476
     0.81372
     0.79402
     0.69552
     0.48538
     0.61015
     0.36717
     0.34747
     0.26210
     0.26210
     0.38031
     0.15704
     0.22270
     0.09137
    -0.00057
    -0.06624
     0.04540
    -0.05310
    -0.14504
    -0.14504
    -0.05310
    -0.17787
    -0.12534
    -0.21727
    -0.15817
    -0.20414
    -0.06624
    -0.12534
    -0.30921
    -0.13191
    -0.17131
    -0.20414
    -0.05967
    -0.04654
    -0.16474
    -0.11220
    -0.01370
     0.03227
     0.03227
    -0.13191
    -0.15817
    -0.00714
     0.01256
    -0.01370
    -0.10564
    -0.14504
    -0.12534
    -0.13847
     0.05853
    -0.03340
    -0.09907
    -0.18444
    -0.20414
    -0.14504
    -0.02684
    -0.23041
    -0.25668
    -0.17787
    -0.00714
    -0.00057
    -0.03997
     0.06510
    -0.13191
    -0.21071
    -0.26981
     0.08480
    -0.12534
     0.03227
    -0.05967
    -0.08594
     0.05197
     0.00600
    -0.01370
    -0.08594
    -0.05967
    -0.00714
    -0.01370
    -0.11877
    -0.00057
    -0.08594
    -0.17787
     0.06510
     0.10450
     0.03883
    -0.00714
    -0.08594
     0.08480
     0.07167
     0.08480
     0.03883
     0.19644
     0.07167
     0.14390
     0.11107
    -0.05310
    -0.02027
     0.00600
     0.04540
     0.01913
    -0.15161
    -0.19101
    -0.07937
    -0.25011
    -0.23697
    -0.42741
    -0.32891
    -0.34204
    -0.21071
    -0.48651
    -0.34861
    -0.35518
    -0.29608
    -0.35518
    -0.23041
    -0.28294
    -0.30264
    -0.25011
    -0.02684
    -0.27638
    -0.11220
    -0.07280
    -0.07937
    -0.09907
    -0.00714
     0.03227
    -0.00714
    -0.05310
    -0.01370
     0.02570
    -0.07937
     0.14390
     0.07823
    -0.01370
    -0.02027
     0.07167
     0.00600
    -0.01370
    -0.09907
     0.04540
     0.07167
     0.10450
     0.07167
     0.03227
     0.11107
    -0.03340
    -0.30921
    -0.09250
    -0.13191
    -0.34204
    -0.22384
     0.01256
     0.29494
    -0.08594
    -0.78859
    -0.88709
    -0.38144
     0.07823
     0.07167
    -0.21071
    -0.28951
     0.06510
     0.28837
     0.17017
    -1.06440
    -1.37304
     0.96476
     3.12524
     5.36453
     6.03435
     2.88227
    -0.81486
    -2.43686
    -2.51567
    -0.07937
     2.06142
     2.12052
     1.46383
     0.00600
    -0.93963
    -1.70794
    -2.36463
    -2.66014
    -2.92281
    -2.87684
    -2.48940
    -2.07569
    -1.72108
    -1.37960
    -0.84769
    -0.56532
    -0.35518
    -0.13847
    -0.03997
     0.03883
     0.16360
     0.45254
     0.34747
     0.34091
     0.32121
     0.31464
     0.45911
     0.37374
     0.28181
     0.10450
     0.16360
     0.24240
     0.26210
     0.28181
     0.12420
     0.09137
    -0.06624
     0.14390
     0.27524
    -0.03997
     0.07167
    -0.06624
    -0.06624
    -0.03997
    -0.03997
    -0.07280
    -0.15161
    -0.02684
    -0.07937
    -0.05967
     0.06510
    -0.07937
    -0.21727
    -0.10564
    -0.05310
    -0.03340
    -0.11220
    -0.11220
    -0.13191
    -0.10564
    -0.05310
    -0.03340
    -0.02027
    -0.15161
    -0.14504
    -0.12534
     0.07167
    -0.07280
    -0.19757
    -0.11220
    -0.02027
     0.01913
    -0.22384
    -0.07937
    -0.14504
    -0.13191
    -0.02027
    -0.14504
    -0.17787
    -0.17131
    -0.08594
    -0.07280
    -0.27638
    -0.10564
    -0.16474
    -0.25668
     0.01913
    -0.09250
    -0.15161
    -0.14504
    -0.19101
    -0.03340
     0.01256
    -0.03340
    -0.11877
     0.01256
     0.03227
     0.10450
     0.03227
     0.03227
    -0.07280
    -0.01370
     0.04540
     0.09137
    -0.01370
    -0.00057
    -0.03340
     0.09137
     0.06510
     0.11763
     0.08480
     0.06510
     0.07167
     0.17017
     0.16360
     0.16360
     0.15704
     0.09137
     0.04540
     0.30151
     0.18330
     0.18987
     0.24240
     0.05197
     0.09137
     0.00600
     0.00600
     0.04540
    -0.36831
    -0.62442
    -0.68352
    -0.43398
     0.02570
     0.26867
    -0.38801
    -0.58502
    -0.46025
    -0.79516
    -0.67695
    -0.55218
    -0.32891
     0.11107
     0.33434
     0.00600
    -0.10564
    -0.42741
    -1.12350
    -1.35334
    -0.21071
     0.01256
    -0.09907
     0.02570
    -0.37488
    -0.54562
    -0.46025
    -0.53248
    -0.28294
    -0.07937
    -0.02027
    -0.00057
     0.22927
     0.49194
     0.39344
     0.64955
     0.72835
     0.44598
    -0.02684
    -0.10564
     0.61015
     0.95819
     0.62328
     0.04540
    -0.57845
     0.03883
    -0.02684
    -0.04654
    -0.25011
    -1.88525
    -1.26797
    -1.44527
    -1.45841
    -0.82142
    -0.16474
    -0.55218
    -0.59815
    -0.87396
    -0.84112
    -0.72292
    -0.58502
    -0.28951
     0.13733
     0.36717
     0.61015
     0.75462
     0.80715
     0.92535
     0.97789
     0.84655
     0.81372
     0.71522
     0.82029
     0.87282
     0.73492
     0.62328
     0.54448
     0.53134
     0.45254
     0.50508
     0.41314
     0.47881
     0.42628
     0.29494
     0.35404
     0.40001
     0.28181
     0.12420
     0.31464
     0.28837
     0.03883
     0.38031
     0.40001
     0.41314
     0.43284
     0.23584
    -0.15817
    -0.46681
    -0.53248
    -0.18444
     0.27524
     0.29494
     0.03883
    -0.17787
    -0.31578
    -0.38801
    -0.36174
    -0.42085
    -0.14504
    -0.17131
    -0.18444
    -0.11877
    -0.17131
     0.02570
    -0.01370
     0.01256
    -0.01370
    -0.07937
     0.07823
    -0.11877
    -0.04654
     0.07823
     0.05197
    -0.11220
    -0.05310
    -0.09250
    -0.02684
    -0.03340
    -0.21071
     0.03227
     0.05853
    -0.00714
     0.05197
    -0.07280
    -0.05967
     0.04540
    -0.26981
     0.03227
     0.13077
     0.07823
    -0.00057
     0.08480
     0.05197
     0.07167
     0.16360
     0.01913
    -0.01370
    -0.02684
    -0.02684
     0.06510
     0.19644
     0.03227
    -0.07937
     0.05197
     0.15704
     0.11107
     0.13733
     0.08480
     0.01256
     0.04540
    -0.00714
     0.04540
     0.12420
     0.18330
     0.11107
     0.09793
     0.12420
     0.16360
     0.01256
     0.13077
    -0.02027
    -0.08594
    -0.06624
    -0.02027
     0.04540
     0.00600
     0.01256
    -0.06624
     0.01256
     0.15704
     0.05197
     0.28181
     0.29494
     0.34747
     0.75462
     1.06326
     1.47697
     0.55105
    -0.59158
    -0.55875
    -0.11220
     0.42628
     0.48538
    -0.12534
    -0.99216
    -1.20230
    -0.46025
    -0.07937
    -0.84769
    -2.23986
    -3.33652
    -1.93122
    -0.63098
     0.19644
     1.17489
     1.73964
     2.08112
     0.82685
    -0.92649
    -2.63387
    -3.12638
    -1.47154
    -0.09250
     0.30151
     1.06326
     0.98446
    -0.19101
    -1.30737
    -1.57004
    -1.81301
    -1.80645
    -1.48467
    -0.86082
    -0.30921
     0.30151
     0.70865
     0.97789
     1.24713
     1.40473
     1.48354
     1.34563
     1.24713
     1.30623
     1.15519
     0.95162
     1.01729
     0.80715
     0.59701
     0.45254
     0.51821
     0.33434
     0.20300
    -0.02027
     0.13733
     0.03883
     0.03227
    -0.23697
    -0.09250
    -0.12534
    -0.28294
    -0.36831
    -0.28951
    -0.40771
    -0.47995
    -0.28951
    -0.43398
    -0.34861
    -0.47338
    -0.50621
    -0.44711
    -0.49965
    -0.34204
    -0.39458
    -0.47338
    -0.39458
    -0.38144
    -0.53248
    -0.25011
    -0.23697
    -0.36831
    -0.30264
    -0.21727
     0.04540
    -0.25668
    -0.20414
    -0.23041
    -0.13191
    -0.12534
    -0.12534
    -0.03997
    -0.13191
    -0.03340
    -0.19101
    -0.07280
    -0.02684
    -0.12534
    -0.25668
    -0.12534
    -0.05310
    -0.10564
    -0.15161
    -0.13191
    -0.15817
    -0.17131
    -0.07937
    -0.03340
    -0.15817
    -0.20414
    -0.21727
    -0.26981
     0.01256
    -0.12534
    -0.11877
    -0.11877
    -0.19101
    -0.02027
    -0.11220
    -0.13847
    -0.16474
    -0.01370
    -0.03997
    -0.21727
    -0.15161
    -0.09907
    -0.15161
    -0.12534
     0.06510
    -0.06624
    -0.03997
    -0.00714
    -0.16474
    -0.02027
    -0.05967
    -0.09250
     0.00600
     0.00600
     0.01913
    -0.03340
    -0.00714
    -0.04654
    -0.03997
    -0.17131
     0.05197
    -0.05310
    -0.02027
    -0.09907
    -0.13847
    -0.11220
    -0.07280
    -0.17787
    -0.14504
    -0.11877
    -0.01370
    -0.13847
    -0.07937
    -0.11877
    -0.05310
    -0.19101
    -0.05967
    -0.02027
    -0.07280
    -0.07937
    -0.08594
    -0.03997
    -0.02027
     0.02570
    -0.08594
    -0.14504
    -0.03997
    -0.05310
     0.05853
     0.05197
    -0.03997
    -0.03340
     0.01913
     0.34747
     0.65611
     0.89909
     1.56890
     2.65900
     3.47328
     2.50139
    -0.96589
    -5.22777
    -4.57108
    -3.32339
    -1.49124
    -0.28951
     1.19459
     0.22270
    -2.43686
    -3.69113
    -3.75023
    -2.88341
    -2.55507
    -2.20702
    -1.91808
    -0.93963
     0.31464
     1.30623
     1.65427
     1.91695
     1.94978
     1.91038
     1.66084
     1.58204
     1.45727
     1.47040
     1.38503
     1.33906
     1.09609
     0.97789
     0.89252
     0.80058
     0.78088
     0.53791
     0.42628
     0.51164
     0.40001
     0.37374
     0.28837
     0.18987
     0.12420
     0.00600
     0.13733
     0.17017
    -0.05967
    -0.01370
    -0.09907
    -0.02684
    -0.02027
    -0.07937
    -0.04654
    -0.15161
    -0.02027
    -0.17131
    -0.03340
    -0.14504
    -0.19101
    -0.27638
    -0.06624
     0.03883
    -0.20414
    -0.23041
    -0.22384
    -0.04654
    -0.13847
    -0.17787
    -0.19101
    -0.13847
    -0.21071
    -0.07280
    -0.01370
    -0.08594
    -0.12534
    -0.12534
    -0.15817
     0.09137
    -0.06624
    -0.06624
    -0.08594
    -0.21071
    -0.04654
    -0.11220
    -0.04654
    -0.07280
    -0.13191
    -0.03997
     0.00600
    -0.02684
    -0.00057
    -0.15161
    -0.08594
    -0.01370
     0.12420
    -0.05967
     0.03883
     0.03883
     0.03227
     0.07167
    -0.00057
     0.05853
     0.09793
     0.11107
     0.01913
     0.00600
     0.12420
    -0.09250
    -0.03340
     0.15704
     0.20300
    -0.01370
     0.06510
    -0.04654
    -0.09907
    -0.00057
    -0.00057
    -0.05967
     0.05197
     0.01913
    -0.00714
     0.01256
     0.13733
    -0.02027
    -0.17131
    -0.00714
     0.03883
    -0.02684
    -0.05310
    -0.08594
    -0.06624
     0.01913
    -0.03997
     0.01913
    -0.07937
     0.09137
    -0.06624
     0.09137
     0.21614
     0.16360
     0.14390
     0.32777
     0.87939
     1.58860
     2.38976
     3.14494
     2.52109
    -0.32891
    -3.11981
    -3.47442
    -4.00634
    -3.17235
    -1.31393
     0.11763
    -0.42741
    -2.44343
    -4.03917
    -4.49885
    -4.34124
    -3.67799
    -3.26428
    -2.25956
    -1.43870
    -0.72949
    -0.16474
     0.36061
     0.55105
     0.61671
     1.17489
     1.65427
     1.89725
     2.15992
     2.09425
     1.69367
     1.30623
     0.59701
     0.65611
     0.95819
     1.13549
     1.27996
     1.32593
     1.05669
     0.72835
     0.41314
     0.08480
     0.15047
     0.28837
     0.29494
     0.15047
    -0.02027
    -0.15161
    -0.21727
    -0.20414
    -0.47338
    -0.35518
    -0.56532
    -0.37488
    -0.40771
    -0.34204
    -0.21727
    -0.25011
    -0.25011
    -0.25668
    -0.10564
    -0.05967
    -0.34861
    -0.25668
    -0.23697
    -0.23697
    -0.15161
    -0.28294
    -0.18444
    -0.09907
    -0.30264
    -0.11220
    -0.15161
    -0.20414
    -0.16474
    -0.12534
    -0.11220
    -0.13191
    -0.15817
    -0.21071
     0.03883
     0.00600
    -0.06624
    -0.05967
     0.07167
    -0.08594
     0.05853
    -0.16474
    -0.05967
    -0.05310
     0.12420
    -0.08594
     0.05853
    -0.00714
    -0.01370
    -0.14504
     0.01256
     0.16360
     0.07823
     0.01256
    -0.03340
     0.03227
     0.03227
     0.05197
     0.03883
     0.07167
     0.15047
     0.03227
     0.07167
     0.11763
     0.03883
     0.03883
    -0.01370
     0.09793
     0.11763
     0.07823
     0.12420
     0.02570
     0.04540
     0.07823
     0.12420
     0.13077
     0.07167
     0.09137
     0.05197
     0.09793
    -0.02684
     0.09137
     0.04540
     0.10450
     0.18987
    -0.02684
     0.15704
     0.15704
     0.22270
     0.07823
     0.20300
     0.26867
     0.44598
     0.55761
     0.71522
     1.24056
     1.67397
     2.57363
     3.02017
     2.35036
    -0.00714
    -2.54850
    -3.56636
    -3.13295
    -2.39746
    -0.78202
     0.05853
    -0.09250
    -1.13663
    -2.75207
    -4.15081
    -4.05230
    -3.41532
    -2.79804
    -2.12822
    -0.49308
     0.20957
     0.41971
     0.93192
     1.18803
     1.38503
     1.60830
     1.90381
     2.08112
     2.38976
     2.38976
     2.06798
     1.65427
     1.50980
     1.24056
     1.31280
     1.33906
     1.33906
     1.41130
     1.02386
     0.78745
     0.42628
     0.05197
    -0.01370
    -0.09907
     0.03227
    -0.00714
     0.12420
    -0.19101
    -0.30264
    -0.47995
    -0.57845
    -0.42085
    -0.24354
    -0.27638
    -0.14504
    -0.11220
     0.11107
     0.08480
     0.06510
     0.09137
     0.04540
     0.19644
     0.13077
     0.13733
     0.05197
     0.00600
     0.07167
    -0.03997
     0.12420
    -0.07937
    -0.18444
    -0.15161
    -0.10564
    -0.15161
    -0.12534
    -0.38144
    -0.27638
    -0.30921
    -0.11877
    -0.15161
    -0.24354
    -0.25668
    -0.25011
    -0.22384
    -0.25011
    -0.14504
    -0.30264
    -0.28951
    -0.17787
    -0.21727
    -0.23697
    -0.33548
    -0.26981
    -0.26981
    -0.19101
    -0.23697
    -0.26324
    -0.36831
    -0.34861
    -0.44055
    -0.41428
    -0.08594
    -0.23697
    -0.25668
    -0.23041
    -0.13847
    -0.09250
    -0.09907
    -0.15817
    -0.15161
     0.10450
    -0.00057
     0.00600
     0.08480
     0.06510
    -0.00714
     0.05197
     0.21614
     0.32121
     0.08480
     0.07167
     0.07823
     0.07167
     0.11763
     0.09137
     0.05853
     0.12420
     0.15704
     0.07823
     0.07167
     0.08480
    -0.01370
    -0.09907
     0.13733
     0.11763
     0.10450
    -0.12534
     0.02570
     0.09793
    -0.02684
     0.09137
    -0.03997
    -0.00057
     0.07167
    -0.04654
    -0.09250
     0.01913
    -0.03340
    -0.02027
    -0.02027
     0.07167
     0.09137
    -0.13191
     0.12420
    -0.04654
     0.05197
    -0.13191
    -0.17131
    -0.02684
    -0.00057
    -0.02684
    -0.00057
     0.02570
    -0.03340
    -0.20414
    -0.13847
     0.10450
     0.01256
    -0.20414
    -0.13191
    -0.00714
    -0.00714
    -0.09250
    -0.02684
    -0.05967
     0.26867
     0.16360
     0.24240
     0.18330
     0.41971
     0.69552
     1.51637
     2.91510
     4.37294
     4.62905
     1.32593
    -4.58422
    -7.39482
    -6.21936
    -4.86659
    -2.72580
     0.23584
     1.14206
    -1.37960
    -3.45472
    -4.68272
    -5.07016
    -4.99793
    -4.14424
    -2.98191
    -1.99689
    -0.44055
     1.46383
     2.72467
     3.47328
     3.58492
     3.28941
     2.17305
     1.71994
     1.91695
     2.04172
     2.25185
     2.10738
     1.58204
     1.42443
     1.26026
     1.06982
     0.89909
     0.58388
     0.13733
     0.01256
     0.09137
     0.48538
     0.29494
     0.07167
     0.14390
     0.01256
    -0.10564
    -0.13847
    -0.24354
    -0.16474
     0.00600
     0.03883
     0.09137
     0.03883
     0.01256
     0.11763
     0.13077
     0.03883
     0.09137
     0.22927
     0.49194
     0.13077
     0.11763
    -0.00714
    -0.00714
    -0.06624
     0.02570
     0.16360
     0.03227
    -0.17131
    -0.05967
    -0.18444
    -0.14504
    -0.18444
    -0.23697
    -0.24354
    -0.17787
    -0.21071
    -0.24354
    -0.10564
    -0.25011
    -0.30921
    -0.17787
     0.04540
    -0.00714
    -0.11877
    -0.16474
    -0.11220
     0.05197
     0.04540
    -0.00714
    -0.01370
    -0.03340
     0.01913
     0.08480
     0.17017
     0.02570
    -0.03997
    -0.09250
     0.17674
     0.09793
    -0.01370
    -0.01370
    -0.14504
    -0.08594
    -0.05967
    -0.02684
    -0.13191
    -0.18444
    -0.05967
    -0.20414
    -0.19101
    -0.17787
    -0.26981
    -0.25668
    -0.07937
    -0.04654
    -0.15161
    -0.23041
    -0.15817
    -0.13847
    -0.05310
    -0.17131
    -0.07280
    -0.08594
    -0.09250
    -0.07280
    -0.13191
    -0.03340
    -0.11220
    -0.11220
    -0.04654
    -0.01370
     0.01913
     0.06510
     0.13077
     0.17674
     0.48538
     1.01729
     1.37847
     2.00888
     2.21245
     1.14206
    -0.03340
    -0.09907
    -0.20414
    -0.40771
    -0.94619
    -0.92649
    -1.46497
    -1.88525
    -1.91808
    -2.67327
    -2.43686
    -2.62730
    -3.07385
    -3.17235
    -3.19862
    -2.90967
    -2.60103
    -1.90495
    -1.52407
    -1.13663
    -0.83456
     0.06510
     0.91222
     1.33250
     1.67397
     1.52950
     1.22743
     1.24713
     1.33250
     1.60174
     1.60174
     1.71337
     1.50980
     1.45070
     1.25370
     0.99759
     0.82029
     1.06982
     0.95162
     0.61015
     0.59701
     0.52478
     0.62985
     0.30151
    -0.02027
     0.19644
     0.07823
     0.32121
     0.58388
     0.49194
     0.48538
     0.42628
     0.25554
     0.35404
     0.24897
     0.03227
     0.15047
     0.13733
     0.06510
     0.08480
    -0.00714
     0.09793
     0.14390
     0.09137
     0.17017
    -0.08594
    -0.32234
    -0.27638
    -0.40771
    -0.31578
     0.01256
    -0.00057
    -0.30921
    -0.23697
    -0.30921
    -0.30264
    -0.34861
    -0.20414
    -0.36174
    -0.17131
    -0.17787
    -0.06624
    -0.05967
     0.00600
    -0.02684
    -0.14504
     0.07167
     0.11763
     0.03883
     0.00600
     0.01256
     0.01256
     0.15704
    -0.04654
     0.00600
     0.06510
     0.00600
    -0.05310
     0.06510
     0.03227
    -0.00057
    -0.05310
     0.04540
     0.22270
     0.12420
     0.04540
     0.19644
     0.18330
     0.33434
     0.79402
     1.35220
     2.03515
     2.63273
     2.23872
     0.28837
    -1.30737
    -1.64228
    -2.22016
    -2.20702
    -1.96405
    -1.56347
    -0.93963
    -0.63098
    -1.99689
    -3.50069
    -4.17707
    -3.79620
    -3.43502
    -2.91624
    -2.45000
    -1.81958
    -1.08410
    -0.55875
    -0.19101
     0.13077
     0.43941
     0.65611
     0.57731
     0.73492
     0.79402
     0.70208
     0.68238
     0.61015
     0.50508
     0.52478
     0.57075
     0.28181
     0.30151
     0.27524
     0.30807
     0.10450
     0.32121
     0.19644
     0.05197
     0.19644
     0.25554
     0.15704
     0.03883
     0.07823
     0.08480
     0.09137
     0.07823
     0.04540
     0.11107
     0.11763
     0.06510
    -0.09250
     0.01256
     0.09137
    -0.02027
    -0.04654
     0.02570
    -0.12534
     0.05197
    -0.15817
     0.05197
    -0.02027
    -0.02684
    -0.11877
    -0.08594
    -0.05310
    -0.01370
    -0.17131
    -0.10564
    -0.02684
    -0.03340
    -0.07280
    -0.05310
    -0.03340
     0.02570
    -0.03340
    -0.17131
     0.01256
     0.05853
     0.05853
     0.03227
    -0.05310
     0.01913
    -0.10564
     0.05853
     0.13077
    -0.00714
     0.02570
    -0.09907
     0.13733
     0.03883
    -0.00057
    -0.05310
     0.01256
     0.19644
    -0.00057
     0.07823
     0.05197
     0.07167
     0.10450
     0.11763
     0.28837
     0.55761
     0.60358
     1.31280
     1.77904
     1.05669
    -0.15817
     0.15704
     0.93849
     1.48354
     1.92351
     2.62616
     2.82317
     1.30623
    -0.46025
    -0.72292
    -0.99216
    -2.10852
    -4.03917
    -4.39378
    -2.85714
    -1.85242
    -1.17603
    -1.42557
    -2.07569
    -2.35149
    -3.01474
    -2.97534
    -2.35149
    -1.29423
    -0.13191
     0.83999
     1.50324
     2.23872
     2.56706
     2.53423
     2.63930
     2.52766
     2.26499
     1.93008
     1.66741
     1.43100
     1.30623
     1.06982
     0.87939
     0.70208
     0.45254
     0.49194
     0.27524
     0.32777
     0.16360
     0.19644
     0.15704
     0.12420
     0.07167
    -0.05967
    -0.13191
    -0.02684
    -0.01370
    -0.06624
     0.02570
    -0.23041
    -0.19757
    -0.02684
    -0.27638
    -0.06624
    -0.03997
    -0.19101
    -0.22384
    -0.14504
    -0.05310
    -0.15817
    -0.17787
    -0.09907
    -0.15817
    -0.09907
    -0.11220
     0.02570
    -0.22384
    -0.07937
    -0.23041
    -0.14504
    -0.17787
    -0.05310
    -0.13191
    -0.25011
    -0.18444
    -0.09907
    -0.06624
    -0.09250
    -0.13847
    -0.17131
     0.02570
    -0.13847
    -0.07280
    -0.15161
    -0.18444
    -0.11877
     0.09793
     0.03883
    -0.02684
    -0.21071
    -0.00714
    -0.02027
     0.01256
    -0.10564
    -0.01370
    -0.09250
    -0.00057
     0.01913
    -0.04654
    -0.00714
    -0.07280
    -0.02684
     0.22927
     0.40657
     0.51821
     0.80058
     1.06982
     1.53607
     1.70681
     1.21430
     0.07823
    -0.11220
     0.22270
     0.06510
    -0.06624
    -0.21071
    -0.91336
    -1.55034
    -1.98375
    -2.22016
    -2.31866
    -2.59447
    -2.52223
    -2.79804
    -2.81117
    -3.05415
    -3.32995
    -2.94251
    -2.31866
    -1.66854
    -1.29423
    -1.16290
    -0.91993
    -0.69665
    -0.57188
    -0.28294
    -0.03997
    -0.06624
    -0.05967
     0.26210
     0.23584
     0.34091
     0.34747
     0.29494
     0.34747
     0.50508
     0.45254
     0.41971
     0.34091
     0.45911
     0.24897
     0.42628
     0.64955
     0.45911
     0.42628
     0.41314
     0.30807
     0.42628
     0.34091
     0.28181
     0.33434
     0.40001
     0.36717
     0.28181
     0.34091
     0.26210
     0.11763
     0.40001
     0.38687
    -0.26324
    -0.21071
    -0.51935
    -0.55218
    -0.58502
     0.00600
    -0.19757
    -0.17787
    -0.46025
    -0.78859
    -0.77545
    -0.35518
    -0.07937
    -0.36831
     0.07823
     0.02570
     0.09137
     0.11763
     0.25554
    -0.04654
    -0.24354
     0.24240
     0.59701
     0.98446
     0.90565
     0.81372
     0.59701
     0.52478
     0.34091
     0.36717
     0.48538
     0.64955
     0.84655
     0.50508
     0.78745
     1.35877
     1.37847
     1.05012
    -0.03997
    -0.65069
    -0.54562
    -1.55691
    -2.13479
    -0.74262
     0.60358
    -0.09907
    -0.49308
    -0.83456
    -1.23513
    -1.18917
    -0.93306
    -0.74919
    -0.52592
    -0.07937
     0.19644
     0.43284
     0.43284
     0.66925
     0.67581
     0.92535
     0.87939
     0.88595
     0.53134
     0.63641
     0.40001
    -0.03997
     0.13077
     0.05853
     0.07823
     0.09137
     0.13733
    -0.03340
    -0.08594
    -0.22384
    -0.18444
    -0.19757
    -0.08594
    -0.30264
    -0.30264
    -0.30264
     0.00600
    -0.11877
    -0.19101
    -0.12534
    -0.01370
    -0.11877
    -0.17787
    -0.10564
    -0.07937
    -0.06624
    -0.13847
    -0.07937
    -0.07280
    -0.00714
    -0.21727
    -0.20414
    -0.02027
    -0.07280
    -0.00057
    -0.13847
    -0.21071
    -0.07280
    -0.17131
    -0.02684
    -0.06624
    -0.07937
    -0.01370
    -0.07280
     0.01913
    -0.09250
    -0.03340
    -0.23041
    -0.13191
     0.06510
    -0.15161
    -0.09250
    -0.06624
    -0.15161
    -0.12534
    -0.20414
    -0.13847
    -0.17787
    -0.00057
    -0.20414
    -0.21071
    -0.05310
    -0.01370
    -0.16474
    -0.13847
    -0.02027
     0.01913
    -0.01370
    -0.03340
     0.00600
    -0.03997
    -0.08594
    -0.05310
    -0.09907
    -0.06624
    -0.13847
    -0.08594
    -0.02684
    -0.11220
    -0.17787
    -0.26324
    -0.13191
    -0.13191
    -0.13191
    -0.32234
    -0.23041
    -0.26981
    -0.16474
    -0.12534
    -0.21727
    -0.04654
    -0.11220
    -0.27638
    -0.17787
    -0.21727
    -0.36174
    -0.66382
    -0.17787
    -0.09250
    -0.17787
    -0.19101
    -0.34861
    -0.38144
    -0.36174
    -0.29608
    -0.23697
    -0.18444
    -0.16474
    -0.05967
    -0.02027
     0.11107
     0.18987
     0.15704
     0.17017
    -0.06624
    -0.44055
    -0.66382
    -0.15817
     0.91222
     0.76118
     0.21614
    -0.57188
    -0.17131
     0.01913
    -0.13191
    -0.21071
     0.49194
     0.72835
     0.05853
    -1.51094
    -1.62914
    -0.44055
     0.11763
     0.92535
     1.03699
     0.36717
    -1.29423
    -1.68824
    -0.86739
    -0.67039
    -1.04469
    -0.68352
    -0.09907
     0.50508
     0.55761
     0.15704
    -0.75575
    -0.85426
    -0.54562
     0.25554
     0.68238
     0.45254
     0.41971
     0.32121
     0.41971
     0.51821
     0.45254
     0.57731
     0.50508
     0.52478
     0.41314
     0.29494
     0.33434
     0.41971
     0.26867
     0.19644
     0.13077
     0.18330
     0.22927
     0.15704
     0.05197
     0.11763
     0.14390
     0.00600
     0.02570
     0.03883
     0.07167
    -0.03997
    -0.03997
     0.01913
     0.01913
    -0.16474
     0.01256
    -0.09250
    -0.12534
    -0.22384
    -0.17131
    -0.06624
    -0.11877
    -0.11220
    -0.21727
    -0.19757
    -0.14504
    -0.16474
    -0.23041
    -0.00714
    -0.15161
    -0.16474
    -0.10564
    -0.09250
    -0.23697
    -0.16474
    -0.07937
    -0.17131
    -0.07937
    -0.07937
    -0.19101
    -0.05967
    -0.10564
    -0.00057
    -0.26324
    -0.14504
    -0.08594
    -0.16474
    -0.13847
    -0.03997
    -0.21727
    -0.11220
    -0.11877
    -0.11877
    -0.12534
     0.01913
    -0.13847
    -0.07280
    -0.12534
    -0.10564
    -0.11877
    -0.05967
     0.01256
    -0.07937
     0.05853
    -0.05310
     0.06510
    -0.01370
    -0.04654
    -0.14504
     0.09793
     0.10450
     0.05197
    -0.04654
    -0.07937
    -0.02027
    -0.01370
    -0.09250
    -0.01370
    -0.14504
    -0.11220
    -0.18444
    -0.04654
    -0.21071
    -0.16474
    -0.27638
    -0.38144
    -0.09250
    -0.18444
    -0.22384
    -0.26981
    -0.33548
    -0.25011
    -0.21071
    -0.09907
    -0.17131
    -0.23697
    -0.27638
    -0.21071
    -0.13191
    -0.23697
    -0.28294
    -0.27638
    -0.07937
    -0.15817
    -0.13847
    -0.23697
    -0.09907
    -0.24354
    -0.26324
    -0.11877
    -0.05967
    -0.15161
    -0.17131
    -0.12534
    -0.22384
    -0.25668
    -0.24354
    -0.26981
    -0.19757
    -0.22384
    -0.18444
    -0.34861
    -0.27638
    -0.36174
    -0.58502
    -0.22384
    -0.17131
    -0.38801
    -0.40771
    -0.21071
    -0.19101
    -0.09250
    -0.31578
    -0.20414
    -0.20414
    -0.16474
    -0.11877
    -0.04654
    -0.13847
     0.11107
     0.05853
     0.17674
     0.30807
     0.09793
     0.15704
     0.46568
     0.96476
     1.60174
     2.08768
     2.48826
     2.04828
     0.82685
    -2.84401
    -4.80092
    -4.47915
    -2.46970
    -0.51935
     0.15047
    -0.73605
    -1.97718
    -4.03260
    -4.20991
    -3.48756
    -3.14608
    -3.08041
    -2.17419
    -0.82142
     0.18330
     0.77432
     0.97132
     1.45070
     1.75934
     2.00888
     2.10082
     2.18619
     2.19932
     1.96948
     1.82501
     1.62144
     1.47040
     1.31936
     1.18146
     0.97789
     0.78745
     0.70208
     0.59701
     0.55761
     0.35404
     0.33434
     0.20300
     0.28181
     0.34747
     0.09793
     0.06510
     0.05853
     0.13733
     0.16360
     0.02570
     0.03883
    -0.02027
     0.05197
     0.07823
    -0.04654
     0.03883
    -0.02684
    -0.17787
    -0.03340
     0.07167
     0.03227
    -0.15817
    -0.03340
    -0.04654
     0.03227
    -0.12534
    -0.11220
    -0.06624
     0.01913
    -0.06624
    -0.03340
    -0.07937
    -0.07937
    -0.03340
    -0.17131
    -0.00714
     0.03883
    -0.16474
    -0.09250
     0.07167
    -0.05310
    -0.00057
    -0.04654
    -0.11877
    -0.07937
    -0.00057
     0.10450
     0.05197
    -0.10564
    -0.03340
    -0.24354
     0.06510
     0.08480
     0.01256
    -0.07937
    -0.09250
    -0.02684
    -0.13191
    -0.00714
    -0.15161
    -0.07937
    -0.08594
    -0.00714
    -0.00057
    -0.11877
    -0.14504
    -0.28294
    -0.16474
    -0.03340
     0.00600
    -0.25668
    -0.19757
    -0.11220
    -0.17131
    -0.15161
    -0.32891
    -0.29608
    -0.19101
    -0.26981
    -0.16474
    -0.25668
    -0.46025
    -0.28294
    -0.38801
    -0.16474
    -0.13847
    -0.22384
    -0.43398
    -0.19757
    -0.10564
    -0.23041
    -0.19101
    -0.17787
    -0.14504
    -0.07937
     0.05197
     0.02570
    -0.08594
     0.09793
    -0.09907
     0.07823
     0.16360
     0.04540
     0.12420
     0.17017
     0.09137
     0.03227
    -0.01370
     0.08480
     0.04540
     0.12420
     0.24240
     0.09137
     0.11107
    -0.02027
    -0.01370
     0.32777
     0.41314
     0.52478
     0.80715
     1.55577
     2.23215
     3.66372
     4.07743
     1.45070
    -2.12822
    -4.89943
    -6.73157
    -4.53825
    -1.99032
     0.15704
    -0.09907
    -2.48283
    -3.50069
    -4.20991
    -5.00449
    -4.62362
    -3.64516
    -2.90311
    -1.87212
    -1.26140
    -0.49965
     0.87282
     2.20589
     2.92824
     3.32225
     3.04644
     2.42916
     1.29966
     1.08296
     1.40473
     1.54264
     1.53607
     1.31936
     1.05669
     0.62328
     0.40657
     0.31464
     0.41971
     0.21614
     0.34091
     0.20300
     0.21614
     0.36717
     0.33434
     0.46568
     0.72835
     0.51164
     0.64298
     0.41971
     0.49851
     0.51164
     0.55105
     0.45911
     0.37374
     0.43941
     0.30807
     0.24897
     0.21614
     0.21614
     0.09793
    -0.05967
     0.18987
     0.08480
     0.03883
     0.05853
     0.01256
     0.01913
    -0.07937
    -0.05310
    -0.03340
    -0.06624
    -0.14504
    -0.02027
    -0.00057
    -0.05310
    -0.11220
    -0.17787
     0.02570
     0.01913
    -0.11220
    -0.13847
     0.00600
    -0.05967
    -0.12534
    -0.07280
    -0.05967
    -0.04654
    -0.05310
    -0.11220
    -0.05310
    -0.09250
    -0.03997
    -0.19101
    -0.03340
    -0.02684
    -0.05310
    -0.06624
    -0.00714
    -0.08594
     0.06510
    -0.08594
    -0.05967
     0.00600
     0.03227
     0.04540
    -0.09907
     0.01913
    -0.07280
    -0.15161
     0.02570
     0.15047
     0.03227
     0.01913
    -0.01370
     0.03227
    -0.02027
    -0.07937
    -0.03997
     0.08480
     0.02570
    -0.02684
    -0.00714
     0.05197
     0.05197
    -0.10564
    -0.14504
     0.03227
    -0.06624
    -0.02027
     0.03883
    -0.11220
    -0.07937
    -0.08594
     0.03883
    -0.09250
    -0.04654
    -0.13847
    -0.02684
     0.03227
    -0.00057
    -0.09250
    -0.23697
    -0.03997
     0.13733
    -0.03340
    -0.03997
    -0.09907
    -0.03997
    -0.03997
    -0.04654
     0.06510
     0.00600
     0.01256
     0.07823
     0.14390
     0.27524
     0.51164
     0.51821
     0.76775
     1.30623
     1.05669
     0.72835
     0.95162
     0.54448
    -2.03629
    -2.49596
    -1.65541
    -3.02131
    -2.03629
    -0.92649
     0.49851
    -0.53248
    -1.83271
    -2.50910
    -2.58133
    -2.01002
    -1.31393
    -0.46025
     0.08480
     0.52478
     0.64298
     0.72835
     1.33250
     1.60174
     1.50980
     1.54920
     1.27340
     1.09609
     0.93192
     0.57075
     0.49194
     0.40001
     0.28181
     0.13077
     0.19644
     0.07823
     0.08480
     0.05853
     0.08480
     0.09137
     0.01256
    -0.03340
    -0.09250
    -0.28951
    -0.38144
    -0.30264
    -0.30264
    -0.26324
    -0.23697
    -0.34204
    -0.44055
    -0.46025
    -0.40771
    -0.44055
    -0.50621
    -0.39458
    -0.23697
    -0.31578
    -0.23041
    -0.25011
    -0.19101
    -0.13847
    -0.17131
    -0.11877
    -0.10564
    -0.11220
    -0.03997
    -0.02684
     0.13733
    -0.04654
    -0.07937
    -0.10564
     0.13733
    -0.00714
     0.11107
     0.03883
     0.07823
     0.15047
    -0.01370
    -0.02027
     0.16360
     0.00600
    -0.00714
     0.03883
     0.05853
     0.13733
     0.01913
    -0.07280
     0.04540
    -0.05310
     0.18987
     0.02570
     0.01913
    -0.02684
     0.11763
    -0.09907
     0.05197
     0.08480
    -0.11877
    -0.02027
     0.05197
     0.05197
     0.06510
    -0.02684
    -0.00714
    -0.00057
    -0.01370
     0.13077
     0.05197
     0.05853
    -0.03997
     0.03883
    -0.00057
     0.14390
     0.01256
     0.15704
     0.03883
     0.10450
    -0.02027
     0.07823
    -0.03340
     0.12420
    -0.02684
     0.22270
     0.04540
     0.10450
     0.00600
     0.03883
    -0.01370
     0.09793
     0.09137
    -0.01370
     0.14390
     0.43284
     0.68238
    -0.03997
    -0.05310
     0.15704
     0.26210
     0.28181
     0.26867
     0.10450
     0.24897
     0.11107
     0.11763
     0.12420
     0.07823
     0.05197
     0.04540
     0.04540
    -0.02684
    -0.03997
    -0.06624
    -0.15817
     0.02570
    -0.07280
    -0.00057
    -0.03997
    -0.16474
     0.05197
    -0.19757
     0.03227
     0.05197
    -0.17787
    -0.01370
    -0.05967
    -0.01370
    -0.01370
    -0.05967
    -0.08594
     0.18330
     0.18330
     0.27524
     0.40657
     0.78745
     1.51637
     2.11395
     3.30255
     2.97421
     0.11763
    -2.94908
    -2.83744
    -5.26717
    -5.58894
    -2.75207
     0.32121
     0.32777
    -1.61601
    -2.83744
    -3.94067
    -4.58422
    -3.72396
    -2.77177
    -2.29896
    -1.56347
    -1.30080
    -0.47995
     1.08296
     2.39632
     3.19748
     3.36822
     3.25658
     2.40946
     1.55577
     1.81188
     2.04828
     2.28469
     2.29126
     1.97605
     1.71337
     1.52294
     1.26026
     1.22743
     1.03699
     0.97789
     0.66925
     0.45911
     0.20957
     0.08480
     0.02570
    -0.17787
    -0.15817
    -0.25668
    -0.33548
    -0.35518
    -0.44055
    -0.24354
    -0.15817
    -0.34204
    -0.18444
    -0.21071
    -0.08594
    -0.17131
    -0.17787
    -0.21727
    -0.20414
    -0.06624
    -0.13191
    -0.12534
    -0.13191
    -0.13191
    -0.14504
    -0.09250
     0.05853
    -0.00057
    -0.08594
    -0.16474
     0.02570
    -0.11220
     0.05197
    -0.08594
    -0.15817
    -0.00057
     0.07823
    -0.06624
    -0.00714
    -0.07280
    -0.26324
    -0.19757
     0.02570
    -0.04654
    -0.19757
    -0.23041
    -0.09907
    -0.07937
    -0.13847
    -0.20414
    -0.13847
    -0.12534
    -0.13191
    -0.15161
    -0.15817
    -0.09250
    -0.15161
    -0.28294
    -0.02684
    -0.02027
    -0.11220
    -0.12534
    -0.11220
     0.09793
    -0.13847
    -0.05310
    -0.17131
    -0.00714
    -0.04654
    -0.07280
     0.03883
    -0.00057
    -0.08594
    -0.17131
    -0.03340
    -0.00057
    -0.13847
    -0.12534
    -0.11877
    -0.13847
    -0.08594
    -0.12534
    -0.02684
    -0.11877
    -0.05310
    -0.02684
    -0.13191
    -0.03997
    -0.09907
    -0.19101
    -0.10564
     0.07167
    -0.18444
    -0.20414
    -0.03340
    -0.15161
     0.05853
    -0.10564
    -0.12534
    -0.06624
    -0.11877
     0.06510
    -0.02684
    -0.03340
    -0.09907
    -0.21727
    -0.02684
     0.10450
     0.05853
    -0.10564
    -0.12534
    -0.07280
     0.05853
    -0.07937
    -0.17131
    -0.10564
    -0.08594
     0.11107
     0.02570
    -0.07280
     0.05853
    -0.05310
    -0.23697
     0.01256
     0.08480
    -0.07280
    -0.03340
     0.01256
    -0.06624
    -0.08594
     0.06510
    -0.13847
    -0.01370
    -0.06624
    -0.10564
    -0.06624
    -0.01370
    -0.10564
    -0.20414
    -0.09907
     0.02570
    -0.02027
    -0.09907
    -0.12534
     0.01256
    -0.04654
    -0.07280
    -0.02027
    -0.03997
    -0.17131
     0.03227
    -0.02684
     0.05853
     0.13077
    -0.07937
    -0.07937
     0.17674
    -0.00057
    -0.02027
     0.16360
    -0.00057
     0.13733
     0.11763
     0.04540
     0.20957
     0.22927
     0.18330
     0.13077
     0.31464
     0.51164
     1.16833
     1.90381
     3.15808
     3.81476
     0.11763
    -5.29343
    -6.60023
    -4.66959
    -3.61233
    -2.50910
    -1.26140
    -0.26981
    -1.52407
    -3.06728
    -3.27085
    -4.51198
    -4.45945
    -3.34965
    -1.87212
    -0.59815
     0.64298
     1.65427
     2.46856
     2.72467
     2.87570
     2.86257
     2.78377
     2.71153
     2.45543
     2.25185
     2.10738
     1.79218
     1.54920
     1.21430
     1.06326
     1.07639
     0.78745
     0.64298
     0.59045
     0.43284
     0.30151
     0.24240
     0.15047
     0.22270
     0.13733
     0.03883
    -0.11877
    -0.02027
    -0.01370
    -0.12534
    -0.20414
    -0.04654
     0.09137
     0.01256
     0.03883
    -0.04654
    -0.00714
     0.02570
    -0.07280
    -0.04654
    -0.03340
    -0.06624
    -0.09907
    -0.08594
    -0.59815
    -0.20414
    -0.04654
     0.03227
    -0.12534
    -0.26981
    -0.22384
    -0.30921
    -0.21071
    -0.27638
    -0.27638
    -0.15161
    -0.06624
     0.02570
    -0.15161
    -0.10564
    -0.07280
    -0.11877
    -0.25011
    -0.13191
     0.00600
    -0.13847
    -0.20414
    -0.10564
    -0.07937
    -0.15817
    -0.09250
    -0.13847
    -0.10564
    -0.11220
    -0.19757
    -0.08594
     0.02570
    -0.03997
    -0.25011
    -0.17131
     0.07167
    -0.02027
    -0.07280
    -0.13847
    -0.13847
    -0.09250
    -0.11220
    -0.09250
    -0.07280
    -0.17787
    -0.03340
    -0.00057
    -0.08594
    -0.09907
    -0.09907
    -0.17787
    -0.02684
    -0.05967
    -0.07280
    -0.11877
    -0.02027
    -0.05967
    -0.12534
    -0.02684
    -0.07280
    -0.06624
    -0.02684
    -0.10564
    -0.02684
    -0.05310
    -0.08594
    -0.11877
    -0.03997
     0.01913
    -0.10564
     0.04540
    -0.15161
    -0.02684
    -0.16474
    -0.00714
    -0.03340
     0.04540
    -0.15161
     0.10450
    -0.17787
     0.02570
     0.05853
    -0.03340
     0.07823
     0.11107
     0.04540
    -0.00714
     0.05853
    -0.00057
     0.03883
     0.12420
     0.04540
     0.11107
     0.14390
     0.26867
     0.04540
     0.04540
     0.21614
     0.04540
    -0.04654
     0.24897
     0.16360
     0.23584
     0.09793
     0.08480
     0.11763
     0.19644
     0.09793
     0.17017
     0.05853
     0.18330
     0.15704
     0.15047
     0.07823
     0.16360
    -0.09250
     0.07167
     0.12420
    -0.03997
     0.04540
    -0.11877
    -0.07280
    -0.08594
    -0.32891
    -0.04654
    -0.00714
    -0.17131
    -0.36831
    -0.27638
    -0.26981
    -0.20414
    -0.44055
    -0.34861
    -0.21727
    -0.30921
    -0.39458
    -0.20414
    -0.26324
    -0.36831
    -0.41428
    -0.11877
    -0.15161
    -0.05310
    -0.15817
    -0.09907
     0.00600
    -0.13847
    -0.13191
    -0.05967
     0.00600
    -0.04654
    -0.19757
    -0.31578
    -0.59815
    -0.55875
    -0.31578
    -0.08594
     0.16360
     0.26867
     0.60358
     1.14206
     2.22559
     3.03331
     3.27628
     2.35692
    -1.48467
    -4.22304
    -4.40035
    -3.37592
    -2.77177
    -2.09539
    -0.38144
     0.34091
    -1.27453
    -3.20518
    -3.89470
    -4.60392
    -4.03260
    -3.14608
    -1.79988
    -0.63755
     0.66268
     1.47040
     2.04172
     2.47513
     2.69840
     2.81660
     2.62616
     2.35036
     2.04828
     1.90381
     1.66084
     1.50980
     1.26026
     0.97132
     0.81372
     0.66268
     0.53134
     0.64298
     0.38031
     0.30151
     0.18987
     0.14390
     0.13077
    -0.00714
    -0.05310
     0.08480
     0.07167
    -0.03340
     0.01913
    -0.13191
    -0.00714
    -0.09907
    -0.19101
     0.03227
    -0.13191
    -0.12534
    -0.12534
    -0.11220
    -0.11877
    -0.26324
    -0.26981
    -0.21071
    -0.02027
    -0.17131
    -0.21727
    -0.21071
    -0.32891
    -0.18444
    -0.19757
    -0.02684
    -0.13191
    -0.17787
    -0.20414
    -0.01370
    -0.09250
    -0.17131
    -0.23041
    -0.21071
    -0.09250
     0.10450
     0.03883
    -0.08594
    -0.15817
    -0.19757
    -0.11220
     0.03227
     0.15047
    -0.09907
    -0.17787
    -0.09907
     0.05853
     0.01913
    -0.06624
    -0.07937
    -0.02027
    -0.01370
     0.07823
     0.09793
    -0.00057
    -0.06624
    -0.23041
    -0.01370
     0.04540
     0.17017
    -0.00714
    -0.09907
    -0.01370
    -0.07937
     0.03883
     0.05853
    -0.02027
    -0.15817
     0.17674
     0.04540
    -0.02684
     0.03227
    -0.08594
    -0.04654
     0.11763
     0.12420
    -0.00714
     0.03227
    -0.03340
     0.03883
     0.06510
    -0.00714
    -0.00057
     0.17674
     0.00600
     0.00600
    -0.06624
     0.08480
     0.07167
    -0.13191
    -0.02684
     0.07167
     0.02570
     0.07823
    -0.02027
    -0.01370
     0.11107
    -0.05967
    -0.13847
    -0.09907
     0.03883
     0.11763
    -0.07280
     0.01913
    -0.13191
    -0.08594
    -0.11877
     0.12420
    -0.00057
     0.00600
    -0.18444
     0.13077
     0.07823
    -0.03340
    -0.18444
    -0.05310
    -0.00057
     0.17674
     0.01256
     0.01256
    -0.03997
    -0.13191
    -0.05310
     0.16360
     0.10450
    -0.09907
     0.05197
     0.01913
     0.09137
    -0.00714
    -0.00714
    -0.04654
    -0.03997
     0.00600
     0.10450
     0.08480
     0.04540
    -0.03997
    -0.17787
     0.07167
     0.01256
     0.09137
     0.01913
    -0.03340
    -0.06624
     0.09793
     0.13733
     0.05853
     0.03883
     0.02570
     0.17674
     0.07167
     0.17017
     0.09137
     0.08480
     0.24240
     0.32777
     0.22927
     0.17674
     0.17674
     0.17017
     0.07823
     0.04540
     0.05853
     0.14390
     0.11107
     0.12420
     0.04540
     0.10450
     0.00600
     0.13077
     0.15047
     0.18987
     0.28837
     0.24240
     0.24240
     0.32121
     0.55105
     0.82685
     1.07639
     1.77904
     2.77063
     2.64586
    -0.32891
    -3.64516
    -3.98007
    -4.05230
    -2.06255
     0.48538
     0.97789
    -1.14976
    -3.00818
    -3.08698
    -3.20518
    -2.96221
    -3.07385
    -2.44343
    -1.63571
    -0.95276
    -0.25011
     0.28837
     0.68238
     0.84655
     0.89909
     1.36533
     1.43757
     1.22086
     0.89909
     1.04356
     0.86625
     0.79402
     0.78088
     0.67581
     0.51821
     0.37374
     0.35404
     0.38687
     0.41314
     0.15047
    -0.19101
     0.11107
     0.36717
     0.22270
     0.15047
    -0.02027
    -0.05967
     0.04540
    -0.00057
     0.00600
     0.00600
    -0.01370
    -0.07280
    -0.06624
    -0.01370
     0.03883
    -0.14504
    -0.05967
     0.04540
    -0.12534
    -0.07937
    -0.05967
    -0.15161
    -0.13847
    -0.08594
    -0.14504
    -0.09907
    -0.10564
    -0.13847
    -0.13191
    -0.07280
    -0.09907
    -0.15161
    -0.28951
    -0.04654
    -0.04654
    -0.07937
    -0.25011
    -0.12534
    -0.07280
    -0.25668
    -0.12534
    -0.08594
    -0.03340
    -0.13847
    -0.23697
    -0.00714
    -0.13847
    -0.17131
    -0.28951
    -0.06624
     0.04540
    -0.03997
    -0.07937
    -0.17787
    -0.07280
    -0.05310
    -0.02684
    -0.05310
    -0.09907
    -0.07280
    -0.00714
     0.05197
    -0.00057
    -0.00057
    -0.13191
    -0.02684
     0.04540
     0.00600
     0.01913
    -0.02684
    -0.15161
     0.01256
    -0.00714
     0.02570
     0.01256
    -0.11877
     0.11107
    -0.05967
     0.01256
     0.09137
     0.07823
    -0.14504
     0.01256
     0.00600
     0.02570
     0.15704
    -0.04654
    -0.00057
     0.00600
     0.03883
     0.04540
     0.11763
    -0.02027
     0.00600
     0.01256
     0.11107
     0.03883
    -0.09250
     0.01256
     0.07823
     0.04540
     0.09137
     0.09793
     0.12420
     0.01913
    -0.05310
    -0.00714
     0.21614
     0.04540
     0.09137
     0.11107
     0.08480
     0.11763
    -0.03997
     0.11763
     0.22927
     0.03883
     0.05197
     0.22270
     0.07823
    -0.00057
    -0.03340
     0.13733
     0.10450
     0.11763
     0.11763
     0.04540
     0.03883
     0.09793
    -0.07937
    -0.06624
     0.10450
     0.08480
     0.00600
     0.00600
    -0.07937
     0.09793
    -0.03340
     0.00600
     0.04540
     0.10450
     0.16360
     0.39344
     0.35404
     0.05853
     0.11763
     0.02570
     0.25554
     0.26210
     0.30151
     0.29494
     0.18987
     0.18987
     0.20300
     0.18330
     0.13733
     0.10450
     0.17017
    -0.00057
     0.11763
     0.11107
     0.02570
    -0.13191
     0.02570
    -0.02684
     0.07167
     0.14390
     0.14390
     0.17017
     0.11107
     0.18987
     0.33434
     0.75462
     1.20773
     1.91038
     2.76407
     3.72939
     3.86730
     2.64586
    -1.74735
    -6.74470
    -6.75784
    -3.25772
    -0.08594
    -0.04654
    -0.93306
    -1.55034
    -3.32339
    -4.32154
    -5.30657
    -5.15553
    -4.13767
    -3.20518
    -1.93122
    -0.92649
     0.09793
     0.98446
     1.54264
     1.89068
     1.95635
     2.04828
     1.91038
     1.82501
     1.60830
     1.50980
     1.43100
     1.22086
     1.08296
     0.80715
     0.67581
     0.58388
     0.48538
     0.51164
     0.59045
     0.37374
     0.40657
     0.43941
     0.32121
     0.26867
     0.13733
     0.30151
     0.23584
     0.20957
     0.26210
     0.07167
     0.12420
     0.20300
    -0.00057
     0.18987
     0.21614
     0.12420
     0.05853
     0.07823
     0.03883
     0.09793
     0.02570
     0.07167
     0.11107
     0.06510
     0.11763
     0.01913
     0.15704
     0.08480
     0.00600
     0.07823
    -0.02684
     0.08480
    -0.00057
     0.11107
     0.14390
    -0.04654
     0.07823
    -0.01370
     0.11107
     0.08480
     0.13077
    -0.01370
     0.08480
     0.13733
    -0.00057
    -0.01370
     0.11763
     0.07167
     0.08480
     0.11763
     0.07167
     0.15047
     0.15704
    -0.04654
     0.04540
     0.10450
     0.20300
     0.18330
     0.05197
     0.13077
     0.05853
     0.04540
     0.22927
     0.26210
     0.01913
     0.06510
     0.04540
     0.15704
     0.17017
     0.06510
     0.03227
     0.03227
     0.15704
     0.11763
     0.18987
     0.06510
     0.04540
    -0.13191
     0.05853
     0.19644
     0.06510
     0.15704
     0.08480
     0.12420
     0.09793
     0.18330
     0.05853
     0.06510
     0.21614
     0.17017
     0.11763
     0.21614
     0.09137
     0.09137
     0.17674
     0.28181
     0.11763
     0.09137
     0.18330
     0.20957
     0.12420
     0.19644
     0.05853
     0.10450
     0.05197
     0.31464
     0.22927
     0.05197
     0.16360
     0.13733
     0.20957
     0.22927
     0.20957
     0.10450
     0.09137
     0.28181
     0.26867
     0.24897
     0.00600
     0.12420
     0.19644
     0.23584
     0.14390
     0.09793
     0.04540
     0.06510
    -0.01370
     0.11763
     0.18987
     0.09793
     0.09137
     0.14390
     0.09137
     0.22270
     0.09793
     0.07167
     0.18330
     0.17017
     0.24240
     0.23584
     0.34747
     0.12420
     0.13077
     0.14390
     0.40657
     0.26210
     0.28181
     0.22270
     0.27524
     0.40657
     0.59045
     0.89909
     1.27996
     1.94978
     1.29966
    -0.14504
     0.60358
     1.66741
     2.68527
     3.45358
     1.98918
    -1.59631
    -3.95380
    -4.02604
    -3.44816
    -2.11509
    -1.18917
    -0.44711
    -1.41900
    -2.64043
    -3.01474
    -3.75023
    -3.71740
    -3.15921
    -2.14792
    -1.30737
    -0.30921
     0.51821
     1.03699
     1.56234
     1.68054
     1.81844
     1.83158
     1.77904
     1.66741
     1.58204
     1.31936
     1.26026
     1.14863
     0.87282
     0.79402
     0.62328
     0.57731
     0.59045
     0.40657
     0.25554
     0.23584
     0.17674
     0.08480
     0.09137
     0.02570
    -0.01370
     0.03227
     0.09137
    -0.04654
    -0.03340
    -0.13847
    -0.15817
    -0.06624
     0.03883
    -0.07280
    -0.11220
    -0.13847
    -0.07937
    -0.04654
    -0.05967
    -0.14504
    -0.17787
    -0.21727
    -0.05310
     0.04540
    -0.09250
    -0.14504
    -0.21727
    -0.21727
     0.01256
    -0.01370
    -0.14504
    -0.15161
    -0.15161
    -0.13191
    -0.05967
    -0.14504
    -0.05967
    -0.10564
    -0.05310
    -0.02684
     0.07823
     0.01256
    -0.13191
    -0.22384
    -0.00057
     0.01913
     0.01256
    -0.00057
    -0.14504
    -0.07280
    -0.00714
    -0.07280
    -0.00714
    -0.09250
    -0.00057
    -0.10564
    -0.01370
    -0.07280
     0.02570
    -0.12534
    -0.06624
     0.05853
    -0.00057
    -0.03997
    -0.00057
     0.00600
     0.05197
    -0.00057
    -0.00057
    -0.01370
     0.06510
     0.12420
    -0.00714
    -0.01370
     0.02570
     0.01913
     0.09793
     0.09137
     0.15047
     0.09793
    -0.03340
     0.17674
     0.10450
     0.02570
    -0.00057
     0.01913
     0.07167
     0.14390
     0.11763
     0.20957
     0.00600
     0.06510
    -0.03340
     0.11107
     0.24240
     0.07823
    -0.02027
    -0.02027
     0.21614
     0.22927
     0.15047
     0.12420
     0.03883
     0.17674
     0.19644
     0.10450
     0.26210
     0.16360
     0.02570
     0.11107
     0.34091
     0.26210
     0.22927
     0.17674
     0.09793
     0.14390
     0.32777
     0.28837
     0.26210
     0.23584
     0.09137
     0.30151
     0.34747
     0.28181
     0.18330
     0.09137
     0.16360
     0.22927
     0.11107
     0.30151
     0.15047
     0.21614
     0.21614
     0.19644
     0.35404
     0.33434
     0.26210
     0.39344
     0.41314
     0.61015
     0.80715
     1.29966
     2.19275
     2.69183
     2.70497
     0.82685
    -3.72396
    -4.91913
    -4.14424
    -2.54193
    -0.42741
     0.20300
    -0.83456
    -1.82615
    -1.62258
    -2.14136
    -3.06728
    -3.99320
    -3.82246
    -2.12822
    -0.47995
     0.49851
     1.18803
     1.64771
     1.70681
     1.66084
     1.51637
     1.50324
     1.37847
     1.42443
     1.36533
     1.16176
     1.25370
     0.92535
     0.99759
     0.88595
     0.85312
     0.66925
     0.60358
     0.48538
     0.46568
     0.53791
     0.50508
     0.20300
     0.20957
     0.14390
     0.13733
     0.15704
     0.13077
     0.01913
    -0.11220
     0.07167
     0.08480
     0.08480
     0.10450
    -0.06624
    -0.02027
    -0.04654
    -0.02684
     0.03883
     0.03883
    -0.02027
     0.05197
     0.05853
     0.09793
     0.17674
     0.01913
     0.00600
     0.09137
     0.04540
     0.13733
     0.12420
    -0.10564
    -0.02027
    -0.09907
     0.04540
     0.22927
     0.06510
    -0.14504
    -0.15817
    -0.03997
    -0.10564
    -0.21071
    -0.13191
    -0.02684
    -0.07937
    -0.25011
    -0.17131
    -0.11877
    -0.21071
    -0.36831
    -0.21727
    -0.34861
    -0.21727
    -0.35518
    -0.18444
    -0.25668
    -0.30264
    -0.42741
    -0.28294
    -0.22384
    -0.19757
    -0.40771
    -0.31578
    -0.30921
    -0.25668
    -0.35518
    -0.27638
    -0.23697
    -0.17131
    -0.12534
    -0.15817
    -0.10564
    -0.17787
    -0.26324
    -0.27638
    -0.12534
    -0.08594
    -0.07280
     0.03227
    -0.15161
    -0.00714
    -0.10564
    -0.06624
     0.07167
    -0.03997
    -0.12534
     0.08480
    -0.02684
     0.09137
    -0.02684
    -0.05967
    -0.07937
     0.13077
     0.08480
     0.09137
     0.18330
     0.01913
    -0.06624
    -0.00714
     0.04540
     0.12420
     0.14390
     0.07167
    -0.02027
     0.18987
     0.07823
    -0.01370
     0.07823
     0.13733
    -0.00714
     0.01913
     0.18330
     0.05197
     0.18987
     0.03883
    -0.01370
     0.18987
     0.14390
     0.22270
     0.07823
    -0.00057
     0.12420
     0.17674
     0.07823
     0.21614
     0.19644
     0.17017
     0.27524
     0.22270
     0.20957
     0.11763
     0.11763
     0.17017
     0.24897
     0.25554
     0.15704
     0.21614
     0.17674
     0.20957
     0.19644
     0.52478
     0.43941
     0.17017
     0.27524
     0.54448
     0.69552
     0.93849
     1.54264
     2.79033
     4.09713
     3.96580
    -0.48651
    -4.04574
    -3.94723
    -3.82903
    -3.86843
    -2.86371
    -0.90679
     0.13077
    -1.49124
    -2.31866
    -3.83560
    -4.90599
    -4.76809
    -3.72396
    -2.39746
    -1.22857
    -0.17131
     0.81372
     1.64114
     2.06142
     2.21245
     2.33066
     2.46856
     2.37006
     2.29126
     2.23872
     1.79218
     1.61487
     1.43757
     1.29310
     1.17489
     1.14206
     0.99102
     0.72835
     0.64955
     0.64298
     0.46568
     0.40001
     0.09137
     0.05853
     0.01913
     0.15704
     0.09793
    -0.03997
    -0.10564
    -0.27638
    -0.25668
    -0.02684
    -0.05967
    -0.22384
    -0.20414
    -0.19757
    -0.21071
    -0.22384
    -0.16474
    -0.03997
    -0.25668
    -0.25011
     0.05853
    -0.00714
     0.05197
    -0.20414
    -0.13191
    -0.22384
    -0.07937
    -0.02684
    -0.06624
    -0.10564
    -0.13191
    -0.19757
     0.00600
     0.04540
    -0.06624
    -0.13847
    -0.14504
    -0.11220
    -0.11877
    -0.10564
    -0.17787
    -0.06624
    -0.13847
    -0.02684
     0.01256
    -0.11877
    -0.03340
    -0.26324
    -0.12534
     0.03227
    -0.08594
    -0.12534
    -0.11220
     0.07823
    -0.13191
    -0.09907
    -0.03340
    -0.04654
     0.01256
    -0.04654
     0.00600
    -0.05967
    -0.09250
    -0.00057
    -0.07280
     0.03227
     0.09793
    -0.04654
     0.09793
     0.06510
     0.03883
     0.00600
    -0.07937
    -0.03997
     0.01913
     0.02570
     0.14390
     0.03227
    -0.02684
     0.09137
    -0.03340
     0.16360
     0.14390
    -0.02027
     0.01256
    -0.03340
     0.01256
     0.09793
    -0.01370
    -0.03997
     0.00600
     0.21614
     0.05853
     0.07823
    -0.02027
    -0.02027
    -0.12534
     0.07823
     0.08480
     0.14390
    -0.04654
    -0.05967
     0.13733
     0.16360
     0.15704
     0.01256
     0.08480
     0.15704
     0.16360
     0.19644
     0.11107
     0.19644
     0.09137
     0.18330
     0.45911
     0.28181
     0.18330
     0.24240
     0.13733
     0.22927
     0.26210
     0.24240
     0.08480
     0.23584
     0.13077
     0.28837
     0.22270
     0.15704
     0.20300
     0.05853
     0.26867
     0.25554
     0.24240
     0.30151
     0.49851
     0.51164
     0.68238
     1.25370
     2.21902
     3.18434
     3.38135
     1.72651
    -3.40875
    -6.09459
    -5.54954
    -4.02604
    -2.22672
    -0.43398
     0.18987
    -1.15633
    -2.86371
    -3.48099
    -4.48571
    -4.51198
    -3.81590
    -2.28583
    -0.86739
    -0.38144
     0.32777
     1.66084
     2.19275
     2.42916
     2.26499
     2.21902
     2.03515
     1.64771
     1.49010
     1.45727
     1.28653
     1.13549
     1.05669
     0.87282
     0.91222
     0.91222
     0.88595
     0.70865
     0.64955
     0.44598
     0.38031
     0.55761
     0.47881
     0.29494
     0.22927
     0.18987
     0.28837
     0.27524
     0.20957
    -0.02684
    -0.07280
     0.05853
    -0.02027
    -0.02684
     0.01256
    -0.07937
    -0.30921
    -0.07937
     0.07167
     0.07823
    -0.03340
    -0.14504
    -0.09907
    -0.00714
    -0.10564
    -0.03340
     0.04540
    -0.05967
    -0.03340
     0.06510
     0.11763
     0.08480
    -0.12534
    -0.00057
    -0.03997
     0.03227
    -0.03340
     0.08480
    -0.07280
    -0.11877
     0.07823
    -0.02027
     0.05853
     0.03883
     0.13077
     0.01256
    -0.08594
    -0.00057
    -0.11220
    -0.11877
     0.20957
     0.01256
    -0.09907
     0.01913
     0.14390
    -0.00714
    -0.03340
    -0.03997
     0.08480
    -0.02684
     0.09793
     0.01256
     0.08480
    -0.00714
     0.11107
     0.02570
     0.20300
     0.16360
    -0.01370
     0.05853
     0.06510
     0.01913
     0.02570
     0.13733
    -0.00714
    -0.01370
     0.06510
    -0.01370
     0.14390
     0.01913
     0.06510
    -0.26981
     0.00600
    -0.05310
     0.07823
     0.03883
     0.01256
    -0.07937
    -0.05310
     0.13077
     0.01256
     0.05197
    -0.00057
    -0.02684
     0.10450
     0.04540
     0.11763
    -0.09907
     0.01913
     0.12420
     0.19644
     0.30807
     0.14390
     0.15047
     0.01256
     0.07823
     0.17674
     0.20300
     0.17017
     0.16360
     0.26210
     0.34091
     0.21614
     0.20300
     0.14390
     0.16360
     0.24240
     0.23584
     0.34091
     0.44598
     0.24240
     0.50508
     0.68238
     1.06326
     1.34563
     2.20589
     3.32225
     3.74253
     2.73780
    -1.87212
    -5.41164
    -5.23433
    -3.60576
    -2.07569
    -1.08410
    -0.13847
    -0.87396
    -2.58790
    -3.39562
    -3.90783
    -4.03917
    -3.50069
    -2.68640
    -1.93778
    -0.96589
     0.43941
     1.75278
     2.79033
     3.36165
     3.13181
     2.48826
     1.63457
     1.21430
     1.54264
     1.94321
     1.98918
     1.54920
     1.22086
     0.93849
     0.62985
     0.49194
     0.46568
     0.22270
     0.31464
     0.31464
     0.53134
     0.43284
     0.34747
     0.45254
     0.48538
     0.57075
     0.44598
     0.58388
     0.34091
     0.35404
     0.32777
     0.33434
     0.28181
     0.21614
     0.05197
     0.24897
     0.22927
     0.23584
     0.07823
     0.03883
     0.00600
     0.02570
    -0.11220
    -0.09250
    -0.00057
    -0.05310
    -0.07280
    -0.08594
     0.03227
     0.02570
    -0.15817
    -0.00714
    -0.11877
    -0.17787
    -0.15817
    -0.09250
     0.07823
    -0.05967
    -0.04654
    -0.07937
     0.10450
     0.17674
     0.04540
    -0.07280
    -0.05967
     0.03883
    -0.01370
     0.11763
     0.17017
     0.07823
     0.05853
     0.13077
     0.10450
     0.17017
     0.15047
    -0.02027
     0.07823
     0.13733
     0.07823
     0.06510
     0.03227
     0.07823
     0.04540
     0.03227
     0.13733
     0.13733
     0.01913
     0.00600
     0.04540
    -0.00714
     0.07167
     0.03883
     0.05853
    -0.03997
     0.11107
     0.12420
     0.09137
     0.15047
     0.01256
    -0.07280
     0.03883
     0.11763
     0.03883
     0.01256
    -0.07280
     0.07823
     0.11763
     0.07167
     0.09793
     0.03883
     0.10450
    -0.01370
     0.10450
     0.07167
     0.04540
    -0.00714
     0.09793
     0.18330
     0.09793
     0.02570
     0.12420
     0.18330
    -0.08594
    -0.00057
    -0.01370
     0.18330
     0.12420
     0.01913
    -0.02027
    -0.03340
     0.05197
     0.28837
     0.09137
     0.15704
     0.09793
    -0.03997
     0.09793
     0.17017
     0.09137
     0.01913
    -0.02684
     0.22270
     0.32121
     0.26867
     0.26210
     0.02570
     0.15704
     0.20300
     0.22927
     0.34747
     0.48538
     0.37374
     0.34747
     0.74148
     1.05012
     1.46383
     2.38319
     3.38135
     3.38792
     1.26026
    -4.40691
    -6.50830
    -4.79436
    -3.12638
    -2.10195
    -0.45368
     0.05197
    -1.30737
    -3.17892
    -3.37592
    -3.66486
    -3.88813
    -3.31682
    -1.85898
    -1.16946
    -0.05310
     1.39817
     2.04172
     2.64586
     2.79033
     2.59333
     2.46856
     2.25842
     1.87754
     1.56890
     1.56234
     1.43100
     1.12893
     1.13549
     0.99759
     1.18146
     1.02386
     0.85312
     0.76118
     0.62328
     0.74805
     0.59045
     0.59701
     0.61015
     0.60358
     0.48538
     0.43941
     0.41971
     0.31464
     0.24897
     0.06510
     0.07823
     0.16360
     0.20957
     0.07823
     0.06510
    -0.06624
    -0.00057
    -0.07280
     0.01256
    -0.09907
    -0.22384
    -0.12534
    -0.17787
    -0.16474
    -0.22384
    -0.29608
    -0.18444
    -0.24354
     0.00600
    -0.00057
    -0.16474
    -0.30921
    -0.16474
    -0.32891
    -0.04654
     0.04540
    -0.17131
    -0.17131
    -0.09907
     0.00600
    -0.03997
    -0.04654
    -0.14504
    -0.16474
     0.01256
    -0.01370
     0.05197
    -0.00714
    -0.05310
    -0.21071
     0.04540
     0.13077
     0.11107
     0.07167
     0.01256
    -0.02684
    -0.06624
    -0.04654
     0.05853
    -0.07937
     0.00600
     0.08480
     0.09793
    -0.05310
     0.03227
    -0.06624
    -0.10564
     0.03883
     0.07167
    -0.09250
    -0.03997
    -0.03340
     0.03883
    -0.05310
    -0.01370
     0.15047
     0.03883
    -0.00714
    -0.03997
    -0.06624
     0.05853
    -0.05310
    -0.00714
    -0.02027
     0.14390
     0.01913
     0.05853
     0.17017
     0.10450
    -0.02684
    -0.08594
    -0.07280
    -0.11220
     0.13077
     0.17674
     0.05197
    -0.07280
     0.01913
    -0.15161
     0.16360
     0.17017
    -0.00714
    -0.15817
    -0.00714
     0.12420
    -0.07937
     0.10450
    -0.05310
    -0.10564
     0.11763
     0.12420
     0.14390
    -0.03340
    -0.05310
    -0.13847
    -0.04654
     0.15047
     0.07823
     0.04540
    -0.02027
     0.03883
     0.01913
     0.17674
     0.08480
    -0.01370
     0.11107
     0.04540
     0.00600
     0.11107
    -0.02684
    -0.03997
    -0.01370
     0.17017
     0.18987
     0.08480
     0.20300
     0.14390
     0.18987
     0.20300
     0.30807
     0.54448
     0.79402
     1.42443
     2.34379
     3.59149
     4.80635
     5.54840
     3.54552
     0.56418
    -0.00714
    -2.73894
    -3.74366
    -1.35990
     2.20589
     3.24345
     0.91222
    -1.04469
    -2.86371
    -3.79620
    -3.97350
    -3.82246
    -3.29055
    -2.70610
    -1.85898
    -1.14976
    -0.29608
     0.05197
     0.39344
     0.61671
     0.84655
     0.83342
     0.84655
     0.70865
     0.64955
     0.70208
     0.68238
     0.69552
     0.57731
     0.49851
     0.36717
     0.38687
     0.44598
     0.40657
     0.31464
     0.22270
     0.17017
     0.26210
     0.19644
     0.09793
     0.09137
     0.07823
     0.09793
     0.15704
     0.00600
     0.07167
    -0.19757
    -0.13847
    -0.05967
    -0.03340
    -0.11220
    -0.11877
    -0.19757
    -0.02684
    -0.15817
    -0.17787
    -0.02027
    -0.13847
    -0.23697
    -0.15161
    -0.15161
    -0.08594
    -0.16474
    -0.32234
    -0.15161
    -0.01370
    -0.06624
    -0.15161
    -0.13191
    -0.13191
    -0.18444
    -0.10564
    -0.20414
    -0.07937
    -0.15161
    -0.12534
    -0.12534
    -0.06624
    -0.01370
    -0.08594
    -0.13191
    -0.08594
    -0.04654
    -0.16474
    -0.07280
    -0.00714
    -0.01370
    -0.07280
    -0.13191
    -0.03997
     0.15704
    -0.06624
    -0.09907
    -0.02684
    -0.06624
    -0.05967
    -0.08594
    -0.00714
     0.06510
    -0.10564
     0.06510
    -0.04654
     0.01256
     0.06510
    -0.07937
    -0.09907
    -0.05967
    -0.04654
    -0.19101
     0.06510
     0.00600
    -0.13191
    -0.09907
     0.11763
     0.22927
     0.05197
    -0.08594
    -0.11220
    -0.08594
    -0.00714
     0.09793
    -0.05967
     0.01256
    -0.03997
     0.11763
     0.05197
     0.03883
    -0.03997
    -0.11877
    -0.17787
     0.04540
     0.09793
    -0.14504
    -0.00714
    -0.03997
    -0.09250
    -0.02684
     0.00600
     0.05853
    -0.08594
    -0.09250
    -0.08594
    -0.07937
    -0.07280
    -0.13847
    -0.05967
    -0.00714
     0.01256
    -0.03997
    -0.02027
    -0.11220
    -0.09907
    -0.09250
    -0.05967
     0.01256
     0.08480
     0.05197
    -0.09907
    -0.09250
     0.17017
     0.05853
     0.10450
     0.19644
     0.26210
     0.25554
     0.39344
     0.51821
     0.85312
     1.25370
     2.25185
     3.21718
     2.98077
     1.14863
    -4.15737
    -6.58710
    -4.78779
    -2.54850
    -1.66198
    -0.30264
    -0.27638
    -1.62258
    -3.29055
    -3.34309
    -3.55322
    -3.32995
    -2.91624
    -2.21359
    -0.91336
     0.07167
     0.70208
     1.79218
     2.44229
     2.73123
     2.29126
     2.10082
     1.99575
     1.80531
     1.53607
     1.29966
     1.14863
     1.01729
     0.99102
     0.84655
     0.85969
     0.78745
     0.76775
     0.73492
     0.66925
     0.47881
     0.45254
     0.22927
     0.49851
     0.25554
     0.28181
     0.30807
     0.16360
     0.18330
     0.05853
     0.09137
     0.11763
     0.09137
    -0.06624
    -0.03340
    -0.09907
    -0.12534
    -0.09907
    -0.24354
    -0.09907
    -0.04654
    -0.19101
    -0.00714
    -0.12534
    -0.10564
    -0.33548
    -0.20414
    -0.03997
    -0.02684
    -0.07937
    -0.10564
    -0.06624
     0.02570
     0.04540
    -0.09250
     0.12420
     0.08480
    -0.02027
     0.02570
     0.09793
     0.05853
    -0.03997
    -0.01370
     0.08480
     0.11763
     0.11763
     0.28837
     0.03883
     0.13733
     0.07167
     0.01256
     0.07823
     0.20957
     0.12420
     0.07823
     0.05853
     0.11763
     0.20300
     0.15047
     0.08480
     0.03883
     0.06510
     0.03227
     0.03883
    -0.03340
    -0.07937
    -0.00714
    -0.13191
     0.01913
     0.01913
    -0.16474
    -0.12534
    -0.09907
    -0.26324
    -0.21727
    -0.27638
    -0.17787
    -0.19757
    -0.28951
    -0.23697
    -0.26324
    -0.14504
    -0.19757
    -0.42085
    -0.34861
    -0.35518
    -0.32891
    -0.20414
    -0.33548
    -0.22384
    -0.35518
    -0.30921
    -0.20414
    -0.17131
    -0.15161
    -0.28951
    -0.28951
    -0.25011
    -0.18444
    -0.14504
    -0.19757
    -0.00714
    -0.11877
    -0.20414
    -0.05310
     0.11107
    -0.05310
    -0.15817
    -0.19757
    -0.08594
    -0.11220
     0.04540
    -0.05310
    -0.06624
    -0.07937
    -0.09250
    -0.09250
     0.17674
     0.00600
    -0.15817
    -0.04654
    -0.05310
     0.11763
    -0.11877
    -0.07280
     0.11763
     0.07823
     0.22270
     0.17017
     0.18987
     0.17017
     0.34091
     0.64955
     1.46383
     2.37662
     3.10554
     3.36822
     1.54920
    -2.19389
    -2.94251
    -3.08698
    -5.34597
    -4.29528
    -0.68352
     1.24713
    -0.17131
    -2.07569
    -3.32339
    -4.30841
    -3.98007
    -2.99504
    -2.23986
    -1.67511
    -0.84769
    -0.62442
     0.27524
     1.55577
     2.37662
     2.39632
     2.74437
     2.61960
     1.71337
     0.93849
     1.01729
     1.10266
     1.21430
     1.40473
     1.32593
     1.17489
     1.11579
     1.24713
     0.93849
     1.06982
     0.85312
     0.86625
     0.79402
     0.77432
     0.61015
     0.57731
     0.38687
     0.42628
     0.18987
     0.40001
     0.28837
     0.11107
     0.11763
     0.11763
     0.13077
     0.03227
    -0.09907
    -0.19101
    -0.02684
    -0.04654
    -0.00714
    -0.17131
    -0.18444
    -0.19101
    -0.14504
     0.04540
    -0.06624
    -0.13847
    -0.17131
    -0.17787
    -0.11877
    -0.09907
    -0.17131
    -0.20414
    -0.09250
    -0.05967
     0.06510
    -0.05967
    -0.11220
    -0.13191
    -0.19101
    -0.09907
     0.07167
    -0.11877
    -0.21071
    -0.02684
    -0.09250
     0.00600
    -0.04654
    -0.13847
    -0.18444
    -0.07280
    -0.07937
    -0.11220
    -0.11877
    -0.13191
    -0.12534
    -0.17787
    -0.03997
    -0.00057
    -0.06624
    -0.10564
    -0.15161
    -0.11877
    -0.01370
    -0.11877
    -0.14504
    -0.04654
    -0.07280
     0.01913
     0.07823
    -0.04654
     0.02570
    -0.15161
     0.03883
     0.07823
    -0.05967
     0.00600
    -0.02684
     0.04540
    -0.03340
    -0.02027
    -0.02027
     0.11107
     0.13733
    -0.11877
    -0.05310
    -0.09250
    -0.12534
    -0.10564
    -0.04654
    -0.06624
    -0.22384
    -0.15817
    -0.03997
    -0.10564
    -0.11877
    -0.13847
    -0.21727
    -0.10564
    -0.24354
    -0.06624
    -0.03997
    -0.07937
    -0.13847
    -0.17131
    -0.15161
     0.17674
     0.07823
    -0.07937
    -0.13191
    -0.02684
     0.03883
     0.03227
     0.05197
    -0.04654
     0.07167
    -0.00057
     0.22927
     0.03883
     0.09793
     0.04540
    -0.06624
     0.12420
     0.20300
     0.11107
     0.05197
     0.11763
     0.15704
     0.24897
     0.24897
     0.09793
     0.20957
     0.07167
     0.13733
     0.23584
     0.13733
    -0.30264
    -0.09250
     0.77432
     1.14863
     1.99575
     2.96764
     3.34195
     1.24056
    -4.47915
    -6.74470
    -5.51014
    -3.27742
    -1.66198
    -1.05126
    -0.38144
    -1.10380
    -3.15265
    -3.48756
    -4.26901
    -3.98664
    -3.29712
    -2.46970
    -1.53721
    -0.17131
     0.85969
     1.64771
     2.20589
     2.33722
     2.40289
     2.29126
     2.02858
     1.83158
     1.71337
     1.47040
     1.42443
     1.53607
     1.35220
     1.06982
     0.93849
     0.92535
     0.93192
     0.80715
     0.70208
     0.58388
     0.42628
     0.49194
     0.40657
     0.41971
     0.17017
     0.15704
    -0.04654
     0.12420
     0.24240
    -0.04654
    -0.03997
    -0.21071
    -0.11220
    -0.07937
    -0.12534
    -0.14504
    -0.15161
    -0.17131
    -0.09250
    -0.02027
    -0.14504
    -0.27638
    -0.26324
    -0.22384
    -0.12534
    -0.08594
    -0.10564
    -0.19101
    -0.17131
    -0.14504
    -0.07937
    -0.01370
    -0.14504
    -0.13191
    -0.17131
    -0.19101
    -0.03997
    -0.13847
    -0.25011
    -0.13847
    -0.03997
    -0.02684
    -0.00057
    -0.13847
    -0.02027
    -0.16474
    -0.14504
    -0.03340
    -0.11877
    -0.13191
    -0.10564
    -0.13191
    -0.02684
    -0.06624
    -0.04654
    -0.28294
    -0.03997
    -0.06624
    -0.16474
    -0.10564
    -0.08594
    -0.18444
    -0.14504
    -0.11220
    -0.00057
    -0.14504
    -0.11877
    -0.00714
    -0.07280
    -0.14504
    -0.11220
    -0.29608
    -0.04654
     0.07823
    -0.09907
    -0.15161
    -0.02684
    -0.11220
    -0.02027
     0.02570
    -0.15817
    -0.13847
    -0.09250
     0.01913
    -0.01370
    -0.05967
    -0.05310
    -0.15817
    -0.00714
    -0.03997
    -0.00714
    -0.11220
    -0.11877
     0.03883
    -0.15817
    -0.00714
    -0.15161
    -0.03997
    -0.12534
    -0.04654
    -0.07937
     0.04540
     0.07823
    -0.15161
    -0.26981
    -0.09250
    -0.04654
    -0.07937
    -0.03340
    -0.11877
    -0.16474
    -0.23041
    -0.09250
    -0.15161
    -0.08594
    -0.19101
    -0.18444
    -0.19757
    -0.05310
    -0.25011
    -0.27638
    -0.15161
    -0.05310
    -0.19757
    -0.12534
    -0.12534
    -0.09907
    -0.15161
     0.01913
    -0.11220
    -0.01370
     0.01256
    -0.09250
     0.00600
     0.14390
     0.13733
     0.15704
     0.50508
     0.28181
     0.13077
    -0.20414
     0.04540
     0.03227
     0.22270
     0.35404
    -0.26324
    -0.63098
    -1.09723
    -0.43398
    -0.07937
    -0.00057
    -0.19757
    -0.05967
     0.45911
    -1.22200
    -2.89654
    -2.62730
    -1.07096
     0.98446
     1.98261
     1.80531
     1.56234
    -0.90679
    -3.05415
    -2.47626
    -0.93963
    -0.00714
     0.93192
     1.07639
     1.22743
     0.83999
    -0.55218
    -0.53248
    -0.56532
     0.22927
     0.36717
     0.45254
     0.53134
     0.60358
     0.95819
     1.01729
     0.87939
     0.94505
     0.76118
     0.79402
     0.49194
     0.55761
     0.47881
     0.32121
     0.34091
     0.22270
     0.13077
     0.02570
     0.01256
     0.08480
     0.08480
     0.17017
    -0.06624
    -0.02684
    -0.19757
    -0.04654
    -0.07937
    -0.02027
     0.01913
     0.01913
    -0.06624
     0.08480
    -0.05967
    -0.07280
    -0.15817
    -0.08594
    -0.06624
     0.00600
    -0.04654
    -0.06624
    -0.08594
    -0.11877
    -0.00057
    -0.06624
     0.05197
    -0.08594
    -0.05310
    -0.04654
     0.00600
    -0.09250
    -0.11220
    -0.02027
    -0.11220
    -0.09907
     0.08480
    -0.09907
     0.00600
    -0.13847
    -0.10564
    -0.13191
     0.01913
     0.01913
    -0.05310
     0.01256
    -0.05310
     0.06510
    -0.09250
    -0.09250
     0.09793
     0.10450
     0.00600
     0.03227
     0.05853
    -0.03997
     0.07823
    -0.10564
     0.02570
     0.24897
     0.04540
     0.06510
    -0.02684
     0.07167
    -0.05310
     0.04540
    -0.07280
     0.05853
     0.01256
     0.11763
     0.14390
    -0.00057
    -0.03340
     0.05197
     0.09793
    -0.03997
     0.02570
     0.09137
     0.10450
     0.13733
    -0.03340
     0.15047
     0.07167
     0.11763
     0.13077
     0.13733
     0.15704
    -0.01370
     0.05853
     0.03883
     0.03883
     0.13077
     0.09137
    -0.00714
     0.00600
    -0.00714
     0.05853
    -0.16474
    -0.12534
    -0.17787
    -0.02684
    -0.16474
    -0.11220
    -0.24354
    -0.12534
    -0.10564
    -0.13191
    -0.03340
    -0.04654
    -0.09250
    -0.26981
    -0.07937
     0.00600
    -0.05310
    -0.10564
    -0.13191
    -0.04654
     0.04540
     0.15704
    -0.02684
    -0.09907
    -0.00714
    -0.15161
    -0.00714
     0.22270
     0.02570
    -0.17131
    -0.07937
     0.03227
    -0.03340
    -0.00714
    -0.07937
    -0.07937
    -0.00714
    -0.02027
    -0.02684
     0.11107
     0.45911
     0.14390
     0.38687
     0.72178
     1.23400
     1.31280
     0.77432
    -0.02027
    -0.34861
     0.00600
     0.64955
     0.26210
    -0.00057
    -0.34861
    -0.36831
    -0.02027
     0.30807
     0.01913
    -1.43214
    -3.17892
    -2.92938
    -1.46497
    -0.38801
     0.79402
     0.82029
     0.49851
    -0.32234
    -1.35990
    -1.47811
    -0.95276
    -1.20230
    -0.21071
     0.74148
     1.30623
     1.24713
    -0.19757
    -1.06440
    -0.95276
    -0.10564
     0.34091
     0.09137
     0.18987
     0.04540
     0.03883
     0.15704
     0.34091
     0.50508
     0.54448
     0.68895
     0.63641
     0.53791
     0.62328
     0.72835
     0.51821
     0.41314
     0.40657
     0.41971
     0.38031
     0.29494
     0.23584
     0.24897
     0.22927
     0.32777
     0.24897
     0.22270
     0.07823
    -0.03340
     0.09137
     0.17674
     0.17017
     0.02570
    -0.06624
     0.04540
     0.14390
    -0.00057
    -0.00714
    -0.14504
    -0.03997
    -0.09250
    -0.02027
    -0.05967
    -0.08594
    -0.06624
    -0.36174
    -0.00714
     0.01913
    -0.04654
    -0.23041
    -0.11877
    -0.13847
    -0.17131
    -0.21727
    -0.19101
    -0.15161
    -0.10564
    -0.03997
    -0.11877
    -0.10564
    -0.17787
    -0.11877
    -0.11220
    -0.07280
    -0.11877
    -0.09907
    -0.07937
    -0.03340
    -0.11877
    -0.00714
    -0.00714
    -0.06624
    -0.10564
    -0.00714
    -0.07937
     0.01256
    -0.00057
    -0.16474
    -0.13847
     0.00600
    -0.07280
    -0.08594
    -0.13191
    -0.02684
    -0.17131
    -0.07280
    -0.03340
    -0.11877
    -0.19757
    -0.03997
    -0.11220
    -0.12534
    -0.07280
    -0.11220
    -0.21727
     0.06510
     0.02570
    -0.02027
    -0.11877
    -0.16474
    -0.03997
    -0.00714
    -0.09250
    -0.15161
    -0.05310
     0.03227
    -0.02027
     0.05197
     0.05853
    -0.09250
    -0.28294
    -0.02027
     0.10450
    -0.05310
    -0.15161
    -0.05310
    -0.08594
    -0.05967
     0.01256
    -0.11877
     0.04540
    -0.17787
    -0.03340
    -0.06624
    -0.01370
    -0.03997
    -0.19101
     0.03883
     0.02570
     0.12420
    -0.02027
    -0.01370
    -0.02027
    -0.01370
    -0.02027
     0.03227
    -0.11877
    -0.13847
    -0.08594
    -0.08594
    -0.06624
    -0.10564
    -0.22384
    -0.19101
    -0.07280
    -0.09907
    -0.13847
    -0.17787
    -0.19757
    -0.00714
     0.22927
     0.07823
     0.17017
     0.43284
     0.54448
     0.84655
     1.31280
     1.73964
     1.12893
    -0.00714
    -0.07280
     0.07823
     0.43284
     1.02386
     0.78745
     0.22927
    -0.66382
    -0.69665
     0.18330
     0.74805
    -0.28951
    -2.30553
    -2.92281
    -1.63571
    -0.62442
     0.53134
     1.19459
     1.32593
     0.88595
    -0.11877
    -0.91993
    -0.86739
    -0.79516
    -0.09907
     0.91222
     1.20116
     1.56890
     1.29966
    -0.32891
    -0.91336
    -0.25668
    -0.00714
    -0.17787
    -0.05967
    -0.21727
    -0.23697
    -0.17131
    -0.13847
    -0.02027
     0.06510
     0.26210
     0.27524
     0.13077
     0.09793
     0.07167
    -0.03997
    -0.02684
    -0.14504
    -0.15161
    -0.05310
    -0.14504
    -0.06624
    -0.18444
    -0.25011
    -0.31578
    -0.28294
    -0.19101
    -0.28951
    -0.19101
    -0.23697
    -0.26981
    -0.19757
    -0.18444
    -0.15161
    -0.39458
    -0.09250
    -0.12534
    -0.18444
    -0.15161
    -0.11220
    -0.11220
    -0.06624
    -0.15817
    -0.07280
    -0.07937
    -0.06624
    -0.01370
    -0.00714
    -0.05310
    -0.13191
    -0.19757
    -0.01370
    -0.02684
    -0.05967
    -0.00714
    -0.01370
     0.05853
    -0.09250
    -0.03340
    -0.05967
    -0.12534
     0.03883
    -0.03340
    -0.03997
     0.01256
    -0.02684
    -0.09250
    -0.10564
     0.03883
    -0.04654
    -0.03340
    -0.02027
    -0.03340
    -0.13191
    -0.17131
    -0.09250
    -0.07280
    -0.02027
    -0.09250
    -0.12534
     0.06510
    -0.09250
    -0.06624
    -0.15817
    -0.10564
    -0.01370
    -0.11220
    -0.09250
    -0.02027
    -0.13847
    -0.05310
    -0.07937
    -0.05310
     0.06510
     0.07167
    -0.03340
    -0.11220
     0.04540
     0.00600
    -0.07280
    -0.04654
     0.05197
     0.00600
     0.00600
     0.05853
    -0.07937
    -0.00714
    -0.08594
    -0.08594
    -0.13191
    -0.09250
     0.00600
    -0.14504
    -0.04654
     0.02570
    -0.14504
    -0.19757
     0.01256
    -0.09250
    -0.15817
    -0.14504
    -0.06624
    -0.17131
    -0.02027
    -0.16474
    -0.07280
    -0.00714
    -0.05310
    -0.06624
    -0.13847
     0.04540
    -0.15817
    -0.22384
     0.04540
    -0.02027
     0.07823
    -0.00057
     0.11763
     0.05853
     0.02570
     0.02570
     0.09137
     0.19644
     0.11763
     0.15047
     0.14390
     0.17674
     0.07167
    -0.02684
     0.13733
     0.14390
     0.07823
    -0.00714
    -0.09250
    -0.11220
    -0.21071
    -0.13847
    -0.28951
    -0.23697
    -0.30264
    -0.21071
    -0.23041
    -0.22384
    -0.26981
    -0.37488
    -0.23041
    -0.25011
    -0.25011
    -0.30264
    -0.26981
    -0.17787
    -0.23041
    -0.11220
    -0.21727
    -0.13847
    -0.08594
    -0.08594
    -0.14504
    -0.13847
    -0.05967
    -0.13847
     0.05197
     0.35404
     0.45254
     0.75462
     1.45727
     1.85128
     1.22086
     0.74148
     0.71522
     1.75278
     3.53239
     5.23320
     4.26787
    -0.56532
    -5.43134
    -8.57685
    -7.03364
    -3.07385
    -0.40771
     0.95162
     0.14390
    -2.41716
    -4.36094
    -5.75968
    -5.66774
    -4.49228
    -2.96221
    -1.16290
     0.13077
     1.22086
     1.91038
     2.52766
     2.63930
     2.78377
     2.73780
     2.35036
     2.09425
     1.90381
     1.68054
     1.47040
     1.18146
     0.95162
     0.87282
     0.67581
     0.61671
     0.61671
     0.40657
     0.38687
     0.34747
     0.41314
     0.31464
     0.24897
     0.27524
     0.20957
     0.10450
     0.12420
     0.05197
     0.01913
     0.09793
     0.08480
     0.15047
     0.09793
    -0.00057
     0.03883
     0.00600
    -0.06624
     0.14390
     0.01256
    -0.07280
    -0.02684
    -0.00057
    -0.00057
    -0.23697
     0.05853
    -0.05310
     0.06510
    -0.00714
    -0.02027
    -0.15817
    -0.17131
    -0.09907
    -0.10564
    -0.01370
    -0.10564
    -0.13191
    -0.11877
     0.01256
     0.01256
    -0.04654
    -0.14504
    -0.13191
    -0.09250
    -0.00714
    -0.09250
    -0.04654
    -0.14504
    -0.05310
    -0.19757
     0.05197
     0.01913
    -0.05967
    -0.10564
    -0.09250
    -0.03997
     0.05197
    -0.11220
    -0.06624
    -0.07280
     0.03227
     0.08480
     0.03227
    -0.03997
     0.11107
    -0.17787
     0.02570
     0.06510
     0.01913
     0.00600
    -0.03340
     0.06510
     0.16360
     0.08480
     0.05197
     0.11763
     0.12420
     0.16360
     0.12420
     0.15047
     0.07167
     0.12420
     0.03227
     0.17674
     0.22927
    -0.00057
     0.02570
     0.11763
    -0.01370
     0.09793
    -0.08594
    -0.01370
    -0.07280
    -0.08594
     0.01256
    -0.11877
    -0.17131
    -0.08594
    -0.22384
    -0.05310
     0.03227
    -0.33548
    -0.20414
    -0.26324
    -0.27638
    -0.30921
    -0.31578
    -0.21727
    -0.26981
    -0.19101
    -0.12534
    -0.32234
    -0.30921
    -0.38801
    -0.38801
    -0.09250
    -0.19757
    -0.15161
    -0.21071
    -0.16474
    -0.09907
    -0.02684
     0.07167
     0.03227
     0.03227
     0.30807
     0.70865
     1.26026
     1.91038
     2.86914
     2.19932
    -0.03997
    -3.55979
    -4.63018
    -3.55322
    -2.18076
    -1.30737
    -1.61601
    -1.89838
    -2.28583
    -3.39562
    -3.55322
    -3.87500
    -3.55979
    -3.31682
    -2.73237
    -2.14136
    -1.52407
    -0.25011
     0.97132
     1.68054
     2.01545
     2.02202
     1.58204
     1.29966
     1.14863
     1.70024
     1.94321
     1.60174
     1.17489
     0.80715
     0.41314
     0.32121
     0.09137
     0.26210
     0.72178
     0.56418
     0.32121
     0.17017
    -0.03340
    -0.04654
     0.13077
     0.26210
     0.14390
     0.20957
     0.41971
     0.40001
     0.49851
     0.51164
     0.39344
     0.55761
     0.55105
     0.37374
    -0.05967
     0.11107
     0.41314
     0.28181
     0.18330
     0.16360
     0.06510
     0.00600
     0.01256
     0.18987
     0.11763
     0.05197
     0.02570
     0.07823
     0.25554
     0.16360
     0.11763
     0.12420
     0.17674
     0.15047
     0.18330
     0.05853
     0.17674
     0.13733
     0.08480
     0.19644
     0.08480
     0.09793
     0.05197
    -0.05310
     0.23584
     0.17674
     0.03883
     0.09137
    -0.03340
     0.12420
     0.02570
     0.05853
     0.07823
    -0.04654
     0.02570
     0.06510
     0.15704
     0.18330
     0.12420
    -0.23697
     0.02570
     0.17674
     0.02570
     0.07167
     0.07823
     0.01913
     0.20300
     0.18330
     0.14390
     0.23584
     0.36061
     0.26867
     0.15704
     0.28181
     0.20300
     0.00600
     0.04540
     0.33434
     0.28181
     0.37374
     0.23584
     0.12420
     0.16360
     0.05853
     0.07823
    -0.01370
     0.03883
     0.03227
     0.05853
    -0.02027
    -0.02027
    -0.03997
    -0.26324
     0.01913
     0.00600
    -0.13191
    -0.15817
    -0.25011
    -0.16474
    -0.15817
    -0.31578
    -0.18444
    -0.19101
    -0.13191
    -0.28294
    -0.30921
    -0.09250
    -0.15817
    -0.19101
    -0.17131
    -0.17131
    -0.13847
    -0.23697
    -0.10564
    -0.25011
    -0.20414
    -0.25668
    -0.08594
    -0.29608
    -0.32234
    -0.31578
    -0.23041
    -0.33548
    -0.40115
    -0.21727
    -0.30264
    -0.11220
    -0.17787
    -0.17131
    -0.02684
    -0.02027
     0.12420
     0.45254
     0.84655
     1.43757
     2.41603
     3.68999
     4.54368
     2.50139
    -2.59447
    -8.09747
    -8.18284
    -4.75495
    -1.03813
     0.90565
     0.83342
    -1.07096
    -3.13295
    -4.40035
    -5.13583
    -4.57765
    -3.99320
    -2.92281
    -1.62914
    -0.01370
     1.39160
     2.40946
     2.59990
     2.23872
     1.69367
     1.84471
     2.16649
     2.08768
     1.64771
     1.50324
     1.15519
     0.99759
     0.98446
     0.94505
     0.97132
     0.73492
     0.89252
     0.99759
     0.82685
     0.97132
     0.93192
     0.83342
     0.81372
     0.73492
     0.68895
     0.69552
     0.47224
     0.44598
     0.43284
     0.47224
     0.39344
     0.33434
     0.20957
     0.24897
     0.12420
     0.13733
     0.17017
     0.10450
     0.01256
     0.15047
     0.11763
     0.03883
    -0.08594
     0.09137
    -0.01370
     0.02570
    -0.03340
     0.03883
    -0.02684
    -0.00057
    -0.13847
    -0.21727
     0.20957
     0.01913
    -0.00714
    -0.02684
    -0.05967
     0.01256
    -0.03340
    -0.14504
    -0.00057
     0.06510
     0.07823
    -0.06624
     0.02570
     0.07167
     0.04540
    -0.11877
     0.05197
     0.18987
     0.01913
     0.10450
     0.11107
     0.11107
     0.12420
     0.03883
     0.14390
     0.21614
     0.24897
     0.13733
     0.11763
     0.18330
     0.26210
     0.21614
     0.05853
     0.17674
     0.18330
     0.15047
     0.15047
     0.24897
     0.05197
    -0.03997
     0.03883
     0.09137
     0.01256
     0.03883
    -0.10564
     0.04540
     0.06510
    -0.11877
    -0.10564
     0.09137
    -0.07937
    -0.09250
    -0.09250
     0.02570
    -0.06624
    -0.17131
    -0.07280
    -0.11877
    -0.07280
     0.01913
    -0.07280
    -0.11877
    -0.02684
     0.00600
    -0.19101
     0.05197
     0.01256
    -0.03997
    -0.03997
    -0.01370
     0.05197
    -0.07937
    -0.04654
    -0.07280
    -0.11877
     0.00600
     0.00600
    -0.11877
     0.01256
    -0.07937
    -0.11220
    -0.01370
     0.01256
    -0.05310
     0.01256
    -0.16474
     0.09137
     0.02570
     0.05197
     0.10450
     0.36061
     0.55105
     0.80715
     1.14206
     1.93008
     3.19748
     3.55865
     1.42443
    -2.36463
    -6.82351
    -5.53641
    -3.11325
    -1.83928
    -1.51094
    -1.07096
    -1.39274
    -2.90967
    -3.98664
    -4.47258
    -4.02604
    -3.60576
    -2.67327
    -1.70138
    -0.72949
     0.66268
     1.52294
     2.40946
     2.93480
     2.76407
     2.32409
     2.14022
     1.91038
     1.56234
     1.27340
     1.11579
     1.14206
     1.24056
     0.74805
     0.64298
     0.30151
     0.40657
     0.28837
     0.10450
     0.15704
     0.13077
     0.26867
     0.23584
     0.25554
     0.15047
     0.26867
     0.30151
     0.26210
     0.16360
     0.13733
     0.03227
    -0.09250
    -0.00057
     0.08480
    -0.16474
    -0.23041
    -0.14504
    -0.15817
    -0.15161
    -0.18444
    -0.36174
    -0.25011
    -0.19101
    -0.19757
    -0.24354
    -0.18444
    -0.25668
    -0.29608
    -0.23041
    -0.08594
    -0.18444
    -0.14504
    -0.21071
    -0.13847
    -0.14504
    -0.19101
    -0.21727
    -0.10564
    -0.06624
     0.08480
     0.01913
    -0.07280
    -0.12534
    -0.05967
    -0.02684
    -0.02027
     0.15047
     0.05197
     0.03227
    -0.00057
     0.11107
     0.16360
     0.11763
     0.07167
     0.01256
     0.16360
     0.20300
     0.26210
     0.11107
     0.31464
     0.17674
     0.30807
     0.44598
     0.39344
     0.32777
     0.33434
     0.40001
     0.37374
     0.27524
     0.26867
     0.35404
     0.26210
     0.36717
     0.21614
     0.20957
     0.09137
    -0.03997
    -0.03997
    -0.01370
     0.01913
    -0.29608
    -0.24354
    -0.21071
    -0.19757
    -0.34861
    -0.26981
    -0.36174
    -0.31578
    -0.28951
    -0.22384
    -0.43398
    -0.42085
    -0.37488
    -0.40115
    -0.29608
    -0.23697
    -0.42741
    -0.40771
    -0.29608
    -0.32234
    -0.30264
    -0.32234
    -0.28294
    -0.27638
    -0.25668
    -0.19101
    -0.13191
    -0.15161
    -0.31578
    -0.29608
    -0.02684
     0.09137
    -0.12534
    -0.13191
    -0.12534
     0.00600
     0.03883
    -0.05310
     0.01913
    -0.11877
     0.00600
     0.11763
     0.05853
     0.09793
    -0.01370
     0.01256
     0.16360
     0.38687
     0.46568
     0.48538
     0.87939
     1.30623
     2.29126
     3.56522
     3.82133
     1.36533
    -4.16394
    -7.46706
    -5.53641
    -2.69297
    -1.43870
    -1.04469
    -0.37488
    -0.84112
    -2.95564
    -3.42189
    -3.63859
    -3.84873
    -3.21832
    -2.41716
    -1.35334
     0.57075
     1.86441
     2.64586
     3.48642
     3.29598
     2.33722
     1.73964
     1.83158
     2.26499
     2.16649
     1.62801
     1.44413
     1.04356
     0.91879
     0.87939
     0.85312
     0.68238
     0.44598
     0.59701
     0.64298
     0.56418
     0.55105
     0.45254
     0.28837
     0.39344
     0.56418
     0.36061
     0.24240
     0.15704
     0.09793
     0.08480
     0.07167
     0.11107
    -0.02027
     0.10450
     0.10450
     0.05197
     0.00600
    -0.00714
    -0.07937
    -0.07937
     0.06510
     0.07167
    -0.10564
    -0.02684
    -0.15161
    -0.05967
    -0.04654
    -0.09250
    -0.18444
    -0.07937
    -0.08594
    -0.07937
    -0.07280
    -0.02684
    -0.16474
    -0.35518
    -0.05310
    -0.17787
    -0.08594
    -0.17787
    -0.14504
    -0.20414
    -0.13847
    -0.17131
    -0.13847
    -0.12534
    -0.14504
    -0.17787
    -0.08594
    -0.13847
    -0.16474
    -0.18444
    -0.02684
     0.11763
     0.03227
    -0.05310
     0.15704
     0.04540
     0.06510
    -0.03997
     0.13733
     0.09793
     0.18330
     0.13077
     0.22927
     0.15047
     0.03883
    -0.00057
     0.09137
     0.22927
     0.11107
    -0.11877
    -0.07280
     0.04540
    -0.13191
    -0.03340
    -0.13847
    -0.15161
    -0.12534
    -0.17787
    -0.16474
    -0.19757
    -0.22384
    -0.35518
    -0.19101
    -0.06624
    -0.08594
    -0.21071
    -0.11220
    -0.15817
    -0.09250
    -0.12534
     0.05853
    -0.03340
    -0.11220
    -0.09907
    -0.05310
    -0.03997
     0.03883
    -0.08594
    -0.14504
     0.00600
     0.08480
     0.07823
    -0.02684
    -0.14504
    -0.07280
    -0.13191
    -0.03997
     0.11107
     0.02570
     0.03883
     0.06510
     0.11763
     0.18987
     0.28837
     0.38687
     0.84655
     1.64114
     2.40946
     3.44045
     3.19748
     0.13077
    -3.52039
    -4.72212
    -5.26060
    -3.07385
    -1.11036
    -0.07280
    -0.21727
    -2.35806
    -4.24931
    -4.52512
    -4.38721
    -4.11797
    -3.17235
    -2.21359
    -1.49124
    -0.68352
    -0.00714
     0.50508
     1.09609
     1.56890
     1.89068
     1.95635
     1.95635
     1.75278
     1.47697
     1.18146
     0.40001
     0.39344
     0.57075
     0.48538
     0.66268
     0.55761
     0.45911
     0.11763
     0.09793
     0.08480
     0.10450
     0.05197
     0.05853
     0.13077
     0.15704
     0.01256
    -0.02027
    -0.01370
     0.09793
    -0.08594
     0.01256
    -0.19757
    -0.19101
    -0.05967
    -0.04654
    -0.09907
    -0.12534
    -0.11877
    -0.19757
    -0.27638
    -0.00057
    -0.11220
    -0.13847
    -0.03997
     0.07823
     0.02570
    -0.07937
     0.04540
    -0.03997
    -0.11220
    -0.02684
    -0.04654
    -0.03997
     0.05197
    -0.07937
    -0.00714
    -0.00714
    -0.01370
    -0.09250
    -0.03997
     0.09137
    -0.17787
    -0.02027
     0.01913
     0.03883
    -0.09907
    -0.07280
     0.05853
    -0.00057
     0.04540
     0.01256
     0.03227
    -0.07937
     0.15704
    -0.08594
    -0.05310
     0.11107
     0.09793
     0.13733
     0.14390
     0.05197
     0.24897
     0.21614
     0.12420
     0.22270
     0.14390
     0.22270
     0.35404
     0.39344
     0.32121
     0.30151
     0.26867
     0.35404
     0.50508
     0.36061
     0.44598
     0.57075
     0.38031
     0.57075
     0.74805
     0.93849
     1.31280
     1.49667
     1.12893
     0.12420
    -0.98559
    -1.18260
    -0.25011
     1.07639
     1.47040
     0.90565
     0.14390
    -0.26981
    -0.72292
    -1.13006
    -1.11036
    -0.66382
    -0.49308
    -0.29608
     0.01256
     0.05197
     0.01913
    -0.95933
    -1.72108
    -1.73421
    -2.06255
    -2.12166
    -1.11693
    -0.57188
    -0.84112
    -1.38617
    -0.88709
    -1.51094
    -1.60288
    -1.58318
    -0.88709
    -0.78202
    -0.46025
    -0.14504
    -0.09250
     0.05197
     0.23584
     0.24240
     0.38031
     0.24240
     0.36061
     0.30807
     0.24897
     0.29494
     0.15704
     0.18330
     0.27524
     0.45911
     0.36717
     0.58388
     0.56418
     0.53791
     0.57075
     0.39344
     0.54448
     0.36061
     0.01913
    -0.19757
    -0.15161
    -0.10564
    -0.15161
    -0.03997
    -0.30264
    -0.55875
    -0.76232
    -0.79516
    -0.60472
    -0.69009
    -0.74262
    -0.43398
    -0.45368
    -0.53905
    -0.27638
    -0.07937
    -0.13191
    -0.04654
     0.09793
     0.18330
     0.12420
     0.22270
     0.23584
     0.16360
     0.19644
     0.08480
     0.05853
     0.09793
     0.26210
    -0.09907
    -0.09250
    -0.01370
    -0.05967
    -0.10564
    -0.07280
    -0.14504
    -0.21071
    -0.15817
    -0.12534
    -0.04654
    -0.23697
     0.03227
    -0.13191
    -0.06624
    -0.04654
    -0.09907
    -0.04654
    -0.06624
    -0.00057
    -0.02684
    -0.09250
    -0.03997
    -0.03997
     0.08480
    -0.02027
    -0.03340
    -0.05310
    -0.07937
    -0.16474
    -0.05310
    -0.00057
    -0.03997
    -0.09250
    -0.09250
    -0.07937
    -0.02027
    -0.12534
    -0.11220
    -0.01370
    -0.07937
     0.01913
    -0.07280
    -0.03340
    -0.09907
    -0.07937
    -0.09907
     0.08480
     0.01256
    -0.09907
    -0.09250
     0.10450
     0.07823
     0.02570
    -0.09907
     0.01256
     0.06510
     0.05197
     0.18330
     0.17017
     0.07823
     0.04540
     0.11763
     0.24240
     0.28837
     0.14390
     0.21614
     0.22927
     0.28837
     0.20957
     0.21614
     0.20957
     0.23584
     0.30807
     0.17674
     0.22270
     0.10450
     0.03883
    -0.00714
     0.06510
     0.14390
     0.05197
    -0.01370
    -0.00057
    -0.07280
     0.05853
    -0.07937
    -0.06624
    -0.05310
    -0.00714
     0.01913
     0.04540
     0.03883
    -0.00057
    -0.04654
    -0.02027
     0.18987
     0.05853
    -0.07937
    -0.04654
     0.14390
     0.20300
     0.43284
     0.66268
     1.37847
     1.73307
     0.40001
    -1.59631
    -0.57188
     2.10738
     4.78008
     5.27260
     3.49299
     0.06510
    -3.55979
    -3.51382
    -2.06255
     0.17674
     1.36533
     1.94978
     0.80058
    -1.13006
    -2.48940
    -2.92281
    -2.71267
    -2.24642
    -2.35149
    -1.81958
    -0.95276
    -0.36174
     0.22927
     0.16360
     0.19644
     0.38031
     0.44598
     0.53791
     0.60358
     0.79402
     0.78745
     0.64298
     0.81372
     0.82685
     0.57731
     0.43284
     0.52478
     0.78088
     0.44598
     0.24897
     0.24897
     0.22927
     0.15704
     0.27524
     0.06510
     0.06510
    -0.06624
     0.08480
    -0.10564
    -0.02027
    -0.05310
    -0.28294
    -0.22384
    -0.07937
    -0.02027
    -0.17787
    -0.32234
    -0.14504
    -0.16474
    -0.16474
    -0.17131
    -0.16474
    -0.20414
    -0.06624
    -0.17787
    -0.00057
    -0.00057
    -0.10564
    -0.16474
     0.06510
     0.07167
    -0.10564
    -0.08594
    -0.05967
    -0.06624
    -0.06624
    -0.06624
    -0.14504
    -0.14504
    -0.02684
    -0.05310
    -0.03340
    -0.09250
    -0.16474
    -0.27638
    -0.21071
     0.01256
    -0.07280
    -0.07280
    -0.24354
    -0.04654
     0.02570
    -0.02684
     0.07167
    -0.07937
    -0.03997
    -0.03340
    -0.08594
     0.03227
     0.01256
    -0.26324
     0.05197
     0.05197
     0.02570
    -0.07280
    -0.01370
    -0.07280
     0.02570
    -0.00714
    -0.02027
    -0.05967
     0.05197
     0.01256
     0.06510
     0.03227
     0.08480
     0.07823
    -0.00057
     0.16360
     0.11107
     0.11763
     0.22927
     0.12420
     0.05853
     0.15704
     0.17674
     0.28181
     0.25554
     0.25554
     0.27524
     0.23584
     0.35404
     0.13077
     0.17674
     0.18330
     0.24240
     0.15704
     0.18987
     0.11107
     0.12420
     0.04540
     0.10450
     0.08480
     0.03227
    -0.07280
     0.03227
    -0.04654
    -0.03997
     0.03883
    -0.23041
     0.03227
     0.03883
     0.12420
    -0.09907
     0.02570
    -0.06624
     0.00600
    -0.05967
    -0.09250
    -0.07937
     0.05853
     0.01256
    -0.06624
     0.01256
    -0.00057
    -0.04654
     0.01913
     0.03227
     0.03883
     0.01256
     0.11107
     0.12420
     0.22270
     0.26210
     0.29494
     0.32121
     0.61015
     0.70865
     0.91222
     1.47040
     2.15335
     3.22375
     3.63746
     1.31936
    -3.75680
    -7.95957
    -5.83191
    -3.06071
    -1.82615
    -2.13479
    -1.41900
    -1.43214
    -3.18548
    -4.22961
    -4.49885
    -4.68272
    -3.65829
    -2.37776
    -1.05783
     0.68238
     0.97132
     1.22743
     2.44886
     3.15808
     3.32881
     3.03987
     2.61303
     2.38976
     2.10738
     1.65427
     1.58860
     1.38503
     1.37190
     1.15519
     0.99102
     0.89909
     0.98446
     0.69552
     0.78088
     0.70208
     0.63641
     0.50508
     0.48538
     0.28837
     0.42628
     0.32777
     0.32121
     0.20300
     0.11107
     0.09793
     0.13733
    -0.11220
     0.05853
     0.05197
     0.05197
    -0.03997
    -0.09250
    -0.12534
    -0.03340
    -0.07937
    -0.03997
    -0.03340
    -0.09250
    -0.06624
    -0.15161
    -0.04654
    -0.09907
    -0.11877
     0.06510
    -0.03340
    -0.05310
    -0.05310
     0.11107
    -0.11877
     0.05853
    -0.11220
     0.02570
     0.07167
     0.09793
    -0.03340
    -0.02027
     0.01256
    -0.00714
    -0.23041
    -0.02684
     0.01913
    -0.10564
    -0.16474
    -0.23041
    -0.21727
    -0.15161
    -0.11220
    -0.15161
    -0.09250
    -0.11877
    -0.16474
    -0.19757
    -0.22384
    -0.07280
    -0.23041
     0.03227
     0.02570
    -0.07280
     0.00600
     0.04540
    -0.02027
     0.05853
     0.02570
     0.09137
     0.18987
     0.17674
     0.28181
     0.13733
     0.18330
     0.13077
     0.20300
     0.09137
     0.07823
     0.07823
     0.11107
     0.09793
    -0.01370
    -0.03997
    -0.07937
    -0.07280
    -0.07937
    -0.13847
    -0.15161
    -0.25011
    -0.19757
    -0.13191
    -0.11220
    -0.28951
    -0.03340
     0.03227
    -0.16474
    -0.14504
    -0.13847
    -0.11220
    -0.15161
    -0.11877
    -0.12534
    -0.17787
     0.03227
    -0.06624
     0.02570
    -0.19101
     0.05853
    -0.23041
    -0.08594
    -0.02027
    -0.04654
    -0.02684
    -0.09907
    -0.21071
    -0.05310
    -0.11877
    -0.14504
    -0.03340
    -0.22384
    -0.14504
    -0.15161
    -0.34204
    -0.26981
    -0.41428
    -0.30921
    -0.23041
    -0.32891
    -0.48651
    -0.30264
     0.02570
     0.33434
     0.72178
     1.27996
     2.73780
     4.10370
     4.58308
     1.31936
    -3.96037
    -7.44736
    -6.41636
    -4.22304
    -1.47811
     0.57731
     0.86625
    -1.08410
    -3.13951
    -4.49885
    -5.19493
    -4.40691
    -3.40219
    -2.10852
    -0.82142
     0.58388
     1.18803
     1.66741
     2.37662
     2.82317
     3.15151
     3.17778
     2.80347
     2.15335
     2.08112
     1.69367
     1.44413
     1.32593
     1.12236
     1.01072
     1.01729
     0.87939
     0.89909
     0.80058
     0.74148
     0.55105
     0.62985
     0.63641
     0.37374
     0.49851
     0.38687
     0.45254
     0.22927
     0.13077
     0.08480
     0.07167
     0.16360
     0.19644
    -0.00057
     0.07823
    -0.02027
    -0.15817
     0.00600
     0.00600
    -0.03997
    -0.03997
    -0.08594
    -0.04654
    -0.06624
     0.01913
    -0.25668
    -0.08594
    -0.14504
    -0.05310
    -0.02027
    -0.07280
    -0.15161
    -0.12534
    -0.16474
     0.05197
    -0.03997
    -0.09250
    -0.10564
    -0.06624
    -0.03340
     0.00600
    -0.16474
    -0.06624
    -0.09250
    -0.00057
     0.01256
    -0.03340
    -0.03997
    -0.17787
    -0.05310
     0.00600
     0.22270
    -0.07280
    -0.07937
     0.05853
    -0.13191
     0.06510
     0.00600
    -0.02027
     0.03227
     0.10450
     0.12420
     0.05197
     0.10450
    -0.01370
     0.01913
    -0.02027
     0.20957
    -0.06624
     0.01913
     0.02570
     0.13733
    -0.04654
     0.13733
    -0.14504
     0.01913
    -0.03340
     0.06510
     0.01256
    -0.20414
    -0.05310
    -0.23041
    -0.04654
     0.01256
    -0.09907
    -0.18444
    -0.09907
    -0.13847
    -0.05967
    -0.05967
    -0.13847
    -0.13847
    -0.11220
    -0.07280
    -0.02684
    -0.05310
    -0.06624
    -0.01370
    -0.27638
     0.06510
     0.01913
     0.08480
    -0.02684
     0.19644
     0.19644
     0.09793
     0.02570
    -0.13191
     0.11763
     0.06510
     0.09137
    -0.05967
     0.11107
     0.66925
     0.78088
     1.47697
     2.37662
     3.15151
     3.03331
     0.30807
    -3.41532
    -4.81406
    -5.72028
    -3.82246
    -2.16762
    -0.85426
    -0.18444
    -1.90495
    -4.34124
    -4.20991
    -4.25588
    -4.17707
    -3.51382
    -2.43030
    -1.69481
    -0.41428
     0.70208
     1.57547
     2.06798
     2.60646
     2.79033
     2.86914
     2.79033
     2.50796
     2.29126
     1.94321
     1.74621
     1.29310
     1.25370
     0.87282
     0.48538
     0.42628
     0.53791
     0.61671
     0.23584
     0.05853
    -0.11220
    -0.09250
    -0.03340
     0.04540
     0.04540
    -0.02684
     0.06510
    -0.14504
     0.09793
     0.21614
     0.09793
     0.03883
     0.17674
     0.10450
     0.03227
     0.03883
    -0.10564
    -0.01370
    -0.06624
     0.09137
    -0.07280
    -0.00057
    -0.19101
    -0.13191
    -0.05310
    -0.02027
    -0.09250
    -0.10564
    -0.04654
    -0.09250
    -0.03340
    -0.04654
    -0.07937
    -0.00714
    -0.08594
    -0.09907
     0.00600
     0.00600
    -0.02684
    -0.15161
    -0.00714
     0.07167
     0.11763
    -0.01370
    -0.04654
     0.02570
     0.00600
     0.07823
     0.12420
     0.06510
     0.09137
     0.09793
     0.17674
     0.21614
     0.26867
     0.18987
     0.13733
     0.26867
     0.31464
     0.27524
     0.11763
     0.23584
     0.23584
     0.27524
     0.21614
     0.23584
     0.15704
     0.19644
     0.12420
     0.25554
     0.14390
     0.22927
     0.08480
     0.48538
     0.15704
     0.13077
    -0.00057
     0.10450
     0.07167
     0.13733
     0.14390
     0.01913
    -0.02027
    -0.02027
    -0.15817
    -0.06624
    -0.09907
    -0.23697
    -0.26981
    -0.26981
    -0.26981
    -0.21727
    -0.25668
    -0.09907
    -0.15161
    -0.05967
    -0.00714
     0.09137
     0.15704
     0.18987
     0.40657
     0.55105
     0.40657
     0.30151
     0.16360
    -0.05967
    -0.65725
    -1.77361
    -2.79804
    -3.84873
    -3.10011
    -1.53064
    -1.91808
    -1.97062
    -2.50253
    -1.93778
    -1.58318
    -1.83928
    -1.51751
    -1.36647
    -0.97246
    -0.63755
     0.60358
     1.40473
     1.94321
     2.16649
     2.20589
     2.15335
     1.99575
     1.73964
     1.49010
     1.24713
     1.01729
     0.75462
     0.53791
     0.59701
     0.51821
     0.22270
    -0.07280
    -0.22384
    -0.41428
    -0.43398
    -0.28294
     0.22270
    -0.09250
    -0.23041
    -0.23041
    -0.32234
    -0.25668
    -0.34861
    -0.30264
    -0.14504
    -0.07937
    -0.24354
    -0.18444
     0.07167
    -0.03997
    -0.09907
     0.05197
    -0.10564
    -0.11877
    -0.03340
     0.03883
    -0.07280
     0.16360
     0.11763
    -0.12534
    -0.27638
    -0.58502
    -0.59815
    -0.77545
    -0.51278
    -0.14504
     0.00600
     0.12420
    -0.31578
    -0.74919
    -0.61785
    -0.57845
    -0.35518
    -0.23697
    -0.07937
    -0.16474
    -0.09250
     0.03227
     0.01256
     0.02570
     0.16360
     0.26867
     0.11763
     0.11763
     0.17674
     0.07823
     0.09793
     0.09137
     0.13077
     0.23584
     0.18330
     0.00600
     0.05197
     0.07823
     0.15704
     0.04540
     0.05853
     0.03883
     0.10450
     0.09137
     0.07167
     0.01913
     0.07167
    -0.04654
     0.14390
     0.13733
     0.04540
     0.07823
     0.08480
     0.08480
     0.08480
     0.05853
     0.13733
     0.08480
     0.09137
    -0.01370
     0.13733
     0.09793
     0.13077
     0.06510
     0.00600
     0.15704
     0.15047
     0.01256
     0.17674
     0.11763
     0.10450
     0.11763
    -0.00057
     0.14390
     0.34747
     0.16360
     0.02570
     0.28181
     0.13733
     0.08480
     0.13733
     0.30807
     0.34091
     0.20300
     0.30807
     0.24240
     0.30807
     0.26210
     0.07823
     0.23584
     0.38031
     0.15047
     0.23584
     0.12420
     0.18987
     0.11763
    -0.01370
     0.01913
     0.15704
     0.07823
     0.02570
    -0.11877
    -0.08594
    -0.01370
    -0.03340
    -0.12534
     0.05197
    -0.08594
    -0.19101
    -0.03997
     0.07823
    -0.20414
    -0.11220
    -0.07937
    -0.00057
    -0.00714
    -0.04654
     0.01913
    -0.06624
     0.09793
     0.11107
     0.16360
     0.46568
     0.87282
     1.14863
     1.75278
     2.19275
     2.66556
     2.60646
     0.77432
    -2.93594
    -3.37592
    -1.34020
    -1.40587
    -0.90679
     1.26683
    -0.08594
    -0.86082
    -1.55034
    -2.23986
    -2.88997
    -2.96221
    -2.50253
    -1.70138
    -0.55875
    -0.06624
     0.31464
     0.73492
     0.94505
     1.18146
     1.01072
     0.94505
     0.90565
     0.82029
     0.76775
     0.78745
     0.55761
     0.45911
     0.49194
     0.39344
     0.36061
     0.42628
     0.29494
     0.34747
     0.28837
     0.22270
     0.17017
     0.17674
     0.08480
     0.15047
     0.04540
     0.24240
     0.03883
     0.05197
     0.13077
     0.13077
     0.22927
     0.03227
     0.11107
     0.04540
     0.09793
    -0.07280
    -0.38801
    -0.63755
    -0.69665
    -0.59815
    -0.58502
    -0.15161
    -0.05967
    -0.52592
    -0.81486
    -1.04469
    -0.74919
    -0.74919
    -0.86739
    -0.58502
    -0.49308
    -0.27638
    -0.31578
    -0.46025
    -0.34204
    -0.21727
    -0.40771
    -0.20414
    -0.11220
    -0.34204
    -0.25668
    -0.26981
    -0.28951
    -0.28294
    -0.13847
    -0.42741
    -0.28951
    -0.19101
    -0.17131
    -0.23697
    -0.21727
    -0.20414
    -0.30264
    -0.19757
    -0.16474
    -0.07280
    -0.21727
    -0.06624
    -0.09907
    -0.11877
    -0.02684
    -0.03340
    -0.13847
     0.05853
     0.02570
    -0.09907
    -0.00714
    -0.12534
    -0.01370
    -0.03340
     0.13077
    -0.00714
    -0.09907
     0.06510
     0.05197
     0.09793
    -0.05310
    -0.03340
     0.03227
     0.09137
     0.07167
     0.13077
     0.15704
     0.08480
     0.12420
     0.03227
     0.05853
     0.12420
    -0.00057
     0.10450
     0.12420
     0.08480
     0.07823
     0.09137
    -0.05967
     0.00600
     0.02570
     0.04540
     0.04540
    -0.00714
    -0.02684
    -0.05310
    -0.08594
     0.05197
    -0.05967
    -0.09250
     0.02570
     0.00600
    -0.03997
    -0.16474
    -0.10564
    -0.15817
     0.07823
    -0.06624
    -0.06624
    -0.04654
    -0.07280
    -0.17787
    -0.15817
    -0.05310
    -0.00057
    -0.14504
     0.00600
    -0.00057
    -0.13191
    -0.01370
    -0.08594
    -0.14504
    -0.00057
     0.02570
    -0.07280
    -0.03997
    -0.09250
    -0.08594
    -0.22384
     0.01913
    -0.01370
    -0.09907
    -0.03340
    -0.06624
     0.01256
    -0.07937
    -0.12534
    -0.05310
    -0.09907
     0.01913
    -0.00057
     0.01913
    -0.04654
    -0.06624
    -0.13847
     0.07167
    -0.00714
    -0.00057
    -0.17787
    -0.03340
    -0.03997
     0.05853
    -0.03340
    -0.09250
    -0.11220
    -0.05310
     0.05853
     0.04540
    -0.04654
    -0.04654
    -0.11220
    -0.00057
     0.05853
     0.04540
    -0.05967
    -0.07280
    -0.00714
     0.01913
     0.05853
    -0.09250
     0.00600
    -0.00714
    -0.03340
     0.01256
     0.07167
    -0.01370
    -0.12534
    -0.17787
     0.12420
     0.13077
    -0.07937
    -0.11877
    -0.00057
     0.03883
    -0.01370
     0.06510
     0.01913
    -0.12534
    -0.03340
     0.05197
     0.05853
     0.17017
    -0.07937
     0.00600
     0.22270
     0.27524
     0.23584
     0.44598
     0.43941
     0.65611
     0.95162
     1.36533
     1.52950
     1.75934
     1.94978
     2.07455
     3.14494
     3.80819
     3.42732
     2.83630
     1.55577
    -1.23513
    -2.97534
    -0.26324
     2.01545
     2.08768
     0.30151
    -2.31866
    -3.46129
    -3.60576
    -2.95564
    -2.98848
    -3.02788
    -3.09355
    -3.09355
    -2.90967
    -2.46970
    -1.85898
    -1.57004
    -1.39274
    -0.98559
    -0.78859
    -0.52592
    -0.32234
    -0.36174
    -0.02684
    -0.09250
    -0.07937
     0.01913
     0.12420
     0.02570
     0.09793
     0.03227
     0.26210
     0.23584
     0.13733
     0.15704
     0.12420
     0.24240
     0.13733
     0.21614
     0.06510
     0.18330
     0.18987
     0.26210
     0.19644
     0.22270
     0.23584
    -0.07280
     0.15704
     0.38031
     0.15047
     0.18330
     0.14390
     0.13733
     0.13733
     0.33434
     0.13077
     0.15704
     0.15047
     0.16360
     0.24240
     0.13733
     0.10450
     0.01913
    -0.01370
     0.11107
     0.22270
     0.03227
     0.01256
    -0.03340
     0.05197
    -0.00057
    -0.02684
     0.05853
    -0.01370
    -0.02684
    -0.04654
     0.05197
    -0.00057
    -0.07937
    -0.05967
     0.03227
     0.01256
     0.05197
    -0.00057
     0.04540
     0.02570
    -0.03997
     0.03227
     0.03227
    -0.03340
     0.13733
     0.02570
    -0.00714
     0.05853
     0.10450
    -0.06624
     0.09137
     0.09793
     0.06510
    -0.01370
     0.07167
     0.08480
     0.05197
    -0.06624
     0.15704
     0.10450
     0.08480
     0.01913
     0.08480
    -0.00057
     0.05853
    -0.05310
     0.09137
     0.07823
     0.17674
     0.05853
     0.03227
     0.01913
    -0.05967
     0.03227
    -0.01370
     0.14390
    -0.03340
    -0.00714
     0.04540
     0.02570
     0.06510
    -0.00714
    -0.07280
     0.01913
     0.01913
     0.05197
    -0.05310
    -0.03340
     0.06510
    -0.02027
     0.04540
     0.01913
     0.01256
     0.05853
     0.03883
    -0.00057
    -0.00057
     0.05853
    -0.09907
     0.04540
     0.03883
     0.07823
     0.03227
     0.04540
     0.01256
    -0.13847
     0.03227
    -0.14504
     0.08480
     0.10450
    -0.05310
    -0.09907
    -0.01370
     0.09793
    -0.02684
     0.07823
     0.15704
     0.09793
     0.20300
     0.30151
     0.34091
     1.05669
     2.00888
     3.15808
     3.82789
     2.50796
    -1.41900
    -3.04758
    -3.52696
    -4.84689
    -4.85346
    -1.40587
     1.02386
     0.01913
    -2.61417
    -3.94723
    -4.36094
    -3.92097
    -3.36279
    -2.07569
    -1.71451
    -0.92649
    -0.70322
    -0.12534
     0.93849
     1.97605
     2.76407
     3.04644
     3.05301
     2.29782
     0.99102
     0.90565
     1.49010
     1.56890
     1.27340
     1.04356
     0.94505
     0.93192
     0.78745
     0.85969
     0.90565
     0.85969
     0.89252
     0.63641
     0.75462
     0.77432
     0.52478
     0.52478
     0.55761
     0.47224
     0.26867
     0.24240
     0.22927
     0.24897
     0.19644
     0.04540
    -0.05310
     0.03883
     0.03883
    -0.09250
    -0.02684
     0.00600
    -0.09907
    -0.03340
    -0.10564
    -0.12534
    -0.09907
    -0.07937
    -0.15817
    -0.11220
    -0.02684
    -0.14504
    -0.15161
    -0.11877
     0.03883
    -0.04654
    -0.11220
    -0.05310
    -0.01370
    -0.07280
    -0.15161
    -0.05310
    -0.05310
    -0.09250
    -0.08594
    -0.06624
    -0.00057
    -0.06624
     0.03227
    -0.08594
    -0.10564
    -0.12534
    -0.18444
     0.02570
     0.05853
    -0.15817
    -0.09250
     0.01256
    -0.00714
    -0.08594
    -0.09907
    -0.11220
    -0.04654
     0.01913
     0.01913
    -0.07937
    -0.12534
    -0.07937
    -0.13191
     0.01256
     0.18330
    -0.16474
     0.03883
    -0.01370
     0.07167
    -0.17787
    -0.03997
    -0.02684
     0.03227
     0.05853
    -0.07937
    -0.07937
     0.13077
     0.00600
    -0.11877
     0.03883
     0.02570
     0.01913
    -0.18444
     0.01256
     0.10450
    -0.04654
    -0.03340
    -0.06624
     0.00600
     0.03227
     0.02570
     0.03227
    -0.05967
    -0.02684
    -0.21071
     0.13077
     0.06510
     0.09137
    -0.06624
     0.11107
     0.01256
    -0.01370
     0.04540
    -0.05310
     0.00600
     0.11107
     0.06510
     0.04540
    -0.03997
     0.07167
    -0.01370
    -0.03997
     0.09137
     0.09137
    -0.04654
     0.13077
     0.12420
     0.11763
     0.12420
     0.19644
     0.16360
     0.41971
     0.64955
     1.08953
     1.93008
     2.75093
     3.61775
     3.41418
     0.53791
    -2.75864
    -2.96221
    -5.10956
    -5.35910
    -2.66014
     0.59045
     0.53791
    -1.54377
    -2.93594
    -4.06544
    -4.56452
    -4.15081
    -2.84401
    -1.96405
    -1.06440
    -0.49965
     0.06510
     0.94505
     1.61487
     2.23872
     2.90854
     3.02674
     2.56706
     1.57547
     0.58388
     0.76775
     0.85312
     1.24713
     0.82685
     0.76118
     0.53791
     0.34747
     0.62985
     0.59701
     0.52478
     0.48538
     0.50508
     0.58388
     0.60358
     0.63641
     0.53791
     0.55105
     0.45254
     0.44598
     0.34091
     0.45254
     0.09793
     0.15047
     0.26210
     0.21614
     0.16360
     0.01256
     0.03227
     0.11763
    -0.00714
    -0.03340
    -0.02684
    -0.10564
     0.01256
     0.05197
    -0.08594
    -0.17131
    -0.09907
    -0.26324
    -0.03340
    -0.10564
    -0.15817
    -0.12534
    -0.24354
    -0.28951
    -0.16474
    -0.20414
    -0.32891
    -0.24354
    -0.19757
    -0.23697
    -0.11220
    -0.15817
    -0.11877
    -0.19757
    -0.24354
     0.05853
    -0.04654
    -0.04654
    -0.03997
    -0.13847
     0.07823
     0.08480
     0.06510
     0.03227
    -0.00714
     0.01256
     0.02570
     0.08480
     0.04540
    -0.13191
    -0.15817
     0.05197
     0.03883
     0.10450
    -0.05310
    -0.11877
    -0.05967
     0.04540
    -0.03340
    -0.11220
     0.03227
     0.13733
    -0.15817
     0.05197
    -0.02027
     0.03227
    -0.14504
     0.02570
     0.11107
     0.03227
    -0.05967
    -0.07280
     0.06510
     0.09793
    -0.00714
     0.18987
     0.24897
     0.11107
     0.05197
     0.10450
     0.06510
     0.09137
     0.01913
     0.20300
     0.11763
     0.26210
     0.03227
     0.20957
     0.08480
     0.15047
     0.12420
     0.18987
     0.10450
     0.11107
     0.17674
     0.11763
     0.20957
     0.17674
     0.13077
     0.20300
     0.24240
     0.16360
     0.13733
     0.15047
     0.12420
     0.07167
     0.17674
     0.09137
     0.03883
    -0.15161
     0.19644
     0.16360
     0.21614
     0.15704
     0.01256
     0.09793
     0.51821
     1.05012
     1.60174
     2.48826
     3.33538
     2.88227
    -0.49965
    -2.79804
    -3.25115
    -4.66959
    -4.69585
    -2.08225
     0.13077
    -0.44711
    -2.10852
    -3.36935
    -4.36094
    -4.36094
    -3.88157
    -2.89654
    -2.21359
    -1.51094
    -0.91336
    -0.32234
     0.38031
     1.43757
     1.87754
     2.15992
     2.11395
     1.99575
     1.49667
     0.84655
     0.54448
     0.87939
     1.05669
     0.89252
     0.62985
     0.59045
     0.64298
     0.74148
     0.56418
     0.64955
     0.78745
     0.79402
     0.76118
     0.71522
     0.82685
     0.71522
     0.55761
     0.58388
     0.64955
     0.44598
     0.39344
     0.35404
     0.23584
     0.26210
     0.11763
     0.01256
     0.17017
     0.17674
    -0.00714
     0.09137
     0.09137
    -0.02684
    -0.20414
     0.06510
     0.00600
    -0.04654
    -0.06624
    -0.09907
    -0.09250
    -0.00714
    -0.12534
    -0.00714
    -0.05310
    -0.00057
    -0.05310
    -0.05967
     0.05853
    -0.02684
    -0.25011
    -0.09907
     0.07823
     0.01256
    -0.02684
     0.01913
    -0.05310
     0.03227
    -0.10564
     0.05853
     0.03227
     0.07823
     0.02570
    -0.07280
     0.01256
     0.02570
    -0.07280
    -0.05310
    -0.00057
    -0.00057
     0.03883
    -0.00057
    -0.03997
    -0.10564
    -0.05310
    -0.03340
    -0.02027
     0.03883
    -0.03340
     0.06510
     0.01256
     0.11763
    -0.05967
    -0.04654
    -0.00714
     0.14390
    -0.00057
     0.07167
     0.12420
     0.00600
     0.09137
     0.03883
     0.03883
     0.11107
     0.17017
     0.05853
     0.01256
    -0.02027
     0.20300
    -0.04654
     0.13077
     0.11107
    -0.02027
     0.17017
     0.31464
     0.23584
     0.23584
     0.56418
     0.80715
     1.52950
     2.14679
     2.96764
     2.72467
     0.80715
    -1.67511
    -2.82431
    -2.62730
    -2.68640
    -2.36463
    -0.75575
    -0.32234
    -1.53064
    -2.88341
    -3.65829
    -4.40035
    -4.72212
    -4.06544
    -2.94251
    -1.99032
    -0.96589
    -0.27638
     0.03883
     0.41971
     0.99102
     1.35877
     1.47040
     1.62801
     1.62801
     1.51637
     1.37190
     1.60830
     1.60830
     1.52950
     1.58860
     1.41130
     1.30623
     1.16176
     0.96476
     0.53791
     0.72835
     1.10266
     1.14206
     1.06982
     1.18146
     0.99102
     0.82029
     0.74148
     0.68238
     0.56418
     0.40657
     0.40657
     0.24240
     0.20957
     0.13733
     0.10450
     0.17017
     0.17017
    -0.03340
    -0.32234
    -0.41428
    -0.18444
    -0.26981
    -0.21071
    -0.20414
    -0.25011
    -0.38801
    -0.31578
    -0.53905
    -0.52592
    -0.59815
    -0.67695
    -0.59158
    -0.41428
    -0.39458
    -0.31578
    -0.36831
    -0.28294
    -0.38144
    -0.37488
    -0.21071
    -0.15161
    -0.17131
    -0.11877
    -0.11220
    -0.13847
    -0.02027
    -0.02027
    -0.09907
    -0.03997
     0.18987
     0.08480
     0.11763
    -0.03340
     0.06510
    -0.03340
    -0.00057
    -0.00714
     0.09793
     0.17017
     0.02570
     0.00600
     0.11763
     0.08480
    -0.03997
     0.06510
     0.15047
     0.07167
     0.03883
     0.15047
     0.12420
    -0.02684
     0.01913
     0.03883
     0.22270
     0.17674
     0.15704
    -0.02684
     0.13733
     0.04540
     0.16360
     0.17017
     0.38031
     0.19644
     0.43284
     0.85969
     1.14206
     1.58204
     2.12708
     2.41603
     1.81188
     0.49851
    -1.08410
    -2.53537
    -2.15449
    -2.19389
    -1.78675
    -0.84112
    -0.46025
    -1.74735
    -3.20518
    -3.23802
    -3.38249
    -4.06544
    -3.97350
    -3.36279
    -2.45656
    -1.31393
    -0.70979
    -0.09250
     0.56418
     0.66925
     0.29494
     0.00600
     0.58388
     0.78088
     0.87939
     1.01729
     1.29310
     1.03042
     0.93192
     0.55761
     0.45254
     0.51164
     0.35404
     0.43941
     0.35404
     0.36717
     0.44598
     0.28837
     0.43284
     0.38687
     0.39344
     0.28181
     0.28837
     0.32777
     0.49851
     0.20957
     0.03883
     0.11107
     0.26867
     0.26210
     0.15047
     0.14390
     0.22927
     0.10450
     0.13077
     0.29494
     0.17674
    -0.02027
     0.12420
     0.12420
     0.18987
     0.05197
     0.04540
     0.06510
     0.07167
     0.17674
     0.01256
    -0.06624
     0.07167
    -0.06624
    -0.03340
    -0.00057
     0.07167
    -0.11877
    -0.02027
    -0.09250
    -0.00714
     0.06510
    -0.20414
    -0.27638
    -0.16474
    -0.17131
    -0.00057
    -0.08594
    -0.11877
    -0.23697
    -0.32891
    -0.31578
    -0.08594
    -0.21727
    -0.25011
    -0.03997
     0.07823
     0.18330
    -0.09250
    -0.42085
    -0.32891
    -0.03340
     0.14390
     0.45254
     0.52478
     0.26210
    -0.65725
    -0.48651
     0.19644
     0.23584
     0.20957
     0.15047
     0.07167
     0.02570
     0.03227
     0.02570
    -0.01370
     0.08480
     0.14390
     0.23584
     0.17017
     0.17674
     0.20957
     0.18330
     0.30151
     0.41314
     0.25554
     0.24897
     0.31464
     0.30807
     0.30807
     0.28181
     0.36717
     0.34091
     0.49851
     0.46568
     0.43284
     0.64955
     1.07639
     1.37190
     2.17962
     3.19091
     4.24817
     3.85416
     1.64114
    -0.11220
    -1.79988
    -3.08041
    -2.31209
    -0.06624
     1.53607
     1.42443
    -0.30264
    -2.10195
    -3.32995
    -3.82903
    -3.79620
    -3.21175
    -2.77834
    -2.18076
    -1.58318
    -1.01186
    -0.38144
    -0.04654
     0.13077
     0.26867
     0.46568
     0.55761
     0.66268
     0.62328
     0.63641
     0.45254
     0.55761
     0.74148
     0.68238
     0.49194
     0.41971
     0.36061
     0.49194
     0.38031
     0.40657
     0.42628
     0.23584
     0.33434
     0.35404
     0.38687
     0.17674
     0.11763
     0.07823
     0.24240
     0.30807
     0.15704
     0.09793
     0.01913
     0.11107
     0.14390
     0.05197
     0.00600
    -0.10564
     0.00600
     0.00600
    -0.00714
    -0.03340
    -0.11877
    -0.15817
    -0.03997
    -0.01370
    -0.09250
    -0.07937
    -0.16474
    -0.22384
    -0.15161
    -0.17787
    -0.13191
    -0.19101
    -0.07937
    -0.21727
    -0.07280
    -0.14504
    -0.10564
    -0.21727
    -0.20414
    -0.11877
    -0.19101
    -0.18444
    -0.17787
    -0.00057
    -0.13847
    -0.04654
    -0.13191
    -0.12534
     0.03227
     0.07823
    -0.01370
     0.05853
    -0.00714
    -0.05310
    -0.02027
     0.17674
     0.24240
     0.09137
     0.03227
     0.01913
     0.18330
     0.24240
     0.16360
    -0.01370
     0.04540
     0.15704
     0.09793
     0.18330
     0.15704
    -0.01370
    -0.04654
     0.15047
     0.22270
     0.11107
     0.02570
     0.09137
    -0.01370
     0.24897
     0.10450
     0.13733
     0.08480
     0.12420
     0.05197
     0.14390
     0.22927
     0.10450
     0.00600
     0.04540
     0.18987
     0.13077
     0.16360
     0.22927
     0.11763
     0.05853
     0.18330
     0.25554
     0.18330
     0.18330
     0.16360
     0.11107
     0.15704
     0.13733
     0.00600
     0.11763
     0.30151
     0.15047
     0.24240
     0.17674
     0.26867
     0.40657
     0.39344
     0.40001
     0.71522
     0.87939
     0.68895
     0.44598
     0.07823
     0.25554
     0.62328
    -0.20414
    -0.23697
    -0.00057
     0.24240
    -0.30921
    -0.55875
    -0.87396
    -0.76889
    -1.54377
    -2.29239
    -2.81774
    -0.25668
     0.30807
    -0.02027
    -0.22384
    -0.17131
    -0.58502
    -0.49308
    -0.57188
     0.06510
     0.58388
     0.58388
     0.76775
     1.18146
     1.52294
     1.35220
     1.01072
     0.28837
     0.09137
    -0.06624
     0.83342
     1.19459
     0.74805
     0.43941
     0.53791
     0.51821
     0.49194
     0.55105
     0.51164
     0.44598
     0.58388
     0.61015
     0.60358
     0.57075
     0.53134
     0.47224
     0.48538
     0.58388
     0.20300
     0.22927
     0.36061
     0.30151
     0.26210
     0.36061
     0.19644
     0.26210
     0.05853
     0.25554
     0.18330
     0.30151
     0.05853
     0.09793
     0.06510
     0.19644
     0.12420
    -0.05310
     0.11107
     0.08480
     0.05197
     0.13077
     0.11107
    -0.01370
     0.01913
     0.01256
    -0.06624
     0.03883
     0.15047
     0.03883
     0.07823
     0.07167
     0.09137
     0.03227
     0.17017
     0.13733
     0.03227
     0.11107
     0.06510
     0.09137
    -0.00714
    -0.03997
     0.00600
     0.13077
     0.07823
     0.03883
    -0.05967
     0.00600
    -0.01370
    -0.04654
    -0.07937
    -0.00714
     0.03883
    -0.03340
    -0.02684
     0.02570
    -0.02684
     0.00600
    -0.10564
    -0.09907
    -0.07937
    -0.04654
    -0.15161
    -0.12534
    -0.16474
    -0.11220
    -0.36174
    -0.12534
    -0.10564
    -0.33548
    -0.21727
    -0.21071
    -0.23041
    -0.15817
    -0.25668
    -0.20414
    -0.09250
    -0.08594
    -0.15161
     0.01256
    -0.07280
     0.14390
    -0.10564
     0.09137
     0.01256
     0.05853
     0.03227
     0.22927
     0.11763
    -0.02027
     0.05197
     0.09137
     0.11763
     0.07823
     0.08480
    -0.03340
     0.05197
    -0.00057
     0.02570
     0.01913
     0.09793
    -0.05310
    -0.00057
     0.11107
     0.17017
     0.04540
    -0.05967
    -0.09907
     0.03227
     0.09137
     0.11107
     0.03883
     0.01256
    -0.10564
     0.15047
    -0.05310
     0.09137
     0.05853
    -0.09907
     0.04540
     0.13733
    -0.02027
    -0.02027
    -0.00714
     0.12420
     0.15047
     0.38687
     0.40657
     0.51821
     0.78745
     1.31936
     1.54920
     0.57731
    -0.84112
    -0.90679
     0.27524
     0.73492
     0.70865
     0.30807
    -0.40115
    -0.78859
    -0.65069
    -0.42085
    -1.20887
    -2.20702
    -3.32339
    -1.18917
    -0.42741
    -0.42741
    -0.32234
    -0.10564
    -0.28294
    -0.57845
    -0.93306
    -0.67039
    -0.16474
     0.01913
     0.30151
     0.91222
     1.40473
     1.45070
     0.97132
     0.15704
    -0.47338
    -0.25011
     0.50508
     0.68238
     0.45911
     0.40657
     0.48538
     0.53134
     0.31464
     0.38687
     0.46568
     0.55761
     0.64955
     0.53134
     0.55105
     0.72835
     0.65611
     0.59045
     0.70865
     0.66268
     0.52478
     0.48538
     0.49851
     0.37374
     0.34091
     0.26867
     0.27524
     0.17017
     0.31464
     0.14390
     0.07167
     0.03227
    -0.03997
    -0.11877
     0.11107
    -0.01370
    -0.15161
    -0.23697
    -0.19101
    -0.20414
    -0.18444
    -0.21727
    -0.30921
    -0.23697
    -0.28951
    -0.09250
    -0.23697
    -0.21727
    -0.35518
    -0.19101
    -0.21071
    -0.17131
    -0.26981
    -0.24354
    -0.12534
    -0.12534
    -0.15161
    -0.12534
    -0.00714
    -0.09907
    -0.17787
    -0.07937
     0.00600
    -0.02027
    -0.10564
    -0.01370
    -0.02684
     0.02570
     0.09137
    -0.03340
     0.14390
     0.00600
    -0.01370
    -0.03340
     0.07167
    -0.01370
     0.16360
     0.13733
     0.05853
     0.08480
     0.18987
     0.09793
     0.09137
     0.09137
     0.07167
    -0.01370
     0.07823
     0.07167
     0.13733
     0.08480
    -0.01370
    -0.07280
     0.07167
     0.12420
     0.01256
     0.07823
    -0.04654
    -0.04654
     0.00600
     0.11107
     0.23584
     0.06510
    -0.00057
     0.13733
     0.26210
     0.17017
     0.22270
     0.07167
     0.14390
     0.26210
     0.25554
     0.29494
     0.04540
     0.04540
     0.00600
     0.18330
     0.19644
     0.15047
    -0.26324
    -0.18444
    -0.17787
    -0.15161
    -0.13847
    -0.25668
    -0.25011
    -0.16474
    -0.19101
    -0.15161
    -0.11877
    -0.13847
    -0.26324
    -0.13191
    -0.00714
     0.07823
    -0.17787
    -0.04654
     0.05853
     0.06510
     0.18330
     0.24240
     0.26210
     0.22927
     0.34091
     0.55105
     0.60358
     0.21614
     0.20300
     0.02570
     0.28837
     0.70865
     0.05197
    -0.46025
    -0.20414
     0.02570
    -0.47338
    -0.74262
    -0.65069
    -0.22384
    -0.74919
    -2.06255
    -3.23145
    -0.77545
    -0.15161
    -0.32891
    -0.00714
     0.08480
    -0.09907
    -0.58502
    -0.96589
    -0.68352
     0.04540
     0.28181
     0.36061
     0.97132
     1.40473
     1.83814
     1.59517
     0.63641
    -0.57845
    -0.35518
     0.47881
     0.75462
     0.88595
     0.65611
     0.66925
     0.51821
     0.51164
     0.39344
     0.34091
     0.26867
     0.32121
     0.41971
     0.51821
     0.34747
     0.43941
     0.26867
     0.32777
     0.47881
     0.53791
     0.27524
     0.26210
     0.27524
     0.26867
     0.09137
     0.26210
     0.19644
     0.20957
     0.22270
     0.09793
     0.22270
     0.06510
     0.10450
    -0.13191
     0.14390
     0.22270
     0.01913
     0.07167
    -0.11877
    -0.03340
    -0.01370
     0.10450
     0.09137
     0.05197
    -0.11220
    -0.04654
    -0.00057
    -0.00057
     0.07823
    -0.21071
    -0.02027
     0.09137
     0.05197
    -0.03997
    -0.00714
     0.13077
    -0.07280
    -0.05967
    -0.04654
    -0.08594
     0.08480
    -0.05967
     0.00600
    -0.00714
     0.10450
    -0.14504
    -0.07280
     0.12420
     0.01256
     0.01256
    -0.04654
    -0.00714
     0.02570
     0.01256
    -0.00714
     0.07823
     0.06510
     0.26867
     0.17017
     0.13733
    -0.07937
    -0.11220
    -0.11220
     0.11763
     0.23584
     0.16360
    -0.02684
     0.05197
     0.03883
     0.01256
     0.00600
     0.01913
    -0.13191
    -0.04654
     0.05197
    -0.07280
    -0.01370
    -0.07280
    -0.24354
    -0.13191
     0.10450
     0.01913
    -0.06624
    -0.11877
    -0.17787
    -0.16474
    -0.06624
    -0.09250
    -0.13847
     0.04540
    -0.15817
    -0.10564
     0.11107
     0.05853
    -0.09250
    -0.13847
     0.04540
    -0.01370
    -0.04654
     0.01256
     0.06510
     0.01256
     0.05853
     0.12420
     0.15047
     0.09793
     0.11763
     0.09137
     0.07823
     0.15047
     0.00600
     0.06510
     0.11763
     0.11763
     0.09793
     0.20957
     0.17017
     0.04540
     0.03883
     0.07823
    -0.00057
     0.06510
     0.06510
     0.07167
     0.01256
    -0.12534
    -0.00714
    -0.11877
     0.03883
     0.01913
    -0.12534
    -0.23041
    -0.21071
    -0.22384
    -0.15161
    -0.18444
    -0.07280
    -0.19101
    -0.19101
    -0.19101
    -0.19757
    -0.17131
    -0.23697
    -0.34204
    -0.19757
    -0.21727
    -0.18444
    -0.27638
    -0.15817
    -0.33548
    -0.21071
    -0.22384
    -0.23697
    -0.24354
    -0.22384
    -0.26324
    -0.05310
     0.03883
     0.19644
     0.20300
     0.24897
     0.00600
     0.01256
    -0.01370
     0.55761
     0.65611
    -0.27638
    -0.49308
    -0.35518
    -0.07937
    -0.11220
    -0.19101
     0.08480
    -0.39458
    -1.77361
    -3.19862
    -1.81958
     0.49851
     0.25554
     0.48538
     0.60358
     0.51164
    -0.07937
    -1.10380
    -0.47995
     0.15047
    -0.11877
    -0.39458
     0.25554
     0.07167
     0.71522
     1.58860
     0.92535
     0.18987
    -0.31578
    -0.62442
    -0.49308
    -0.22384
     0.09793
     0.21614
     0.41314
     0.50508
     0.75462
     0.72835
     0.78745
     0.60358
     0.53791
     0.48538
     0.41314
     0.45911
     0.44598
     0.29494
     0.13077
     0.22270
     0.21614
     0.12420
     0.13733
     0.13733
     0.15047
     0.11763
     0.17017
     0.03883
     0.10450
     0.05197
    -0.03340
    -0.03997
     0.03227
     0.10450
    -0.05967
    -0.00714
     0.02570
     0.03883
    -0.02027
     0.04540
     0.09793
    -0.00714
    -0.03997
    -0.09250
     0.05853
     0.04540
     0.05197
    -0.09907
     0.03227
     0.25554
     0.20957
     0.20957
     0.01913
     0.00600
     0.00600
     0.00600
     0.02570
     0.11107
     0.11107
     0.09137
     0.02570
     0.06510
     0.08480
    -0.13191
    -0.08594
    -0.02027
    -0.07937
    -0.15161
    -0.00714
     0.01913
    -0.06624
    -0.06624
    -0.03340
     0.07167
     0.26867
     0.09793
     0.06510
    -0.21071
     0.07823
     0.05197
     0.07167
     0.16360
     0.20300
     0.09137
     0.13733
     0.23584
     0.28181
     0.16360
     0.01913
     0.10450
     0.16360
     0.23584
     0.13733
     0.12420
     0.03883
     0.01256
     0.10450
     0.31464
     0.24897
     0.03883
     0.08480
     0.08480
     0.11107
     0.07167
     0.11763
     0.07167
     0.05853
     0.12420
     0.17674
     0.11107
     0.20957
     0.05853
    -0.01370
     0.09137
     0.14390
     0.07823
     0.07167
     0.13077
     0.13077
     0.17674
     0.13733
     0.17674
     0.14390
     0.15047
     0.24897
     0.05853
     0.13077
     0.09793
     0.07823
    -0.06624
     0.03227
    -0.03997
     0.05197
     0.02570
    -0.02684
    -0.09907
    -0.32234
    -0.15161
    -0.03340
    -0.13191
    -0.09250
    -0.15161
    -0.24354
    -0.21071
    -0.15817
    -0.09250
    -0.05967
    -0.06624
    -0.23697
    -0.11220
     0.00600
     0.07167
    -0.09907
    -0.08594
    -0.03997
     0.04540
     0.06510
     0.03883
    -0.06624
    -0.09907
    -0.09250
     0.01913
     0.01913
     0.09137
    -0.19757
    -0.15817
    -0.01370
     0.00600
     0.17017
    -0.05310
    -0.26324
    -0.19757
    -0.02684
     0.07167
    -0.11220
    -0.36174
    -0.38801
    -0.13847
     0.51164
     0.24240
     0.12420
     0.29494
    -0.10564
    -0.23041
     0.17674
     0.64955
     0.55761
     0.21614
    -0.10564
     0.51164
     0.52478
    -0.01370
    -1.20887
    -1.22200
     0.39344
     1.22743
     1.85784
     2.24529
     2.44886
     2.51453
     2.15335
     2.85600
     2.50139
    -0.86739
    -2.08882
    -1.18260
     1.45727
     3.64402
     2.43573
     0.95819
    -0.40115
    -1.13006
    -1.89182
    -2.27926
    -2.09539
    -1.79331
    -1.51751
    -1.32707
    -0.93306
    -0.65069
    -0.25668
    -0.12534
     0.06510
     0.19644
     0.30807
     0.36061
     0.34091
     0.40657
     0.51821
     0.32121
     0.24240
     0.34747
     0.40657
     0.29494
     0.26867
     0.32121
     0.30807
     0.32121
     0.38687
     0.36061
     0.16360
     0.13077
     0.06510
     0.20957
     0.29494
     0.22927
    -0.07937
     0.05197
     0.17017
     0.22927
     0.28181
     0.07167
    -0.08594
     0.01256
     0.10450
    -0.00714
     0.01256
     0.10450
    -0.07937
     0.07167
     0.23584
     0.14390
     0.12420
    -0.06624
    -0.02684
     0.12420
     0.14390
    -0.02684
     0.05197
     0.07823
     0.06510
     0.05197
     0.01256
     0.02570
     0.05197
    -0.25011
    -0.11220
    -0.05967
     0.07167
    -0.22384
    -0.07937
    -0.11220
    -0.10564
    -0.08594
    -0.15817
     0.05853
    -0.07937
    -0.02027
    -0.01370
    -0.02027
    -0.00714
    -0.04654
     0.13077
     0.05197
     0.01913
     0.17017
    -0.00057
     0.17674
     0.13077
    -0.03340
    -0.02684
     0.03227
     0.07823
     0.03227
     0.11763
     0.09137
    -0.02684
    -0.03340
     0.05197
     0.15704
     0.01256
    -0.13191
    -0.04654
    -0.07280
     0.07823
    -0.00057
    -0.00057
    -0.07280
     0.00600
     0.01256
     0.17017
     0.00600
    -0.00714
    -0.01370
    -0.22384
     0.03883
     0.08480
    -0.08594
    -0.13847
    -0.00714
    -0.08594
     0.06510
    -0.05967
    -0.09907
    -0.23041
    -0.17787
    -0.12534
    -0.18444
    -0.02684
    -0.23697
    -0.34861
    -0.11877
     0.07167
     0.02570
    -0.07280
    -0.17131
    -0.17131
    -0.26324
    -0.02684
    -0.16474
    -0.14504
    -0.15817
    -0.04654
    -0.01370
    -0.02027
    -0.00057
    -0.31578
    -0.22384
    -0.11877
    -0.12534
    -0.21071
    -0.04654
    -0.04654
    -0.05310
    -0.00714
    -0.11877
     0.21614
     0.26210
    -0.01370
    -0.72949
    -0.74919
    -0.43398
     0.30807
     0.03883
    -0.29608
    -0.25011
     0.05853
    -0.26324
    -0.48651
    -0.51278
     0.29494
     0.45911
    -0.27638
    -1.93122
    -1.96405
    -0.28951
     0.42628
     1.37190
     1.58204
     1.05012
     0.47224
    -0.88709
    -1.15633
    -0.57188
    -0.90022
    -0.29608
     1.00416
     1.82501
     2.10738
     1.04356
    -0.74262
    -0.79516
    -0.32891
     0.71522
     0.62328
     0.41971
     0.43284
     0.53791
     0.51164
     0.57075
     0.49851
     0.43941
     0.59701
     0.58388
     0.55761
     0.51164
     0.39344
     0.41971
     0.38031
     0.50508
     0.38031
     0.23584
     0.11763
     0.40001
     0.18987
     0.36061
     0.23584
     0.18987
     0.05197
     0.03227
     0.07167
     0.11763
     0.07167
     0.01913
    -0.00714
     0.07167
     0.05197
    -0.14504
    -0.18444
     0.01913
    -0.00714
    -0.07937
    -0.00714
    -0.02027
    -0.08594
    -0.14504
    -0.13191
    -0.02027
     0.05853
     0.06510
    -0.07937
    -0.17787
    -0.05967
    -0.05967
    -0.09907
     0.13077
    -0.14504
    -0.01370
    -0.00714
     0.06510
    -0.04654
    -0.06624
    -0.12534
    -0.00057
     0.01913
    -0.17131
     0.01913
    -0.13847
     0.01913
    -0.15161
    -0.04654
    -0.00714
     0.08480
    -0.02027
    -0.04654
    -0.13191
    -0.13191
     0.01256
    -0.07937
     0.04540
    -0.01370
     0.07823
    -0.07937
     0.05853
     0.20957
     0.02570
    -0.11877
    -0.07937
     0.02570
     0.01256
    -0.00057
     0.04540
     0.03883
    -0.11220
     0.05197
     0.05853
     0.02570
    -0.05310
    -0.00714
    -0.08594
     0.01256
     0.00600
    -0.19757
    -0.15817
    -0.07280
    -0.02684
    -0.05310
    -0.01370
    -0.09907
    -0.09250
    -0.18444
    -0.23697
    -0.09250
    -0.07280
    -0.04654
    -0.11877
    -0.17131
    -0.09907
    -0.05967
    -0.07937
    -0.09250
    -0.05310
    -0.15161
    -0.02684
    -0.11220
    -0.05310
    -0.08594
    -0.19101
    -0.13191
     0.04540
     0.07823
    -0.14504
    -0.20414
    -0.13191
    -0.11220
    -0.26324
    -0.16474
    -0.19101
    -0.19101
    -0.20414
    -0.01370
    -0.07937
    -0.03340
    -0.30264
    -0.33548
    -0.23041
    -0.28294
    -0.25668
    -0.21727
    -0.17787
     0.09137
    -0.00714
    -0.38801
    -0.65069
    -0.91993
    -0.36831
    -0.02027
    -0.34204
    -0.38144
    -0.08594
    -0.05310
    -0.49965
    -0.51935
    -0.12534
     0.64298
     0.04540
    -1.11036
    -2.50253
    -1.16946
     0.16360
     0.70208
     1.33906
     1.15519
     0.74805
    -0.34861
    -1.37960
    -0.97903
    -0.65069
    -0.65069
     0.24240
     0.90565
     1.28653
     0.99759
    -0.22384
    -0.86082
    -0.49308
     0.26210
     0.64298
     0.52478
     0.55761
     0.51821
     0.59701
     0.51821
     0.72178
     0.92535
     1.05669
     1.14206
     1.00416
     1.10923
     1.04356
     0.93849
     0.80715
     0.76775
     0.69552
     0.38687
     0.40657
     0.53791
     0.34091
     0.21614
     0.17674
     0.22270
     0.13733
     0.14390
     0.07823
    -0.11877
    -0.05310
    -0.18444
    -0.09250
    -0.13847
    -0.19757
    -0.29608
    -0.20414
    -0.21071
    -0.24354
    -0.31578
    -0.33548
    -0.41428
    -0.32891
    -0.38801
    -0.25668
    -0.36831
    -0.37488
    -0.42741
    -0.34204
    -0.11220
    -0.05310
    -0.25011
    -0.27638
    -0.28294
    -0.17131
    -0.23041
    -0.17131
    -0.27638
    -0.20414
    -0.07280
    -0.06624
    -0.04654
    -0.13191
     0.01256
    -0.30264
    -0.14504
    -0.05310
    -0.09250
    -0.11877
     0.03883
    -0.15161
    -0.03997
    -0.13847
    -0.02027
     0.09137
    -0.02027
     0.09137
    -0.03340
    -0.07937
     0.01913
    -0.07280
    -0.01370
     0.13077
    -0.05967
     0.03883
     0.07167
     0.05197
     0.12420
    -0.11220
    -0.03340
    -0.01370
    -0.00714
     0.09137
     0.07167
    -0.11220
    -0.03340
     0.07823
     0.03227
     0.11107
    -0.05967
    -0.15817
    -0.05310
    -0.07280
    -0.00057
    -0.21071
    -0.47338
    -0.20414
    -0.14504
     0.10450
     0.03227
    -0.14504
    -0.28294
    -0.18444
    -0.29608
    -0.00057
     0.01913
    -0.09250
    -0.06624
     0.00600
     0.05853
     0.01913
     0.05197
     0.07167
     0.00600
     0.02570
    -0.06624
     0.07823
     0.04540
    -0.03340
    -0.28294
    -0.06624
     0.05197
    -0.00057
     0.06510
    -0.11220
    -0.04654
    -0.11877
    -0.12534
    -0.11877
     0.07167
     0.11107
     0.22927
     0.53134
     0.75462
     0.17017
    -0.69009
    -0.90679
    -0.40771
    -0.17131
     0.06510
     0.18330
     0.28181
     0.00600
    -0.48651
    -0.67695
    -0.09250
     0.51821
    -0.28294
    -1.94435
    -2.45656
    -0.67039
     0.27524
     1.01729
     1.44413
     1.03699
     0.41314
    -0.86739
    -1.60288
    -0.75575
    -0.79516
    -0.68352
     0.34747
     0.86625
     0.93849
     0.34091
    -1.14976
    -0.99873
    -0.52592
     0.23584
     0.32777
     0.23584
    -0.01370
     0.16360
     0.29494
     0.47881
     0.62328
     0.83342
     0.73492
     0.91222
     0.97789
     0.96476
     1.01072
     0.83999
     0.66925
     0.51164
     0.50508
     0.62328
     0.62328
     0.27524
     0.36717
     0.34747
     0.38031
     0.39344
     0.22270
     0.13733
     0.15704
     0.22927
     0.26210
     0.17674
     0.19644
    -0.04654
    -0.07937
     0.19644
     0.18987
     0.23584
    -0.02684
    -0.06624
     0.01256
     0.01256
    -0.11220
    -0.05310
    -0.19101
    -0.06624
     0.04540
     0.05853
    -0.11877
     0.01913
    -0.24354
    -0.05310
    -0.04654
    -0.08594
    -0.20414
    -0.12534
    -0.00714
    -0.13191
    -0.09907
    -0.02027
     0.01256
    -0.08594
     0.01913
    -0.07280
    -0.06624
    -0.00714
    -0.17787
    -0.11877
     0.11107
     0.13733
    -0.11220
     0.05853
    -0.01370
     0.11107
     0.01913
    -0.11220
    -0.03340
     0.01256
     0.03883
     0.05853
     0.06510
     0.07167
    -0.02684
    -0.11220
     0.13733
     0.08480
     0.04540
    -0.03340
     0.06510
    -0.09250
     0.02570
    -0.01370
    -0.05967
    -0.01370
    -0.00714
     0.13077
     0.09137
     0.00600
    -0.15161
    -0.32234
     0.02570
     0.02570
    -0.05967
    -0.06624
    -0.11220
    -0.15817
    -0.14504
    -0.13191
    -0.03997
    -0.21071
    -0.18444
    -0.17131
    -0.22384
     0.01256
    -0.11877
    -0.38144
    -0.05310
    -0.07937
    -0.02027
    -0.20414
    -0.10564
    -0.32891
    -0.03340
    -0.08594
    -0.12534
    -0.17131
    -0.15161
    -0.11220
    -0.13191
    -0.03340
    -0.04654
    -0.09907
    -0.21727
     0.06510
    -0.14504
    -0.15161
    -0.12534
    -0.05310
    -0.11877
    -0.15161
     0.07167
     0.09137
     0.01256
     0.03883
    -0.19757
    -0.03997
    -0.46681
    -0.79516
    -0.84112
     0.05853
     0.16360
    -0.32234
    -0.37488
    -0.25011
     0.32777
     0.13733
    -1.61601
    -2.77834
    -1.47154
    -0.22384
     0.78745
     1.04356
     0.98446
     0.53791
    -0.91336
    -2.16106
    -1.66854
    -1.22857
    -0.99873
    -0.09907
     0.36717
     0.24897
    -0.07280
    -1.13663
    -1.44527
    -0.87396
    -0.00714
     0.09793
    -0.11877
    -0.07937
    -0.11220
     0.17017
     0.62985
     0.82029
     0.82685
     0.85969
     0.92535
     0.87282
     1.03042
     1.01072
     0.97132
     0.83342
     0.62328
     0.40001
     0.49194
     0.53134
     0.34747
     0.21614
     0.30807
     0.30807
     0.31464
     0.20300
     0.22270
     0.05197
     0.01913
    -0.04654
     0.05853
     0.08480
    -0.02684
     0.11107
    -0.10564
    -0.05310
    -0.03340
    -0.06624
    -0.06624
    -0.09250
    -0.11220
    -0.09250
    -0.01370
    -0.11220
    -0.19101
    -0.17131
    -0.03340
    -0.04654
     0.00600
    -0.03997
    -0.09250
    -0.16474
    -0.03340
    -0.19101
    -0.03340
     0.05853
    -0.15161
     0.01256
    -0.00057
    -0.05967
     0.14390
    -0.02684
    -0.01370
    -0.01370
     0.11763
    -0.00714
     0.13733
     0.07823
    -0.00714
    -0.01370
     0.07167
     0.08480
     0.21614
    -0.00057
    -0.03997
     0.01256
    -0.12534
     0.02570
     0.01913
     0.14390
     0.05853
     0.07167
    -0.00714
    -0.06624
     0.03883
     0.01913
    -0.16474
     0.01913
     0.09137
     0.01256
     0.03883
    -0.04654
    -0.01370
    -0.14504
     0.07167
     0.06510
     0.05197
     0.07823
    -0.09907
     0.02570
     0.07167
     0.12420
     0.06510
     0.16360
     0.04540
     0.22270
     0.25554
     0.30151
     0.25554
     0.09137
     0.17017
     0.15047
     0.27524
     0.38687
     0.22927
     0.05853
    -0.04654
    -0.30921
    -0.59158
    -0.56532
    -0.28294
    -0.34204
    -0.35518
    -0.40115
    -0.68352
    -0.71635
    -0.59158
    -0.59158
    -0.31578
    -0.26324
    -0.17131
    -0.09907
    -0.36174
    -0.19101
     0.17017
     0.23584
     0.26867
     0.06510
     0.18987
     0.52478
     0.36061
     0.08480
    -0.18444
    -0.23697
     0.10450
     0.03883
    -0.16474
    -0.08594
     0.21614
     0.45254
     0.55105
    -0.84769
    -2.15449
    -1.36647
    -0.16474
     1.14206
     1.06326
     1.14206
     0.29494
    -1.66854
    -3.04758
    -2.27926
    -1.58318
    -0.80829
    -0.13847
    -0.15161
    -0.45368
    -1.43870
    -2.15449
    -1.82615
    -1.07096
    -0.27638
    -0.56532
    -0.41428
    -0.44711
    -0.11220
     0.32121
     0.74148
     0.86625
     0.87282
     0.93192
     1.07639
     0.99759
     0.96476
     0.98446
     1.11579
     0.79402
     0.73492
     0.74148
     0.74148
     0.53134
     0.58388
     0.20957
     0.36061
     0.38031
     0.39344
     0.36061
     0.24897
     0.24897
     0.33434
     0.22270
     0.38687
     0.20300
     0.12420
     0.09137
     0.19644
     0.15704
     0.07167
     0.11763
     0.13733
     0.26210
     0.09793
     0.19644
     0.09137
     0.03227
     0.01913
     0.02570
     0.20957
     0.08480
     0.10450
    -0.02027
     0.10450
     0.10450
     0.13077
     0.03883
     0.13733
     0.03883
     0.09793
     0.20300
     0.06510
     0.16360
     0.06510
     0.01913
     0.07823
     0.30151
     0.18330
     0.16360
     0.19644
     0.20957
     0.09793
     0.05853
     0.05853
     0.14390
     0.16360
     0.18330
     0.19644
     0.15047
     0.18987
     0.15047
     0.09137
     0.18330
     0.13733
     0.02570
     0.06510
     0.23584
     0.35404
     0.09793
     0.00600
     0.21614
     0.20300
     0.30151
     0.18330
     0.04540
     0.18330
     0.03883
     0.10450
     0.35404
     0.24897
     0.08480
     0.11107
     0.21614
     0.17017
     0.11107
     0.00600
     0.09137
     0.11107
     0.17674
     0.13733
     0.14390
     0.07823
    -0.03340
     0.09793
     0.17017
     0.12420
    -0.03997
    -0.03997
     0.05197
     0.11107
     0.08480
     0.11107
    -0.05967
    -0.04654
     0.13733
     0.07823
     0.13077
     0.05197
     0.00600
    -0.03997
     0.03883
     0.17017
     0.17017
    -0.06624
     0.07167
    -0.00714
     0.09137
     0.10450
     0.09137
     0.03883
    -0.03997
    -0.03340
     0.02570
     0.04540
    -0.13191
    -0.11220
     0.03227
     0.13077
     0.11763
    -0.04654
     0.03883
    -0.02684
     0.01256
     0.01913
     0.01256
     0.12420
    -0.03997
     0.12420
    -0.01370
     0.19644
     0.07167
     0.03883
    -0.11877
     0.03227
     0.15704
    -0.12534
     0.01913
    -0.09907
    -0.02027
    -0.03340
    -0.08594
    -0.05310
     0.01256
     0.04540
    -0.13847
    -0.08594
    -0.18444
    -0.14504
    -0.22384
    -0.06624
     0.03227
     0.01913
    -0.04654
    -0.13191
    -0.03997
    -0.13191
    -0.13847
    -0.17787
    -0.26324
    -0.19757
     0.01913
     0.00600
    -0.00057
     0.12420
     0.17017
     0.54448
     1.07639
     0.84655
     0.95819
     1.11579
     2.29782
     3.44702
     2.88884
     2.77720
     3.50612
     2.40946
    -2.68640
    -3.75023
    -3.23802
    -2.64043
    -0.44711
     0.52478
    -0.45368
    -1.51094
    -2.45656
    -3.40219
    -3.99977
    -3.88157
    -3.16578
    -2.21359
    -1.20887
    -0.09250
     0.66268
     1.21430
     1.52950
     1.72651
     1.75934
     1.64771
     1.50980
     1.49667
     1.20116
     1.02386
     0.68895
     0.64955
     0.55105
     0.40001
     0.34091
     0.36717
     0.22270
     0.15047
     0.23584
     0.19644
     0.13733
    -0.03340
    -0.00057
     0.13733
     0.03227
    -0.04654
     0.13733
    -0.02684
    -0.05967
    -0.02684
    -0.06624
    -0.00057
    -0.03340
    -0.00714
    -0.04654
    -0.00714
    -0.03997
    -0.15161
    -0.10564
     0.03227
    -0.02027
     0.02570
    -0.03997
    -0.02684
    -0.07280
     0.03227
     0.05853
    -0.03997
     0.01913
     0.03227
     0.06510
     0.09793
     0.08480
    -0.07280
     0.01256
     0.11763
     0.24897
     0.05197
     0.03883
     0.07823
    -0.07280
    -0.07280
     0.01913
     0.05853
     0.04540
    -0.02027
     0.02570
    -0.02027
     0.08480
    -0.02684
    -0.27638
     0.05197
     0.11107
    -0.02027
     0.07167
    -0.06624
    -0.05967
    -0.02684
    -0.00057
     0.00600
     0.07167
    -0.03997
    -0.01370
     0.03227
     0.03883
    -0.07937
    -0.19101
    -0.04654
     0.05853
     0.05853
    -0.09907
    -0.03997
     0.00600
    -0.15161
    -0.00714
    -0.08594
     0.00600
    -0.01370
    -0.09907
    -0.02684
    -0.03997
    -0.01370
    -0.07280
    -0.14504
    -0.02027
     0.01256
    -0.13191
    -0.11220
    -0.02027
    -0.14504
    -0.05967
    -0.14504
     0.08480
    -0.02027
    -0.02027
    -0.04654
    -0.00057
    -0.00714
    -0.05967
    -0.06624
     0.01256
     0.02570
    -0.00714
     0.03883
    -0.04654
     0.01256
    -0.02027
    -0.00057
    -0.05967
    -0.00714
     0.15704
    -0.00714
    -0.06624
     0.04540
    -0.00714
    -0.00714
     0.05853
     0.06510
     0.01913
     0.07167
     0.03883
     0.02570
    -0.01370
    -0.15161
    -0.03997
     0.04540
    -0.09907
    -0.10564
    -0.09250
    -0.05967
    -0.21071
    -0.19101
    -0.31578
    -0.20414
    -0.17787
    -0.26981
    -0.16474
    -0.23697
    -0.23697
    -0.19757
    -0.23697
    -0.00714
    -0.12534
     0.02570
    -0.15817
    -0.03997
     0.02570
    -0.10564
    -0.19757
     0.03883
    -0.02684
     0.01913
    -0.09250
    -0.01370
    -0.09907
    -0.15161
    -0.17131
    -0.19101
     0.01913
    -0.09250
    -0.09250
    -0.03997
    -0.03340
     0.02570
     0.04540
     0.16360
    -0.05310
    -0.00714
    -0.03997
     0.23584
     0.04540
    -0.74262
    -1.00529
    -0.38801
     0.36717
    -0.05310
    -0.23697
     0.27524
     0.98446
     0.55105
    -2.10852
    -2.75207
    -1.82615
    -0.53905
     0.85312
     1.93665
     2.10082
     1.34563
    -0.65725
    -1.73421
    -0.98559
    -0.44055
    -0.11220
     0.55105
     0.95819
     1.63457
     1.16176
    -1.41244
    -0.43398
     0.28181
     0.50508
     0.19644
     0.13077
    -0.04654
    -0.09907
     0.06510
     0.11107
     0.36061
     0.43941
     0.43941
     0.40001
     0.53134
     0.46568
     0.38031
     0.37374
     0.32121
     0.38687
     0.25554
     0.32121
     0.13733
     0.28837
     0.13077
     0.11763
     0.25554
     0.11107
     0.03883
    -0.09907
     0.06510
     0.02570
    -0.20414
     0.03227
     0.01913
    -0.13191
    -0.12534
    -0.04654
    -0.04654
    -0.11877
    -0.17787
    -0.17787
    -0.23041
    -0.07280
    -0.21727
    -0.17131
    -0.17131
    -0.09250
    -0.15817
    -0.13191
    -0.03340
    -0.28294
    -0.20414
    -0.13191
    -0.11877
    -0.17131
    -0.17131
    -0.14504
    -0.17131
    -0.00057
    -0.01370
    -0.05967
    -0.20414
    -0.09907
    -0.21727
    -0.13191
     0.09137
    -0.01370
    -0.11220
    -0.09250
    -0.02684
    -0.02027
     0.01913
     0.01256
    -0.06624
    -0.09250
    -0.05310
     0.01913
     0.00600
    -0.07280
    -0.05310
    -0.17131
     0.01913
     0.11763
    -0.09907
     0.01913
     0.03227
    -0.02684
    -0.02684
    -0.05310
    -0.04654
     0.01913
    -0.05967
     0.03227
     0.07823
    -0.02027
     0.05853
    -0.11220
    -0.11877
     0.09137
    -0.06624
    -0.09907
    -0.23041
    -0.13847
    -0.02027
    -0.15161
    -0.15817
    -0.03340
    -0.00057
    -0.09250
    -0.04654
    -0.19757
    -0.06624
    -0.14504
    -0.10564
     0.00600
     0.03883
    -0.00714
     0.01913
     0.01913
     0.07823
    -0.08594
    -0.02027
    -0.09907
    -0.00714
    -0.05310
     0.07167
    -0.00714
    -0.03340
    -0.07280
    -0.05967
     0.20957
     0.09137
     0.01913
    -0.08594
    -0.06624
     0.13077
    -0.07280
    -0.08594
    -0.22384
     0.03883
     0.10450
    -0.07937
    -0.09907
    -0.18444
    -0.28951
    -0.32891
    -0.20414
    -0.16474
    -0.30264
    -0.26324
    -0.28951
    -0.15161
    -0.15161
    -0.14504
    -0.11877
    -0.21071
    -0.09250
    -0.12534
    -0.11877
    -0.19757
    -0.15161
    -0.29608
    -0.15161
     0.11107
     0.13077
     0.21614
     0.06510
     0.57075
     0.43941
     0.15047
    -0.05967
    -0.09250
     0.60358
     0.74148
    -0.13191
    -0.90679
    -0.57188
    -0.22384
     0.22270
     0.50508
     0.89909
     0.85969
    -1.14976
    -3.73710
    -3.49412
    -1.49781
     0.43284
     1.91038
     1.54920
     0.59701
    -0.17131
    -1.69481
    -2.04285
    -1.46497
    -1.18917
     0.17017
     1.15519
     1.86441
     1.62144
    -0.12534
    -0.90022
    -0.53905
     0.31464
     0.37374
     0.24897
     0.48538
     0.40001
     0.36061
     0.43941
     0.45911
     0.45254
     0.61671
     0.57075
     0.38687
     0.34091
     0.26210
     0.36061
     0.26210
     0.14390
     0.01913
     0.03883
     0.17674
     0.07823
     0.20957
     0.02570
    -0.00714
    -0.15161
    -0.08594
     0.07823
     0.03883
    -0.13191
    -0.07937
    -0.09250
    -0.08594
     0.01913
    -0.09250
    -0.06624
    -0.11877
    -0.01370
    -0.22384
    -0.07280
    -0.16474
    -0.16474
    -0.22384
    -0.05967
     0.05853
    -0.00057
    -0.14504
    -0.24354
    -0.05310
    -0.07280
    -0.11220
    -0.15161
    -0.08594
    -0.11220
    -0.11877
    -0.07280
    -0.14504
    -0.07937
    -0.23041
    -0.03997
    -0.05310
    -0.21727
    -0.09250
    -0.22384
    -0.10564
    -0.23697
    -0.07280
    -0.10564
    -0.11220
    -0.09250
    -0.04654
    -0.07280
    -0.13847
    -0.08594
    -0.28294
    -0.12534
     0.07167
    -0.03997
    -0.09250
    -0.14504
     0.01256
    -0.10564
    -0.02684
    -0.11220
    -0.06624
    -0.03340
    -0.11877
     0.04540
     0.01913
    -0.03997
    -0.19101
    -0.13191
     0.11763
     0.04540
    -0.05310
    -0.05310
    -0.09250
    -0.09250
     0.00600
    -0.09907
    -0.15817
    -0.04654
     0.03227
    -0.05967
     0.00600
     0.01913
    -0.05310
    -0.25011
    -0.05967
     0.09793
    -0.07280
    -0.00057
    -0.09250
    -0.11877
    -0.00714
    -0.06624
    -0.02027
    -0.05310
    -0.07937
    -0.15161
    -0.04654
     0.02570
     0.03883
    -0.21727
    -0.05310
    -0.02684
     0.14390
    -0.02684
     0.00600
    -0.08594
    -0.00714
    -0.15161
    -0.04654
    -0.01370
     0.00600
    -0.11877
    -0.02684
    -0.02027
    -0.00714
    -0.07937
    -0.12534
     0.09137
    -0.03340
    -0.09907
    -0.13847
    -0.03997
    -0.09907
    -0.04654
    -0.03340
    -0.03340
     0.00600
     0.18330
     0.09137
    -0.00057
    -0.03997
    -0.00714
    -0.00714
     0.16360
     0.11107
    -0.00057
    -0.02027
     0.03227
     0.01913
    -0.03340
    -0.02027
     0.02570
    -0.00714
     0.06510
    -0.02027
    -0.00057
    -0.11877
    -0.15161
    -0.21071
    -0.06624
     0.07167
    -0.07280
    -0.00714
    -0.00057
    -0.08594
    -0.34204
    -0.25011
    -0.17131
    -0.08594
    -0.19101
    -0.05967
    -0.03340
    -0.00714
    -0.08594
     0.15704
     0.18987
     0.42628
     0.24897
    -0.15817
    -0.51278
    -0.43398
    -0.23697
     0.28181
     0.61015
     0.56418
     0.78088
     0.34091
    -0.56532
    -0.59815
     0.72178
     2.20589
     1.19459
     0.59701
     1.94321
     3.43388
     2.09425
    -0.42741
    -2.95564
    -2.24642
    -1.65541
    -0.39458
     0.30807
     1.49010
    -0.14504
    -1.58318
    -2.42373
    -2.75864
    -2.75864
    -2.27926
    -1.61601
    -1.16290
    -0.59158
    -0.32891
     0.17017
     0.32777
     0.32121
     0.57731
     0.57075
     0.65611
     0.55105
     0.54448
     0.40001
     0.49194
     0.26210
     0.30807
     0.35404
     0.18330
     0.33434
     0.25554
     0.18330
     0.16360
     0.06510
     0.07167
     0.11107
     0.09793
     0.02570
    -0.03340
     0.03227
    -0.04654
    -0.15161
    -0.09250
     0.05853
     0.02570
    -0.02027
    -0.07937
    -0.13191
    -0.22384
    -0.13847
    -0.11877
    -0.21727
     0.01913
    -0.04654
    -0.13191
    -0.08594
    -0.03340
    -0.24354
    -0.12534
    -0.15161
    -0.06624
    -0.19101
    -0.03340
    -0.11220
    -0.22384
    -0.03340
    -0.09250
    -0.11877
     0.00600
    -0.08594
    -0.14504
    -0.20414
    -0.11220
    -0.09907
    -0.07937
    -0.09250
    -0.07280
    -0.13191
    -0.00714
     0.04540
    -0.01370
    -0.16474
    -0.25011
    -0.05310
     0.08480
    -0.03997
    -0.02684
    -0.08594
    -0.11220
     0.06510
    -0.12534
    -0.03340
    -0.03997
    -0.07937
    -0.16474
     0.07167
    -0.04654
    -0.08594
    -0.15817
    -0.02684
    -0.15161
     0.03227
     0.01913
     0.01913
    -0.02684
    -0.04654
    -0.22384
    -0.06624
     0.05853
     0.05197
     0.01256
     0.01256
    -0.00714
     0.03227
     0.07823
    -0.01370
     0.05197
     0.08480
     0.13077
     0.02570
     0.09137
     0.11763
     0.01256
    -0.05310
     0.22927
     0.20300
     0.00600
     0.09137
     0.17017
     0.05853
     0.03227
     0.12420
    -0.05967
     0.11107
     0.24240
     0.09137
     0.05197
     0.09793
     0.03227
     0.03883
     0.07823
     0.04540
    -0.03997
     0.09793
     0.03883
     0.18330
    -0.08594
    -0.09250
     0.07823
    -0.03340
     0.07167
     0.12420
    -0.05310
    -0.04654
     0.07823
     0.07167
     0.21614
     0.36061
     0.27524
     0.44598
     0.65611
     1.01729
     1.58860
     2.58020
     3.50612
     3.97236
     2.59333
    -1.47154
    -3.78306
    -3.97350
    -5.15553
    -3.88813
    -0.46681
     0.86625
    -0.32234
    -2.82431
    -4.04574
    -4.60392
    -4.65645
    -3.57292
    -2.53537
    -1.79988
    -0.86082
    -0.65069
     0.32777
     1.83158
     2.79033
     2.54079
     1.63457
     1.51637
     1.57547
     1.64114
     1.46383
     1.05669
     0.98446
     0.65611
     0.45911
     0.24897
     0.32777
     0.36717
     0.28837
     0.37374
     0.40657
     0.38687
     0.21614
     0.37374
     0.43941
     0.31464
     0.24240
     0.38031
     0.20957
     0.11763
     0.07823
     0.04540
    -0.02684
     0.16360
     0.09793
    -0.00057
     0.05197
    -0.00714
    -0.05967
    -0.00714
     0.09793
    -0.04654
    -0.17131
    -0.01370
    -0.00714
    -0.07280
    -0.07937
    -0.02684
    -0.02684
    -0.00714
     0.12420
    -0.06624
    -0.10564
    -0.19101
    -0.03997
     0.03883
     0.05197
     0.09137
    -0.07280
     0.01913
     0.11107
     0.12420
     0.09793
     0.03227
    -0.03340
     0.03883
     0.05853
     0.01913
    -0.03997
    -0.03340
    -0.03997
    -0.05310
     0.02570
     0.04540
    -0.07280
    -0.19757
    -0.09250
    -0.07937
    -0.07280
    -0.15817
    -0.15161
    -0.08594
    -0.09907
     0.02570
    -0.11220
    -0.11877
    -0.14504
    -0.30264
    -0.09907
    -0.02027
    -0.03997
    -0.19757
    -0.06624
    -0.11877
    -0.09907
    -0.11220
    -0.13847
    -0.16474
    -0.05967
    -0.04654
    -0.15161
    -0.05967
    -0.03340
    -0.19101
    -0.05967
     0.04540
    -0.07280
    -0.03997
     0.29494
     0.26867
    -0.02684
    -0.09250
    -0.06624
     0.11107
    -0.06624
     0.19644
     0.07167
     0.12420
    -0.03340
    -0.00714
    -0.11220
     0.09137
     0.07167
    -0.14504
    -0.05967
    -0.18444
     0.05853
     0.04540
     0.07167
     0.07823
     0.23584
     0.44598
     0.72178
     1.41130
     2.24529
     2.88227
     3.02017
     1.24056
    -2.38433
    -4.30184
    -4.19677
    -4.53825
    -2.39090
    -0.13191
     0.28181
    -1.05126
    -3.49412
    -4.45288
    -4.61705
    -4.14424
    -3.44816
    -2.20046
    -1.36647
    -0.53905
     0.47881
     0.95162
     1.32593
     1.49010
     1.71994
     2.20589
     2.23215
     2.41603
     2.48169
     2.42916
     2.17305
     1.63457
     1.16833
     1.39817
     1.42443
     1.22086
     1.29966
     0.83999
     0.22927
    -0.05310
     0.06510
    -0.13847
    -0.07280
    -0.11220
    -0.35518
    -0.72292
    -0.80172
    -1.05126
    -0.95276
    -0.94619
    -0.90679
    -0.91336
    -0.65725
    -0.30264
    -0.34204
    -0.25011
    -0.05967
    -0.15817
     0.08480
    -0.09907
     0.04540
    -0.11877
     0.04540
    -0.03340
    -0.07937
     0.05853
    -0.00057
    -0.13847
     0.03227
    -0.09250
    -0.11877
    -0.09250
    -0.02027
    -0.13191
    -0.03340
    -0.13847
    -0.03340
    -0.07280
    -0.07280
    -0.03997
    -0.09907
     0.00600
    -0.11220
    -0.09250
    -0.06624
     0.05853
     0.10450
     0.10450
     0.05853
     0.05853
     0.07167
     0.13733
     0.13077
     0.17674
     0.11107
     0.05197
     0.16360
     0.20300
     0.10450
     0.10450
     0.01256
     0.21614
     0.24897
     0.02570
     0.11763
     0.04540
     0.03227
     0.13733
     0.03883
     0.07823
    -0.02684
     0.07823
     0.15047
     0.13077
     0.12420
     0.08480
    -0.23697
     0.07167
     0.23584
    -0.00714
     0.07823
     0.01913
     0.07823
     0.01256
     0.13733
     0.10450
     0.00600
     0.13077
     0.00600
    -0.00714
     0.14390
     0.10450
     0.03883
     0.04540
     0.20300
     0.04540
     0.12420
     0.05853
     0.05197
    -0.03997
     0.01256
     0.13077
    -0.00714
    -0.00714
     0.06510
     0.01913
     0.09137
     0.18330
    -0.02027
    -0.02684
     0.13733
     0.24897
     0.15047
     0.39344
     0.64298
     0.94505
     1.46383
     2.37662
     3.03331
     1.79218
    -0.63098
    -4.18364
    -4.47258
    -2.89654
    -1.28767
    -0.95933
    -1.19573
    -1.12350
    -1.86555
    -2.79804
    -3.18548
    -3.22488
    -3.02788
    -2.55507
    -1.64228
    -1.01843
    -0.27638
     0.50508
     1.35220
     1.80531
     2.37662
     2.21245
     2.05485
     1.79218
     1.37190
     1.20116
     1.03042
     1.01072
     0.77432
     0.59045
     0.47881
     0.45254
     0.55105
     0.66268
     0.22270
     0.09793
     0.11763
    -0.64412
    -0.83456
    -0.48651
    -0.48651
    -0.12534
    -0.09250
    -0.28294
    -0.28951
    -0.41428
    -0.30264
    -0.40115
    -0.35518
    -0.28294
    -0.25011
    -0.30921
    -0.08594
    -0.06624
    -0.04654
    -0.01370
     0.03883
    -0.03340
     0.12420
     0.17017
    -0.00057
     0.01913
     0.02570
     0.11763
     0.17674
     0.24897
     0.03227
     0.05853
     0.10450
     0.11763
     0.02570
     0.15704
     0.09793
     0.11763
     0.07823
     0.15704
     0.07823
    -0.00057
     0.07167
    -0.02684
     0.06510
     0.02570
     0.02570
    -0.15161
    -0.04654
    -0.07280
    -0.09907
    -0.05310
    -0.03997
    -0.19757
    -0.13191
    -0.17131
    -0.19757
    -0.24354
    -0.23041
    -0.38801
    -0.34861
    -0.23697
    -0.31578
    -0.36174
    -0.28951
    -0.34861
    -0.34204
    -0.49965
    -0.40771
    -0.39458
    -0.35518
    -0.34204
    -0.30264
    -0.32234
    -0.34204
    -0.36174
    -0.30264
    -0.15161
    -0.19757
    -0.18444
    -0.10564
    -0.17131
    -0.15161
    -0.18444
    -0.05967
    -0.11220
    -0.15161
    -0.07280
    -0.09907
    -0.09907
    -0.13191
    -0.11220
    -0.21071
    -0.11220
    -0.09250
    -0.19757
    -0.26981
    -0.22384
    -0.22384
    -0.28294
    -0.08594
    -0.11877
    -0.21727
    -0.21727
    -0.08594
    -0.17131
    -0.20414
    -0.13847
    -0.25011
    -0.11877
    -0.14504
    -0.00057
     0.03227
     0.08480
     0.05853
     0.11107
     0.37374
     0.66268
     0.98446
     1.49667
     2.34379
     1.37847
    -0.74262
    -3.18548
    -3.55979
    -2.18732
    -1.46497
    -0.53905
    -0.99873
    -1.42557
    -1.79331
    -2.52880
    -2.79147
    -2.55507
    -2.39090
    -2.08225
    -1.45841
    -0.66382
     0.06510
     0.46568
     1.17489
     1.64114
     1.61487
     1.90381
     2.02202
     1.50980
     1.00416
     0.63641
     1.10923
     1.77248
     1.60830
     1.12893
     1.03042
     0.75462
     0.22927
    -0.01370
    -0.48651
    -0.49308
    -0.18444
     0.13077
     0.10450
    -0.09250
    -0.10564
    -0.40771
    -0.75575
    -0.63098
    -0.62442
    -0.83456
    -0.64412
    -0.49308
    -0.30921
    -0.30264
    -0.31578
    -0.30921
    -0.07937
    -0.09907
    -0.07280
    -0.11220
    -0.02027
    -0.13847
    -0.09250
    -0.03340
     0.07167
     0.03883
    -0.07937
     0.01913
     0.13733
     0.01256
     0.07823
     0.07167
     0.03227
     0.15704
     0.18330
     0.19644
     0.08480
     0.11763
     0.24240
     0.17674
     0.38687
     0.28837
     0.16360
     0.20300
     0.37374
     0.45911
     0.29494
     0.36717
     0.34747
     0.34091
     0.51164
     0.49194
     0.41971
     0.40001
     0.26867
     0.32121
     0.46568
     0.54448
     0.30151
     0.38687
     0.38687
     0.41971
     0.40657
     0.28837
     0.28181
     0.32121
     0.38687
     0.43941
     0.36061
     0.37374
     0.22927
     0.19644
     0.31464
     0.45254
     0.41971
     0.28181
     0.21614
     0.22270
     0.18987
     0.29494
     0.14390
     0.23584
     0.11763
     0.28837
     0.16360
     0.11763
     0.09137
     0.10450
     0.07167
     0.18987
     0.26867
     0.03227
     0.38031
     0.46568
     0.58388
     0.86625
     1.54264
     1.96291
     2.74437
     3.40762
     2.30439
    -0.18444
    -1.65541
    -2.67984
    -2.45656
    -2.66014
    -2.14792
    -1.45841
    -1.30080
    -1.93778
    -2.37119
    -3.77650
    -4.43975
    -4.55795
    -4.23618
    -3.17892
    -1.98375
    -0.59815
     0.20957
     0.68895
     1.13549
     1.48354
     1.72651
     1.81844
     1.85784
     1.88411
     2.00888
     1.95635
     1.87754
     1.91038
     1.92351
     1.86441
     1.47697
     1.13549
     0.71522
     0.80715
     0.90565
     1.14206
     1.24056
     1.13549
     0.93192
     0.73492
     0.66268
     0.63641
     0.55761
     0.52478
     0.32121
     0.17674
     0.15704
     0.27524
     0.19644
     0.16360
    -0.04654
     0.09137
     0.20300
     0.16360
    -0.15817
    -0.53905
    -0.57188
    -0.49308
    -0.47338
    -0.16474
    -0.17787
    -0.16474
    -0.26981
    -0.36831
    -0.38144
    -0.40115
    -0.45368
    -0.42085
    -0.12534
     0.09793
    -0.01370
     0.07167
     0.13733
     0.13733
     0.19644
     0.14390
     0.09793
     0.14390
     0.14390
     0.16360
     0.18987
     0.01256
     0.02570
     0.01913
     0.05853
     0.10450
     0.06510
    -0.03340
     0.12420
     0.32121
     0.30151
     0.24897
    -0.02684
    -0.58502
    -0.78202
    -0.74919
    -0.57188
    -0.03340
     0.20300
     0.22927
    -0.08594
    -0.59158
    -0.62442
    -0.53248
    -0.47338
    -0.17131
    -0.07937
     0.07167
     0.17017
     0.26867
     0.24897
     0.34091
     0.43284
     0.36717
     0.38031
     0.42628
     0.30151
     0.39344
     0.24897
     0.03883
    -0.13191
     0.16360
     0.52478
     0.44598
     0.05197
     0.47881
     0.61671
     0.80715
     0.71522
     0.27524
    -0.38801
    -1.08410
    -1.46497
    -1.30737
    -0.81486
    -0.98559
    -1.28110
    -1.78018
    -1.73421
    -0.40115
    -1.53721
    -3.27742
    -2.76520
    -1.79988
    -1.15633
    -0.80829
    -0.74262
    -0.48651
    -0.39458
    -0.02684
     0.42628
     0.55105
     0.64955
     0.91222
     0.83999
     0.90565
     1.01072
     0.83999
     0.57731
     0.54448
     0.65611
     0.63641
     0.63641
     0.49851
     0.35404
     0.22270
     0.34091
     0.29494
     0.12420
     0.29494
     0.28181
     0.16360
     0.18987
     0.23584
     0.18330
     0.18330
     0.28837
     0.22270
     0.23584
     0.22927
     0.05853
    -0.07937
    -0.10564
     0.01913
    -0.14504
    -0.09250
    -0.07937
    -0.09907
    -0.19101
    -0.23697
    -0.13847
    -0.17131
    -0.14504
    -0.17131
    -0.32234
    -0.05967
    -0.07937
    -0.04654
    -0.05967
     0.28837
     0.25554
     0.48538
     0.72178
     0.23584
     0.19644
     0.11763
     0.35404
     0.53134
     0.10450
     0.08480
     0.10450
    -0.06624
    -0.34861
    -0.61128
    -0.58502
    -0.14504
    -0.03997
    -0.37488
    -0.61128
    -0.70322
    -0.60472
    -0.46025
    -0.34204
    -0.26981
    -0.23041
    -0.01370
     0.06510
     0.14390
     0.18330
     0.13077
     0.03227
     0.24897
     0.27524
     0.34091
     0.18987
     0.20300
     0.21614
     0.23584
     0.12420
     0.16360
     0.18330
     0.17674
     0.09137
     0.06510
     0.11763
     0.22927
     0.09137
     0.09793
     0.26867
     0.15047
     0.16360
     0.05197
     0.15047
     0.15047
     0.01913
     0.19644
     0.08480
     0.32777
     0.15704
     0.20300
     0.11107
     0.11107
     0.09137
     0.13733
     0.32777
     0.17674
     0.24897
     0.28181
     0.30151
     0.51164
     0.75462
     1.12236
     1.69367
     2.14022
     2.85600
     3.99206
     4.69472
     4.35324
     2.86914
    -1.41244
    -5.31314
    -6.27189
    -3.46129
     0.99102
     3.90670
     3.04644
     0.09137
    -3.11325
    -4.80092
    -5.21463
    -4.71555
    -3.55979
    -2.37119
    -1.22200
    -0.46681
     0.20957
     0.95819
     1.09609
     0.72178
     0.64298
     0.49194
     0.45254
     0.34091
     0.32121
     0.09793
     0.25554
     0.26867
     0.20300
     0.17017
     0.22927
     0.28181
     0.14390
     0.24240
     0.18987
     0.24240
     0.22270
     0.16360
     0.28837
     0.20300
     0.05853
     0.21614
     0.28181
     0.15704
     0.15704
     0.04540
     0.03227
     0.16360
     0.07167
     0.24240
     0.18330
     0.15704
     0.07167
     0.14390
     0.07823
     0.15704
    -0.03340
     0.04540
     0.08480
     0.09793
     0.07167
     0.05853
    -0.03340
     0.13077
     0.00600
    -0.07280
     0.09793
     0.03883
    -0.02027
     0.00600
    -0.00057
    -0.02027
    -0.13191
    -0.07937
    -0.07937
     0.07823
     0.02570
     0.02570
    -0.03340
     0.07167
    -0.02684
    -0.15161
     0.01256
     0.10450
     0.02570
    -0.01370
     0.12420
     0.00600
     0.01913
    -0.01370
    -0.04654
    -0.06624
    -0.00714
    -0.03340
     0.03227
     0.00600
     0.00600
    -0.12534
     0.04540
     0.00600
     0.01256
    -0.07280
     0.05853
     0.03227
    -0.03340
    -0.07937
    -0.10564
     0.09137
     0.05197
     0.11107
     0.04540
    -0.13847
    -0.02684
    -0.11220
    -0.03340
     0.11107
    -0.05310
    -0.09907
    -0.11220
    -0.02027
     0.04540
    -0.15161
     0.01913
    -0.02027
     0.10450
     0.10450
    -0.09907
    -0.11220
    -0.02027
    -0.06624
    -0.17131
    -0.07280
    -0.11220
    -0.10564
    -0.16474
    -0.18444
    -0.21071
    -0.19757
    -0.31578
    -0.25011
    -0.40115
    -0.11220
    -0.06624
     0.03227
     0.05197
     0.22270
     0.53134
     0.84655
     1.08296
     0.98446
     0.36717
    -0.04654
    -0.25668
    -0.38144
    -0.15817
    -0.32891
    -0.68352
    -0.61785
    -0.53248
    -0.07937
    -0.12534
    -0.15817
    -2.10852
    -3.79620
    -3.00161
    -1.64228
    -0.48651
     0.49194
     0.64955
     0.52478
     0.45254
    -1.06440
    -2.32523
    -1.36647
    -1.12350
    -1.03813
     0.24897
     0.56418
     0.27524
    -0.21071
    -1.22857
    -1.43870
    -0.97903
    -0.38801
    -0.05310
    -0.12534
    -0.28294
    -0.02027
     0.27524
     0.63641
     0.61671
     0.92535
     0.93192
     1.03042
     0.89909
     0.97132
     0.95819
     0.95162
     0.78088
     0.73492
     0.68238
     0.57075
     0.58388
     0.30807
     0.49194
     0.29494
     0.37374
     0.40001
     0.28837
     0.09137
     0.18330
     0.10450
     0.11107
     0.13733
     0.15704
     0.01256
    -0.07280
     0.01256
     0.08480
    -0.05967
    -0.05967
    -0.14504
    -0.15161
    -0.07280
    -0.04654
    -0.08594
    -0.11220
    -0.19101
    -0.14504
     0.03227
    -0.09250
    -0.23041
    -0.12534
    -0.01370
    -0.12534
    -0.17787
    -0.02684
    -0.15817
    -0.13847
    -0.15161
    -0.04654
    -0.00057
    -0.17131
    -0.17787
    -0.24354
    -0.05310
    -0.00714
    -0.11877
    -0.17787
    -0.06624
    -0.15161
    -0.02027
    -0.11220
    -0.26981
    -0.03997
    -0.13191
    -0.23697
    -0.01370
    -0.01370
    -0.21071
    -0.26324
    -0.11220
    -0.03997
    -0.07937
    -0.09250
    -0.08594
    -0.13191
    -0.07937
    -0.00057
    -0.13191
    -0.12534
    -0.03997
    -0.02684
     0.03227
    -0.09250
     0.09137
    -0.22384
    -0.07280
     0.07167
     0.10450
    -0.12534
    -0.14504
    -0.01370
     0.07823
    -0.02027
    -0.05967
    -0.00714
     0.09137
    -0.00714
     0.00600
    -0.07937
     0.08480
    -0.09250
    -0.15161
     0.11107
     0.09137
    -0.03997
    -0.12534
    -0.05310
    -0.04654
    -0.00057
    -0.10564
    -0.02027
     0.03227
    -0.12534
     0.01913
    -0.03340
     0.01913
    -0.12534
    -0.13191
    -0.08594
     0.03883
    -0.00714
     0.01256
    -0.17131
     0.01913
    -0.04654
    -0.02684
     0.05197
    -0.09250
    -0.02684
    -0.04654
     0.09793
     0.01256
     0.09137
    -0.21727
     0.01256
     0.11107
    -0.00057
    -0.05310
    -0.05967
    -0.06624
    -0.02684
     0.05197
    -0.00057
    -0.03340
    -0.07937
    -0.07280
    -0.06624
    -0.00057
    -0.01370
    -0.23697
    -0.10564
     0.03883
     0.05853
    -0.15817
    -0.09250
    -0.15161
    -0.03997
    -0.05310
    -0.01370
    -0.11877
    -0.11877
    -0.05967
     0.01913
    -0.13191
    -0.04654
    -0.14504
    -0.20414
    -0.11877
    -0.03340
    -0.12534
    -0.09907
    -0.08594
    -0.10564
    -0.09907
    -0.08594
     0.01256
     0.09793
     0.06510
     0.03883
     0.17017
     0.05197
    -0.00714
    -0.09907
     0.07823
     0.31464
     0.13733
    -0.00057
    -0.08594
    -0.08594
    -0.11220
    -0.12534
    -0.13847
    -0.09907
    -0.00714
    -0.01370
    -0.14504
    -0.25011
    -0.23697
    -0.31578
    -0.30921
     0.09137
    -0.02027
     0.05853
    -0.15817
    -0.00714
    -0.07937
    -0.06624
     0.01913
     0.17017
     0.26210
     0.51164
     0.62328
     1.03042
     0.80715
     0.47224
     0.36061
     0.99102
     1.72651
     1.45070
     1.33250
     2.23872
     4.17594
     4.70128
     3.46672
    -0.84112
    -5.12270
    -5.61521
    -2.73894
    -1.76705
    -1.72108
    -1.78018
    -0.58502
    -0.90022
    -2.95564
    -4.43318
    -4.82062
    -4.37408
    -3.36279
    -2.22672
    -0.97903
     0.07167
     1.06982
     1.37847
     1.76591
     1.82501
     1.91038
     1.81844
     1.46383
     1.35220
     1.27340
     1.10923
     0.90565
     0.79402
     0.66268
     0.49851
     0.54448
     0.40657
     0.41314
     0.44598
     0.35404
     0.28837
     0.19644
     0.32121
     0.08480
     0.13733
     0.18987
     0.20957
    -0.02684
     0.12420
     0.07167
     0.04540
    -0.00057
    -0.04654
     0.03227
    -0.04654
     0.03227
     0.03883
    -0.00057
     0.00600
     0.03883
    -0.07937
    -0.03997
    -0.03340
    -0.02027
     0.13077
     0.01913
     0.01913
     0.01256
     0.00600
     0.13077
     0.01256
     0.13733
     0.11107
     0.17017
     0.07823
     0.01256
     0.01913
     0.05197
     0.22927
     0.07823
     0.03883
     0.02570
     0.05197
    -0.12534
    -0.14504
    -0.03997
    -0.05967
    -0.07280
    -0.21071
    -0.20414
    -0.14504
    -0.22384
    -0.39458
    -0.24354
    -0.19101
    -0.31578
    -0.28294
    -0.26981
    -0.34204
    -0.36831
    -0.41428
    -0.38144
    -0.34861
    -0.20414
    -0.36831
    -0.29608
    -0.30264
    -0.17787
    -0.35518
    -0.32234
    -0.06624
    -0.22384
    -0.17131
    -0.10564
    -0.24354
    -0.19101
    -0.11877
    -0.17787
    -0.01370
    -0.03997
    -0.04654
    -0.00057
    -0.10564
    -0.08594
     0.00600
    -0.16474
     0.01256
     0.05853
     0.01913
    -0.10564
     0.01913
    -0.04654
     0.00600
    -0.05310
     0.09793
    -0.13847
    -0.01370
     0.00600
    -0.03340
    -0.09250
     0.01913
    -0.08594
     0.09137
     0.07167
    -0.06624
    -0.15161
     0.03227
     0.05197
     0.02570
    -0.11220
    -0.03340
    -0.00714
     0.03883
    -0.11220
    -0.15817
    -0.19101
     0.05197
    -0.17787
    -0.04654
     0.07167
     0.00600
    -0.19101
    -0.13191
    -0.02027
    -0.00057
    -0.17787
    -0.04654
     0.00600
    -0.05967
     0.11763
     0.24240
     0.11107
     0.22270
     0.29494
     0.53791
     1.21430
     2.20589
     3.16464
     4.18250
     3.50612
    -0.66382
    -4.07857
    -4.85346
    -5.16866
    -3.54009
    -0.28294
     1.04356
     0.23584
    -2.27926
    -4.19677
    -5.05046
    -4.39378
    -3.75023
    -3.11325
    -2.31866
    -1.93122
    -1.45184
    -0.53905
     0.15047
     0.84655
     1.60830
     1.88411
     2.38976
     1.76591
     1.15519
     0.46568
     0.18987
     0.36061
     0.80715
     1.33250
     1.12893
     1.18803
     1.19459
     1.11579
     0.96476
     0.89909
     0.86625
     0.89909
     0.80715
     0.66925
     0.74805
     0.68895
     0.59701
     0.64955
     0.62985
     0.47224
     0.38687
     0.40001
     0.36717
     0.38031
     0.26867
     0.30151
     0.10450
     0.17674
     0.16360
     0.11763
     0.11763
    -0.00057
    -0.03340
    -0.06624
     0.18987
     0.09137
    -0.09907
    -0.04654
     0.01256
     0.01913
    -0.00057
    -0.10564
    -0.01370
     0.06510
    -0.00714
     0.06510
     0.01913
    -0.02684
    -0.00714
    -0.17787
     0.03227
     0.05853
    -0.02027
    -0.04654
    -0.02684
    -0.05310
    -0.07937
     0.00600
     0.00600
    -0.07937
     0.07823
    -0.02027
    -0.10564
     0.05853
     0.02570
    -0.19757
     0.01256
     0.03227
     0.01913
    -0.08594
    -0.06624
     0.06510
     0.03227
     0.03227
    -0.09250
    -0.09907
     0.03883
     0.05853
     0.05197
     0.01256
    -0.02027
    -0.00714
    -0.12534
     0.09793
     0.06510
     0.05853
     0.06510
     0.00600
     0.03883
    -0.02684
     0.07823
     0.05197
    -0.03997
     0.11763
     0.12420
    -0.00714
    -0.02027
    -0.00057
    -0.08594
     0.03227
     0.15704
    -0.11877
    -0.08594
    -0.01370
    -0.03340
     0.00600
    -0.07937
    -0.13191
    -0.07937
     0.06510
    -0.04654
     0.05197
    -0.02027
    -0.14504
    -0.17131
     0.07167
    -0.05310
    -0.02684
    -0.21071
    -0.05310
    -0.02684
     0.02570
     0.01256
    -0.12534
    -0.01370
     0.03227
     0.02570
    -0.05310
     0.04540
    -0.00057
    -0.00714
    -0.11877
     0.26867
     0.24897
     0.16360
     0.41314
     0.55761
     1.07639
     1.66741
     2.75750
     3.43388
     1.94978
    -1.66198
    -5.16866
    -4.47915
    -2.76520
    -1.34677
    -1.15633
    -0.51278
    -0.61785
    -1.79331
    -2.96878
    -3.21175
    -3.42189
    -3.12638
    -2.53537
    -1.71451
    -1.17603
    -0.07937
     0.60358
     1.60830
     2.07455
     2.18619
     1.64114
     0.85969
     0.67581
     0.33434
     0.10450
     0.40001
     0.61015
     0.57731
     0.37374
     0.17674
    -0.15161
     0.01256
     0.23584
     0.17674
     0.05853
     0.17017
     0.05197
     0.32121
     0.33434
     0.32777
     0.30151
     0.31464
     0.28837
     0.36717
     0.20300
     0.09137
     0.03227
    -0.04654
    -0.00714
    -0.12534
    -0.03340
    -0.21071
    -0.24354
    -0.44711
    -0.16474
    -0.21071
    -0.44711
    -0.42741
    -0.53248
    -0.50621
    -0.49308
    -0.38144
    -0.34861
    -0.42741
    -0.38801
    -0.34204
    -0.28951
    -0.30921
    -0.21071
    -0.47995
    -0.04654
     0.09137
    -0.05967
    -0.17787
     0.02570
    -0.07280
     0.01256
     0.05853
    -0.04654
     0.03883
    -0.08594
     0.07167
    -0.04654
    -0.03997
    -0.02684
    -0.07280
    -0.01370
     0.01913
     0.04540
    -0.08594
    -0.09907
    -0.06624
    -0.07937
    -0.05967
    -0.05967
    -0.01370
     0.01913
    -0.05310
     0.01913
    -0.03997
    -0.03340
    -0.06624
    -0.07280
    -0.00714
     0.01256
     0.01256
    -0.05310
    -0.00057
    -0.13191
    -0.03997
     0.03227
    -0.03340
     0.03883
    -0.16474
     0.03883
     0.00600
     0.03883
    -0.07280
    -0.14504
     0.15704
     0.09137
    -0.02684
    -0.04654
    -0.00057
    -0.03340
    -0.01370
    -0.03997
     0.00600
     0.02570
    -0.05967
     0.00600
    -0.12534
     0.07823
    -0.04654
    -0.17131
     0.02570
     0.02570
    -0.10564
     0.05853
    -0.00057
    -0.09250
    -0.02027
    -0.16474
    -0.07280
     0.02570
    -0.00714
     0.06510
    -0.03340
    -0.05967
    -0.06624
    -0.13847
    -0.09250
     0.04540
    -0.02027
    -0.08594
    -0.13191
    -0.09250
    -0.02684
    -0.12534
    -0.09250
     0.04540
    -0.00057
     0.00600
     0.05853
     0.13733
     0.34747
     0.34091
     0.67581
     1.18803
     1.89068
     2.63273
     2.56706
     0.05853
    -2.42373
    -4.35438
    -4.11140
    -2.12822
    -0.36174
     0.24240
    -0.42085
    -1.73421
    -2.52880
    -3.13295
    -3.21832
    -2.22016
    -1.85242
    -1.86555
    -2.06255
    -1.99032
    -1.78018
    -0.16474
     0.28837
     0.32121
     0.58388
     0.83342
     0.47224
    -0.17787
