# Supplementary material for: Software algorithm and hardware design for real-time implementation of new spectral estimator
Source: Biomed Eng Online. 2014 May 9;13:61. doi: 10.1186/1475-925X-13-61 (PMC4057578; doi:10.1186/1475-925X-13-61)
Supplement: Additional file 2 — txtfiles.zip. [file 1475-925X-13-61-S2.zip › FILE191.TXT]

     0.73182
     0.64636
     0.37684
     0.19936
     0.36370
     0.39656
     0.29796
     0.07446
    -0.12932
     0.01530
     0.16649
    -0.11618
    -0.00442
    -0.14904
    -0.07673
    -0.46457
    -0.38569
    -0.17534
    -0.31338
    -0.60262
    -0.52374
    -0.25422
    -0.20821
    -0.41856
    -0.37912
    -0.25422
    -0.30024
    -0.23450
    -0.18848
    -0.06359
     0.04816
     0.08761
     0.23222
     0.40971
     0.41628
     0.35055
     0.58062
     0.77126
     0.83042
     0.82385
     0.88958
     0.90273
     1.13938
     1.12623
     1.09336
     1.19854
     1.44834
     1.58638
     1.50092
     1.23141
     1.12623
     1.33001
     0.85014
     0.39656
     0.29796
     0.14019
    -0.01757
    -0.23450
    -0.97731
    -1.35858
    -1.39145
    -1.65439
    -2.14741
    -1.99622
    -1.72670
    -1.40460
    -1.21396
    -1.26655
    -1.57551
    -1.49663
    -0.74067
    -0.35940
     0.05474
     0.26509
     0.60692
     0.86329
     1.09994
     0.94217
     1.03420
     0.94217
     0.92902
     0.87643
     0.79755
     0.67265
     0.36370
     0.26509
     0.28481
     0.10733
    -0.05044
    -0.03072
     0.02187
     0.03502
    -0.03729
    -0.10303
    -0.08988
    -0.07016
     0.07446
    -0.00442
     0.09418
     0.22565
     0.11390
     0.19278
     0.38342
     0.56748
     0.54776
     0.51489
     0.59377
     0.67923
     0.66608
     0.77783
     0.87643
     0.83699
     0.84357
     0.71867
     0.56090
     0.15334
    -0.26079
     0.24537
     1.10651
     1.90191
     1.47463
     0.33083
     0.17964
     0.17306
     0.31768
     0.44258
     0.56748
     0.83699
     1.65212
     1.80331
     1.56009
     1.29714
     1.30372
     1.28400
     1.63240
     1.78359
     1.87562
     1.96765
     2.15171
     2.21744
     2.11884
     1.91506
     2.03338
     1.96765
     1.83618
     1.55351
     1.40889
     1.45491
     0.83042
     0.65293
     0.34397
     0.40971
     0.29139
    -0.04387
    -0.16219
    -0.17534
    -0.13590
    -0.16219
    -0.09645
    -0.20163
    -0.35282
    -0.28051
    -0.25422
    -0.19506
     0.04159
    -0.03729
    -0.14247
     0.02844
     0.00872
    -0.18848
    -0.30681
    -0.39884
    -0.55003
    -0.64864
    -0.80640
    -0.75381
    -0.87214
    -1.18767
    -1.13508
    -1.16795
    -1.19424
    -1.16137
    -1.38488
    -1.40460
    -1.28627
    -1.31257
    -1.20082
    -1.04305
    -1.09564
    -1.14165
    -1.14165
    -1.24683
    -1.01676
    -0.98389
    -0.99046
    -0.75381
    -0.93130
    -0.92473
    -0.87214
    -0.69465
    -0.60919
    -0.66178
    -0.73409
    -0.60262
    -0.66836
    -0.74067
    -0.72752
    -0.68150
    -0.74067
    -0.64206
    -0.62234
    -0.56318
    -0.58290
    -0.56318
    -0.63549
    -0.66836
    -0.64206
    -0.70122
    -0.70122
    -0.83927
    -0.68150
    -0.83927
    -0.93787
    -1.02333
    -1.06934
    -1.12851
    -1.19424
    -1.24683
    -1.13508
    -1.25998
    -1.35201
    -1.30599
    -1.08906
    -1.07592
    -0.95102
    -0.96417
    -0.97731
    -0.76039
    -0.52374
    -0.31996
    -0.37254
    -0.18191
     0.07446
     0.06788
     0.02844
     0.29139
     0.14677
     0.08103
     0.18621
     0.25194
     0.05474
    -0.26079
    -0.23450
    -1.02333
    -1.16795
    -1.25340
    -1.70698
    -1.77929
    -1.47033
    -0.40541
    -0.26079
    -0.70780
    -1.19424
    -1.68069
    -1.73328
    -0.85242
    -0.27394
     0.13362
     0.58062
     0.63979
     0.67265
     0.72524
     1.16567
     1.58638
     1.54694
     1.20511
     0.80413
     0.63321
     0.90273
     0.63321
     0.73182
     0.83699
     0.70552
     0.63321
     0.86986
     1.23141
     1.17882
     1.37603
     1.32344
     0.65951
    -0.20821
    -1.38488
    -2.26573
    -1.75300
     0.47545
     2.15171
     1.83618
     1.00133
    -0.18848
    -0.81297
    -0.86556
    -0.65521
    -0.12932
     0.05474
     0.28481
     0.58062
     0.98161
     1.14595
     1.04735
     0.99476
     0.66608
     0.55433
     0.15334
     0.19278
     0.24537
     0.00215
    -0.14904
    -0.18191
    -0.31996
    -0.28051
    -0.26079
    -0.13590
    -0.39884
    -0.49744
    -0.33968
    -0.33310
    -0.51059
    -0.43828
    -0.32653
    -0.26079
    -0.15562
    -0.13590
    -0.26079
    -0.47772
    -0.31996
    -0.37912
    -0.37254
    -0.30681
    -0.31338
    -0.32653
    -0.10960
    -0.07673
    -0.20821
     0.00872
    -0.07016
    -0.30681
    -0.26737
    -0.15562
    -0.08988
    -0.16219
    -0.02415
     0.40314
     0.47545
     0.51489
     0.90273
     1.13938
     1.04735
     0.90930
     1.04735
     1.13938
     1.27085
     1.45491
     1.52722
     1.75729
     1.51407
     1.27742
     1.18539
     1.04735
     0.85671
     0.50174
     0.17964
     0.12705
    -0.09645
    -0.58947
    -1.04305
    -1.04305
    -1.17452
    -1.44404
    -1.58866
    -1.62810
    -1.74642
    -1.86475
    -1.96992
    -1.98307
    -2.02251
    -1.96992
    -2.03566
    -1.89761
    -1.70041
    -1.50320
    -1.39802
    -1.27312
    -1.27312
    -1.27312
    -1.12193
    -0.96417
    -0.89186
    -0.93130
    -0.74724
    -0.72752
    -0.62234
    -0.54346
    -0.61577
    -0.43828
    -0.33968
    -0.27394
    -0.29366
    -0.13590
    -0.21478
    -0.12275
    -0.22135
    -0.08331
     0.08103
     0.05474
     0.25194
     0.28481
     0.31768
     0.27824
     0.37684
     0.50174
     0.48859
     0.62007
     0.54118
     0.50174
     0.69895
     0.65293
     1.01448
     0.74496
     0.65951
     0.84357
     0.67923
     0.82385
     0.81727
     0.63321
     0.52804
     0.44915
     0.36370
     0.48202
     0.42943
     0.26509
     0.23880
     0.26509
     0.10075
     0.10733
     0.36370
     0.27167
     0.27167
     0.35712
     0.46887
     0.71867
     0.71867
     0.80413
     0.78440
     0.90930
     0.88301
     0.77126
     0.43600
     0.14677
    -0.33310
    -0.38569
    -0.39884
    -0.19506
    -0.19506
     0.34397
     0.23880
     0.13362
    -0.05044
     0.06788
     0.76468
     1.63240
     2.25689
     3.02599
     3.93972
     4.27497
     4.70226
     4.01203
     3.05229
     1.79674
     0.33083
     1.65869
     4.62995
     5.26758
     4.31441
     2.60528
     0.83042
     0.16649
     0.03502
    -0.05701
     0.19278
     0.48202
     0.71210
     0.73839
     1.06707
     1.11308
     0.84357
     0.71210
     0.59377
     0.61349
     0.58720
     0.38342
     0.32425
     0.45573
     0.25852
     0.29796
     0.10733
    -0.00442
    -0.13590
    -0.10303
    -0.13590
    -0.23450
    -0.28709
    -0.51716
    -0.67493
    -0.82612
    -0.89186
    -0.92473
    -0.95102
    -1.06277
    -1.24683
    -1.22054
    -1.21396
    -1.53607
    -1.66097
    -1.66097
    -1.54922
    -1.51635
    -1.58208
    -1.61495
    -1.75957
    -1.87789
    -1.64782
    -1.47033
    -1.52292
    -1.59523
    -1.62152
    -1.54264
    -1.51635
    -1.34543
    -1.31257
    -1.20739
    -1.29942
    -0.97731
    -0.59605
    -0.43171
    -0.62891
    -0.71437
    -0.53031
    -0.59605
    -0.45143
    -0.38569
    -0.31338
    -0.41856
    -0.46457
    -0.40541
    -0.37254
    -0.37254
    -0.51716
    -0.58947
    -0.55661
    -0.41199
    -0.53031
    -0.39227
     0.01530
     0.34397
     0.69237
     0.83042
     0.90930
     0.78440
     0.70552
     0.66608
     1.05392
     1.34973
     1.16567
     1.09336
     1.17225
     1.25113
     0.63979
     0.38999
     0.30453
     0.12047
    -0.13590
    -0.22793
    -0.28709
    -0.43171
    -0.61577
    -0.48430
    -0.56975
    -0.79325
    -0.76696
    -0.59605
    -0.47115
    -0.24107
    -0.34625
    -0.35940
    -0.28709
    -0.25422
    -0.01100
     0.01530
     0.04159
     0.12047
    -0.00442
    -0.06359
     0.29139
     0.17306
     0.10075
     0.08761
     0.34397
     0.27824
     0.24537
     0.37027
     0.31111
     0.33740
     0.38342
     0.38342
     0.35055
     0.40971
     0.57405
     0.71867
     0.67923
     0.58062
     0.73839
     0.71210
     0.91588
     1.09336
     1.19854
     1.22483
     1.19854
     0.72524
     0.66608
     0.10733
     0.36370
     0.13362
    -0.38569
    -0.61577
    -0.99703
    -1.18767
    -1.35858
    -1.79901
    -2.18028
    -2.45637
    -2.52868
    -2.43007
    -2.11454
    -1.93048
    -1.81873
    -1.54922
    -1.47033
    -1.35201
    -0.53688
    -0.08988
     0.42286
     1.11308
     1.65869
     2.24374
     2.71046
     2.84851
     1.68498
     0.38999
    -0.26737
    -0.66178
     1.75729
     3.03914
     2.97998
     2.51325
     1.29057
     0.27824
    -0.06359
     0.06131
     0.25194
     0.37027
     0.67923
     1.19854
     1.37603
     1.24455
     1.44176
     1.40889
     1.05392
     0.81727
     0.58720
     0.73839
     0.68580
     0.54776
     0.13362
     0.12047
    -0.07673
    -0.02415
    -0.12275
    -0.41199
    -0.32653
    -0.34625
    -0.63549
    -0.47115
    -0.67493
    -0.53031
    -0.62891
    -0.63549
    -0.64206
    -0.68808
    -0.64864
    -0.80640
    -0.79983
    -0.81297
    -0.70122
    -0.79983
    -0.70122
    -0.64206
    -0.80640
    -0.87214
    -1.17452
    -1.06277
    -1.05620
    -1.01676
    -0.95759
    -0.94445
    -0.83270
    -1.02990
    -1.10879
    -0.87214
    -0.76039
    -0.83927
    -0.86556
    -0.95102
    -1.02333
    -0.95759
    -0.93130
    -0.73409
    -0.91158
    -0.99046
    -1.07592
    -0.93130
    -0.91815
    -0.97731
    -1.24683
    -1.09564
    -1.06277
    -1.19424
    -1.10221
    -1.03648
    -1.18109
    -1.27970
    -0.95759
    -1.16137
    -1.24026
    -1.41117
    -1.61495
    -1.58866
    -1.53607
    -1.41774
    -1.58866
    -1.67411
    -1.56236
    -1.31914
    -0.77353
    -0.27394
     0.00215
    -0.05701
    -0.01100
     0.15334
     0.35055
     0.52804
     0.59377
     0.86329
     1.29714
     1.38917
     1.42204
     1.33001
     0.85671
     0.81070
     0.55433
     0.29139
     0.27824
     0.00215
    -0.43171
    -0.57633
    -0.53031
    -0.50402
    -0.60919
    -0.62891
    -0.79983
    -0.89843
    -0.91158
    -1.02333
    -0.99703
    -0.99703
    -0.92473
    -0.77353
    -0.79983
    -0.71437
    -0.70122
    -0.53688
    -0.54346
    -0.38569
    -0.24765
    -0.18191
     0.02187
     0.33083
     0.48859
     0.37684
     0.68580
     1.02763
     0.98161
     1.00133
     1.14595
     1.02763
     0.71867
     0.01530
    -0.10303
    -0.49087
    -1.14823
    -1.74642
    -2.44322
    -2.75218
    -2.77190
    -2.75218
    -3.00198
    -3.12687
    -2.93624
    -3.03484
    -3.08743
    -2.98225
    -2.89022
    -2.41693
    -1.70041
    -1.18767
    -0.74724
    -0.57633
    -0.28709
     0.03502
     0.27167
     0.33083
     0.29796
     0.30453
     0.27167
     0.17306
     0.19278
     0.01530
    -0.37912
    -0.53031
    -0.34625
    -0.03729
    -0.14247
     0.03502
    -0.26079
    -1.25998
    -2.50896
    -1.86475
    -0.06359
     0.70552
     1.46148
     0.98161
     0.03502
    -0.24107
    -0.39884
    -0.48430
    -0.03729
     0.54118
     1.34316
     1.71785
     1.77701
     1.54694
     1.27742
     1.00791
     0.94874
     0.80413
     0.75811
     0.77126
     0.63321
     0.69895
     0.58062
     0.77783
     0.77783
     0.78440
     0.57405
     0.43600
     0.38999
     0.58062
     0.19278
     0.17964
     0.08103
     0.17964
     0.14677
     0.14019
     0.23880
     0.09418
     0.06788
    -0.18191
    -0.25422
    -0.18191
    -0.05044
    -0.04387
    -0.11618
     0.13362
     0.39656
     0.50174
     0.48859
     0.40971
     0.26509
     0.28481
     0.45573
     0.61349
     0.90930
     0.79755
     0.80413
     0.93560
     1.03420
     0.68580
     0.75811
     0.60692
     0.65951
     0.71867
     0.65293
     0.64636
     0.31768
     0.32425
     0.25194
     0.26509
     0.42943
     0.39656
     0.17306
    -0.03072
     0.00872
    -0.10960
     0.00872
    -0.01757
    -0.05044
    -0.10303
     0.02187
    -0.14904
    -0.06359
    -0.07673
    -0.24107
    -0.47772
    -0.22135
    -0.35282
    -0.26079
    -0.17534
    -0.15562
    -0.24765
    -0.13590
    -0.07673
    -0.01100
     0.43600
     0.90273
     1.03420
     0.75811
     0.49517
     0.03502
     0.23880
     0.56748
     0.85014
     0.70552
     0.69895
     0.69237
     0.55433
     0.54118
     0.35055
     0.33083
     0.34397
     0.09418
     0.21250
     0.26509
     0.43600
     0.47545
     0.61349
     0.60034
     0.71210
     0.62664
     0.50174
     0.60692
     0.58720
     0.38999
     0.31111
    -0.07016
    -0.06359
    -0.07673
    -0.12932
    -0.20163
    -0.43171
    -0.66836
    -0.63549
    -0.85242
    -0.66178
    -0.45143
    -0.68808
    -0.82612
    -1.02333
    -0.88528
    -1.02333
    -0.97074
    -0.69465
    -0.59605
    -0.60262
    -0.79983
    -0.87871
    -0.60262
    -0.67493
    -0.76696
    -0.81297
    -0.84584
    -0.97074
    -1.21396
    -1.89104
    -2.73246
    -2.53525
    -1.83188
    -1.69383
    -1.72013
    -1.71355
    -1.85160
    -1.84503
    -1.79244
    -1.69383
    -1.70041
    -1.17452
    -0.60919
    -0.21478
     0.23880
     0.44915
     0.58062
     0.74496
     0.90273
     1.21169
     1.41547
     1.30372
     1.27085
     1.21169
     1.28400
     1.11308
     1.28400
     1.44834
     1.90191
     1.64554
     1.05392
    -0.05701
    -0.37912
     0.56090
     0.54776
     1.03420
     1.44834
     1.49435
     0.73839
     1.06049
     0.80413
     0.08761
    -0.03072
     0.38999
     0.48859
     0.79098
     0.74496
     0.83699
     0.66608
     0.56748
     0.38999
     0.27824
     0.17306
    -0.14247
    -0.10960
    -0.20821
    -0.14904
    -0.30024
    -0.51716
    -0.66178
    -0.36597
    -0.38569
    -0.53031
    -0.55003
    -1.09564
    -1.01018
    -0.60919
    -0.55661
    -0.53031
    -0.76039
    -0.93130
    -0.92473
    -0.83270
    -0.69465
    -0.74067
    -0.55661
    -0.66836
    -0.43828
    -0.22135
    -0.46457
    -0.35282
    -0.39227
    -0.30681
    -0.10960
    -0.24107
    -0.21478
    -0.32653
    -0.34625
    -0.30681
    -0.33968
    -0.15562
    -0.33968
    -0.46457
    -0.50402
    -0.38569
    -0.37254
    -0.17534
    -0.24765
    -0.41199
    -0.43828
    -0.22793
    -0.13590
    -0.22135
    -0.10960
    -0.33310
    -0.30681
    -0.20821
    -0.16876
    -0.42513
    -0.14904
    -0.12275
    -0.28709
    -0.23450
     0.08103
     0.19936
     0.23222
     0.22565
     0.50831
     0.44915
     0.72524
     0.85671
     0.75154
     0.71867
     0.70552
     0.65293
     0.46887
     0.72524
     0.48202
     0.15991
     0.03502
     0.14019
    -0.16219
    -0.39884
    -0.64864
    -0.70122
    -0.58947
    -0.35282
    -0.42513
    -0.07673
    -0.26079
    -0.29366
    -0.18191
     0.12705
     0.20593
     0.10733
     0.15991
     0.39656
     0.38342
     0.55433
     0.29796
     0.31111
    -0.07673
    -0.04387
     0.02187
    -0.18191
    -0.31338
    -0.62891
    -0.69465
    -0.76696
    -0.85899
    -0.91158
    -0.90500
    -0.96417
    -1.07592
    -1.24026
    -1.26655
    -1.16137
    -0.99703
    -1.07592
    -1.04305
    -1.03648
    -0.95102
    -0.88528
    -0.93787
    -0.55003
    -0.50402
    -0.34625
    -0.26737
    -0.19506
    -0.08331
    -0.00442
    -0.02415
    -0.16219
    -0.21478
    -0.66178
    -1.16137
    -0.92473
    -0.84584
    -0.74724
    -1.18109
    -1.47691
    -1.58208
    -1.70698
    -1.85160
    -1.66097
    -1.38488
    -1.13508
    -0.89843
    -0.89186
    -0.76039
    -0.47772
    -0.08331
     0.09418
     0.49517
     0.71867
     0.87643
     1.08022
     1.21169
     1.41547
     1.43519
     1.46148
     1.44176
     1.38917
     1.35631
     1.20511
     1.13280
     1.31686
     1.21826
     1.23141
     1.18539
     0.94217
     0.94874
     0.75154
     0.93560
     0.96189
     1.35631
     1.34316
     1.17882
     0.83042
    -0.68150
    -1.27312
     0.41628
     1.28400
     2.28318
     2.68417
     1.69156
     0.89616
     0.35055
     0.86986
     1.04077
     1.31686
     1.50092
     1.82960
     1.85590
     1.67184
     1.50092
     1.45491
     1.40889
     1.32344
     1.06049
     0.88301
     0.65951
     0.63321
     0.71210
     0.46230
     0.56090
     0.52146
     0.55433
     0.58062
     0.67265
     0.53461
     0.40314
     0.30453
     0.32425
     0.37027
     0.58720
     0.66608
     0.69237
     0.56090
     0.59377
     0.52146
     0.27167
     0.48202
     0.33740
     0.34397
     0.32425
     0.29796
     0.30453
     0.23222
     0.08103
     0.09418
    -0.01757
     0.04159
    -0.05044
     0.21908
     0.12705
    -0.04387
     0.00215
     0.15991
     0.10733
    -0.11618
    -0.07016
     0.07446
     0.13362
    -0.03729
    -0.03072
    -0.07673
    -0.03729
    -0.22135
    -0.51716
    -0.43828
    -0.15562
    -0.23450
    -0.49744
    -0.56318
    -0.41856
    -0.57633
    -0.88528
    -0.89186
    -0.86556
    -1.02990
    -1.08906
    -1.18767
    -0.86556
    -0.84584
    -0.83927
    -0.77353
    -0.84584
    -0.83927
    -0.99703
    -0.72094
    -0.50402
    -0.41199
    -0.26737
    -0.20163
    -0.10303
    -0.07016
    -0.15562
     0.08103
     0.02844
     0.17306
     0.10733
     0.13362
     0.15991
    -0.01757
     0.21250
     0.12705
     0.25194
     0.29139
     0.06788
    -0.01100
     0.12705
     0.31768
     0.15334
    -0.02415
     0.10733
     0.12705
     0.10075
    -0.21478
    -0.38569
    -0.70780
    -0.59605
    -0.81955
    -0.97731
    -1.17452
    -1.24026
    -1.81873
    -1.86475
    -1.59523
    -1.67411
    -1.68069
    -1.67411
    -1.68069
    -1.95020
    -1.79901
    -1.61495
    -1.37830
    -1.21396
    -1.20739
    -0.95102
    -0.26737
    -0.14904
    -0.07673
    -0.12932
     0.07446
     0.14019
     0.31768
     0.43600
     0.46230
     0.48202
     0.69895
     0.73839
     0.84357
     0.66608
     0.48202
     0.49517
     0.63979
     0.58720
     0.50831
     0.57405
     0.53461
     0.53461
     0.50831
     0.46230
     0.36370
     0.47545
     0.44915
     0.40314
     0.45573
     0.39656
     0.41628
     0.39656
     0.53461
     0.34397
     0.31111
     0.48859
     0.54118
     0.38342
     0.25852
     0.22565
     0.30453
     0.29139
     0.44258
     0.65293
     0.48202
     0.52804
     0.38999
     0.36370
     0.41628
     0.48202
     0.67265
     0.32425
     0.48202
     0.29139
     0.31111
    -0.05044
    -1.08906
    -1.77272
    -1.70041
    -0.81955
     0.38342
     0.91588
     0.50831
    -0.16219
    -0.39884
    -0.33310
    -0.62234
    -0.41856
     0.11390
     1.09336
     1.34973
     1.47463
     1.80988
     1.79016
     1.64554
     1.66526
     1.37603
     1.17882
     1.01448
     1.03420
     0.88301
     0.90930
     0.85671
     0.47545
     0.45573
     0.24537
     0.16649
     0.02844
    -0.10303
    -0.31338
    -0.47772
    -0.55661
    -0.72752
    -0.72752
    -0.72752
    -0.54346
    -0.51716
    -0.37254
     0.06131
     0.38342
     0.58720
     0.45573
    -0.25422
    -0.54346
    -0.28709
    -0.07673
     0.19936
     0.08761
    -0.03072
    -0.24107
    -0.41856
    -0.82612
    -1.15480
    -1.39145
    -1.42432
    -1.71355
    -1.78586
    -1.70698
    -1.49005
    -1.50977
    -1.20739
    -0.96417
    -0.73409
    -0.76039
    -0.48430
    -0.43828
    -0.37912
    -0.24765
    -0.04387
     0.41628
     0.67265
     0.73839
     0.45573
     0.35055
     0.25852
    -0.01100
     0.05474
     0.04816
    -0.19506
    -0.31996
    -0.42513
    -0.77353
    -0.94445
    -0.91158
    -1.13508
    -1.31257
    -1.09564
    -1.08906
    -1.02333
    -0.99703
    -1.18767
    -0.87214
    -0.78668
    -0.62234
    -0.53031
    -0.30681
    -0.38569
    -0.22793
     0.01530
     0.25852
     0.16649
     0.21250
     0.43600
     0.52804
     0.40971
     0.41628
     0.15334
     0.12047
     0.12047
     0.20593
     0.19278
     0.14019
    -0.03072
    -0.07673
    -0.05701
     0.05474
    -0.10303
    -0.20821
    -0.19506
    -0.22793
    -0.18848
    -0.15562
    -0.26737
    -0.13590
    -0.05044
    -0.05701
    -0.08331
     0.11390
     0.12705
     0.28481
     0.38999
     0.51489
     0.36370
     0.40314
     0.52146
     0.79098
     0.68580
     0.64636
     0.79755
     0.81070
     0.87643
     0.79098
     0.75811
     0.65951
     0.71867
     0.64636
     0.71867
     0.78440
     0.88301
     0.81727
     0.74496
     0.94874
     1.02105
     0.88958
     0.73839
     0.77126
     1.04735
     1.15910
     1.33658
     1.52722
     1.92163
     2.51325
     3.17061
     3.03257
     1.86247
     0.54776
     0.02187
    -0.28051
     0.11390
    -0.28051
    -0.87214
    -0.13590
     0.73182
     0.54118
    -0.33310
    -0.95102
    -1.34543
    -1.56894
    -1.23368
    -0.52374
     0.02844
     0.56748
     0.62007
     0.93560
     1.42861
     1.61268
     1.54037
     1.39575
     1.23798
     0.87643
     0.63979
     0.22565
     0.23222
    -0.00442
    -0.11618
    -0.33310
    -0.46457
    -0.62234
    -0.51716
    -1.06277
    -0.89843
    -0.98389
    -0.99046
    -1.03648
    -0.82612
    -0.85899
    -0.93787
    -0.76696
    -0.81955
    -0.60919
    -0.63549
    -0.75381
    -0.81297
    -0.61577
    -0.72094
    -0.65521
    -0.37254
    -0.35940
    -0.52374
    -0.77353
    -0.60262
    -0.60919
    -0.46457
    -0.61577
    -0.73409
    -0.77353
    -0.78011
    -0.47772
    -0.36597
    -0.60919
    -0.99703
    -1.18767
    -1.34543
    -1.23368
    -1.17452
    -1.27970
    -1.26655
    -1.43746
    -1.29285
    -1.04962
    -0.93787
    -0.81955
    -0.79325
    -0.79983
    -0.75381
    -0.62891
    -0.35282
    -0.18191
    -0.12932
     0.19936
     0.24537
     0.27824
     0.37027
     0.48202
     0.28481
     0.31768
     0.24537
     0.17964
     0.10733
     0.00215
     0.03502
     0.12705
     0.01530
    -0.03072
    -0.49087
    -0.23450
    -0.30024
    -0.26737
    -0.07673
    -0.28709
    -0.30024
    -0.32653
    -0.31338
    -0.22135
    -0.17534
    -0.22793
    -0.28051
    -0.18848
    -0.20163
     0.06788
     0.02844
     0.05474
    -0.14247
    -0.01757
    -0.01100
     0.10733
     0.02844
     0.12705
     0.09418
     0.29796
     0.48859
     0.40971
     0.41628
     0.22565
     0.38999
     0.50831
     0.40971
     0.44915
     0.67923
     0.68580
     0.57405
     0.62664
     0.49517
     0.51489
     0.41628
     0.39656
     0.24537
     0.19278
     0.36370
     0.19278
    -0.10303
     0.02187
    -0.13590
    -0.25422
    -0.05701
    -0.05701
    -0.21478
    -0.26737
     0.00872
     0.19936
     0.38999
     0.77126
     0.67923
     0.19278
    -0.84584
    -1.73328
    -2.46294
    -1.68069
     0.19936
     0.50831
     0.31111
    -0.31338
    -1.10221
    -1.43089
    -1.33886
    -1.31914
    -0.85242
    -0.39227
     0.06131
     0.35712
     0.72524
     0.66608
     0.90273
     1.17225
     1.31686
     1.42204
     1.52722
     1.70471
     1.50750
     1.65212
     1.62582
     1.63897
     1.58638
     1.59295
     1.54037
     1.56009
     1.67841
     1.53379
     1.47463
     1.29057
     1.29714
     1.13280
     0.91588
     0.73839
     0.58062
     0.26509
     0.04816
    -0.11618
    -0.22135
    -0.66836
    -0.83927
    -1.19424
    -1.51635
    -1.70041
    -1.93706
    -2.40378
    -2.41693
    -2.01594
    -1.89104
    -1.95020
    -1.99622
    -1.83845
    -1.59523
    -1.37173
    -1.26655
    -0.87214
    -0.62891
    -0.41199
     0.10075
     0.23222
     0.73182
     0.96189
     0.98819
     1.06049
     1.22483
     1.55351
     1.34316
     1.05392
     0.85671
     0.79098
     0.92902
     0.84357
     0.73182
     0.54776
     0.37027
     0.26509
     0.13362
     0.08761
     0.03502
    -0.02415
    -0.14247
    -0.18848
    -0.14904
    -0.05701
    -0.02415
     0.02844
     0.03502
     0.12705
     0.06131
     0.13362
     0.12047
     0.26509
     0.07446
    -0.07016
    -0.23450
    -0.34625
    -0.42513
    -0.35940
    -0.33968
    -0.49744
    -0.64864
    -0.57633
    -0.60919
    -0.62234
    -0.66178
    -0.70780
    -0.78011
    -0.62234
    -0.51059
    -0.55003
    -0.57633
    -0.42513
    -0.43828
    -0.48430
    -0.37912
    -0.14904
    -0.32653
    -0.14247
    -0.18848
     0.06788
     0.01530
    -0.12932
    -0.14904
    -0.10960
     0.04159
     0.10733
     0.18621
     0.07446
     0.19936
    -0.07016
     0.01530
    -0.09645
    -0.10303
     0.00872
    -0.22793
    -0.26079
    -0.26079
    -0.32653
    -0.38569
    -0.14904
    -0.20163
    -0.39884
     0.12705
     0.19936
     0.56090
     0.62664
     0.49517
     0.08761
    -1.07592
    -1.56894
    -2.06853
    -2.82449
    -1.52949
    -0.21478
    -0.05044
    -0.55003
    -1.37173
    -2.00279
    -2.10140
    -1.72670
    -1.35858
    -1.00361
    -0.53031
    -0.07016
     0.18621
     0.50174
     0.82385
     1.11308
     1.18539
     1.18539
     1.32344
     1.21826
     1.19197
     1.11966
     1.04077
     0.86329
     0.83042
     0.62007
     0.53461
     0.47545
     0.38342
     0.17306
     0.02187
     0.01530
     0.07446
     0.04159
    -0.03729
    -0.23450
    -0.16219
    -0.19506
    -0.34625
    -0.33310
    -0.43171
    -0.45800
    -0.48430
    -0.33310
     0.00872
    -0.00442
    -0.10303
    -0.14904
    -0.18191
     0.00872
     0.00872
    -0.06359
    -0.20163
    -0.56318
    -0.47115
    -0.27394
    -0.29366
    -0.55003
    -1.13508
    -1.13508
    -0.54346
    -0.53688
    -0.66836
    -0.93787
    -0.99703
    -0.88528
    -0.89186
    -0.56318
    -0.29366
    -0.08988
     0.31768
     0.21250
     0.23880
     0.37684
     0.31768
     0.33083
     0.71867
     0.76468
     0.75154
     0.74496
     0.77126
     0.60692
     0.42286
     0.63979
     0.54776
     0.44915
     0.38999
     0.31111
     0.44915
     0.26509
     0.21908
     0.13362
     0.24537
     0.31111
     0.21250
     0.13362
     0.15991
     0.21250
     0.27824
     0.15991
     0.25194
     0.06131
    -0.08988
    -0.07673
     0.12705
     0.42286
     0.85014
     0.81727
     0.99476
     1.40889
     1.31686
     1.85590
     1.90849
     1.93478
     1.99394
     2.17800
     2.38178
     2.21744
     2.09255
     2.19772
     2.11884
     1.92821
     1.77044
     1.46148
     1.20511
     1.14595
     0.96846
     0.70552
     0.50174
     0.44258
     0.42943
     0.25852
     0.35712
     0.35712
     0.48202
     0.38999
     0.65951
     0.90273
     1.23141
     1.19854
     1.28400
     1.54037
     1.75729
     1.52722
     0.71867
     0.47545
    -0.07673
    -0.03729
     0.08103
     0.04816
    -0.50402
    -1.48348
    -0.97731
    -0.49087
    -0.78011
    -1.10221
    -1.55579
    -1.49005
    -1.35201
    -1.10879
    -0.82612
    -0.31338
     0.00215
     0.48202
     0.74496
     0.79098
     0.73839
     1.00791
     1.05392
     1.05392
     1.09336
     0.79755
     0.76468
     0.83699
     0.86986
     0.68580
     0.44915
     0.42943
     0.48859
     0.44915
     0.15991
     0.04816
     0.10733
     0.14019
     0.00872
    -0.08988
    -0.20821
    -0.36597
    -0.33968
    -0.58290
    -0.41856
    -0.55661
    -0.56975
    -0.78011
    -0.73409
    -0.78668
    -0.55003
    -0.69465
    -0.79983
    -0.87871
    -1.22711
    -1.27970
    -1.27970
    -1.06934
    -1.19424
    -1.22711
    -1.12193
    -1.18109
    -1.22054
    -1.31914
    -1.46376
    -1.66097
    -1.53607
    -1.27970
    -1.24683
    -1.29942
    -1.08249
    -0.88528
    -0.92473
    -0.76696
    -1.01018
    -1.31257
    -1.16137
    -0.86556
    -0.66178
    -0.88528
    -0.99703
    -1.20082
    -1.31914
    -0.94445
    -0.90500
    -0.83927
    -0.89186
    -1.15480
    -1.31914
    -1.23368
    -1.10879
    -0.98389
    -0.97731
    -1.01676
    -0.58947
    -0.70122
    -0.57633
    -0.41199
    -0.22793
    -0.28051
    -0.33310
    -0.34625
    -0.07016
    -0.18191
    -0.03729
     0.10075
     0.35055
     0.34397
     0.27824
     0.37684
     0.43600
     0.30453
     0.28481
     0.33740
     0.42943
     0.28481
     0.55433
     0.57405
     0.60692
     0.71867
     0.73839
     0.56090
     0.63979
     0.63321
     0.67265
     0.68580
     0.84357
     0.88958
     0.84357
     0.87643
     0.85014
     0.68580
     0.71867
     0.67923
     0.94874
     0.75154
     0.58062
     0.36370
     0.42943
     0.44258
     0.33740
     0.37027
     0.50831
     0.31768
     0.48859
     0.83042
     1.21169
     2.07940
     2.73018
     2.31605
     0.56090
    -0.28051
    -0.46457
    -0.41199
    -0.49087
    -1.29942
    -0.99703
     0.23222
     0.95532
     0.16649
    -1.21396
    -1.94363
    -2.10140
    -1.66097
    -1.29285
    -0.70122
    -0.26737
     0.35712
     0.96846
     1.50750
     1.76387
     1.82303
     1.57981
     1.52722
     1.73757
     2.10569
     2.84851
     3.14432
     3.24950
     3.42041
     2.64473
     1.72443
     1.34973
     1.88219
     1.98080
     2.16486
     2.02681
     1.92821
     1.90191
     1.38260
     0.98819
     0.63321
     0.39656
     0.09418
     0.10733
     0.05474
    -0.14904
    -0.47772
    -0.43828
    -0.48430
    -0.51059
    -0.32653
    -0.33968
    -0.51059
    -0.55661
    -0.64206
    -0.65521
    -0.46457
    -0.52374
    -0.78011
    -0.91158
    -0.48430
    -0.60262
    -0.66836
    -0.66178
    -0.83270
    -0.95759
    -0.95759
    -0.77353
    -1.01018
    -1.02333
    -0.97074
    -1.00361
    -0.71437
    -0.73409
    -0.69465
    -0.55003
    -0.59605
    -0.51059
    -0.39227
    -0.19506
    -0.25422
     0.02844
     0.01530
     0.17306
     0.29796
     0.23222
     0.27167
     0.23880
     0.25194
     0.46887
     0.02844
    -0.26079
    -0.30681
    -0.58947
    -0.59605
    -0.74067
    -0.72094
    -0.75381
    -0.97074
    -1.36515
    -1.50977
    -1.21396
    -1.10221
    -1.35201
    -1.54264
    -1.32571
    -0.82612
    -0.12932
     0.06788
     0.00872
     0.07446
     0.07446
     0.31768
     0.57405
     1.08679
     1.34973
     1.42204
     1.42861
     1.25770
     0.91588
     1.11966
     1.16567
     1.19854
     0.90273
     0.89616
     0.79098
     0.69237
     0.50831
     0.45573
     0.55433
     0.54118
     0.63979
     0.60034
     0.49517
     0.60692
     0.60692
     0.41628
     0.68580
     0.90273
     0.70552
     0.69237
     0.91588
     0.83699
     0.82385
     0.77783
     0.71210
     0.70552
     0.93560
     0.95532
     0.92902
     1.16567
     1.62582
     1.67184
     2.09912
     2.36864
     2.64473
     2.69731
     2.90110
     2.89452
     2.63815
     2.59214
     1.96765
     1.94793
     1.70471
     1.81646
     1.36288
     0.86329
     0.85671
     0.35055
    -0.08988
    -0.39884
    -0.90500
    -1.07592
    -1.07592
    -1.18767
    -1.09564
    -1.12851
    -0.85242
    -0.54346
    -0.33310
    -0.16219
    -0.08331
     0.08761
     0.02187
     0.38342
     0.50174
     0.72524
     0.73839
     0.59377
     0.78440
     0.72524
     0.88958
     0.86329
     0.84357
     0.88958
     0.91588
     0.77126
     0.65951
     0.54118
     0.23880
     0.32425
     0.04816
     0.34397
     0.23880
     0.04159
    -0.16219
    -0.29366
    -0.28709
    -0.20163
    -0.40541
    -0.24765
    -0.20821
    -0.16876
    -0.09645
    -0.16219
    -0.20821
    -0.25422
    -0.45800
    -0.52374
    -0.34625
    -0.27394
    -0.27394
    -0.43828
    -0.36597
    -0.33968
     0.03502
     0.81727
     1.39575
     1.25770
     1.09994
     0.83699
     0.53461
     0.40314
     0.79755
     1.25770
     1.73100
     1.59953
     1.29057
     1.03420
     0.80413
     0.65951
     0.34397
     0.14677
    -0.05701
    -0.10960
    -0.13590
    -0.20821
    -0.12932
    -0.18848
    -0.25422
    -0.25422
    -0.22793
    -0.12932
    -0.00442
    -0.09645
    -0.00442
     0.00215
    -0.11618
    -0.14904
    -0.56318
    -0.35940
    -0.35940
    -0.69465
    -0.91815
    -1.25998
    -1.22054
    -1.15480
    -0.88528
    -0.61577
    -1.24026
    -1.32571
    -1.00361
    -0.89843
    -0.78011
    -0.76039
    -0.76696
    -0.48430
    -0.22793
    -0.05701
     0.14019
     0.23880
     0.36370
     0.31111
     0.39656
     0.44915
     0.37684
     0.47545
     0.25852
     0.32425
     0.39656
     0.33740
     0.23880
     0.08103
     0.24537
     0.05474
     0.17306
     0.13362
     0.06788
    -0.12932
    -0.20821
    -0.08988
     0.15991
     0.04159
     0.14677
    -0.01100
     0.32425
     0.19936
     0.06788
     0.00215
     0.15334
     0.31768
     0.39656
     0.58062
     1.11966
     1.40232
     1.83618
     2.51325
     2.17143
     0.24537
    -0.12932
    -0.93130
    -1.33886
    -1.60180
    -2.46952
    -2.39063
    -0.63549
    -0.18191
    -0.77353
    -1.72670
    -2.81792
    -3.12030
    -3.13345
    -2.55497
    -1.75957
    -1.40460
    -0.72752
    -0.05701
     0.36370
     0.62007
     0.82385
     0.83042
     0.77126
     0.67265
     0.65293
     0.44258
     0.32425
     0.32425
     0.09418
     0.02187
     0.08103
     0.01530
    -0.16876
    -0.27394
    -0.19506
    -0.05044
    -0.14904
     0.00215
    -0.20821
    -0.05044
     0.06131
    -0.04387
     0.04159
    -0.16876
    -0.12932
    -0.12275
     0.07446
    -0.05044
     0.00215
    -0.10960
    -0.20821
    -0.05701
    -0.19506
    -0.24107
    -0.41199
    -0.47115
    -0.36597
    -0.46457
    -0.15562
    -0.26079
    -0.52374
    -0.64206
    -0.47115
    -0.49744
    -0.28051
    -0.50402
    -0.31338
    -0.28709
     0.00872
    -0.02415
    -0.10303
    -0.13590
    -0.07016
     0.11390
     0.35055
     0.48202
     0.58720
     0.58720
     0.67265
     1.08022
     0.97504
     0.75154
     0.77126
     0.63321
     0.63979
     0.65951
     0.58062
     0.59377
     0.75811
     1.06049
     0.95532
     0.65951
     0.76468
     1.06049
     1.54694
     1.86247
     1.81646
     1.28400
     1.40232
     1.66526
     2.20430
     3.22977
     3.43356
     3.11802
     2.72361
     2.37521
     2.17800
     1.87562
     2.07283
     1.69813
     0.88301
     0.83042
     1.00133
     0.69895
     0.37684
    -0.05701
    -0.20163
    -0.25422
    -0.48430
    -0.54346
    -0.64864
    -0.81955
    -0.79325
    -0.71437
    -0.66836
    -0.53031
    -0.43171
    -0.45143
    -0.16876
    -0.35940
    -0.26079
    -0.41199
    -0.55003
    -0.52374
    -0.38569
    -0.30024
    -0.10303
    -0.18848
    -0.17534
    -0.05044
    -0.03729
     0.26509
     0.06131
     0.06131
     0.15334
     0.27824
     0.27824
     0.24537
     0.04816
     0.06131
     0.08761
     0.15991
     0.07446
     0.00872
     0.07446
    -0.00442
     0.12047
     0.38999
     0.49517
     0.34397
    -0.03072
    -0.16876
    -0.54346
    -0.96417
    -1.03648
    -1.12851
    -0.94445
     0.12705
     0.73182
     0.45573
    -0.79983
    -1.23368
    -1.28627
    -0.93130
    -0.79983
    -0.80640
    -0.49744
    -0.08331
    -0.39884
    -0.34625
    -0.28709
    -0.16876
    -0.30681
    -0.45143
    -0.46457
    -0.53688
    -0.43171
    -0.48430
    -0.53031
    -0.39884
    -0.31338
    -0.50402
    -0.39227
    -0.27394
    -0.28051
    -0.33310
    -0.05044
    -0.12275
    -0.44485
    -0.56318
    -0.33310
    -0.62891
    -0.62891
    -0.49087
    -0.43828
    -0.43828
    -0.45143
    -0.37254
    -0.64864
    -0.61577
    -0.68808
    -0.76039
    -0.68150
    -0.76039
    -1.03648
    -1.11536
    -1.10221
    -1.23368
    -1.31257
    -1.03648
    -1.43746
    -1.39145
    -1.49663
    -1.47033
    -1.64782
    -1.52292
    -1.37173
    -1.28627
    -1.46376
    -1.17452
    -1.04305
    -1.06934
    -0.98389
    -0.79325
    -0.63549
    -0.51059
    -0.55003
    -0.68808
    -0.85242
    -0.62891
    -0.54346
    -0.56318
    -0.52374
    -0.60262
    -0.46457
    -0.41856
    -0.44485
    -0.45800
    -0.52374
    -0.41856
    -0.35282
    -0.19506
    -0.04387
    -0.20163
    -0.01757
    -0.01757
     0.16649
     0.06131
     0.23222
     0.32425
     0.26509
     0.41628
    -0.03729
     0.06131
     0.04816
     0.13362
     0.33083
     0.63979
     0.73182
     0.59377
     0.60034
     0.45573
     0.06131
    -0.22793
    -0.53031
    -0.58290
    -0.54346
    -0.30024
    -0.28051
    -0.48430
    -0.57633
    -0.58290
    -0.43171
    -0.55661
    -0.44485
    -0.53031
    -0.12932
     0.25852
     0.42943
     0.63321
     0.86329
     1.22483
     1.84932
     2.40808
     2.71046
     2.59871
     2.28318
     2.42780
     2.21744
     2.55270
     2.87480
     2.90110
     2.76305
     2.41465
     2.27003
     2.00709
     2.12541
     2.09912
     2.00709
     1.82303
     1.71785
     1.70471
     1.65869
     1.31686
     0.90930
     0.67265
     0.05474
    -0.93130
    -0.51716
     0.15334
    -0.47772
    -0.75381
    -0.62234
    -0.63549
    -0.60262
    -0.58947
    -0.85899
    -0.66178
     0.15991
     0.40971
     0.06131
    -0.24765
     0.22565
     0.69237
     0.68580
     0.69237
     0.91588
     0.76468
     0.60692
     0.66608
     0.57405
     0.14019
    -0.26079
    -0.07016
    -0.18848
    -0.24765
    -0.35940
    -0.35940
    -0.41856
    -0.26737
    -0.31996
    -0.27394
    -0.36597
    -0.45800
    -0.59605
    -0.60919
    -0.60919
    -0.78011
    -0.84584
    -0.76696
    -0.64206
    -0.62234
    -0.63549
    -0.73409
    -0.72752
    -0.52374
    -0.41199
    -0.53688
    -0.76039
    -0.73409
    -0.78668
    -0.49744
    -0.30024
    -0.37254
    -0.56318
    -0.49087
    -0.63549
    -0.83927
    -0.64206
    -0.87214
    -0.97731
    -0.91815
    -0.83927
    -0.87214
    -0.84584
    -0.91815
    -0.90500
    -0.93130
    -0.67493
    -0.79325
    -0.95102
    -0.89843
    -0.78011
    -0.68808
    -0.74724
    -0.87871
    -0.85242
    -0.76039
    -0.56318
    -0.60919
    -0.68808
    -0.60919
    -0.70122
    -0.66178
    -0.54346
    -0.41199
    -0.41199
    -0.48430
    -0.31996
    -0.31338
    -0.18191
    -0.18191
    -0.26079
    -0.03729
    -0.14247
     0.03502
     0.09418
    -0.09645
    -0.00442
    -0.09645
     0.08103
     0.33740
     0.22565
     0.28481
     0.22565
     0.34397
     0.48859
     0.34397
     0.04159
     0.09418
     0.14677
     0.17306
     0.11390
    -0.04387
    -0.20821
    -0.37254
    -0.53031
    -0.70122
    -0.87871
    -0.97731
    -1.10221
    -1.20739
    -1.19424
    -1.15480
    -0.85242
    -1.02990
    -1.10879
    -1.01018
    -0.76039
    -0.57633
    -0.49744
    -0.10303
    -0.03729
     0.42943
     0.67265
     0.62007
     0.63321
     0.49517
     0.77126
     0.95532
     0.92245
     0.90273
     0.91588
     1.03420
     1.00133
     0.98161
     0.88958
     0.79755
     0.58720
     0.59377
     0.65951
     0.52146
     0.41628
     0.42943
     0.61349
     0.86329
     1.29714
     1.57981
     1.09336
     1.19197
     1.08022
     0.92245
     1.15252
     1.29714
     1.38917
     1.68498
     1.85590
     1.80331
     1.54037
     1.30372
     1.52065
     1.81646
     2.08597
     1.92821
     2.04653
     2.32262
     2.43437
     2.59871
     1.60610
    -0.63549
    -0.78668
     0.71210
     1.91506
     1.92821
     1.19854
     0.42286
    -0.02415
    -0.22793
     0.19278
     0.61349
     0.42943
     0.46887
     0.37684
     0.54118
     1.11308
     1.38260
     1.52065
     1.27085
     1.47463
     1.57323
     1.34973
     1.09336
     0.92902
     0.89616
     0.83042
     0.48202
     0.27824
    -0.08988
    -0.31996
    -0.58290
    -0.64206
    -0.65521
    -0.83927
    -1.06934
    -0.99703
    -0.98389
    -1.18767
    -1.34543
    -1.58866
    -1.50320
    -1.54922
    -1.56894
    -1.46376
    -1.43089
    -1.36515
    -1.49005
    -1.52292
    -1.42432
    -1.47033
    -1.45719
    -1.39802
    -1.20082
    -1.17452
    -1.11536
    -1.08906
    -1.19424
    -1.18109
    -1.17452
    -1.10221
    -0.97731
    -0.92473
    -1.10879
    -0.97074
    -1.24026
    -1.40460
    -1.58866
    -1.67411
    -1.38488
    -1.35201
    -1.17452
    -1.29285
    -1.67411
    -1.70041
    -1.64125
    -1.74642
    -1.66754
    -1.70041
    -1.60838
    -1.70041
    -1.65439
    -1.70041
    -1.83845
    -1.85817
    -1.93706
    -1.73328
    -1.87789
    -1.81873
    -1.96335
    -2.02909
    -1.98307
    -1.98964
    -1.62810
    -1.45061
    -1.46376
    -1.56236
    -1.49005
    -1.31257
    -1.27312
    -1.20739
    -1.08906
    -0.76039
    -0.66836
    -0.68808
    -0.73409
    -0.81955
    -0.66178
    -0.52374
    -0.53688
    -0.40541
    -0.38569
    -0.12275
    -0.12275
    -0.16876
    -0.11618
    -0.05044
     0.02844
     0.20593
     0.46230
     0.17964
     0.22565
     0.06788
     0.25194
     0.27824
     0.36370
     0.31111
     0.38342
     0.28481
     0.38342
     0.40971
     0.39656
     0.44258
     0.34397
     0.65951
     0.50831
     0.40971
     0.32425
     0.37027
     0.28481
     0.33740
     0.40314
     0.37684
     0.27824
     0.31111
     0.49517
     0.53461
     0.59377
     0.59377
     0.63321
     0.96846
     1.30372
     1.37603
     1.64554
     1.93478
     1.76387
     1.70471
     1.92163
     2.40808
     2.96683
     3.19033
     2.16486
     1.82303
     1.27742
     0.91588
     1.09994
     1.44834
     1.74415
     1.60610
     1.32344
     0.85014
     0.64636
     0.50831
     0.36370
     0.42943
     0.30453
     0.40314
     0.40314
     0.12705
     0.04159
     0.77126
     1.55351
     1.52065
     1.32344
     0.98819
     0.59377
     0.52146
     1.03420
     1.34316
     1.50750
     1.08022
     1.31029
     1.35631
     1.06049
     0.78440
     0.54118
     0.50174
     0.21250
     0.14019
     0.15334
     0.09418
    -0.38569
    -0.55003
    -0.59605
    -0.62234
    -0.69465
    -0.80640
    -0.85242
    -0.84584
    -0.82612
    -0.74067
    -1.01676
    -0.87214
    -0.79325
    -0.92473
    -0.73409
    -0.81955
    -0.78668
    -0.87871
    -0.99046
    -0.79983
    -0.82612
    -0.94445
    -0.97731
    -0.93130
    -0.74724
    -0.74067
    -1.01018
    -0.93787
    -0.85242
    -0.92473
    -0.78011
    -0.48430
    -0.27394
    -0.28709
    -0.33310
     0.05474
     0.15991
    -0.03072
     0.10075
     0.44915
     0.71210
     0.79755
     0.86986
     1.30372
     1.48778
     1.38260
     0.22565
     0.09418
     0.22565
     0.25194
     0.36370
     0.54118
     0.50831
     0.29139
     0.21908
     0.21908
     0.29796
     0.31768
     0.08761
     0.18621
     0.33083
     0.60692
     0.71867
     0.93560
     0.94874
     0.77783
     0.71867
     0.48202
     0.40314
     0.23222
     0.04816
    -0.06359
    -0.09645
    -0.26737
    -0.43171
    -0.47772
    -0.55661
    -0.53031
    -0.55661
    -0.45800
    -0.26737
    -0.02415
    -0.17534
    -0.19506
    -0.18191
    -0.05044
     0.10733
     0.23222
     0.31111
     0.27824
     0.31768
     0.33740
     0.27167
     0.37027
     0.82385
     0.98819
     1.25770
     1.46806
     1.69156
     1.78359
     1.40889
     0.41628
     0.06131
    -0.43171
    -0.51716
    -0.25422
    -0.00442
     0.39656
     0.26509
    -0.22135
    -0.76039
    -1.24026
    -1.52949
    -1.21396
    -1.14823
    -1.00361
    -0.66836
    -0.25422
     0.10075
     0.29796
     0.41628
     0.58062
     0.75154
     0.79098
     0.84357
     0.90930
     0.90273
     0.69237
     0.71867
     0.88958
     0.75154
     0.60034
     0.54118
     0.56090
     0.42943
     0.37684
     0.40971
     0.27167
     0.36370
    -0.00442
     0.13362
     0.13362
     0.04159
    -0.04387
    -0.16219
    -0.06359
    -0.37254
    -0.29366
    -0.31338
    -0.27394
    -0.48430
    -0.51716
    -0.23450
    -0.18848
     0.05474
    -0.07016
     0.40314
     1.11308
     1.02763
     0.63979
     0.27167
     0.48859
     0.71867
     0.95532
     1.21169
     1.30372
     1.11308
     0.76468
     0.65293
     0.33083
     0.28481
     0.61349
     1.12623
     1.13938
     1.23141
     0.98819
     0.98819
     1.39575
     1.67841
     1.21826
     0.93560
     1.34973
     1.84932
     2.40150
     2.07283
     1.78359
     1.84932
     1.61925
     1.39575
     1.51407
     1.07364
     0.85671
     0.52146
     0.48859
     0.58720
     0.61349
     0.46887
     0.19278
     0.22565
     0.14677
     0.07446
    -0.10960
    -0.07016
    -0.25422
    -0.12932
    -0.14904
    -0.04387
    -0.29366
    -0.48430
    -0.66178
    -0.78668
    -0.74067
    -0.64206
    -0.71437
    -0.79983
    -0.80640
    -0.93787
    -1.24026
    -1.47033
    -1.77272
    -1.54922
    -1.55579
    -1.68069
    -1.60180
    -1.56236
    -1.81216
    -1.68726
    -1.62152
    -1.75957
    -1.54264
    -1.40460
    -1.26655
    -1.10879
    -0.85899
    -0.50402
    -0.36597
    -0.32653
    -0.01757
     0.16649
     0.18621
     0.34397
     0.39656
     0.76468
     1.09994
     1.08679
     1.08679
     1.12623
     1.25770
     1.75072
     1.98080
     2.04653
     2.37521
     2.74333
     2.69731
     1.92821
     1.14595
     1.04735
     1.23798
     1.39575
     1.21169
     0.87643
     0.29139
    -0.04387
     0.10733
    -0.07016
    -0.12275
    -0.78011
    -1.04962
    -0.94445
    -0.62891
    -0.13590
     0.14677
     0.19936
     0.64636
     0.92902
     1.31029
     1.62582
     1.77044
     1.84932
     1.84275
     1.89534
     1.92821
     1.82960
     1.84275
     1.65212
     1.65869
     1.55351
     1.33001
     1.02763
     0.85671
     0.73839
     0.69895
     0.46887
     0.24537
    -0.03072
     0.11390
     0.01530
    -0.08988
    -0.22793
    -0.45143
    -0.38569
    -0.33968
    -0.41856
    -0.55003
    -0.64864
    -0.84584
    -0.93787
    -0.99046
    -0.89186
    -1.04305
    -1.08249
    -1.12851
    -1.12851
    -1.10221
    -1.27970
    -1.25998
    -1.31257
    -1.12851
    -1.10879
    -1.08906
    -0.79983
    -0.81955
    -0.86556
    -0.62234
    -0.47115
    -0.43171
    -0.54346
    -0.55003
    -0.33968
    -0.22135
    -0.25422
    -0.36597
    -0.45143
    -0.57633
    -0.55661
    -0.53031
    -0.56318
    -0.45800
    -0.57633
    -0.57633
    -0.47115
    -0.46457
    -0.41856
    -0.61577
    -0.51716
    -0.43171
    -0.43828
    -0.33968
    -0.36597
    -0.22135
    -0.10960
    -0.30024
    -0.60919
    -0.76039
    -0.57633
    -0.04387
     1.19854
     1.75729
     1.51407
     1.69813
     1.67184
     1.19854
     1.11966
     1.81646
     2.19115
     2.38836
     2.65130
     2.85508
     2.56584
     2.40808
     2.20430
     1.68498
     1.55351
     1.40889
     0.72524
    -0.01757
    -1.81873
    -2.43007
    -1.00361
    -0.45143
    -0.26737
    -0.70780
    -1.51635
    -2.28546
    -3.11373
    -2.76533
    -2.37091
    -2.23944
    -1.80558
    -1.61495
    -1.47691
    -1.37830
    -1.22711
    -1.29942
    -1.11536
    -1.20739
    -1.22054
    -1.08249
    -0.91815
    -0.84584
    -0.87871
    -0.84584
    -0.68150
    -0.64864
    -0.60919
    -0.54346
    -0.53031
    -0.47115
    -0.41856
    -0.70780
    -0.64864
    -0.39227
    -0.39227
    -0.41199
    -0.31338
    -0.07016
    -0.18848
    -0.26737
    -0.21478
    -0.13590
    -0.20821
    -0.12275
    -0.00442
    -0.23450
    -0.12275
     0.04159
     0.04816
     0.02844
     0.02844
     0.12047
     0.15334
     0.26509
     0.16649
     0.17964
     0.06788
     0.18621
     0.05474
     0.13362
     0.28481
     0.29796
     0.13362
     0.27167
     0.12705
     0.18621
     0.19278
     0.12705
     0.27824
    -0.01100
    -0.01757
    -0.11618
    -0.26079
    -0.26079
    -0.14247
    -0.19506
    -0.26079
    -0.16876
    -0.24107
    -0.24107
    -0.24107
    -0.41856
    -0.35282
    -0.31338
    -0.18191
    -0.14904
    -0.14904
    -0.22135
    -0.09645
    -0.12275
    -0.08331
    -0.23450
    -0.06359
    -0.02415
    -0.12932
    -0.07016
    -0.05701
    -0.03072
     0.00215
     0.00872
     0.09418
     0.54118
     0.61349
     0.72524
     0.86329
     1.29714
     1.08022
     1.13280
     1.23798
     1.45491
     1.51407
     1.59295
     1.62582
     1.74415
     1.66526
     1.42861
     1.47463
     1.41547
     1.44176
     1.53379
     1.15910
     1.09336
     1.13280
     1.13280
     1.12623
     1.21169
     1.27085
     1.05392
     1.16567
     1.17882
     1.22483
     1.11966
     1.18539
     1.10651
     1.19854
     1.19854
     1.07364
     0.86329
     0.91588
     0.85671
     0.59377
     0.53461
     0.61349
     0.25194
     0.19936
     0.09418
    -0.03729
    -0.07016
    -0.15562
    -0.13590
    -0.24765
    -0.35940
    -0.46457
    -0.59605
    -0.85899
    -1.24683
    -1.75300
    -1.86475
    -2.02251
    -2.04881
    -2.37091
    -2.55497
    -2.72589
    -2.60099
    -2.69959
    -2.60756
    -2.53525
    -2.36434
    -2.28546
    -2.26573
    -2.07510
    -1.73328
    -1.33886
    -0.87214
    -0.44485
    -0.39884
    -0.31996
    -0.12275
     0.55433
     1.08679
     1.98737
     3.06544
     3.13774
     2.59214
     3.06544
     2.63158
     2.94711
     3.38097
     3.22977
     3.42698
     3.91343
     4.00546
     3.22977
     3.28894
     3.19033
     2.19772
     0.65951
    -0.64864
    -0.94445
    -0.85242
    -0.83270
    -0.91815
    -1.08249
    -1.77272
    -2.25259
    -2.67330
    -2.41693
    -2.33147
    -2.32490
    -2.21315
    -2.09482
    -1.56236
    -1.45719
    -1.19424
    -1.04305
    -0.81955
    -0.62234
    -0.51059
    -0.49744
    -0.38569
    -0.41856
    -0.17534
    -0.29366
    -0.20163
    -0.15562
    -0.29366
    -0.21478
    -0.12932
    -0.12275
    -0.07016
    -0.18848
    -0.15562
    -0.07016
    -0.01100
    -0.04387
     0.06788
     0.00215
     0.27824
     0.19278
     0.28481
     0.31111
     0.08761
    -0.05701
     0.06788
     0.16649
     0.04816
     0.08103
     0.06131
     0.16649
     0.03502
     0.04159
    -0.16876
    -0.16219
    -0.12932
    -0.41856
    -0.31996
    -0.07673
    -0.22135
    -0.26079
    -0.28051
    -0.26079
    -0.29366
    -0.31996
    -0.23450
    -0.15562
     0.00215
     0.06788
    -0.00442
    -0.07016
     0.00872
    -0.10303
     0.17306
     0.26509
     0.19936
     0.06131
     0.11390
     0.25852
     0.27824
     0.19278
     0.08103
     0.17964
     0.18621
     0.31111
     0.36370
     0.31768
     0.48859
     0.38999
     0.51489
     0.83042
     0.72524
     0.60692
     0.49517
     0.65951
     0.86986
     0.88301
     0.92245
     1.05392
     1.04735
     0.98819
     0.92902
     0.94874
     0.93560
     0.88301
     0.76468
     0.86986
     0.86329
     0.63321
     0.65951
     0.69237
     0.52804
     0.64636
     0.38342
     0.39656
     0.33083
     0.49517
     0.39656
     0.22565
     0.19278
     0.15991
     0.00215
     0.21250
     0.27167
     0.13362
     0.03502
     0.03502
     0.08761
     0.10733
     0.09418
    -0.08331
    -0.08331
     0.03502
     0.07446
    -0.00442
     0.11390
    -0.09645
    -0.22135
    -0.09645
     0.05474
    -0.02415
    -0.11618
    -0.23450
    -0.18191
    -0.16219
    -0.16876
    -0.15562
    -0.22135
    -0.38569
    -0.24765
    -0.42513
    -0.37254
    -0.31338
    -0.33310
    -0.48430
    -0.11618
    -0.40541
    -0.41199
    -0.31338
    -0.20821
    -0.09645
     0.14677
     0.21908
     0.69237
     1.13938
     1.33001
     1.68498
     1.40889
     1.31686
     0.86329
    -0.06359
     0.22565
     0.51489
     0.47545
     0.42286
    -0.31338
    -0.81955
    -1.43746
    -2.10797
    -2.81792
    -3.62647
    -2.89022
    -1.10221
    -1.98307
    -2.76533
    -2.37749
    -2.19343
    -1.49663
     0.25194
     0.83699
     0.60692
     0.30453
     0.37684
     0.73182
     1.31686
     1.70471
     1.90191
     1.79674
     1.56666
     1.17225
     0.70552
     0.23880
    -0.20163
    -0.57633
    -0.78668
    -0.75381
    -1.13508
    -1.29942
    -1.34543
    -1.52292
    -1.64782
    -1.54264
    -1.59523
    -1.72013
    -1.64125
    -1.58866
    -1.44404
    -1.37830
    -1.22054
    -1.14823
    -1.05620
    -0.97731
    -1.17452
    -1.02990
    -0.94445
    -0.89843
    -0.93130
    -0.94445
    -0.89843
    -0.88528
    -0.67493
    -0.47115
    -0.64864
    -0.44485
    -0.33310
    -0.46457
    -0.38569
    -0.40541
    -0.35940
    -0.33310
     0.04159
     0.03502
     0.04816
    -0.08331
     0.03502
     0.07446
     0.12705
     0.19278
     0.23222
     0.06788
     0.04816
     0.06788
     0.19936
     0.12047
     0.03502
    -0.04387
    -0.13590
    -0.01757
    -0.07016
    -0.18191
    -0.17534
    -0.12932
    -0.05701
    -0.14904
    -0.11618
    -0.09645
    -0.10960
    -0.30024
    -0.16219
     0.17964
     0.27167
     0.42286
     0.46230
     0.31768
     0.41628
     0.51489
     0.58720
     0.58062
     0.79755
     0.79098
     0.74496
     0.71210
     0.63321
     0.76468
     0.67265
     0.84357
     0.91588
     0.81070
     0.71210
     0.73182
     0.82385
     0.69895
     0.76468
     0.76468
     0.86986
     0.78440
     0.77783
     0.74496
     0.61349
     0.68580
     0.43600
     0.46887
     0.44258
     0.38342
     0.25194
     0.25194
     0.04816
    -0.07016
     0.00215
    -0.07673
    -0.05044
    -0.07673
    -0.12932
    -0.12275
    -0.06359
    -0.14247
    -0.12275
    -0.20821
     0.11390
     0.16649
     0.12705
     0.08103
     0.10733
     0.12705
     0.17964
     0.19278
     0.20593
     0.18621
     0.27167
     0.18621
     0.40971
     0.33083
     0.41628
     0.35712
     0.42943
     0.53461
     0.42943
     0.36370
     0.42286
     0.30453
     0.22565
     0.23880
     0.33083
     0.28481
     0.30453
     0.73839
     1.34973
     2.17143
     2.21087
     1.36288
    -0.29366
    -1.70698
    -1.92391
    -1.93048
    -2.21972
    -1.31257
     0.64636
     1.95450
     1.33001
    -0.08988
    -1.52949
    -3.00198
    -3.39639
    -2.83106
    -2.16713
    -0.85899
     0.44258
     0.77783
     0.56090
     0.66608
     0.88301
     0.68580
     0.54776
     0.61349
     0.87643
     1.08022
     1.30372
     1.36945
     1.76387
     1.94135
     1.72443
     1.42204
     1.25770
     1.32344
     1.13280
     0.93560
     0.44915
     0.33740
    -0.09645
    -0.22135
    -0.35282
    -0.53688
    -0.70122
    -0.79325
    -0.90500
    -0.83927
    -0.85242
    -0.79983
    -1.01676
    -0.76696
    -0.75381
    -0.81297
    -0.89186
    -0.71437
    -0.75381
    -0.66836
    -0.67493
    -0.66178
    -0.48430
    -0.53031
    -0.47115
    -0.55661
    -0.56318
    -0.41856
    -0.37254
    -0.27394
    -0.30024
    -0.62891
    -0.58290
    -0.61577
    -0.55003
    -0.63549
    -0.70780
    -0.69465
    -0.78668
    -0.92473
    -1.06934
    -1.24683
    -1.04962
    -1.14165
    -1.27312
    -1.33886
    -1.41117
    -1.19424
    -1.17452
    -1.21396
    -0.89186
    -1.08249
    -1.20082
    -1.16795
    -0.80640
    -0.72094
    -0.66178
    -0.72094
    -0.70122
    -0.48430
    -0.44485
    -0.45143
    -0.34625
    -0.24107
    -0.39227
    -0.14904
    -0.13590
    -0.13590
    -0.11618
    -0.13590
    -0.20163
    -0.10960
    -0.03729
     0.06788
    -0.01100
    -0.03072
    -0.35940
    -0.32653
    -0.13590
    -0.22135
    -0.33968
    -0.26737
    -0.26737
    -0.30024
    -0.30024
    -0.26079
    -0.22135
    -0.11618
     0.01530
    -0.10303
    -0.05044
    -0.01757
     0.33083
     0.25852
     0.39656
     0.52146
     0.43600
     0.25194
     0.54776
     0.56090
     0.44915
     0.53461
     0.37684
     0.62664
     0.49517
     0.59377
     0.42943
     0.42943
     0.34397
     0.35055
     0.21250
     0.37027
     0.30453
     0.23880
     0.51489
     0.43600
     0.48859
     0.37684
     0.27167
     0.05474
    -0.30681
    -0.06359
    -0.03072
    -0.62234
    -0.96417
    -1.86475
    -2.13426
    -2.07510
    -2.49581
    -2.63386
    -1.97650
    -2.10797
    -2.44980
    -2.56155
    -2.48924
    -2.15398
    -2.20657
    -1.83845
    -1.49663
    -1.20082
    -0.80640
    -0.35940
    -0.18848
     0.37027
     0.14019
    -0.28709
    -0.76039
    -0.58290
    -0.44485
    -0.20821
    -0.37912
    -0.24765
     0.11390
     0.29796
    -0.20163
    -0.25422
    -0.06359
     0.47545
     0.63321
     1.02105
     1.45491
     1.57323
     1.73757
     1.83618
     1.38917
     1.46806
     1.50750
     1.48778
     1.52065
     1.40889
     1.09994
     0.83699
     0.58062
     0.33740
     0.17306
     0.18621
    -0.02415
     0.00215
    -0.12932
    -0.17534
    -0.16876
    -0.13590
    -0.34625
    -0.32653
    -0.35940
    -0.26079
    -0.23450
    -0.14247
    -0.12932
    -0.26079
    -0.33968
    -0.41199
    -0.24765
    -0.22793
    -0.33968
    -0.30024
    -0.05044
     0.10075
     0.00215
     0.04159
    -0.22135
    -0.20163
     0.00215
    -0.18848
     0.02187
     0.02844
     0.17964
    -0.07673
     0.08761
     0.10075
     0.06131
    -0.07673
    -0.01100
     0.06788
    -0.04387
    -0.00442
    -0.12275
    -0.23450
    -0.02415
    -0.14904
    -0.14904
    -0.05044
    -0.09645
    -0.13590
    -0.25422
    -0.10303
    -0.18848
    -0.28051
    -0.17534
    -0.14904
    -0.31996
    -0.23450
    -0.34625
    -0.46457
    -0.20163
    -0.19506
    -0.10960
    -0.11618
    -0.09645
    -0.26079
    -0.10960
     0.12047
     0.04159
    -0.15562
    -0.38569
    -0.02415
    -0.12932
    -0.12932
     0.02844
     0.02187
     0.03502
     0.15991
     0.04159
    -0.11618
    -0.21478
    -0.12932
    -0.12932
     0.10075
     0.12047
    -0.03729
    -0.06359
    -0.08988
     0.04816
     0.01530
     0.10075
     0.02844
     0.02187
     0.10075
     0.65951
     0.98819
     1.20511
     1.50092
     1.48120
     1.88219
     1.99394
     1.48120
     0.96846
     0.58062
    -0.38569
    -0.56318
    -0.53031
    -1.15480
    -1.22711
    -0.42513
    -0.56318
    -0.90500
    -1.54264
    -1.98307
    -2.64043
    -2.75218
    -2.37749
    -1.87132
    -1.04962
    -0.58947
    -0.11618
     0.18621
     0.25852
     0.12705
     0.35055
     0.27167
     0.40314
     0.36370
     0.35055
     0.31111
     0.15334
     0.00872
     0.23222
     0.21908
     0.08761
     0.02844
    -0.01757
     0.06788
     0.08761
     0.05474
     0.05474
     0.13362
    -0.06359
    -0.03072
    -0.23450
    -0.53688
    -0.60262
    -0.79325
    -0.76039
    -0.78668
    -0.93130
    -1.05620
    -1.02333
    -0.83927
    -0.78668
    -0.91815
    -0.81955
    -0.76696
    -0.30024
     0.01530
     0.04816
     0.56748
     1.13938
     1.03420
     0.88958
     1.21169
     1.59953
     1.79674
     2.36864
     2.39493
     2.76305
     2.44752
     1.96765
     2.00052
     2.38178
     2.58556
     2.36206
     2.13199
     2.15171
     2.09255
     1.61925
     1.65212
     1.02763
     1.04077
     1.05392
     0.86986
     0.77783
     0.35055
     0.18621
    -0.01100
    -0.07016
    -0.27394
    -0.34625
    -0.13590
    -0.18848
    -0.39884
    -0.27394
    -0.20163
    -0.14904
    -0.04387
     0.02844
    -0.01757
    -0.08331
    -0.04387
     0.09418
     0.18621
     0.25852
     0.10733
     0.21908
     0.29139
     0.47545
     0.57405
     0.30453
     0.51489
     0.67265
     0.79755
     0.69895
     0.88958
     0.92902
     1.09994
     1.10651
     0.99476
     0.92245
     0.86986
     0.73839
     0.63321
     0.57405
     0.56748
     0.47545
     0.39656
     0.34397
     0.13362
    -0.08988
    -0.15562
    -0.33968
    -0.33968
    -0.51716
    -0.39884
    -0.52374
    -0.39227
    -0.56975
    -0.31996
    -0.40541
    -0.42513
    -0.53688
    -0.67493
    -0.63549
    -0.60262
    -0.68150
    -0.62891
    -0.70780
    -0.60919
    -0.68150
    -0.65521
    -0.69465
    -0.56318
    -0.66178
    -0.70122
    -0.55003
    -0.43828
    -0.41199
    -0.55661
    -0.41856
    -0.30024
    -0.13590
    -0.03729
    -0.03072
     0.03502
    -0.12932
    -0.11618
    -0.12275
    -0.14247
    -0.07673
     0.08761
     0.00872
    -0.98389
    -2.00279
    -3.27807
    -3.44898
    -1.57551
    -0.81297
    -0.93787
    -1.99622
    -2.78505
    -3.03484
    -2.75875
    -2.35776
    -1.85160
    -1.51635
    -1.44404
    -1.50977
    -1.22711
    -0.89186
    -0.70780
    -0.43171
     0.00872
    -0.25422
    -0.29366
    -0.12932
    -0.30024
    -0.22135
    -0.76696
    -0.99703
    -0.77353
    -0.64206
    -0.58290
    -0.96417
    -1.32571
    -1.36515
    -1.42432
    -1.49663
    -1.92391
    -1.62810
    -1.97650
    -2.21315
    -2.10140
    -2.24601
    -2.53525
    -2.98883
    -3.10058
    -2.71931
    -2.10797
    -1.73328
    -1.83845
    -2.06853
    -2.09482
    -2.26573
    -2.07510
    -1.58866
    -1.43089
    -1.12193
    -0.93130
    -0.85899
    -0.97731
    -0.90500
    -0.82612
    -0.55003
    -0.64864
    -0.71437
    -0.64864
    -0.66178
    -0.58290
    -0.70122
    -0.74724
    -0.49087
    -0.61577
    -0.54346
    -0.62234
    -0.45800
    -0.28709
    -0.22793
     0.11390
     0.60692
     0.65951
     0.49517
     0.48202
     0.56090
     0.57405
     0.82385
     0.81727
     1.10651
     1.22483
     0.86329
     0.92902
     0.97504
     1.04077
     1.28400
     1.08679
     1.37603
     2.17800
     1.83618
     0.94874
     0.99476
     1.29057
     1.38260
     1.38260
     1.57323
     1.64554
     1.48120
     1.38917
     1.19854
     1.09336
     0.87643
     0.60692
     0.47545
     0.60034
     0.42943
     0.33083
     0.04159
     0.25194
     0.19936
     0.25852
     0.21908
     0.38999
     0.26509
     0.13362
     0.37684
     0.23880
     0.12705
     0.23222
     0.21250
     0.60034
     0.46887
     0.50174
     0.38342
     0.35055
     0.48859
     0.52146
     0.42943
     0.62007
     0.73839
     0.64636
     0.58720
     0.91588
     0.82385
     0.60692
     0.69237
     0.78440
     0.82385
     1.04077
     0.87643
     0.89616
     0.93560
     0.93560
     0.81727
     0.59377
     0.46887
     0.31768
     0.44258
     0.45573
     0.43600
     0.35055
     0.23880
     0.10733
     0.21908
    -0.07673
    -0.05701
    -0.12275
    -0.13590
    -0.04387
     0.00215
     0.19936
     0.29139
     0.33083
     0.35055
     0.35712
     0.21908
     0.35055
     0.60034
     0.86986
     1.03420
     0.92245
     0.59377
     0.35712
     0.23222
    -0.37912
    -1.20739
    -1.93048
    -1.88447
    -0.42513
     0.42286
     0.47545
    -0.78668
    -1.35858
    -1.75957
    -1.93048
    -1.61495
    -0.95102
    -0.16876
     0.12047
     0.16649
     0.38342
     0.45573
     0.65293
     0.87643
     0.92902
     0.91588
     0.98161
     1.66526
     1.40889
     0.73839
     0.10075
    -0.05701
     0.24537
     0.54118
     0.10733
    -0.03072
    -0.03729
     0.02844
    -0.09645
    -0.14247
    -0.37254
    -0.53031
    -0.49744
    -0.32653
    -0.15562
    -0.12275
     0.00872
     0.06131
     0.17306
     0.24537
     0.50831
     0.37684
     0.47545
     0.52804
     0.45573
     0.59377
     0.65293
     0.55433
     0.45573
     0.61349
     0.49517
     0.54776
     0.65293
     0.59377
     0.56748
     0.46230
     0.36370
     0.20593
     0.34397
     0.26509
     0.22565
     0.17306
     0.31768
     0.15991
     0.32425
     0.56748
     1.13938
     1.76387
     1.61268
     1.06049
     1.14595
     1.28400
     1.56666
     1.67184
     1.52722
     1.90191
     1.81646
     1.48778
     1.46806
     1.21826
     0.86986
     0.54118
     0.23880
     0.02844
    -0.15562
    -0.17534
    -0.59605
    -0.42513
    -0.49087
    -0.50402
    -0.78011
    -0.59605
    -0.70780
    -0.78011
    -0.50402
    -0.15562
     0.24537
     0.21250
    -0.03072
     0.00872
     0.07446
     0.21908
     0.35712
     0.46230
     0.69237
     0.68580
     0.60692
     0.52804
     0.50831
     0.60034
     0.69237
     0.79098
     0.67265
     0.54118
     0.63979
     0.51489
     0.64636
     0.74496
     0.68580
     0.67923
     0.60034
     0.70552
     0.63979
     0.63979
     0.62007
     0.57405
     0.50831
     0.69237
     0.59377
     0.47545
     0.43600
     0.39656
     0.49517
     0.60692
     0.58720
     0.42286
     0.49517
     0.54118
     0.56090
     0.31111
     0.21250
     0.08761
     0.29139
     0.30453
     0.12705
     0.06788
     0.02187
    -0.17534
    -0.28051
    -0.41856
    -0.67493
    -0.77353
    -1.12193
    -0.91158
    -0.78668
    -0.49744
    -0.52374
    -0.31996
    -0.70122
    -0.79983
    -2.00279
    -3.04142
    -4.11948
    -5.92064
    -5.10552
    -3.75136
    -2.60099
    -2.89022
    -3.62647
    -5.19098
    -5.46049
    -4.75712
    -4.74397
    -4.75055
    -4.25753
    -3.54758
    -2.94281
    -2.23287
    -1.90419
    -1.85160
    -1.51635
    -1.14823
    -0.70780
    -0.74067
    -0.76039
    -0.75381
    -0.81297
    -0.55661
    -0.53688
    -0.47115
    -0.38569
    -0.31996
     0.04159
     0.12705
     0.17964
     0.21250
     0.26509
     0.44915
     0.60034
     0.65951
     0.57405
     0.58062
     0.56090
     0.79755
     0.74496
     0.72524
     0.74496
     0.57405
     0.69895
     0.71867
     0.70552
     0.48859
     0.51489
     0.54118
     0.60692
     0.57405
     0.61349
     0.63979
     0.48202
     0.46230
     0.34397
     0.40314
     0.44258
     0.25194
     0.35712
     0.31768
     0.14677
     0.06131
     0.19278
     0.21908
     0.21908
     0.18621
     0.09418
     0.12047
     0.08761
     0.08103
     0.17964
     0.14019
     0.11390
    -0.05701
    -0.07673
    -0.00442
    -0.01100
    -0.17534
    -0.21478
    -0.16219
     0.03502
     0.10733
     0.54118
     1.08679
     1.11308
     0.98161
     0.65951
     0.75811
     1.04735
     0.84357
     0.81070
     1.17225
     1.56666
     1.46806
     1.10651
     1.06049
     0.96846
     0.80413
     0.69237
     0.21250
     0.31111
     0.21908
     0.28481
     0.60692
     1.62582
     2.01366
     1.33001
     1.20511
     1.38260
     1.63897
     1.64554
     1.83618
     2.01366
     2.27003
     2.09255
     2.09912
     2.01366
     1.80988
     1.77701
     1.54694
     1.44834
     1.14595
     0.84357
     0.75811
     0.83699
     0.60692
     0.33740
     0.18621
     0.12047
     0.19278
     0.04159
    -0.16219
     0.01530
    -0.11618
    -0.11618
    -0.20163
    -0.35282
    -0.27394
    -0.43171
    -0.53688
    -0.14904
    -0.15562
    -0.32653
    -0.24765
    -0.22793
    -0.41856
    -0.40541
    -0.47115
    -0.28709
    -0.31996
    -0.37912
    -0.39227
    -0.35282
    -0.43828
    -0.12932
     0.10075
     0.94874
     1.73757
     2.05310
     1.85590
     0.98161
    -0.39227
    -1.37830
    -1.56236
    -1.80558
    -1.76614
    -0.72752
     0.19936
     0.16649
    -1.36515
    -2.21972
    -3.21890
    -3.45555
    -2.85078
    -1.93048
    -1.39802
    -0.85242
    -0.57633
    -0.30681
     0.41628
     1.04735
     1.41547
     1.76387
     1.64554
     1.56009
     1.52722
     1.60610
     1.39575
     1.27085
     1.13938
     1.08022
     0.81070
     0.65951
     0.52146
     0.28481
     0.08761
    -0.12932
    -0.22135
    -0.31338
    -0.39227
    -0.55661
    -0.53031
    -0.43828
    -0.45143
    -0.67493
    -0.43171
    -0.35282
    -0.56975
    -0.47115
    -0.49744
    -0.44485
    -0.78011
    -0.78011
    -0.65521
    -0.61577
    -0.58290
    -0.76039
    -0.72094
    -0.70122
    -0.76039
    -0.85899
    -0.87871
    -0.91158
    -0.79325
    -0.88528
    -0.68150
    -0.62234
    -0.68150
    -0.77353
    -0.62891
    -0.57633
    -0.69465
    -0.68150
    -0.52374
    -0.48430
    -0.38569
    -0.41199
    -0.37912
    -0.20821
    -0.45800
    -0.30024
    -0.41856
    -0.33968
    -0.37912
    -0.31338
    -0.39227
    -0.45143
    -0.58947
    -0.41856
    -0.30024
    -0.43828
    -0.51059
    -0.51059
    -0.64864
    -0.45800
    -0.59605
    -0.39884
    -0.46457
    -0.45143
    -0.43828
    -0.27394
    -0.17534
     0.21908
     0.81070
     1.09336
     0.75811
     0.67265
     0.67265
     0.92902
     1.04735
     1.17225
     1.36945
     1.50092
     1.35631
     1.36288
     1.38917
     0.96189
     0.72524
     0.70552
     0.67923
     0.58062
     0.36370
     0.25194
     0.50174
     0.96846
     0.86986
     0.85014
     0.65951
     0.46230
     0.56748
     0.69895
     0.88958
     1.09994
     0.98161
     1.04077
     1.01448
     1.00791
     0.92902
     0.69895
     0.29796
     0.27824
     0.31111
     0.21250
     0.26509
     0.20593
    -0.12275
    -0.20821
    -0.04387
    -0.27394
    -0.24107
    -0.20163
    -0.11618
    -0.05701
    -0.08988
    -0.33310
    -0.31996
    -0.30681
    -0.48430
    -0.02415
     0.15991
     0.16649
     0.48202
     1.00791
     1.90191
     1.96765
     1.82303
     2.46724
     1.21826
    -0.79983
    -1.77929
    -2.43665
    -2.91652
    -2.78505
    -3.02170
    -2.79162
    -2.11454
    -2.87708
    -3.85654
    -4.52705
    -5.29615
    -5.09895
    -4.90174
    -4.09319
    -3.29121
    -2.27888
    -1.27312
    -0.50402
     0.08103
     0.40314
     0.67265
     0.69895
     0.76468
     0.80413
     0.69895
     0.48202
     0.38342
     0.29139
     0.23222
    -0.12932
    -0.30681
    -0.21478
    -0.17534
    -0.29366
    -0.39227
    -0.58947
    -0.60919
    -0.62234
    -0.59605
    -0.26079
    -0.39227
    -0.41856
    -0.39227
    -0.43828
    -0.28709
    -0.18848
    -0.16219
    -0.02415
     0.10075
     0.16649
     0.13362
     0.03502
     0.05474
     0.02187
     0.14019
     0.29796
     0.22565
     0.04159
     0.00215
    -0.02415
    -0.06359
    -0.13590
    -0.27394
    -0.21478
    -0.17534
    -0.24107
    -0.35940
    -0.33310
    -0.30681
    -0.24107
    -0.38569
    -0.07673
     0.11390
     0.19936
    -0.10303
    -0.05701
     0.33083
     0.28481
     0.31111
     0.53461
     0.69895
     0.56090
     0.78440
     0.80413
     0.92902
     0.86329
     0.44915
     0.36370
     0.62664
     0.65293
     0.40971
     0.29139
     0.42286
     0.16649
     0.15334
    -0.07016
    -0.10303
    -0.00442
    -0.18191
    -0.31996
    -0.21478
    -0.28051
    -0.31996
    -0.25422
     0.10733
     0.25194
     0.29139
     0.48859
     0.75154
     1.20511
     1.47463
     1.60610
     1.38260
     1.20511
     1.11308
     1.15910
     1.28400
     1.47463
     1.46148
     1.36945
     1.47463
     1.25113
     0.73839
     0.40971
     0.24537
     0.13362
    -0.09645
    -0.20163
    -0.47115
    -0.68808
    -0.78668
    -0.70122
    -0.63549
    -0.52374
    -0.45143
    -0.43171
    -0.47772
    -0.33968
    -0.56318
    -0.55661
    -0.20163
    -0.02415
    -0.28051
     0.16649
     0.43600
     0.30453
     0.23222
     0.65951
     0.55433
     0.50831
     0.40971
     0.27167
     0.20593
     0.27824
     0.39656
     0.37027
     0.22565
     0.32425
     0.17964
     0.23222
     0.55433
     0.42286
     0.81727
     1.67841
     2.12541
     2.46724
     2.69731
     2.11227
     1.44176
     1.13938
     0.01530
    -0.82612
    -1.43089
    -1.46376
    -0.37912
     1.32344
     1.33001
     0.02844
    -1.38488
    -2.06195
    -2.48924
    -2.64043
    -1.97650
    -1.21396
    -0.64864
     0.10733
     0.68580
     0.87643
     0.90273
     1.08022
     1.10651
     1.29057
     1.11966
     0.95532
     0.98819
     1.06049
     0.90273
     0.79098
     0.75811
     0.62007
     0.24537
     0.25852
     0.21250
     0.17964
     0.06131
    -0.22135
    -0.23450
    -0.31996
    -0.24765
    -0.28709
    -0.27394
    -0.64864
    -0.46457
    -0.35282
    -0.43828
    -0.46457
    -0.57633
    -0.51059
    -0.33310
    -0.20163
    -0.20163
    -0.04387
    -0.10303
     0.00872
     0.08103
    -0.10960
    -0.19506
    -0.29366
    -0.33968
    -0.41199
    -0.31996
    -0.56975
    -0.59605
    -0.67493
    -0.74724
    -0.98389
    -1.03648
    -0.99703
    -1.20739
    -1.23368
    -1.06277
    -0.93130
    -0.85242
    -0.81297
    -0.71437
    -0.52374
    -0.53688
    -0.39884
    -0.26079
    -0.22135
    -0.08331
     0.06788
    -0.07673
    -0.10303
     0.01530
    -0.13590
    -0.02415
    -0.21478
    -0.37254
    -0.34625
    -0.08331
    -0.30681
    -0.35940
    -0.30024
    -0.24765
    -0.37912
    -0.39884
    -0.10960
    -0.07016
    -0.31996
    -0.49744
    -0.74724
    -0.60262
    -0.64206
    -0.70122
    -1.16795
    -1.16795
    -1.16137
    -1.47033
    -1.56236
    -1.70698
    -1.68726
    -1.42432
    -0.80640
    -0.74724
    -0.91158
    -0.85242
    -0.62891
    -0.42513
    -0.76039
    -0.88528
    -0.32653
    -0.03072
     0.28481
     0.27824
     0.27824
     0.00215
    -0.05701
    -0.56318
    -0.47772
    -0.35940
    -0.20821
    -0.19506
    -0.16219
    -0.20821
     0.12705
     0.14677
     0.14019
     0.21250
     0.43600
     0.67265
     0.81070
     0.94874
     1.00133
     0.58720
     0.65293
     0.92245
     1.03420
     0.94217
     0.80413
     0.83042
     0.83042
     0.84357
     0.75154
     0.68580
     0.75154
     0.73182
     0.76468
     0.81727
     0.81070
     0.89616
     0.73182
     0.98819
     1.14595
     1.35631
     1.61925
     1.63240
     1.17882
     1.34316
     1.35631
     1.40889
     0.77126
     0.23880
     0.00215
    -0.97074
     0.01530
     0.86986
     0.52146
     0.48859
    -0.33968
    -1.04305
    -1.30599
    -0.93787
    -0.55661
     0.08761
     0.36370
     0.28481
     0.39656
     0.63321
     0.56748
     0.75154
     1.08022
     1.06707
     0.93560
     1.04077
     1.25113
     1.13280
     0.96846
     0.89616
     0.78440
     0.60692
     0.74496
     0.85671
     0.83699
     0.83042
     0.72524
     0.91588
     0.95532
     1.15252
     1.06707
     0.98819
     1.27085
     1.24455
     1.33658
     1.21169
     1.17225
     1.19854
     1.26428
     1.19854
     1.13280
     0.96189
     0.83042
     0.56090
     0.48202
     0.63979
     0.37684
     0.23222
     0.36370
     0.19936
     0.06131
     0.10733
     0.22565
     0.09418
    -0.01100
     0.17964
     0.38999
     0.32425
     0.68580
     0.57405
     0.56748
     0.47545
     0.83699
     0.60034
     0.71867
     0.67265
     0.62664
     0.75811
     0.96846
     0.92245
     0.56090
     0.33740
     0.21250
    -0.08988
    -0.39884
     0.03502
     0.23880
     0.08103
    -0.43171
    -0.91158
    -0.88528
    -0.63549
    -0.70780
    -0.95759
    -1.20082
    -1.05620
    -1.29942
    -1.20739
    -1.37173
    -1.25998
    -1.31914
    -1.22054
    -1.22054
    -1.16795
    -1.11536
    -1.28627
    -1.27312
    -1.27312
    -1.32571
    -1.48348
    -1.36515
    -1.30599
    -1.10221
    -1.20082
    -1.09564
    -1.23368
    -1.13508
    -0.99703
    -1.01018
    -0.94445
    -0.86556
    -0.56975
    -0.60262
    -0.43171
    -0.26079
    -0.06359
     0.42286
     0.88301
     0.64636
     0.26509
     0.17964
     0.31111
     0.50831
     0.74496
     0.92902
     0.61349
     0.61349
     0.62007
     0.58062
     0.69237
     0.42286
     0.51489
     0.85014
     0.94217
     0.85014
     0.77783
     0.98161
     1.27742
     1.35631
     1.67184
     1.86247
     1.90849
     1.82960
     1.85590
     1.77044
     1.72443
     1.62582
     1.42204
     0.56748
     0.12047
     0.11390
     0.24537
     0.03502
     0.14019
    -0.22793
    -0.75381
    -0.39227
     0.00215
     0.25194
     0.38342
     0.33740
    -0.51716
    -0.67493
    -0.45800
     0.32425
     0.87643
     0.97504
     0.73839
     0.63321
     0.31111
    -0.03072
    -0.24765
    -0.36597
    -0.47772
    -0.56318
    -0.69465
    -0.60919
    -0.75381
    -0.55661
    -0.52374
    -0.61577
    -0.62234
    -0.51059
    -0.40541
    -0.35282
    -0.23450
    -0.10303
    -0.05701
     0.06788
     0.14677
     0.25852
     0.33740
     0.32425
     0.37027
     0.59377
     0.65951
     0.61349
     0.55433
     0.71210
     0.79755
     0.92245
     0.75811
     0.94874
     0.92245
     0.90273
     0.84357
     0.62664
     0.42943
     0.40971
     0.73839
     0.59377
     0.62007
     0.10075
    -0.07673
    -0.18848
    -0.12932
    -0.21478
    -0.51059
    -0.65521
    -0.90500
    -0.78011
    -0.91815
    -1.00361
    -1.07592
    -1.50320
    -1.66754
    -1.93048
    -1.62810
    -1.59523
    -1.64125
    -1.27312
    -0.94445
    -0.84584
    -0.91158
    -1.04962
    -0.89843
    -0.64206
    -0.63549
    -0.22135
    -0.03072
    -0.06359
     0.02187
     0.09418
     0.38342
     0.46887
     0.19936
     0.21250
     0.21908
     0.10075
    -0.05044
    -0.07673
    -0.17534
    -0.41856
    -0.47115
    -0.41856
    -0.49087
    -0.58947
    -0.68150
    -0.76696
    -0.93130
    -0.72094
    -0.81297
    -0.87214
    -0.84584
    -0.79325
    -0.93787
    -1.03648
    -1.01018
    -0.86556
    -0.84584
    -0.74067
    -0.70122
    -0.81955
    -0.81297
    -0.83927
    -0.81955
    -0.70780
    -0.48430
    -0.62891
    -0.18848
    -0.07673
     0.02844
     0.17306
     0.42286
     0.40314
     0.50174
     0.84357
     0.93560
     0.79098
     0.88301
     1.09336
     1.01448
     1.27085
     1.46148
     1.11966
     1.00133
     0.89616
     0.87643
     0.67265
     0.47545
     0.42286
     0.52804
     0.52146
     0.44258
     0.48202
     0.49517
     0.43600
     0.50831
     0.56748
     0.60692
    -0.74067
    -1.37173
    -1.30599
    -0.55661
    -0.52374
    -0.57633
    -0.29366
     0.23222
     0.27824
     0.36370
     0.07446
    -0.31338
    -0.26079
    -0.13590
     0.00872
     0.60692
     0.92902
     1.02763
     1.29714
     1.31686
     1.13938
     0.94874
     0.79755
     0.58720
     0.33740
     0.42943
     0.43600
     0.46887
     0.46887
     0.31768
     0.29796
     0.38342
     0.55433
     0.52146
     0.52804
     0.55433
     0.33740
     0.37684
     0.46230
     0.38999
     0.40971
     0.62007
     0.54776
     0.54776
     0.41628
     0.36370
     0.19936
     0.40971
     0.23222
     0.04159
    -0.16219
    -0.22793
    -0.37254
    -0.18191
    -0.14247
    -0.04387
     0.09418
     0.04816
     0.01530
    -0.19506
    -0.16876
    -0.26737
     0.01530
     0.40314
     0.72524
     0.70552
     0.34397
     0.12047
    -0.00442
    -0.06359
     0.02187
    -0.12932
    -0.23450
    -0.53688
    -0.56975
    -0.59605
    -0.81297
    -1.10879
    -1.70041
    -1.83188
    -1.12193
    -1.12193
    -1.20082
    -1.27312
    -1.41774
    -1.20082
    -1.01676
    -0.94445
    -0.76039
    -0.41856
    -0.35282
    -0.33310
    -0.07673
    -0.16219
     0.00872
    -0.13590
     0.11390
     0.35055
     0.25852
     0.04816
    -0.01100
    -0.12275
    -0.20821
    -0.14904
    -0.10960
    -0.24107
    -0.55003
    -0.47115
    -0.33968
    -0.54346
    -0.62234
    -0.75381
    -0.62891
    -0.56318
    -0.56318
    -0.47772
    -0.39884
    -0.29366
    -0.40541
    -0.49744
    -0.34625
    -0.22793
    -0.15562
    -0.18191
    -0.00442
     0.03502
     0.01530
    -0.03729
    -0.01757
     0.14677
     0.12047
    -0.03072
    -0.10303
    -0.04387
     0.02187
     0.12705
     0.17964
     0.14019
     0.11390
    -0.00442
     0.08103
     0.18621
     0.17306
     0.04816
     0.01530
     0.14019
     0.31768
     0.20593
     0.20593
     0.11390
    -0.06359
     0.04159
    -0.13590
    -0.30681
    -0.18848
    -0.20821
    -0.26079
    -0.39227
    -0.60919
    -1.12193
    -1.75300
    -1.87789
    -1.43089
    -0.16219
     0.97504
    -0.37254
    -0.87214
    -0.91815
    -1.94363
    -2.58784
    -3.21890
    -3.23862
    -2.14084
    -2.41693
    -3.17946
    -2.39721
    -3.15317
    -4.41529
    -5.19098
    -6.19673
    -7.39312
    -7.34054
    -7.18277
    -6.93955
    -7.36683
    -7.35368
    -7.36683
    -7.61005
    -7.79411
    -7.68236
    -7.78097
    -7.81383
    -7.32082
    -7.04472
    -7.07102
    -6.93297
    -6.71605
    -6.19016
    -6.28876
    -5.88120
    -5.49993
    -5.21070
    -5.22384
    -5.04636
    -5.01349
    -5.13839
    -5.61826
    -5.37504
    -4.73083
    -4.54019
    -4.45474
    -4.15892
    -3.92885
    -3.79080
    -3.43583
    -3.39639
    -3.27149
    -3.02170
    -2.86393
    -2.45637
    -2.18685
    -2.46294
    -2.58784
    -2.50896
    -2.62071
    -2.62071
    -2.70616
    -2.39063
    -2.60099
    -2.65358
    -3.15317
    -3.22548
    -3.31751
    -3.37010
    -3.16631
    -3.08743
    -3.02827
    -3.02827
    -2.96253
    -2.81134
    -2.79162
    -3.05456
    -2.98225
    -2.90337
    -2.86393
    -2.54183
    -2.42350
    -2.40378
    -2.41035
    -2.46294
    -2.33147
    -2.35119
    -2.27888
    -2.50238
    -2.37091
    -2.08167
    -1.92391
    -1.80558
    -1.77272
    -1.58866
    -1.48348
    -1.48348
    -1.41117
    -1.60838
    -1.70041
    -1.74642
    -1.57551
    -1.51635
    -1.35858
    -1.37830
    -1.49005
    -1.44404
    -1.49663
    -1.47033
    -1.22054
    -1.09564
    -1.09564
    -1.22711
    -1.20082
    -1.18767
    -1.22711
    -1.08906
    -1.09564
    -1.04962
    -0.82612
    -0.80640
    -0.95102
    -1.11536
    -1.02990
    -1.16795
    -1.22054
    -1.18767
    -1.04962
    -1.10221
    -1.18767
    -1.15480
    -0.93787
    -0.84584
    -0.95102
    -0.89843
    -0.73409
    -0.78668
    -0.66836
    -0.78011
    -0.70780
    -0.86556
    -0.81955
    -0.69465
    -0.45800
    -0.62891
    -0.75381
    -0.85899
    -1.03648
    -1.11536
    -1.28627
    -1.43089
    -1.66097
    -1.62810
    -1.63467
    -1.57551
    -1.56236
    -1.62152
    -1.64782
    -1.72670
    -1.86475
    -1.52949
    -1.77929
    -1.49663
    -1.35201
    -1.31914
    -1.43746
    -1.18109
    -1.18767
    -0.95102
    -0.97074
    -0.95102
    -0.58290
    -0.62891
    -0.89186
    -1.10221
    -0.64206
    -0.67493
    -1.01676
    -0.83927
    -0.43828
    -0.33968
    -0.56318
    -0.49087
    -0.54346
    -0.81955
    -0.54346
    -0.58290
    -0.76039
    -0.25422
     0.32425
     0.15334
    -0.33310
    -0.55661
    -1.00361
    -0.74724
     0.23222
     0.58720
     0.21908
    -0.01100
     0.08761
     0.06788
     0.09418
    -0.19506
    -0.28051
    -0.12275
    -0.02415
     0.19278
     0.29139
     0.33083
    -0.13590
    -0.63549
    -1.02333
    -1.29942
    -1.23368
    -1.67411
    -1.89104
    -1.75957
    -1.57551
    -1.69383
    -1.89761
    -2.44980
    -2.71931
    -2.52868
    -2.73903
    -2.40378
    -1.36515
    -1.32571
    -1.48348
    -1.33886
    -1.17452
    -1.29285
    -1.11536
    -1.01018
    -1.07592
    -0.87214
    -0.72752
    -0.64864
    -0.68150
    -0.78668
    -1.04305
    -0.85899
    -0.84584
    -0.76696
    -0.91815
    -0.87871
    -0.97074
    -1.17452
    -1.15480
    -1.22054
    -1.06934
    -0.89186
    -0.43828
    -0.53688
    -0.72752
    -0.33310
    -0.55661
    -0.65521
    -0.30681
    -0.09645
    -0.26079
    -0.25422
    -0.34625
    -0.11618
    -0.08331
    -0.41856
    -0.37912
    -0.01757
     0.04816
     0.02187
    -0.16876
    -0.49087
    -0.66178
    -0.77353
    -0.43171
    -0.27394
    -0.54346
    -0.63549
    -0.61577
    -0.49744
    -0.50402
    -0.31338
    -0.48430
    -0.32653
    -0.32653
    -0.23450
    -0.21478
    -0.21478
    -0.53688
    -0.51059
    -0.26737
    -0.10303
    -0.18848
    -0.29366
    -0.28051
    -0.35282
    -0.22135
    -0.28051
    -0.18191
    -0.15562
     0.03502
     0.04816
     0.08761
     0.34397
     0.05474
     0.11390
     0.00872
     0.28481
     0.15991
     0.14019
     0.22565
     0.37684
     0.16649
     0.13362
    -0.05701
    -0.03072
    -0.20821
    -0.14247
    -0.22135
    -0.17534
    -0.07016
    -0.26737
    -0.35282
    -0.33310
    -0.11618
    -0.19506
    -0.14904
     0.23222
     0.02187
     0.03502
     0.02187
    -0.16219
     0.01530
     0.08761
     0.08761
     0.08103
     0.37027
     0.35712
     0.25194
     0.38342
     0.33083
     0.05474
     0.04816
     0.42286
     0.47545
     0.69237
     0.86986
     1.12623
     0.86986
     1.15252
     1.42204
     1.69813
     1.40232
     1.65869
     1.57323
     1.79016
     1.96765
     2.00052
     1.84275
     1.34973
     1.57981
     1.77701
     1.52065
     1.34316
     1.09336
     1.19197
     0.88301
     0.71867
     0.46230
     0.14677
     0.10075
     0.00215
     0.08761
     0.21908
    -0.08331
    -0.23450
    -0.16219
    -0.04387
    -0.12275
    -0.49087
    -0.66836
    -0.79325
    -0.97731
    -0.89843
    -1.07592
    -1.18109
    -1.02990
    -1.00361
    -1.00361
    -1.07592
    -1.22054
    -1.52292
    -1.65439
    -1.35201
    -0.85899
    -0.41856
    -0.19506
    -0.40541
    -0.66836
    -0.49087
    -0.17534
    -0.05044
     0.10075
    -0.01757
     0.27167
     0.39656
     0.17306
     0.09418
     0.35712
     0.08761
    -0.07673
    -0.02415
     0.21908
     0.37684
     0.10075
    -0.07016
    -0.01100
    -0.10960
     0.02187
    -0.10303
     0.10733
     0.33083
    -0.00442
    -0.37254
    -0.42513
    -0.43171
    -0.22135
    -0.36597
    -0.41856
    -0.51716
    -0.75381
    -0.84584
    -0.81955
    -1.12851
    -1.27312
    -1.20082
    -1.24026
    -1.03648
    -0.85242
    -1.07592
    -1.19424
    -1.06277
    -1.13508
    -0.86556
    -0.90500
    -0.81955
    -0.70780
    -0.65521
    -0.53688
    -0.28709
    -0.27394
    -0.07673
    -0.20821
    -0.00442
    -0.24107
    -0.35940
    -0.50402
    -0.53031
    -0.21478
    -0.26079
    -0.53031
    -0.46457
    -0.41199
    -0.57633
    -0.53688
    -0.65521
    -0.45143
    -0.56975
    -0.99703
    -1.10221
    -1.02333
    -1.27970
    -1.51635
    -1.12193
    -0.86556
    -0.91158
    -1.04305
    -1.10879
    -1.01676
    -0.94445
    -1.13508
    -1.18109
    -0.72094
    -0.68808
    -0.58947
    -0.47772
    -0.18191
     0.09418
     0.14019
     0.66608
     0.47545
     0.56090
     0.62664
     0.72524
     0.71210
     0.88301
     1.12623
     1.22483
     1.35631
     1.42204
     1.32344
     1.30372
     1.53379
     1.23141
     1.04077
     1.08679
     1.06049
     0.92902
     0.73839
     0.60692
    -0.08331
    -0.27394
    -0.28709
    -0.06359
    -0.08331
    -0.38569
    -0.45143
    -0.28709
    -0.18848
    -0.16219
    -0.14247
    -0.06359
     0.00215
     0.40314
     0.44915
     0.55433
     0.83699
     0.75811
     0.96189
     1.09994
     1.08679
     0.90930
     0.89616
     0.72524
     0.81727
     0.73839
     0.69237
     0.90930
     0.74496
     0.65293
     0.38999
     0.39656
     0.47545
     0.64636
     0.62007
     0.71867
     0.47545
     0.63979
     0.67265
     0.51489
     0.40314
     0.50174
     0.54118
     0.55433
     0.49517
     0.38999
     0.37684
     0.13362
     0.25852
     0.12047
     0.31768
     0.23880
     0.21250
     0.15991
     0.15991
     0.24537
     0.15991
     0.23880
     0.19278
     0.07446
     0.17964
     0.16649
     0.22565
     0.25194
     0.09418
    -0.10960
     0.12705
     0.19936
     0.12047
     0.08761
     0.00215
    -0.05701
    -0.07673
    -0.05044
     0.05474
    -0.01100
     0.08103
    -0.06359
    -0.26079
    -0.28051
    -0.34625
    -0.27394
    -0.16219
    -0.13590
     0.02187
     0.12047
    -0.01757
    -0.08331
    -0.25422
    -0.00442
     0.25852
     0.38342
     0.35055
     0.53461
     0.50831
     0.69895
     1.34973
     1.44176
     1.28400
     1.64554
     1.42204
     1.31029
     0.73839
     0.34397
     0.38999
     0.63321
     0.84357
     0.66608
     0.20593
     0.02187
    -0.10303
    -0.81297
    -0.96417
    -0.93130
    -1.24683
    -1.49005
    -1.85160
    -1.72670
    -1.18767
    -0.68150
    -0.94445
    -1.18767
    -1.62810
    -1.99622
    -1.83845
    -1.16795
    -0.98389
    -1.07592
    -1.41117
    -1.39145
    -1.37830
    -1.22711
    -1.01018
    -0.91158
    -1.08249
    -1.09564
    -1.14165
    -1.14823
    -0.80640
    -0.33310
    -0.35282
    -0.62234
    -0.30024
    -0.14247
    -0.05044
    -0.26079
    -0.26737
    -0.15562
     0.04159
     0.11390
    -0.26737
    -0.62891
    -0.56318
    -0.58290
    -0.72752
    -0.56975
    -0.70780
    -0.93130
    -1.15480
    -1.45719
    -0.93787
    -0.78668
    -1.02333
    -0.92473
    -0.80640
    -0.55661
    -0.79325
    -0.49087
    -0.34625
    -0.33310
    -0.34625
    -0.26079
    -0.10960
     0.12047
     0.51489
     0.53461
     0.31768
     0.35712
     0.41628
     0.38999
     0.50174
     0.58720
     0.52146
     0.63321
     0.75154
     0.77126
     0.87643
     0.86986
     0.70552
     0.48202
     0.75811
     0.71867
     0.42943
     0.27824
     0.17964
     0.18621
     0.08103
     0.15334
     0.23880
     0.24537
     0.29796
     0.18621
     0.37027
     0.52804
     0.52146
     0.45573
     0.62664
     0.65951
     0.76468
     0.78440
     0.92245
     1.03420
     1.15252
     1.33658
     1.52722
     1.13280
     0.96189
     0.81070
     0.93560
     0.94874
     1.00791
     0.89616
     0.51489
     0.24537
     0.29139
     0.41628
     0.48859
     0.40314
     0.35055
     0.40971
     0.38999
     0.25852
     0.19936
     0.40971
     0.55433
     0.66608
     1.13938
     1.19197
     1.19854
     1.40232
     1.44834
     1.62582
     1.75072
     1.33001
     1.35631
     1.21169
     0.48859
     0.25194
     0.44915
     0.60692
     0.48202
     0.10733
    -0.16876
    -0.47772
    -0.93787
    -1.06277
    -0.73409
    -0.70780
    -0.64864
    -0.47772
    -0.33968
    -0.23450
     0.08103
     0.02187
     0.15991
     0.40971
     0.33083
     0.40314
     0.45573
     0.59377
     0.58720
     0.58062
     0.64636
     0.59377
     0.35055
     0.33083
     0.18621
     0.01530
     0.13362
     0.12047
     0.01530
    -0.14247
    -0.24107
    -0.21478
    -0.20163
    -0.14247
    -0.30024
    -0.46457
    -0.41856
    -0.30024
    -0.26737
    -0.45143
    -0.43828
    -0.39227
    -0.16876
    -0.21478
    -0.04387
    -0.22793
    -0.22793
    -0.10960
    -0.07016
     0.28481
     0.54776
     0.42943
     0.72524
     1.11966
     1.33658
     1.44834
     1.23141
     0.01530
    -0.34625
     0.57405
     1.07364
     1.31029
     0.92245
     0.75811
     0.04159
    -0.05044
    -0.31338
    -0.47115
    -0.49087
    -0.43828
    -0.83927
    -0.77353
    -0.93787
    -0.90500
    -1.25340
    -1.19424
    -1.25998
    -1.13508
    -1.09564
    -1.19424
    -1.54922
    -2.06195
    -1.53607
    -0.78668
    -0.36597
    -0.44485
    -0.73409
    -0.86556
    -0.82612
    -0.53688
    -0.00442
     0.29796
     0.33083
     0.29139
     0.14019
    -0.07673
     0.15991
    -0.05701
     0.17964
     0.49517
     0.50174
     0.26509
     0.07446
    -0.30681
    -0.68150
    -0.56975
    -0.50402
    -0.31996
    -0.18191
    -0.26079
    -0.35282
    -0.39227
    -0.35282
    -0.30681
    -0.22135
    -0.05044
    -0.11618
    -0.21478
     0.04816
     0.15991
     0.85671
     0.73839
     0.59377
     0.60692
     0.95532
     1.21169
     1.30372
     1.09336
     1.12623
     1.17882
     1.36945
     1.52065
     1.39575
     1.46148
     1.43519
     1.25113
     1.09994
     0.49517
     0.42943
     0.71210
     0.65293
     0.95532
     0.90930
     0.87643
     0.79755
     0.43600
     0.49517
     0.73839
     1.01448
     1.26428
     1.52065
     1.44176
     1.16567
     1.48120
     1.78359
     1.76387
     1.77044
     1.90191
     1.73100
     1.84275
     1.71128
     1.24455
     0.96846
     1.11966
     0.75154
     0.52146
     0.26509
     0.07446
     0.08103
     0.07446
     0.08761
     0.10733
    -0.16876
    -0.19506
    -0.24765
    -0.28051
    -0.21478
    -0.01100
    -0.15562
    -0.07673
     0.17964
     0.23880
     0.31768
     0.56090
     0.41628
     0.23880
    -0.01757
     0.14677
     0.20593
     0.57405
     0.49517
     0.67265
     0.84357
     0.89616
     0.67923
     0.63321
     0.86329
     0.82385
     0.65293
     0.79098
     0.97504
     0.85014
     0.91588
     0.76468
     0.74496
     0.67265
     0.67265
     0.58720
     0.62664
     0.48859
     0.14019
     0.17964
     0.40971
     0.37684
     0.22565
     0.22565
     0.23880
     0.28481
     0.17964
     0.17306
     0.06131
     0.27167
     0.45573
     0.41628
     0.19278
    -0.15562
    -0.18191
     0.06788
     0.21908
     0.35055
     0.43600
     0.41628
     0.40971
    -0.03072
    -0.30024
     0.09418
     0.45573
     0.44915
     0.12705
    -0.02415
     0.40971
     0.63979
     0.73839
     0.52146
     0.58720
     0.48202
     0.19936
     0.42286
     0.67265
     0.92902
     0.88301
     0.57405
     0.25852
     0.37684
     0.25852
     0.46230
     0.50174
     0.52146
     0.81727
     0.83042
     1.31686
     1.40232
     1.27742
     0.98161
     1.27742
     1.15252
     1.31029
     1.76387
     1.58638
     1.32344
     1.48120
     1.42861
     1.21169
     1.00791
     0.68580
     0.24537
    -0.08331
    -0.14904
    -0.35940
    -0.13590
     0.06131
    -0.22793
    -0.49744
    -0.44485
    -0.41856
    -0.16219
    -0.05701
     0.45573
     0.54118
     0.22565
    -0.01757
    -0.18848
    -0.43828
    -0.16219
     0.09418
    -0.05044
    -0.08988
    -0.26079
    -0.25422
    -0.52374
    -0.92473
    -0.91158
    -1.18109
    -1.42432
    -1.07592
    -0.87871
    -0.32653
    -0.49087
    -0.82612
    -0.61577
    -0.22793
    -0.16876
     0.04816
     0.27167
     0.46230
     0.65951
     0.58720
     0.74496
     1.11966
     1.21169
     1.34316
     1.17225
     1.47463
     1.83618
     2.10569
     2.03338
     1.92163
     1.65212
     1.76387
     1.94793
     1.89534
     1.85590
     1.72443
     1.79016
     1.71128
     1.71785
     1.56666
     1.11308
     0.73182
     0.79755
     0.66608
     0.50174
     0.56748
     0.63979
     0.25194
    -0.01100
     0.05474
     0.15991
     0.12705
    -0.14247
    -0.10303
    -0.23450
    -0.08331
     0.14019
    -0.01100
     0.15991
    -0.06359
    -0.20163
     0.02187
     0.12047
    -0.16219
    -0.33968
    -0.28709
    -0.38569
    -0.33310
    -0.52374
    -0.70122
    -0.58290
    -0.67493
    -0.87871
    -0.80640
    -0.80640
    -0.77353
    -1.07592
    -1.12851
    -1.02333
    -0.69465
    -0.49744
    -0.45143
    -0.44485
    -0.46457
    -0.61577
    -0.34625
    -0.12932
    -0.01757
     0.31111
     0.13362
     0.81727
     1.12623
     1.57981
     0.96846
     0.98161
     0.72524
     0.10075
     0.16649
     0.28481
     0.16649
     0.01530
    -0.07016
    -0.17534
    -0.43828
    -0.72752
    -0.64864
    -0.87214
    -0.93130
    -1.12851
    -1.37830
    -1.21396
    -0.89186
    -0.72094
    -0.00442
    -0.10303
    -0.47772
    -0.30681
    -0.12275
     0.05474
     0.10733
     0.15991
     0.18621
    -0.37912
    -0.64206
    -0.35282
     0.06131
     0.31768
     0.15334
    -0.14904
    -0.24765
    -0.01757
     0.06788
     0.17306
     0.22565
     0.16649
     0.46230
     0.79755
     0.79098
     0.71867
     0.84357
     0.79098
     0.57405
     0.35055
     0.56748
     0.61349
     0.37684
     0.32425
     0.00872
    -0.05701
    -0.12932
    -0.18848
    -0.24765
    -0.37254
    -0.30681
    -0.12932
     0.15334
     0.23880
     0.27824
     0.28481
     0.05474
     0.30453
     0.61349
     0.99476
     1.41547
     1.53379
     1.48120
     1.33001
     1.21169
     1.11308
     1.06707
     1.23798
     1.36945
     1.23798
     1.02763
     0.98161
     0.78440
     0.66608
     0.27824
     0.30453
     0.43600
     0.46230
     0.33740
     0.05474
    -0.22135
    -0.16219
    -0.06359
    -0.20821
    -0.16219
    -0.26737
    -0.28051
    -0.21478
    -0.27394
    -0.66836
    -0.85899
    -1.06934
    -0.97731
    -0.67493
    -0.66178
    -0.62234
    -0.46457
    -0.60262
    -0.45800
    -0.17534
    -0.08988
    -0.05044
     0.14677
     0.14019
     0.18621
     0.75811
     0.93560
     1.03420
     0.94217
     1.15252
     1.40889
     1.45491
     1.48778
     1.17225
     1.12623
     1.23141
     1.81646
     1.61925
     1.40889
     1.35631
     1.13280
     1.29714
     1.40889
     1.44834
     1.25770
     1.15252
     1.08022
     0.88301
     0.86329
     0.83042
     0.92902
     0.93560
     0.75811
     0.75811
     0.71210
     0.49517
     0.50174
     0.71867
     1.00133
     0.96846
     1.23141
     1.22483
     1.17882
     1.06707
     1.03420
     1.18539
     1.27742
     1.51407
     1.71785
     1.49435
     1.11966
     0.83042
     0.56090
     0.38342
     0.34397
     0.17306
     0.12705
     0.19278
     0.10733
    -0.15562
    -0.28709
    -0.61577
    -0.68150
    -0.74067
    -0.73409
    -0.64206
    -0.43171
    -0.31338
    -0.16876
    -0.31338
     0.21908
     0.73182
     0.86986
     0.17306
    -0.90500
    -1.75957
    -1.42432
    -1.05620
    -0.62234
    -0.73409
    -0.76039
    -0.52374
    -0.53031
    -1.00361
    -1.64125
    -1.78586
    -1.30599
    -0.65521
    -0.35940
    -0.47115
    -0.08331
     0.70552
     1.13280
     0.89616
     0.52804
     0.38342
     0.51489
     0.74496
     0.83042
     0.70552
     0.35712
    -0.37254
    -0.37912
    -0.12275
     0.15334
     0.36370
     0.27824
     0.46230
     0.36370
     0.12047
     0.10075
     0.14019
    -0.19506
    -0.20163
    -0.02415
     0.51489
     0.97504
     1.37603
     1.00791
     0.63321
     0.06131
     0.16649
    -0.12275
    -0.30681
    -0.26737
    -0.37254
    -0.50402
    -0.76696
    -0.59605
    -0.51059
    -0.76039
    -1.12193
    -0.92473
    -0.85242
    -0.84584
    -0.46457
    -0.07673
    -0.17534
    -0.25422
    -0.19506
     0.09418
     0.36370
     0.45573
     0.52804
     0.77783
     0.50831
     0.48202
     0.36370
     0.31768
     0.21250
     0.09418
    -0.16219
    -0.24765
    -0.33968
    -0.52374
    -0.60919
    -0.54346
    -0.45143
    -0.26737
    -0.46457
    -0.35282
    -0.55003
    -0.53688
    -0.13590
    -0.19506
    -0.30681
    -0.68150
    -0.67493
    -0.57633
    -0.66836
    -0.62234
    -0.70780
    -0.66836
    -0.79325
    -0.80640
    -0.87214
    -0.93130
    -0.72094
    -0.41199
    -0.40541
    -0.33968
    -0.39227
    -0.41199
    -0.31338
    -0.09645
     0.04816
     0.12705
     0.20593
     0.31768
     0.49517
     0.54776
     0.60034
     0.54776
     0.47545
     0.56748
     0.50174
     0.65293
     0.71867
     0.90273
     0.85014
     0.98819
     0.92902
     0.86986
     0.77783
     0.75811
     0.86329
     0.85671
     0.79098
     0.84357
     0.88958
     0.81070
     0.79098
     1.26428
     1.03420
     0.82385
     0.63321
     0.96846
     1.14595
     1.23141
     1.23798
     1.39575
     1.20511
     1.34973
     0.92245
     0.94217
     1.13280
     1.13280
     1.17882
     1.30372
     1.36945
     1.31686
     1.42861
     1.35631
     1.30372
     0.96846
     1.21169
     1.37603
     1.48778
     1.63897
     1.75729
     1.64554
     1.51407
     1.12623
     1.36945
     1.67841
     1.52065
     1.08022
     0.83699
     0.48202
     0.71210
     0.79755
     0.75811
     0.56748
     0.24537
     0.05474
    -0.14247
    -0.19506
    -0.37254
    -0.51716
    -0.41199
    -0.58290
    -0.74724
    -0.42513
    -0.41856
    -0.30024
    -0.34625
    -0.43828
    -0.56318
    -0.31338
    -0.10303
    -0.11618
     0.02844
     0.10075
     0.79755
     1.15910
     1.52722
     1.09336
     0.05474
    -0.22793
    -0.22135
    -0.49744
    -0.97731
    -0.66178
    -0.07016
     0.60692
     0.52804
    -0.10303
    -1.27970
    -1.45061
    -0.78011
    -0.09645
     0.31768
     0.70552
     0.62007
     0.35712
     0.49517
     0.81070
     1.09994
     1.68498
     1.82960
     1.50092
     1.47463
     0.80413
     0.50174
     0.23880
    -0.37254
    -0.68808
    -0.46457
    -0.46457
    -0.48430
    -0.37912
    -0.31996
    -0.41856
    -0.63549
    -0.74724
    -0.78011
    -0.88528
    -0.90500
    -0.47115
    -0.24107
    -0.10303
     0.00215
    -0.01100
    -0.04387
    -0.06359
    -0.02415
    -0.20821
    -0.16219
    -0.14247
    -0.27394
    -0.39227
    -0.51716
    -0.36597
    -0.24107
    -0.07016
    -0.07016
     0.05474
    -0.12932
    -0.30681
    -0.47115
    -0.51059
    -0.53688
    -0.85242
    -0.76039
    -0.89843
    -0.78011
    -0.68150
    -0.76696
    -0.95102
    -1.03648
    -1.09564
    -1.10221
    -1.13508
    -1.06934
    -0.84584
    -0.72094
    -0.74724
    -0.64864
    -0.55003
    -0.61577
    -0.37912
    -0.05701
    -0.20163
     0.08761
     0.05474
     0.03502
     0.17964
     0.21250
     0.22565
     0.30453
     0.23222
     0.39656
     0.50831
     0.39656
     0.31111
     0.29139
     0.33083
     0.24537
     0.08761
     0.27824
     0.15991
     0.14019
    -0.03729
     0.00215
     0.03502
     0.14019
    -0.00442
     0.10075
     0.09418
     0.17964
     0.19936
     0.24537
     0.41628
     0.39656
     0.28481
     0.41628
     0.54776
     0.70552
     0.46230
     0.54776
     0.66608
     0.63979
     0.77783
     0.68580
     0.89616
     0.94217
     0.83042
     0.98819
     1.04735
     1.04735
     1.03420
     0.88301
     1.14595
     0.99476
     0.99476
     0.92245
     0.72524
     0.47545
     0.37027
     0.23222
     0.34397
     0.26509
     0.33083
     0.14019
    -0.10303
    -0.18848
    -0.05701
    -0.11618
     0.02187
     0.12047
     0.31768
     0.42286
     0.39656
     0.48202
     0.50174
     0.45573
     0.54776
     0.79755
     1.04077
     1.13938
     1.40889
     1.39575
     1.65869
     1.49435
     1.63240
     1.80331
     1.37603
     1.44834
     2.19115
     2.81564
     2.55270
     2.48039
     2.28318
     1.63240
     1.34973
     1.55351
     2.18458
     1.91506
     1.73757
     1.27742
     1.23141
     1.75072
     1.18539
     0.53461
     0.33083
     0.15334
     0.56748
     0.58062
     0.38342
     0.64636
     0.66608
     0.46230
     0.50174
     0.61349
     1.00133
     0.54776
    -0.70122
    -0.94445
    -1.06934
    -0.82612
    -0.63549
    -0.39884
    -0.06359
    -0.12932
    -0.03729
    -0.44485
    -0.34625
    -0.21478
    -0.26737
    -0.39227
    -0.20821
     0.13362
     0.11390
     0.55433
     0.80413
     0.68580
     0.79098
     0.92902
     1.16567
     0.96846
     0.90273
     0.39656
     0.12705
    -0.66836
    -0.83270
    -0.75381
    -0.47115
    -0.21478
    -0.28709
    -0.32653
    -0.35282
    -0.74067
    -0.98389
    -1.03648
    -1.02333
    -1.07592
    -1.07592
    -0.97074
    -0.60262
    -0.55661
    -0.39227
    -0.64206
    -0.61577
    -0.62234
    -0.61577
    -0.56975
    -0.49087
    -0.57633
    -0.76039
    -0.70122
    -0.43171
    -0.56318
    -0.48430
    -0.62234
    -0.51716
    -0.33968
    -0.26079
    -0.08988
    -0.08331
     0.04159
    -0.13590
    -0.01100
     0.17964
     0.44258
     0.60034
     0.43600
     0.28481
     0.28481
     0.58720
     0.63321
     0.44915
     0.43600
     0.58720
     0.69237
     0.58062
     0.56748
     0.38342
     0.22565
     0.39656
     0.51489
     0.26509
     0.38999
     0.20593
     0.12705
     0.05474
     0.06131
    -0.08331
    -0.01757
     0.09418
     0.04816
     0.06788
    -0.17534
    -0.20821
    -0.39884
    -0.37254
    -0.07673
    -0.04387
    -0.15562
    -0.10960
    -0.20821
     0.15334
     0.04159
    -0.12275
     0.17306
     0.21250
     0.51489
     0.58062
     0.79755
     0.78440
     0.68580
     0.83699
     1.24455
     1.18539
     1.06707
     1.01448
     1.17882
     1.25770
     1.34973
     1.27085
     1.19197
     0.86329
     1.18539
     1.11966
     0.69895
     0.71867
     0.56748
     0.35055
     0.49517
     0.65951
     0.52146
     0.38999
     0.24537
     0.25194
     0.15334
     0.19278
     0.17306
     0.13362
     0.08103
     0.07446
     0.17964
     0.34397
     0.32425
     0.18621
     0.28481
     0.63979
     0.58062
     0.13362
     0.23222
     0.25194
     0.68580
     0.85014
     0.92902
     0.75154
     0.40314
     0.59377
     0.59377
     0.27167
     0.54776
     0.19936
     0.16649
     0.38342
     0.57405
     0.35055
     0.25852
     0.16649
     0.06131
    -0.24765
    -0.56318
     0.10733
     0.29796
     0.17964
     0.05474
     0.01530
    -0.11618
    -0.38569
    -0.47772
     0.27824
     0.90273
     1.16567
     0.88958
     0.60034
     0.69895
     0.13362
     0.14677
    -0.11618
     0.64636
     1.11308
     0.58720
     0.31111
     1.06707
     0.50831
    -0.57633
    -0.24765
    -0.79983
    -0.40541
    -0.11618
     0.00215
    -0.06359
     0.10733
     0.12047
    -0.02415
     0.00215
     0.31768
     0.33740
    -0.22135
    -0.37254
    -0.35940
    -0.19506
     0.00215
     0.27824
     0.07446
    -0.15562
    -0.22793
    -0.76039
    -0.76039
    -0.66178
    -0.65521
    -0.39227
    -0.38569
    -0.22793
     0.02187
     0.46887
     0.73182
     0.56090
     0.08761
     0.36370
     0.17964
     0.36370
     0.88301
     0.77783
     1.10651
     1.02763
     0.96189
     0.73839
     0.60692
     0.49517
     0.48859
     0.55433
     0.76468
     0.94217
     0.51489
     0.10075
     0.01530
     0.08761
     0.44258
     0.44915
     0.39656
     0.08103
     0.05474
     0.11390
     0.07446
    -0.09645
    -0.18191
    -0.07673
     0.16649
     0.34397
     0.14677
     0.22565
     0.29139
     0.29796
     0.17306
     0.30453
     0.30453
     0.35055
     0.03502
    -0.01757
     0.15991
     0.17964
     0.27167
     0.30453
     0.23222
     0.37027
     0.05474
     0.07446
     0.22565
     0.19278
     0.12047
     0.24537
     0.38342
     0.42286
     0.58720
     0.69895
     0.58720
     0.64636
     0.52146
     0.62664
     0.43600
     0.49517
     0.54776
     0.50174
     0.56090
     0.35712
     0.32425
     0.27824
     0.00872
    -0.00442
     0.04816
    -0.00442
     0.04816
     0.06788
     0.02187
    -0.18191
    -0.14247
    -0.16876
    -0.02415
    -0.14247
     0.08761
     0.23880
     0.21908
     0.16649
     0.21250
     0.25194
     0.37027
     0.34397
     0.66608
     0.93560
     1.12623
     1.03420
     0.63321
     0.96189
     1.46806
     1.38917
     1.15910
     1.29057
     1.46806
     1.28400
     1.29057
     1.57981
     1.80331
     1.94793
     2.13856
     2.11884
     1.84275
     0.88958
     0.29796
     0.67265
     1.06707
     1.50750
     1.23798
     1.06707
     0.84357
     0.64636
     0.00215
     0.12705
     0.08761
    -0.13590
    -0.21478
    -0.07016
    -0.14904
    -0.32653
    -0.71437
    -0.49744
    -0.44485
    -0.43828
    -0.09645
    -0.01757
    -0.07673
    -0.02415
     0.21250
     0.33740
     0.35712
     0.43600
     0.76468
     0.56748
     0.52804
     0.39656
     0.62664
     0.52146
     0.29139
     0.49517
     0.88301
     0.85671
     0.11390
    -0.62891
    -1.01676
    -1.01676
    -0.39884
    -0.14904
    -0.07673
    -0.35940
    -0.49087
    -0.60919
    -0.77353
    -0.56975
    -0.27394
     0.44258
     0.21908
    -0.07016
    -0.02415
     0.03502
    -0.07673
    -0.07016
    -0.05701
     0.30453
     0.51489
     0.69237
     0.49517
     0.28481
     0.18621
     0.48202
     0.63979
     0.58720
     0.67923
     0.34397
     0.39656
     0.43600
     0.29139
     0.29139
     0.30453
     0.10733
    -0.00442
    -0.17534
    -0.24107
     0.00215
    -0.01100
    -0.11618
    -0.39227
    -0.24107
    -0.11618
    -0.18191
    -0.18191
    -0.10960
    -0.13590
    -0.11618
     0.11390
     0.37684
     0.33083
     0.23880
     0.08761
     0.42286
     0.46887
     0.47545
     0.42943
     0.61349
     0.58720
     0.37027
     0.65293
     0.83699
     0.63979
     0.60034
     0.77783
     1.04077
     1.02105
     1.04735
     0.63321
     0.88301
     0.99476
     1.01448
     0.78440
     0.71210
     0.81727
     0.93560
     0.83699
     1.14595
     1.01448
     0.76468
     0.85671
     0.69895
     0.80413
     0.73182
     0.70552
     0.65951
     0.58062
     0.46887
     0.25194
     0.06788
     0.08103
     0.41628
     0.13362
    -0.05701
    -0.19506
    -0.43828
    -0.38569
    -0.36597
    -0.49744
    -0.43828
    -0.68808
    -0.64864
    -0.65521
    -0.62234
    -0.54346
    -0.53688
    -0.43828
    -0.56975
    -0.39227
    -0.41856
    -0.28709
    -0.15562
     0.07446
     0.20593
     0.14677
     0.11390
     0.13362
     0.21908
     0.29796
     0.23222
     0.58062
     0.77783
     0.78440
     0.34397
    -0.11618
    -0.04387
     0.44258
     0.81070
     0.94874
     0.94874
     0.52146
     0.70552
     0.58720
     0.40314
     0.78440
     1.06707
     1.36288
     1.40889
     1.42861
     1.21826
     1.21169
     1.03420
     1.12623
     1.15252
     0.98819
     0.67265
     0.52804
     0.33083
     0.38342
     0.33083
     0.15991
     0.21250
     0.68580
     0.67923
    -0.15562
    -0.61577
     0.48202
     1.71128
     1.90191
     1.95450
     0.85671
    -0.18848
    -0.74067
    -0.24765
     0.15334
     0.60692
     0.77783
     0.40971
     0.23222
     0.04159
    -0.29366
    -0.60262
    -0.78011
    -0.71437
    -0.20163
     0.00872
     0.09418
     0.00872
    -0.16876
     0.22565
     0.25194
     0.46887
     0.26509
     0.15991
     0.25194
     0.04816
     0.21250
     0.23222
     0.22565
    -0.14247
    -0.28051
    -0.09645
    -0.24107
    -0.03729
     0.04816
     0.12047
     0.36370
     0.50831
     0.54776
     0.31768
     0.37027
     0.34397
     0.16649
    -0.05044
    -0.23450
    -0.48430
    -0.91815
    -0.82612
    -0.66836
    -0.98389
    -0.95759
    -1.19424
    -1.31257
    -1.23368
    -1.32571
    -1.41774
    -1.54922
    -1.23368
    -1.16795
    -0.89843
    -1.01018
    -0.70780
    -0.62234
    -0.23450
    -0.22135
    -0.40541
    -0.17534
    -0.24765
     0.20593
     0.15991
     0.03502
    -0.08331
     0.00215
     0.25852
     0.24537
     0.23222
     0.35055
     0.49517
     0.57405
     0.56748
     0.73839
     0.57405
     0.62664
     0.83699
     0.85014
     0.88958
     0.91588
     0.92245
     0.94874
     0.99476
     0.98161
     1.06707
     1.08679
     1.20511
     0.92245
     0.73839
     0.98161
     1.00133
     0.83699
     0.75811
     0.70552
     0.68580
     0.72524
     0.80413
     0.66608
     0.71210
     0.58720
     0.59377
     0.46887
     0.35055
     0.36370
     0.35055
     0.40314
     0.46887
     0.20593
    -0.01100
    -0.13590
    -0.01757
    -0.03072
     0.10733
    -0.32653
    -0.34625
    -0.33968
    -0.37912
    -0.43171
    -0.35940
    -0.43828
    -0.31338
    -0.26079
    -0.00442
     0.07446
     0.10733
     0.20593
     0.21908
     0.25852
     0.04816
     0.06788
     0.35712
     0.28481
     0.39656
     0.54118
     0.45573
     0.49517
     0.40971
     0.23880
     0.20593
     0.14019
     0.04159
     0.09418
     0.04816
     0.22565
     0.11390
     0.02844
    -0.24107
    -0.10303
    -0.22793
    -0.16876
    -0.12275
    -0.12932
    -0.28051
    -0.33968
     0.01530
     0.35712
     0.23880
     0.23880
     0.46230
     0.34397
     0.50831
     0.33740
     0.35055
     0.27167
     0.02844
     0.17306
     0.37684
     1.02763
     1.29057
     1.35631
     0.77783
    -0.12275
    -0.27394
    -0.12275
     0.15334
     0.29139
     0.65293
     0.97504
     0.92245
     0.87643
     0.28481
     0.63979
     0.70552
     0.98161
     0.73182
     0.52804
     1.09336
     0.95532
    -0.07673
    -0.36597
     0.43600
     0.92245
     1.43519
     1.44834
     1.13938
     0.32425
    -0.06359
    -0.18848
     0.10733
     0.89616
     0.50174
    -0.03729
    -0.10960
     0.38342
     0.43600
     0.69237
     0.77126
     0.85671
     0.75154
     0.97504
     0.68580
     0.79755
     0.46230
     0.23222
     0.31111
     0.60692
     0.85671
     0.71867
     0.59377
     0.22565
    -0.01100
    -0.38569
    -0.59605
    -0.66178
    -0.60919
    -0.67493
    -0.83270
    -0.72094
    -0.72752
    -0.58290
    -0.48430
    -0.71437
    -0.97731
    -0.99703
    -0.98389
    -0.83270
    -0.37254
    -0.26079
    -0.57633
    -0.39227
    -0.32653
    -0.53031
    -0.78011
    -1.13508
    -1.18767
    -0.95759
    -0.94445
    -0.85242
    -0.72094
    -0.67493
    -0.67493
    -0.64206
    -0.51059
    -0.56318
    -0.50402
    -0.47772
    -0.22793
    -0.28051
    -0.10303
    -0.02415
     0.15991
     0.39656
     0.51489
     0.46887
     0.56090
     0.53461
     0.50831
     0.23880
     0.56090
     0.56748
     0.56748
     0.52804
     0.58720
     0.41628
     0.35055
     0.59377
     0.58062
     0.52146
     0.58720
     0.38342
     0.36370
     0.42286
     0.42943
     0.34397
     0.39656
     0.59377
     0.47545
     0.42286
     0.44258
     0.44915
     0.63321
     0.58720
     0.59377
     0.56090
     0.61349
     0.52804
     0.53461
     0.65293
     0.87643
     0.62664
     0.73182
     0.91588
     0.77783
     0.73839
     0.74496
     0.68580
     0.54118
     0.69237
     0.75154
     0.92902
     0.73182
     0.56090
     0.50831
     0.31768
     0.42286
     0.69895
     0.75811
     0.64636
     0.56090
     0.55433
     0.61349
     0.80413
     0.65293
     0.70552
     0.67265
     0.79098
     0.94874
     0.94874
     0.95532
     0.80413
     0.69237
     0.78440
     0.54776
     0.56748
     0.54118
     0.39656
     0.25194
     0.04816
     0.09418
     0.02187
    -0.24107
    -0.14904
    -0.20163
    -0.34625
    -0.20821
     0.09418
     0.08103
     0.11390
    -0.10960
    -0.47115
    -0.21478
    -0.20821
     0.00872
     0.14677
     0.35712
     0.32425
     0.41628
     0.37027
     0.10733
     0.15334
     0.04159
     0.24537
     0.72524
     0.85671
     0.75811
     0.44915
     0.58720
     0.61349
     0.83042
     0.77783
     0.97504
     0.54118
     0.23880
     0.14019
     0.14019
     0.06131
    -0.14247
    -0.20821
     0.43600
     0.44258
     0.12047
    -0.30681
    -0.33310
    -0.64206
    -0.35282
    -0.21478
    -0.20163
    -0.15562
     0.31111
     0.25194
    -0.04387
    -0.20163
     0.29796
     0.27167
    -0.16219
    -0.30024
    -0.60919
    -0.72752
    -0.27394
     0.01530
    -0.14247
    -0.17534
    -0.22793
    -0.08988
    -0.15562
    -0.28709
    -0.23450
    -0.14904
    -0.05701
     0.00215
    -0.10303
     0.15991
     0.03502
     0.15334
     0.26509
     0.31768
     0.04159
    -0.16219
     0.14019
     0.60692
     0.58062
     0.17306
    -0.01757
     0.21908
     0.29796
     0.40971
     0.33740
     0.24537
     0.08103
    -0.01100
    -0.18191
    -0.20821
    -0.26079
    -0.57633
    -0.70122
    -0.85899
    -0.97074
    -1.30599
    -1.31257
    -1.49005
    -1.40460
    -1.72670
    -1.85160
    -1.71355
    -1.50320
    -1.20082
    -1.18109
    -1.18767
    -0.97731
    -0.95759
    -0.93787
    -0.68150
    -0.57633
    -0.32653
    -0.18191
    -0.05044
     0.19278
     0.28481
     0.16649
    -0.04387
    -0.10960
    -0.18848
    -0.28709
    -0.36597
     0.01530
    -0.24107
    -0.49744
    -0.70780
    -0.61577
    -0.51716
    -0.42513
    -0.22793
    -0.31338
    -0.31996
    -0.20821
    -0.19506
    -0.07673
     0.15334
     0.31768
     0.52146
     0.68580
     0.62007
     0.63979
     0.66608
     0.52804
     0.68580
     0.58062
     0.62664
     0.50174
     0.58062
     0.48202
     0.25852
     0.14019
     0.29796
     0.23222
     0.37027
     0.40314
     0.48859
     0.33740
    -0.05044
     0.29796
     0.87643
     0.75811
     0.59377
     0.55433
     1.03420
     0.92245
     1.08679
     0.87643
     0.58062
     0.51489
     0.37684
     0.63979
     0.80413
     0.87643
     0.87643
     0.66608
     0.51489
     0.58062
     0.42943
     0.40971
     0.48859
     0.54776
     0.83042
     1.30372
     1.28400
     1.37603
     1.36945
     1.56666
     2.03996
     2.14513
     1.71128
     1.27085
     1.00133
     1.22483
     1.40232
     1.56009
     1.73757
     1.75072
     1.21826
     0.88301
     0.71867
     0.20593
    -0.21478
     0.15991
     0.28481
     0.08103
    -0.31996
     0.14019
     0.19278
    -0.27394
    -0.51716
    -0.45143
    -1.41774
    -0.97731
    -0.54346
    -0.08988
     0.48859
     0.19936
     0.39656
    -0.10960
    -0.35282
    -0.28709
    -0.26737
    -0.20821
    -0.10303
     0.69895
     0.81070
     0.47545
     0.54118
     0.46230
     0.29139
     0.09418
     0.40314
     0.71210
     0.02844
    -0.47115
    -0.40541
    -0.22793
    -0.12275
     0.08103
    -0.11618
    -0.27394
    -0.10960
    -0.26079
    -0.61577
    -0.55661
    -0.62891
    -0.51716
    -0.37254
    -0.33310
    -0.39884
    -0.56318
    -0.25422
    -0.03072
    -0.05044
    -0.08331
    -0.08988
    -0.02415
    -0.05044
    -0.08331
    -0.06359
    -0.05044
    -0.14904
    -0.11618
    -0.01757
     0.08103
    -0.07016
    -0.12275
    -0.41856
    -0.10960
    -0.20163
    -0.31338
    -0.39227
    -0.41856
    -0.45143
    -0.37912
    -0.43171
    -0.56975
    -0.62891
    -0.50402
    -0.60262
    -0.56975
    -0.64206
    -0.62234
    -0.65521
    -0.47115
    -0.30681
    -0.51716
    -0.29366
    -0.39227
    -0.49087
    -0.55661
    -0.49087
    -0.30681
    -0.21478
    -0.21478
    -0.35282
    -0.41199
    -0.22135
    -0.32653
    -0.33310
    -0.05044
     0.10733
     0.15334
     0.22565
     0.38999
     0.49517
     0.35055
     0.38999
     0.56748
     0.53461
     0.61349
     0.51489
     0.67265
     0.67923
     0.79098
     0.56090
     0.66608
     0.66608
     0.49517
     0.25194
     0.15334
     0.33740
     0.34397
     0.51489
     0.34397
     0.54118
     0.55433
     0.65293
     0.48859
     0.18621
    -0.28051
     0.00215
     0.31111
     0.38342
     0.34397
     0.09418
    -0.00442
    -0.08988
    -0.07016
     0.06788
     0.07446
    -0.05701
     0.02844
    -0.13590
    -0.17534
     0.10075
     0.34397
     0.15991
    -0.00442
     0.09418
     0.03502
    -0.39884
    -0.55003
    -0.36597
    -0.31338
    -0.58290
    -0.73409
    -0.86556
    -0.63549
    -0.68808
    -0.76696
    -0.79325
    -0.69465
    -0.50402
    -0.37912
    -0.14247
     0.14019
     0.04816
    -0.24765
    -0.18848
     0.33740
     0.39656
     0.73182
     1.15910
     1.02105
     0.94217
     1.31029
     0.71867
     0.96846
     1.02105
     0.98819
     1.35631
     1.63240
     1.35631
     0.98819
     1.21826
     1.75072
     1.75729
     1.50750
     0.71867
     0.52804
     0.87643
     0.80413
     0.91588
     0.89616
     0.98819
     0.87643
     0.15334
    -0.12275
     0.70552
     0.88301
     0.73839
     0.95532
     0.47545
    -0.29366
     0.17964
     0.48202
     0.59377
     0.96189
     0.46230
     0.42286
     0.49517
     0.26509
     0.05474
     0.04159
     0.00872
    -0.01100
     0.01530
     0.08761
     0.14677
     0.13362
     0.08103
    -0.04387
     0.12047
    -0.09645
    -0.31996
    -0.41199
    -0.32653
    -0.31338
    -0.58290
    -0.60919
    -0.48430
    -0.35282
    -0.35282
    -0.85242
    -0.96417
    -0.84584
    -0.84584
    -0.82612
    -0.55003
    -0.47115
    -0.46457
    -0.28051
    -0.28709
    -0.14904
    -0.29366
    -0.29366
    -0.14904
    -0.05701
    -0.03072
    -0.21478
     0.14019
     0.16649
     0.05474
     0.12705
     0.23222
     0.26509
     0.12705
    -0.08988
    -0.12275
    -0.02415
     0.21250
    -0.03729
    -0.05044
     0.00872
    -0.10303
    -0.18191
    -0.26079
    -0.17534
    -0.26737
    -0.55661
    -0.51059
    -0.60262
    -0.51716
    -0.54346
    -0.53031
    -0.38569
    -0.23450
    -0.33968
    -0.24107
    -0.16876
    -0.22135
    -0.24765
    -0.15562
    -0.18848
    -0.03072
     0.04159
    -0.03072
     0.02844
     0.12705
     0.15991
     0.11390
     0.10075
     0.20593
     0.10733
     0.17964
     0.24537
     0.33083
     0.44915
     0.44915
     0.58062
     0.63321
     0.63321
     0.50831
     0.40314
     0.46230
     0.59377
     0.48859
     0.36370
     0.35712
     0.13362
    -0.07016
    -0.22135
    -0.16876
    -0.31338
    -0.27394
    -0.53031
    -0.54346
    -0.55661
    -0.47115
    -0.50402
    -0.58290
    -0.33310
    -0.27394
    -0.06359
    -0.24765
    -0.12932
    -0.01757
    -0.14247
    -0.21478
    -0.40541
    -0.40541
    -0.44485
    -0.43828
    -0.51716
    -0.72094
    -0.53688
    -0.37254
    -0.04387
    -0.10960
    -0.23450
    -0.29366
     0.17964
     0.45573
     0.71210
     1.03420
     1.48778
     1.50750
     1.88877
     2.14513
     2.06625
     1.71785
     1.88877
     1.63240
     1.39575
     1.32344
     0.94874
     0.85671
     0.40971
     0.06788
     0.00215
     0.16649
    -0.42513
    -0.16219
     0.21250
    -0.12932
    -0.07673
    -0.64864
    -0.07016
     1.04735
     1.12623
     0.79755
     0.72524
     1.05392
     0.51489
     0.52146
     0.98161
     1.30372
     0.86329
     0.80413
     0.89616
     0.81070
     0.89616
     0.61349
    -0.24107
    -0.61577
    -0.55003
    -0.03072
     0.39656
     0.38342
     0.25194
     0.35712
     0.43600
     0.27824
     0.35712
     0.61349
     1.48778
     1.54037
     1.25770
     0.73839
     0.29139
     0.41628
     0.90930
     1.25770
     1.13280
     0.72524
     0.48859
     0.03502
    -0.12932
    -0.30024
    -0.35282
    -0.63549
    -0.67493
    -0.79983
    -0.85899
    -0.78668
    -1.05620
    -0.92473
    -1.02333
    -1.03648
    -0.80640
    -0.90500
    -0.83927
    -1.02333
    -0.86556
    -0.80640
    -0.67493
    -0.66178
    -0.79983
    -0.64864
    -0.41856
    -0.43828
    -0.43828
    -0.38569
    -0.39227
    -0.40541
    -0.22135
    -0.08331
    -0.09645
    -0.09645
    -0.12932
    -0.37254
    -0.09645
    -0.10303
    -0.10303
    -0.30681
    -0.24107
    -0.20163
    -0.16219
    -0.39227
    -0.54346
    -0.35282
    -0.18848
    -0.21478
    -0.20163
    -0.18848
    -0.26737
    -0.17534
     0.01530
     0.26509
     0.23880
     0.23222
     0.03502
     0.26509
     0.38999
     0.27167
     0.49517
     0.39656
     0.27824
     0.47545
     0.26509
     0.31111
     0.11390
     0.17306
     0.10075
     0.17964
     0.03502
    -0.21478
    -0.39227
    -0.32653
    -0.30024
    -0.21478
    -0.30024
    -0.39884
    -0.32653
    -0.09645
    -0.23450
    -0.27394
    -0.16876
    -0.12275
    -0.27394
     0.03502
     0.14019
     0.14019
    -0.00442
     0.31111
     0.42943
     0.34397
     0.47545
     0.19936
     0.33083
     0.46887
     0.52804
     0.69237
     0.71210
     0.53461
     0.43600
     0.46887
     0.75154
     0.50831
     0.63979
     0.65951
     0.73182
     0.71210
     0.61349
     0.50831
     0.54118
     0.51489
     0.68580
     0.63979
     0.69895
     0.54118
     0.56748
     0.54118
     0.47545
     0.39656
     0.15991
     0.28481
     0.12047
     0.15991
     0.21908
     0.18621
     0.01530
    -0.08331
     0.02187
    -0.15562
    -0.26737
    -0.33310
    -0.35940
    -0.54346
    -0.33310
     0.00872
    -0.49744
    -0.32653
    -0.37254
    -0.14904
    -0.17534
    -0.44485
    -0.01100
     0.08761
    -0.05701
     0.15991
     0.57405
     0.61349
     0.68580
     0.38342
     0.43600
     0.46887
     0.63321
     0.51489
    -0.10303
    -1.02990
    -0.83270
     0.70552
     0.73182
    -0.52374
    -2.37091
    -1.60180
    -0.46457
     0.04816
     0.31111
    -0.33968
    -0.94445
    -0.93130
    -0.25422
     0.26509
     0.72524
     0.98819
     0.21250
     0.12705
     0.02187
     0.05474
     0.42943
     0.38999
     0.19936
     0.06788
     0.75154
     0.57405
    -0.55003
    -1.09564
    -0.73409
    -0.59605
     0.09418
     0.76468
     0.16649
     0.15334
     0.03502
     0.84357
     1.09336
     0.56748
     0.25852
     0.40314
     0.29139
     0.30453
     0.26509
     0.25194
     0.62007
     0.28481
    -0.01757
    -0.43171
    -0.78011
    -0.67493
    -0.94445
    -1.06277
    -1.11536
    -1.14165
    -1.14165
    -1.00361
    -1.03648
    -1.27312
    -1.52949
    -1.31914
    -1.13508
    -1.22711
    -1.28627
    -1.08249
    -0.91158
    -0.41856
    -0.50402
    -0.60262
    -0.64864
    -0.53031
    -0.58947
    -0.60262
    -0.40541
    -0.33968
    -0.30024
    -0.37254
    -0.20163
    -0.21478
    -0.50402
    -0.95102
    -0.93130
    -0.85899
    -0.66178
    -0.67493
    -0.62891
    -0.72752
    -1.01676
    -0.83270
    -0.83927
    -0.84584
    -0.76696
    -0.82612
    -0.50402
    -0.28051
    -0.35940
    -0.24107
    -0.10303
     0.08761
     0.18621
     0.17306
     0.16649
     0.12705
     0.23222
     0.04159
    -0.33310
    -0.39884
    -0.26737
    -0.60262
    -0.64864
    -0.35282
    -0.49744
    -0.78011
    -0.68808
    -0.85899
    -0.85242
    -0.83270
    -0.74067
    -0.64206
    -0.53688
    -0.47772
    -0.11618
    -0.00442
     0.12047
     0.21908
     0.25194
     0.37684
     0.56090
     0.44258
     0.59377
     0.67265
     0.15991
     0.54776
     0.51489
     0.57405
     0.60692
     0.62664
     0.47545
     0.46887
     0.54118
     0.47545
     0.15334
     0.09418
     0.20593
     0.12047
    -0.08331
    -0.07016
    -0.03729
    -0.16219
    -0.07016
     0.09418
     0.10075
     0.08103
     0.13362
     0.10733
     0.06788
     0.25194
     0.25852
     0.34397
     0.33740
     0.38342
     0.54776
     0.60034
     0.65951
     0.37684
     0.42286
     0.52804
     0.43600
     0.38999
     0.40971
     0.40314
     0.48202
     0.60034
     0.46887
     0.66608
     0.78440
     0.92245
     1.10651
     1.03420
     0.28481
    -0.60919
    -0.81297
    -0.22135
     0.08103
     0.61349
     0.19936
     0.23222
     0.05474
     0.31111
    -0.08331
    -0.26079
     0.28481
     0.58062
     0.74496
     1.28400
     1.02105
    -0.31338
    -0.49744
     0.73182
     1.46148
     1.38260
     1.13938
     0.70552
     0.01530
    -0.28709
    -0.64864
    -0.91158
    -0.28051
    -0.07673
    -0.47772
    -1.02333
    -0.91158
    -0.67493
    -0.71437
    -0.88528
    -0.72094
    -0.41199
    -0.37912
    -0.21478
    -0.33968
    -0.16876
     0.16649
     0.39656
     0.47545
     0.83699
     0.86329
     1.14595
     1.49435
     2.36206
     2.35549
     2.17800
     2.34234
     2.25031
     1.42204
     0.88958
     1.74415
     2.00709
     1.54037
     1.36945
     1.94793
     2.25031
     1.67841
     1.52722
     1.08679
     0.55433
     0.31768
     0.21250
     0.41628
     0.42286
     0.73839
     0.79098
     0.38999
     0.15991
    -0.12932
    -0.33310
    -0.61577
    -0.68808
    -0.66836
    -0.96417
    -1.08249
    -1.17452
    -1.22054
    -1.17452
    -1.03648
    -0.87214
    -0.91815
    -0.89186
    -0.83927
    -0.96417
    -0.99046
    -0.77353
    -0.64864
    -0.56975
    -0.38569
    -0.40541
    -0.37912
    -0.16219
     0.02844
     0.13362
    -0.16876
    -0.18848
    -0.05701
    -0.25422
    -0.25422
    -0.29366
    -0.32653
    -0.49087
    -0.52374
    -0.45143
    -0.61577
    -0.81955
    -0.99703
    -0.90500
    -0.93130
    -0.91158
    -1.10879
    -1.22711
    -0.95102
    -0.76696
    -0.58290
    -0.70122
    -0.77353
    -0.45143
    -0.41856
    -0.45143
    -0.35282
    -0.31996
    -0.09645
    -0.09645
    -0.30681
    -0.14247
    -0.01100
    -0.07016
     0.06131
     0.04159
     0.14019
     0.12047
    -0.05044
    -0.03072
    -0.10960
    -0.02415
     0.27824
     0.04816
    -0.20163
    -0.43828
    -0.22793
    -0.01100
    -0.05044
    -0.33968
    -0.36597
    -0.22135
    -0.24107
    -0.43171
    -0.37912
    -0.51059
    -0.43828
    -0.35282
    -0.14904
    -0.12932
    -0.37254
    -0.24765
    -0.29366
    -0.08331
    -0.27394
    -0.29366
    -0.12275
    -0.25422
    -0.14904
    -0.22793
    -0.26079
    -0.37254
    -0.04387
     0.01530
     0.33083
     0.19278
     0.29139
     0.04159
    -0.45800
    -1.38488
    -1.10221
    -0.12932
    -0.01757
    -0.12932
    -0.32653
    -0.43828
    -0.70780
    -0.75381
    -0.10960
    -0.28709
    -0.54346
     0.00872
    -0.02415
     0.25194
     0.33083
     0.53461
     1.36288
     0.97504
     0.83042
     0.88958
     1.18539
     1.36945
     1.32344
     0.69895
    -0.15562
    -0.09645
     0.55433
     1.08022
     0.44915
    -0.08331
    -0.04387
    -0.62234
    -0.93787
    -1.43089
    -1.50977
    -1.06277
    -1.18767
    -0.74067
    -0.53031
    -0.85242
    -1.73328
    -1.91734
    -2.26573
    -1.51635
    -0.62234
    -0.25422
    -0.31996
    -0.49744
    -0.30681
     0.42286
     0.14019
     0.67265
     0.97504
     1.05392
     0.85014
     0.92245
     1.39575
     1.77701
     1.75072
     1.91506
     2.47381
     1.84932
     1.37603
     1.43519
     0.81070
     0.75811
     1.36288
     1.57981
     1.37603
     1.48120
     1.13938
     0.42943
     0.40314
     0.34397
     0.31768
     0.10075
    -0.09645
    -0.21478
    -0.33310
    -0.81955
    -0.07016
     1.06049
     0.12047
    -0.39227
    -0.83270
    -0.74067
    -0.24107
    -0.36597
    -0.71437
    -0.70122
    -0.45800
    -0.51059
    -0.32653
    -0.22793
    -0.46457
    -0.71437
    -1.14823
    -1.20739
    -1.17452
    -1.16795
    -1.22054
    -1.19424
    -1.02333
    -0.81955
    -0.62234
    -0.71437
    -0.43828
    -0.52374
    -0.31996
    -0.28709
    -0.42513
    -0.43828
    -0.16876
    -0.14904
    -0.06359
     0.14019
    -0.03729
    -0.05044
    -0.08988
    -0.04387
    -0.13590
    -0.19506
    -0.31338
    -0.28051
    -0.20163
    -0.02415
    -0.01757
    -0.24765
    -0.31996
    -0.13590
    -0.09645
    -0.17534
    -0.21478
    -0.22135
    -0.20821
    -0.00442
     0.04816
    -0.11618
     0.06788
     0.03502
    -0.07016
     0.21908
     0.04816
    -0.14247
    -0.15562
    -0.07673
    -0.03729
    -0.08988
    -0.11618
     0.02187
    -0.03729
    -0.01757
     0.08761
    -0.15562
    -0.08988
     0.01530
     0.30453
     0.70552
     0.62007
     0.42286
     0.63979
     0.73839
     0.69237
     0.79755
     0.80413
     0.88958
     0.94874
     1.17225
     1.11308
     1.45491
     1.60610
     0.41628
    -0.91815
    -1.06277
    -0.68808
    -0.03072
     0.12047
     0.04816
    -0.00442
    -0.20821
    -0.66836
    -0.85899
    -1.01676
    -0.83270
    -0.72752
    -0.47115
    -0.07673
     0.04159
     0.44258
     0.35712
     0.65951
     0.92245
     0.38342
     0.02844
     0.31768
     0.79755
     1.00791
     1.13280
     0.89616
     0.14677
    -0.07673
     0.32425
     0.83042
     0.98161
     1.13280
     0.04816
    -0.18191
     0.07446
     0.10733
     0.27167
    -0.23450
    -0.39227
     0.04159
     0.03502
    -0.07673
    -0.03072
     0.12047
    -0.07673
    -0.12275
     0.06788
    -0.24107
    -0.78668
    -0.55661
    -0.55003
    -0.55661
    -0.52374
    -0.30024
    -0.45143
    -0.43828
    -0.82612
    -1.08249
    -0.30681
    -0.11618
    -0.20821
    -0.26737
    -0.03729
     0.01530
     0.29796
     0.52146
     0.92902
     1.04735
     1.47463
     1.76387
     1.86904
     1.98737
     1.53379
     1.39575
     1.64554
     1.58638
     1.40232
     1.61268
     1.84932
     1.78359
     1.31029
     0.77783
     1.07364
     0.59377
     0.36370
     0.70552
     0.70552
     0.64636
     0.36370
     0.16649
     0.17306
     0.27167
     0.19936
     0.07446
     0.04159
    -0.14247
    -0.38569
    -0.14904
     0.30453
     0.01530
     0.15991
     0.02844
    -0.54346
    -0.93787
    -0.93787
    -0.72094
    -0.55003
    -0.61577
    -0.87214
    -0.94445
    -0.90500
    -0.66836
    -0.91158
    -0.96417
    -1.06934
    -0.98389
    -0.66836
    -0.58947
    -0.68150
    -0.51059
    -0.47115
    -0.46457
    -0.64864
    -0.62234
    -0.56318
    -0.56318
    -0.35282
    -0.45143
    -0.47115
    -0.56975
    -0.71437
    -0.74724
    -0.67493
    -0.73409
    -0.78011
    -0.67493
    -0.83270
    -1.06277
    -0.76039
    -0.51059
    -0.41856
    -0.53031
    -0.66836
    -0.72094
    -0.56318
    -0.52374
    -0.79983
    -0.64864
    -0.48430
    -0.39884
    -0.55661
    -0.39884
    -0.48430
    -0.30024
    -0.21478
     0.00872
     0.29796
     0.01530
    -0.39884
    -0.76039
    -1.19424
    -0.55003
    -0.47115
    -0.45143
    -0.30024
    -0.40541
    -0.59605
    -0.69465
    -0.99703
    -0.92473
    -0.89843
    -0.76039
    -0.54346
    -0.39227
    -0.60919
    -0.16219
    -0.39227
    -0.01100
    -0.18191
    -0.21478
     0.21250
     0.17964
     0.10075
     0.34397
     0.46887
     0.48859
     0.37027
     0.42286
     0.83042
     1.86904
     2.21744
     1.11308
     0.35055
     0.33740
    -0.28051
    -1.41117
    -1.04962
    -0.09645
    -0.37254
    -0.65521
    -0.96417
    -0.56318
    -0.58290
    -1.01018
    -1.20082
    -1.49663
    -1.76614
    -1.36515
    -0.83927
    -0.72094
    -0.00442
     0.50831
     0.31768
     0.35712
     0.12705
     0.18621
    -0.18848
    -0.20163
    -0.08331
    -0.28051
    -0.10960
    -0.29366
    -0.77353
    -0.66178
    -0.57633
    -0.41856
    -0.26737
    -0.49744
    -0.24765
    -0.30024
    -0.37912
    -0.31338
    -0.57633
    -0.87214
    -1.65439
    -1.11536
    -0.86556
    -0.79325
    -0.84584
    -1.12193
    -1.31914
    -1.47691
    -1.41117
    -1.31257
    -1.19424
    -1.02990
    -1.06934
    -0.93130
    -0.82612
    -0.76696
    -0.59605
    -0.41856
    -0.32653
    -0.20821
    -0.03729
    -0.17534
    -0.16219
    -0.25422
    -0.32653
    -0.20821
    -0.16219
     0.03502
    -0.05044
     0.09418
     0.00215
     0.04816
     0.16649
     0.23880
     0.26509
     0.02844
     0.75811
     1.61268
     2.36206
     2.12541
     1.53379
     1.11308
     1.08022
     1.50092
     1.36288
     1.22483
     1.34316
     1.36945
     1.24455
     0.42943
     0.36370
     0.13362
     0.19278
     0.51489
     0.50174
    -0.06359
    -0.61577
    -1.25998
    -0.91815
    -0.15562
    -0.03072
    -0.15562
     0.05474
     0.27824
     0.01530
    -0.36597
     0.00215
     1.00791
     0.31768
    -0.49744
    -0.78668
    -0.39227
     0.44258
     0.46230
     0.15991
    -0.51716
    -0.46457
    -0.31996
     0.15334
     0.67265
     0.53461
     0.18621
    -0.37254
    -0.16876
     0.08103
     0.31768
     0.40971
     0.26509
     0.33083
    -0.00442
    -0.08331
     0.02187
     0.26509
     0.15991
    -0.06359
    -0.31338
    -0.75381
    -0.47115
    -0.55661
    -0.82612
    -0.84584
    -0.89186
    -0.61577
    -0.64864
    -0.74067
    -0.97731
    -1.10879
    -0.99703
    -0.28709
    -0.42513
    -0.77353
    -0.58947
    -0.49087
    -0.50402
    -0.35940
    -0.39884
    -0.12275
    -0.26737
    -0.31338
    -0.28709
    -0.68808
    -0.68150
    -0.59605
    -0.56318
    -0.64206
    -0.31338
    -0.49087
    -0.73409
    -0.70122
    -0.78668
    -0.97731
    -0.98389
    -0.90500
    -0.65521
    -0.51716
    -0.37912
    -0.33968
    -0.15562
    -0.08331
    -0.11618
    -0.12932
     0.13362
     0.15991
     0.41628
     0.57405
     0.93560
     0.99476
     1.18539
     1.73100
     1.94793
     2.30947
     2.03338
     1.42204
     1.36288
     0.35712
    -0.41856
    -0.39884
    -0.07016
     0.03502
     1.09994
    -0.24107
    -1.43089
    -1.91734
    -1.98307
    -2.01594
    -1.86475
    -1.73328
    -2.20000
    -1.85817
    -1.31257
    -0.83270
    -0.55661
    -0.49087
    -0.30024
    -0.15562
    -0.19506
    -0.31996
     0.01530
     0.42286
     0.50831
     0.27167
     0.04816
     0.00872
     0.41628
     0.10075
     0.00872
    -0.16876
    -0.10303
    -0.08331
    -0.05044
    -0.10960
    -0.07016
    -0.33310
    -0.37912
    -0.13590
    -0.12932
     0.21908
     0.21250
     0.02844
     0.06131
     0.06131
    -0.07016
    -0.00442
    -0.26737
    -0.17534
    -0.05701
     0.09418
    -0.10303
    -0.37254
     0.11390
     0.38342
    -0.01757
    -0.22793
    -0.06359
    -0.21478
    -0.28051
    -0.07016
    -0.05701
    -0.02415
    -0.01100
     0.15334
     0.32425
     0.44915
     0.80413
     0.91588
     0.81070
     0.73839
     0.47545
     0.39656
     1.03420
     1.26428
     0.85014
     0.67923
     0.58720
     1.01448
     0.92245
     0.37684
     0.11390
     0.00872
     0.32425
     1.10651
     0.56090
     0.35712
     0.64636
     0.02844
    -0.69465
    -0.89186
    -0.62891
    -0.18191
     0.40314
     0.38999
     0.00215
    -0.23450
    -0.50402
    -0.33968
    -0.33968
    -0.37254
    -0.62234
    -0.85242
    -1.04962
    -1.06277
    -0.56318
     0.04816
     0.32425
     0.33083
     0.23880
    -0.01757
    -0.05701
     0.29796
     0.60692
     0.90273
     1.23141
     1.46806
     1.50092
     1.52722
     1.20511
     1.09994
     0.97504
     0.97504
     1.13938
     0.81070
     0.85671
     0.81727
     0.90273
     0.44258
     0.19936
    -0.42513
    -0.53031
    -0.51059
    -0.48430
    -0.55661
    -0.35940
    -0.33310
    -0.16219
    -0.23450
    -0.54346
    -0.35940
    -0.33968
    -0.54346
    -0.60919
    -0.59605
    -0.75381
    -0.41856
    -0.56975
    -0.35282
    -0.28709
    -0.56318
    -0.71437
    -0.50402
    -0.50402
    -0.51716
    -0.49087
    -0.49087
    -0.49744
    -0.43828
    -0.42513
    -0.41856
    -0.05701
     0.02187
    -0.19506
     0.13362
     0.17964
     0.33083
     0.00872
    -0.12932
    -0.29366
     0.10733
     0.28481
     0.39656
     0.16649
     0.59377
     1.13280
     1.77044
     1.80331
     1.05392
     0.48202
    -0.24107
    -0.51059
     0.25852
     1.34973
     1.33658
     0.82385
    -0.60262
    -1.73328
    -1.88447
    -1.60838
    -1.68726
    -2.29860
    -2.74561
    -2.64700
    -2.82449
    -2.94281
    -2.43007
    -2.04223
    -2.04881
    -1.76614
    -1.56894
    -1.52292
    -1.35201
    -0.82612
    -0.12932
    -0.01757
    -0.16219
    -0.10960
    -0.20821
    -0.37254
    -0.12932
    -0.35282
    -0.45143
    -0.46457
    -0.34625
    -0.23450
    -0.40541
    -0.49087
    -0.56975
    -0.32653
    -0.16876
    -0.01757
     0.19936
     0.46230
     0.65293
     0.92245
     1.11308
     1.08679
     1.08679
     0.95532
     1.00791
     1.01448
     1.29714
     1.07364
     0.99476
     0.88958
     0.66608
     0.48859
     0.48202
     0.38999
     0.02844
     0.01530
     0.06131
    -0.12275
    -0.10303
    -0.23450
    -0.24765
    -0.27394
    -0.32653
    -0.45800
    -0.59605
    -0.44485
    -0.38569
    -0.28051
    -0.30024
    -0.31996
    -0.07673
     0.06788
    -0.23450
    -0.02415
    -0.01757
     0.05474
     0.05474
    -0.16876
    -0.31338
    -0.07016
     0.33740
     0.26509
     0.00872
    -0.34625
     0.00215
     0.17964
     0.60692
     1.03420
     0.87643
     0.74496
     0.87643
     1.04735
     1.11966
     1.33658
     1.55351
     2.21087
     2.17800
     1.57323
     1.65212
     1.67184
     1.72443
     2.05968
     2.37521
     2.09255
     1.86247
     1.04735
     1.23798
     1.86247
     1.47463
     0.81727
     0.50831
     0.69895
     1.93478
     1.40232
     1.09336
     1.02763
     0.35712
     0.31768
     0.67265
     0.52146
     0.36370
     0.39656
     0.19936
     0.20593
    -0.05701
    -0.19506
    -0.32653
    -0.47115
    -0.53688
    -0.62891
    -0.89186
    -0.84584
    -0.64206
    -0.46457
    -0.69465
    -0.86556
    -1.01676
    -0.91815
    -1.35201
    -1.31257
    -0.35282
     0.73182
     0.25194
    -0.16876
    -0.19506
    -0.37912
    -0.35940
    -0.08988
    -0.17534
     0.18621
     0.23880
     0.33740
     0.40314
     0.41628
    -0.07016
    -0.20163
    -0.23450
    -0.26737
     0.01530
    -0.10303
    -0.30681
    -0.35940
    -0.40541
    -0.35940
    -0.36597
    -0.20821
    -0.05044
     0.21908
     0.29139
     0.21908
     0.50831
     0.98161
     1.33658
     1.67184
     1.49435
     0.73839
     0.65951
     1.30372
     1.21826
    -0.08331
    -0.27394
    -0.59605
    -1.06277
    -0.92473
    -1.24683
    -0.96417
    -1.69383
    -1.93048
    -2.05538
    -2.30518
    -2.08825
    -1.93706
    -1.79901
    -1.40460
    -0.78011
    -0.14904
     0.21250
     0.24537
     0.27824
     0.32425
     0.58062
     0.47545
     0.88301
     1.01448
     0.78440
     0.62007
     0.34397
    -0.12275
    -0.42513
    -0.24765
    -0.24765
    -0.50402
    -0.33310
    -0.37254
    -0.31996
    -0.58947
    -0.60262
    -0.83927
    -1.08906
    -1.31914
    -0.97074
    -1.24683
    -0.93130
    -0.76039
    -0.91815
    -0.44485
    -0.56975
    -0.84584
    -1.43089
    -1.60180
    -1.05620
    -0.84584
    -0.49087
    -0.91158
    -0.69465
    -0.41199
    -0.31338
    -1.11536
    -1.14165
    -1.16795
    -0.93130
    -1.13508
    -1.13508
    -0.99703
    -0.74067
    -1.27312
    -1.18767
    -1.29285
    -1.18109
    -1.20739
    -1.19424
    -1.27312
    -1.27970
    -1.14823
    -0.89843
    -0.55661
    -0.81297
    -0.45143
    -0.45143
    -0.30024
    -0.26079
    -0.29366
    -0.35940
    -0.27394
    -0.24107
    -0.08988
    -0.30681
    -0.16876
    -0.23450
    -0.31338
    -0.47772
    -0.39227
    -0.46457
    -0.47772
    -0.64864
    -0.59605
    -0.83270
    -0.76039
    -0.70780
    -0.79325
    -0.78011
    -0.99703
    -0.75381
    -0.84584
    -0.92473
    -0.68808
    -1.17452
    -1.43089
    -1.50320
    -1.30599
    -0.72752
    -0.35940
    -0.10960
    -0.50402
    -0.80640
    -0.68808
     0.04159
     0.17964
    -0.36597
    -0.47772
    -0.07016
     0.42943
     0.62664
     0.04816
    -0.85899
    -0.41856
     0.30453
    -0.12275
    -0.34625
    -0.68808
    -0.91158
    -1.29285
    -1.60838
    -0.99703
    -0.83270
    -0.83270
    -0.97731
    -1.37830
    -1.52292
    -1.28627
    -0.72094
    -0.91815
    -0.88528
    -1.33886
    -1.83188
    -1.32571
    -1.04305
    -1.04962
    -1.20082
    -1.77929
    -1.39802
    -1.57551
    -1.62810
    -1.92391
    -1.89104
    -1.92391
    -1.48348
    -1.45061
    -1.64125
    -1.78586
    -1.53607
    -1.52949
    -1.41774
    -1.37830
    -1.32571
    -1.11536
    -0.74724
    -0.86556
    -0.37254
    -0.55003
    -0.20163
    -0.34625
    -0.03729
     0.46887
     0.38999
     0.31768
     0.19936
     0.59377
     0.13362
     0.44915
     0.38999
     0.28481
     0.02844
    -0.37254
    -0.41856
     0.19936
     0.11390
     0.19936
     0.42286
     0.69237
    -0.01100
     0.07446
     0.73839
     1.79016
     2.62501
     1.85590
     0.53461
     0.13362
     0.53461
     1.30372
     2.45409
     2.63815
     1.94793
     1.12623
     0.51489
     0.48202
     0.38999
     0.21250
     0.02187
     0.05474
    -0.05701
     0.08761
     0.00215
    -0.02415
    -0.31996
    -0.49744
    -0.56318
    -0.81297
    -0.85899
    -0.56318
    -1.01018
    -1.17452
    -1.22054
    -1.57551
    -1.16795
    -1.20739
    -1.10221
    -1.18109
    -1.32571
    -1.47691
    -1.49005
    -1.02333
    -0.93787
    -0.57633
    -0.26737
    -0.37254
    -0.29366
    -0.12275
     0.06788
     0.23222
    -0.04387
     0.12705
     0.14677
     0.14677
     0.19936
     0.21908
     0.15334
     0.34397
     0.09418
     0.16649
     0.16649
     0.03502
    -0.04387
    -0.13590
     0.04816
     0.21908
     0.17306
    -0.05044
     0.17306
     0.19936
     0.18621
     0.25852
     0.27824
     0.22565
     0.23880
    -0.08331
     0.19278
     0.07446
    -0.10303
    -0.08988
     0.02844
     0.02187
    -0.13590
     0.04816
    -0.11618
    -0.10303
    -0.19506
    -0.11618
    -0.05701
    -0.18191
    -0.13590
    -0.19506
    -0.19506
    -0.18191
    -0.06359
    -0.21478
    -0.18848
    -0.21478
    -0.28051
    -0.31996
    -0.16876
    -0.16219
    -0.19506
    -0.07673
    -0.12932
    -0.22793
    -0.34625
    -0.28709
    -0.06359
    -0.44485
    -0.61577
    -0.87214
    -1.18767
    -1.73328
    -1.93048
    -0.56975
    -0.06359
    -0.44485
    -0.94445
    -1.22054
    -1.25340
    -1.17452
    -0.95759
    -0.77353
    -0.41199
    -0.05044
     0.14019
     0.40971
     0.29139
     0.58720
     0.71867
     0.56090
     0.68580
     0.75811
     0.77126
     0.48859
     0.49517
     0.58062
     0.54776
     0.23222
    -0.08331
     0.54776
     0.88958
     0.98161
     1.73100
     1.27085
     1.21169
     0.65293
     0.15991
     0.14677
     0.33083
     0.45573
     0.85671
     0.60692
     0.41628
    -0.06359
    -0.22135
    -0.65521
    -0.62891
    -0.89186
    -1.55579
    -1.83845
    -1.89761
    -1.89104
    -2.10797
    -1.96992
    -2.07510
    -2.42350
    -1.89761
    -1.81216
    -1.59523
    -1.55579
    -1.66097
    -1.72013
    -1.84503
    -1.64782
    -1.39802
    -1.04305
    -0.41199
    -0.09645
     0.07446
     0.08103
     0.25852
     0.58062
     1.30372
     1.27085
     1.23798
     1.65869
     1.60610
     1.11308
     1.12623
     0.52804
     0.68580
     1.38260
     1.90849
     1.82960
     1.60610
     1.26428
     0.94217
     0.68580
     0.26509
     0.52146
     0.65951
     0.77783
     0.86986
     0.83699
     0.92245
     0.44915
     0.47545
     0.29796
    -0.16219
     0.01530
     0.14019
     0.00215
    -0.31338
    -0.44485
    -0.70122
    -0.53688
    -0.30681
    -0.16219
    -0.22135
    -0.06359
    -0.01100
     0.18621
     0.10733
     0.31768
     0.28481
     0.54118
     0.67265
     0.79755
     0.82385
     0.54776
     0.43600
     0.38342
     0.23222
    -0.08988
    -0.08331
    -0.32653
    -0.42513
    -0.62891
    -0.62891
    -0.56318
    -0.78011
    -0.87871
    -1.09564
    -1.02333
    -0.83270
    -0.76696
    -0.78011
    -0.66836
    -0.53031
    -0.28709
    -0.07016
     0.06788
     0.12705
     0.20593
     0.29796
     0.37027
     0.17964
     0.28481
     0.43600
     0.43600
     0.15334
     0.18621
     0.34397
     0.22565
     0.17964
     0.12705
     0.35712
     0.23222
     0.11390
     0.14677
     0.28481
     0.49517
     0.14677
     0.02844
     0.39656
     0.26509
     0.14019
     0.02187
    -0.22135
    -0.24107
    -0.14247
    -0.14247
    -0.03072
    -0.06359
    -0.37912
    -0.70780
    -0.89186
    -1.02333
    -1.14165
    -1.36515
    -1.03648
    -0.55661
    -0.37912
    -0.69465
    -0.87871
    -0.81297
    -0.85899
    -0.96417
    -0.74724
    -0.47115
    -0.55661
    -0.43828
    -0.30024
    -0.20163
    -0.08988
    -0.10303
     0.10075
     0.10075
     0.01530
     0.14019
     0.29139
     0.32425
     0.31111
     0.21908
     0.27167
     0.29139
     0.18621
     0.40971
     0.27824
     0.16649
     0.04159
    -0.00442
    -0.01100
     0.08103
    -0.26079
    -0.23450
    -0.12932
    -0.13590
    -0.45800
    -0.52374
    -0.60262
    -0.43828
    -0.47772
    -0.43828
    -0.51059
    -0.56318
    -0.47115
    -0.31338
    -0.34625
    -0.43828
    -0.72094
    -0.53031
    -0.48430
    -0.21478
    -0.16219
    -0.01100
    -0.28051
    -0.42513
    -0.30681
     0.17306
     0.48202
     0.34397
     0.32425
     0.23880
    -0.07673
    -0.60262
    -0.71437
    -0.46457
    -0.43828
     0.17306
     0.20593
     0.12705
    -0.24765
    -0.33310
     0.06788
     0.82385
     0.37684
     0.29796
     1.17225
     1.68498
     1.45491
     0.79755
     1.48778
     2.29633
     1.77701
     1.28400
     1.53379
     1.26428
     0.39656
     0.46230
     1.05392
     0.64636
     0.32425
    -0.05044
    -0.37912
    -0.74067
    -0.64206
    -0.28051
    -0.12932
    -0.18191
    -0.09645
     0.22565
     0.58062
     0.54118
     0.64636
     0.60034
     0.83042
     0.95532
     1.03420
     0.86986
     0.77783
     0.97504
     0.86329
     0.91588
     0.98161
     0.62664
     0.35712
     0.27824
     0.16649
     0.09418
    -0.02415
    -0.24107
    -0.27394
    -0.32653
    -0.10303
     0.12705
    -0.52374
    -0.59605
    -0.70122
    -0.70780
    -0.38569
    -0.65521
    -0.67493
    -0.69465
    -0.79325
    -0.94445
    -1.04305
    -1.14823
    -1.06277
    -0.87214
    -0.89843
    -0.94445
    -0.93130
    -0.92473
    -1.06934
    -1.16137
    -0.87214
    -0.72094
    -0.47772
    -0.46457
    -0.54346
    -0.39884
    -0.42513
    -0.35940
    -0.32653
    -0.06359
    -0.27394
    -0.07016
    -0.06359
     0.02187
     0.02187
    -0.06359
    -0.00442
     0.17306
     0.15334
     0.19936
     0.04159
     0.07446
     0.15334
     0.03502
    -0.09645
    -0.14247
    -0.08331
    -0.07016
     0.00872
    -0.35282
    -0.34625
    -0.85899
    -1.19424
    -0.64864
    -0.62234
    -0.60919
    -0.51059
    -0.62891
    -0.59605
    -0.50402
    -0.58947
    -0.47772
    -0.61577
    -0.42513
    -0.37254
    -0.08988
     0.15334
     0.09418
     0.15334
     0.44915
     0.37027
     0.45573
     0.37027
     0.29796
     0.58062
     0.44915
     0.32425
     0.22565
     0.26509
     0.32425
     0.37684
     0.23222
     0.15334
     0.07446
    -0.12275
    -0.16219
     0.02844
    -0.32653
    -0.24107
    -0.30681
    -0.28709
    -0.31338
    -0.22793
    -0.26737
    -0.48430
    -0.59605
    -0.63549
    -0.59605
    -0.31338
    -0.69465
    -0.78011
    -0.67493
    -0.67493
    -0.56975
    -0.71437
    -0.85899
    -0.73409
    -0.83927
    -0.97731
    -0.97731
    -0.79983
    -0.82612
    -0.95759
    -0.95102
    -0.77353
    -0.35940
    -0.35282
    -0.39884
    -0.35940
    -0.23450
    -0.42513
    -0.04387
     0.18621
     0.55433
     0.36370
     0.40971
     0.26509
     0.21908
     0.47545
     0.57405
     0.67923
     1.03420
     0.62007
     0.61349
     1.44834
     2.38178
     2.71046
     2.28318
     2.16486
     1.29057
     1.07364
     1.55351
     1.34316
     1.50750
     1.86904
     1.76387
     1.56009
     1.27085
     0.88958
     0.29139
    -0.09645
    -0.13590
    -0.08988
    -0.35940
    -0.51059
    -0.38569
    -0.31996
    -0.27394
    -0.03072
    -0.23450
    -0.45143
    -0.50402
    -0.56318
    -0.62891
    -0.45143
    -0.62891
    -0.49087
    -0.35282
    -0.53688
    -0.82612
    -0.59605
    -0.48430
    -0.45143
    -0.18848
     0.03502
     0.26509
     0.41628
     0.36370
     0.52804
     0.91588
     1.00133
     1.13938
     1.11966
     1.06707
     1.15910
     0.94874
     1.23798
     1.17225
     0.90273
     0.67923
     0.48202
     0.45573
     0.41628
     0.38999
     0.12047
     0.13362
    -0.01757
    -0.00442
    -0.26737
    -0.21478
    -0.30024
    -0.47115
    -0.29366
    -0.13590
    -0.21478
    -0.28051
    -0.22793
    -0.15562
    -0.06359
     0.00215
     0.05474
    -0.03729
    -0.14904
     0.08103
    -0.12275
    -0.08331
    -0.00442
     0.06788
    -0.08988
     0.10733
     0.06788
    -0.02415
    -0.16219
    -0.26737
    -0.10960
    -0.14904
    -0.14904
    -0.19506
    -0.20821
    -0.26079
    -0.31996
    -0.43828
    -0.20163
    -0.25422
    -0.38569
    -0.54346
    -0.55661
    -0.55003
    -0.57633
    -0.87214
    -0.73409
    -0.78668
    -1.00361
    -0.91815
    -0.67493
    -0.90500
    -1.13508
    -1.61495
    -1.41774
    -1.07592
    -0.79983
    -0.55003
    -0.68150
    -0.77353
    -0.63549
    -0.47115
    -0.26737
    -0.21478
    -0.08988
     0.04159
     0.29139
     0.32425
     0.32425
     0.24537
     0.42286
     0.51489
     0.81070
     1.64554
     0.25852
     0.54776
     0.75154
     0.38999
     1.07364
     0.75811
     1.13280
     0.98161
     0.71867
     1.14595
     0.60692
     0.92245
     1.07364
     0.90273
     1.09994
     0.88958
     1.16567
     1.19197
     1.02105
     1.18539
     0.95532
     1.33001
     1.30372
     1.38917
     1.29057
     1.26428
     1.25113
     1.11966
     1.09994
     1.11966
     1.16567
     1.02105
     0.91588
     0.79098
     0.71210
     0.86986
     0.85671
     0.91588
     1.23141
     1.23798
     1.13280
     1.09994
     0.90930
     1.12623
     0.64636
     0.36370
     0.06788
     0.36370
     0.57405
     0.96189
     0.33083
    -0.40541
    -0.64206
    -0.62234
    -0.10303
    -0.34625
    -0.78668
    -1.31257
    -1.50977
    -1.70041
    -2.08825
    -0.63549
     0.17306
    -0.05044
    -0.05701
    -0.40541
    -0.34625
    -0.10303
    -0.04387
     0.24537
     0.77126
     1.07364
     0.92902
     0.87643
     1.15910
     1.08022
     1.19854
     1.20511
     1.19197
     1.09994
     0.98819
     0.93560
     1.21169
     1.34973
     1.21169
     0.70552
     0.85671
     1.03420
     1.29057
     1.56666
     1.38917
     1.46148
     1.49435
     1.24455
     1.28400
     1.39575
     1.07364
     0.99476
     0.33740
    -0.17534
    -0.50402
    -0.68808
    -0.83927
    -0.23450
     0.17306
     0.15991
    -0.57633
    -0.89186
    -0.58290
    -0.56318
    -0.49087
    -0.18191
     0.21250
     1.42204
     2.84851
     4.39330
     4.26183
     2.50668
     1.09336
     1.78359
     2.25031
     3.14432
     3.23635
     3.77538
     4.01860
     3.75566
     3.39411
     2.91424
     2.43437
     1.90849
     1.62582
     1.54037
     1.44176
     1.43519
     1.54037
     1.20511
     1.01448
     0.87643
     0.53461
     0.50174
     0.13362
    -0.22135
    -0.40541
    -0.64864
    -0.92473
    -0.95759
    -0.81297
    -0.77353
    -0.78668
    -0.96417
    -0.79983
    -0.77353
    -0.55661
    -0.50402
    -0.56318
    -0.67493
    -0.66836
    -0.63549
    -0.72094
    -0.51716
    -0.58290
    -0.90500
    -0.89186
    -0.92473
    -0.75381
    -0.92473
    -1.07592
    -0.88528
    -1.04962
    -1.10221
    -0.81955
    -0.97731
    -1.18767
    -0.97731
    -1.04962
    -0.79983
    -0.85899
    -0.99046
    -0.98389
    -0.99046
    -0.98389
    -1.06277
    -0.94445
    -1.04305
    -0.79983
    -0.78668
    -0.68150
    -0.76039
    -0.84584
    -0.79983
    -0.93130
    -0.93787
    -0.60262
    -0.55661
    -0.64864
    -0.53688
    -0.59605
    -0.76039
    -0.83927
    -0.76039
    -0.82612
    -0.89186
    -0.80640
    -1.02990
    -1.14165
    -1.18109
    -1.15480
    -1.32571
    -1.03648
    -0.95759
    -1.25998
    -1.06277
    -1.24026
    -0.99703
    -1.14823
    -1.14823
    -1.28627
    -0.97074
    -0.73409
    -0.85242
    -0.70780
    -0.55003
    -0.62234
    -0.62891
    -0.54346
    -0.30681
    -0.50402
    -0.55661
    -0.39227
    -0.12932
    -0.14247
    -0.22793
    -0.06359
     0.02187
    -0.05044
    -0.07016
    -0.29366
    -0.14904
    -0.22135
    -0.30681
    -0.33310
    -0.14247
    -0.12275
    -0.33968
    -0.46457
    -0.33310
    -0.39884
    -0.40541
    -0.60262
    -0.52374
    -0.47772
    -0.39227
    -0.36597
    -0.18848
    -0.16876
    -0.30024
    -0.11618
     0.23880
     0.38342
     0.63979
     0.83042
     0.88958
     1.00133
     0.98819
     1.25113
     1.05392
     0.67923
     1.40232
     1.71785
     1.56666
     1.28400
     0.23222
    -1.11536
    -1.78586
    -0.83270
    -0.05701
     0.22565
     0.24537
     0.14019
     0.10075
    -0.14247
     0.73839
     0.65293
     0.63979
     1.13280
     1.75072
     2.25031
     2.83536
     2.48696
     2.73676
     2.80907
     2.73018
     2.36206
     1.98737
     1.79674
     1.88219
     1.48120
     0.96189
     0.62007
     0.41628
     0.50174
     0.23222
    -0.12932
    -0.31338
    -0.26079
    -0.01100
     0.63321
     1.13280
     0.97504
     0.71867
     0.18621
    -0.05044
    -0.00442
     0.29139
     0.21908
     0.54118
     0.43600
     0.50831
     0.83699
     0.55433
     0.37684
     0.33083
     0.40971
     0.42943
     0.64636
     0.61349
     0.65293
     0.77126
     1.15910
     1.03420
     1.13280
     0.98819
     1.30372
     1.19854
     1.04735
     1.19197
     1.00791
     0.98819
     1.06049
     1.02105
     0.66608
     0.58720
     0.47545
     0.55433
     0.35712
     0.45573
     0.32425
     0.06788
    -0.08988
    -0.22793
    -0.18848
    -0.12275
    -0.22135
    -0.32653
    -0.72094
    -0.58947
    -0.68150
    -0.79983
    -0.75381
    -0.78011
    -0.87871
    -0.76696
    -0.45800
    -0.54346
    -0.62234
    -0.64206
    -0.78668
    -0.78668
    -0.76039
    -0.85899
    -0.78011
    -0.94445
    -0.76696
    -0.76696
    -0.70122
    -0.82612
    -1.03648
    -1.06934
    -1.01676
    -0.93787
    -1.06934
    -0.94445
    -0.85899
    -0.78011
    -0.69465
    -0.55003
    -0.37912
    -0.29366
    -0.35940
    -0.44485
    -0.35282
    -0.17534
    -0.07673
     0.04816
     0.00872
    -0.00442
     0.05474
     0.21250
     0.21908
     0.19936
     0.04159
    -0.01757
    -0.01757
     0.01530
     0.31111
     0.28481
     0.04816
     0.09418
     0.09418
     0.10075
     0.19278
     0.13362
     0.22565
     0.09418
     0.27167
     0.35055
     0.30453
     0.10733
     0.14019
     0.12047
     0.48859
     0.26509
     0.31111
     0.27824
    -0.03729
     0.15334
    -0.01100
    -0.16219
    -0.06359
    -0.15562
    -0.12275
    -0.12275
    -0.32653
    -0.38569
    -0.56975
    -0.72752
    -0.47115
    -0.35940
    -0.32653
    -0.48430
    -0.30681
    -0.17534
    -0.01757
    -0.02415
     0.33083
     0.31768
     0.31111
     0.12047
     0.22565
    -0.03072
     0.16649
    -0.14247
    -0.00442
    -0.20163
    -0.55661
    -0.72752
    -0.63549
    -0.90500
    -0.41199
    -0.06359
     0.53461
     0.33740
     0.26509
     0.19278
     0.21250
     0.82385
     1.54037
     1.86247
     2.02024
     2.03338
     1.77701
     1.94793
     2.28975
     1.80331
     1.66526
     1.73100
     1.27742
     1.48778
     1.27085
     1.10651
     0.86986
     0.51489
     0.45573
     0.44915
     0.19278
     0.40971
     0.50831
     0.58720
     0.64636
     0.67923
     0.60692
     0.46230
     0.31111
     0.54118
     0.68580
     0.62007
     0.79098
     0.72524
     0.83699
     0.64636
     0.54118
     0.77783
     0.97504
     0.79755
     0.61349
     0.75154
     0.56748
     0.44258
     0.48859
     0.52804
     0.46230
     0.25852
     0.25194
     0.27167
     0.31111
     0.40971
     0.10733
     0.32425
     0.63979
     0.56090
     0.63321
     0.79098
     0.88301
     1.17882
     1.06049
     1.19854
     0.96189
     0.94874
     0.74496
     0.78440
     1.11966
     1.15910
     0.96189
     0.92902
     1.01448
     0.86329
     0.79098
     0.99476
     0.61349
     0.23222
     0.38999
     0.29796
     0.50174
     0.65293
     0.52804
    -0.03072
     0.21908
     0.10733
    -0.20163
    -0.76696
    -0.89186
    -0.85899
    -0.83270
    -0.63549
    -0.68808
    -0.86556
    -1.27312
    -1.47691
    -1.49663
    -1.12851
    -1.12193
    -1.01676
    -1.02333
    -0.97731
    -0.97074
    -0.83270
    -0.79983
    -0.73409
    -0.93787
    -0.73409
    -0.78668
    -1.00361
    -0.85899
    -0.85242
    -0.95759
    -0.84584
    -0.79983
    -1.02990
    -0.98389
    -0.99046
    -1.08906
    -1.15480
    -1.02333
    -1.05620
    -0.94445
    -0.83270
    -0.93787
    -0.89843
    -0.81297
    -0.76039
    -0.80640
    -0.57633
    -0.76696
    -0.65521
    -0.74067
    -0.72752
    -0.35940
    -0.14904
    -0.26737
    -0.24765
    -0.26079
    -0.20163
    -0.28709
    -0.10303
    -0.24765
    -0.39884
    -0.20163
     0.08761
     0.24537
     0.37684
     0.40314
     0.47545
     0.59377
     0.71867
     0.77783
     1.09994
     1.38260
     1.60610
     2.07283
     2.08597
     2.25031
     2.16486
     1.97422
     1.77044
     1.64554
     1.65869
     1.61925
     1.60610
     0.88958
     0.47545
     0.30453
     0.77126
     1.11308
     0.96189
     0.41628
     0.23222
     0.15991
     0.09418
     0.36370
     0.54118
     1.18539
     1.20511
     1.14595
     1.20511
     1.13280
     0.99476
     1.11308
     1.34973
     1.35631
     0.89616
     0.85671
     0.92245
     1.34973
     1.75729
     0.95532
     0.91588
     0.98819
     0.86986
     0.46887
     0.40971
     0.44915
     0.32425
     0.29139
     0.21250
     0.49517
     0.30453
    -0.35282
    -0.66178
    -0.83927
    -1.06934
    -1.04305
    -1.18109
    -1.04962
    -1.19424
    -1.08906
    -1.14823
    -0.99703
    -1.14823
    -1.14165
    -1.35201
    -1.47033
    -1.44404
    -1.43746
    -1.37173
    -1.18109
    -1.29285
    -1.35858
    -1.15480
    -1.26655
    -1.20082
    -0.87871
    -1.01676
    -1.24026
    -1.11536
    -0.93130
    -1.12193
    -0.89843
    -0.92473
    -0.81955
    -0.90500
    -0.77353
    -0.61577
    -0.59605
    -0.70122
    -0.85242
    -1.01018
    -0.96417
    -0.83270
    -0.80640
    -0.81297
    -0.86556
    -0.98389
    -0.83927
    -0.39884
    -0.33968
    -0.39227
    -0.33968
    -0.28051
    -0.08331
     0.03502
     0.18621
     0.28481
     0.65293
     1.45491
     2.32262
     2.38178
     1.74415
     1.57323
     1.23798
     1.44176
     0.90273
     1.08679
     1.35631
     1.31029
     0.96189
     0.51489
    -0.18191
    -0.76039
    -1.09564
    -0.72094
    -0.88528
    -1.01676
    -1.32571
    -1.35201
    -1.62810
    -1.65439
    -1.22054
    -1.11536
    -0.97731
    -0.80640
    -0.60919
    -0.68808
    -0.99046
    -0.71437
    -0.44485
    -0.50402
    -0.62891
    -0.73409
    -0.78011
    -0.95759
    -1.25340
    -1.39145
    -1.25340
    -1.49663
    -1.83188
    -1.74642
    -1.70041
    -1.71355
    -1.93706
    -1.85160
    -1.56236
    -1.35201
    -1.35858
    -1.41774
    -1.41117
    -1.20739
    -1.08249
    -0.83927
    -0.33968
    -0.36597
    -0.29366
    -0.22135
    -0.20163
    -0.01757
     0.00215
    -0.09645
    -0.25422
    -0.31996
    -0.15562
    -0.18848
    -0.20821
    -0.05044
    -0.13590
    -0.03072
     0.37027
     0.39656
     0.32425
     0.36370
     0.65293
     0.98819
     1.00791
     0.92902
     0.83699
     0.96189
     1.04077
     1.16567
     1.26428
     1.20511
     0.75154
     0.21908
     0.30453
     0.31768
     0.53461
     0.99476
     1.36945
     1.62582
     1.67841
     1.61268
     1.57323
     1.56009
     2.03338
     2.42780
     2.82221
     3.25607
     3.30208
     2.99970
     2.73676
     2.74333
     2.64473
     2.36864
     1.76387
     1.42204
     1.02105
     0.59377
     0.35712
     0.07446
     0.04816
    -0.12932
    -0.27394
    -0.11618
    -0.36597
    -0.41199
    -0.79325
    -0.65521
    -0.55661
    -0.75381
    -0.49744
    -0.47772
    -0.31996
    -0.32653
    -0.52374
    -0.55661
    -0.54346
    -0.46457
    -0.65521
    -0.66178
    -0.56975
    -0.76696
    -0.81297
    -0.58290
    -0.68808
    -0.76696
    -0.58947
    -0.58290
    -0.71437
    -0.44485
    -0.49087
    -0.60262
    -0.75381
    -0.55003
    -0.56975
    -0.55661
    -0.64864
    -0.64206
    -0.67493
    -0.66836
    -0.42513
    -0.52374
    -0.70780
    -0.67493
    -0.67493
    -0.81297
    -0.66836
    -0.16219
     0.01530
    -0.09645
     0.04816
    -0.12932
     0.18621
     0.35055
     0.21250
     0.13362
     0.47545
     0.48202
     0.40314
     0.40314
     0.37684
     0.31111
     0.23222
     0.04159
     0.07446
    -0.24765
    -0.14904
    -0.28709
    -0.31996
    -0.33968
    -0.52374
    -0.60262
    -0.33310
    -0.31338
    -0.31996
    -0.14247
    -0.07673
     0.02844
    -0.13590
    -0.23450
    -0.14247
     0.23880
     0.38999
     0.45573
     0.28481
     0.21908
     0.32425
     0.41628
     0.37684
     0.50831
     0.26509
     0.16649
     0.14677
     0.06788
     0.08761
     0.09418
     0.09418
    -0.14247
    -0.17534
    -0.29366
    -0.42513
    -0.30024
    -0.08988
    -0.03072
     0.42943
     1.44176
     2.53955
     3.20348
     3.84769
     3.70307
     3.01942
     2.31605
     1.47463
     1.37603
     1.54037
     2.27003
     2.61843
     2.50668
     2.03996
     1.04077
     0.00215
    -0.40541
    -0.87871
    -1.79901
    -2.12112
    -1.50977
    -1.11536
    -1.14823
    -0.76696
    -0.37254
    -0.26079
    -0.20821
     0.55433
     1.18539
     0.81727
     0.79755
     0.85671
     0.62007
     0.48859
     0.48202
     0.62007
     0.69895
     0.91588
     1.04077
     0.54776
     0.21908
     0.19278
    -0.06359
    -0.12275
    -0.09645
    -0.02415
     0.10075
    -0.10960
    -0.08331
     0.03502
     0.02844
    -0.11618
     0.09418
     0.35055
     0.25194
     0.01530
    -0.24107
    -0.25422
    -0.56318
    -0.64206
    -0.54346
    -0.51059
    -0.40541
    -0.71437
    -0.68808
    -0.76039
    -0.83270
    -1.08906
    -1.07592
    -1.17452
    -1.10221
    -0.93130
    -0.80640
    -0.98389
    -0.81955
    -0.84584
    -0.85899
    -0.91158
    -0.81297
    -1.06934
    -0.97074
    -0.85242
    -0.93130
    -0.91158
    -0.95102
    -0.87214
    -0.94445
    -0.78668
    -0.74724
    -0.70780
    -0.66836
    -0.65521
    -0.59605
    -0.41199
    -0.31338
    -0.15562
    -0.28051
    -0.04387
     0.03502
     0.09418
     0.14677
     0.27167
     0.14019
    -0.17534
     0.06131
    -0.07673
    -0.03072
    -0.20821
    -0.23450
    -0.57633
    -0.50402
    -0.49744
    -0.70122
    -0.75381
    -0.69465
    -0.95102
    -1.04962
    -0.99703
    -0.99046
    -0.97731
    -0.90500
    -0.85242
    -0.79325
    -0.52374
    -0.67493
    -0.67493
    -0.81955
    -0.81955
    -0.85899
    -0.82612
    -0.68150
    -0.85899
    -0.95759
    -0.87871
    -0.67493
    -0.83927
    -1.00361
    -1.13508
    -1.12193
    -1.22054
    -1.01018
    -1.01018
    -1.12193
    -0.96417
    -1.13508
    -1.01676
    -0.75381
    -0.68808
    -0.80640
    -0.76696
    -0.70780
    -0.72752
    -0.64206
    -0.53031
    -0.43828
    -0.31338
    -0.12275
     0.04159
     0.21908
     0.34397
     0.50174
     0.50831
     0.79755
     1.19854
     0.98819
     0.81070
     0.95532
     1.05392
     1.13938
     1.09994
     1.04735
     0.87643
     0.84357
     0.77126
     0.67923
     0.48859
     0.37027
     0.11390
     0.12047
     0.19936
     0.21908
     0.24537
     0.30453
     0.47545
     0.50831
     0.52804
     0.73839
     1.09336
     1.33658
     1.57981
     1.78359
     2.26346
     2.50668
     2.78277
     3.19033
     3.37439
     3.15747
     3.03914
     3.58475
     3.57160
     3.51901
     3.37439
     3.35467
     3.15747
     3.19033
     2.96026
     2.51983
     2.03996
     1.53379
     1.15910
     0.82385
     0.67265
     0.74496
     0.54776
     0.35712
     0.27167
     0.06788
    -0.30024
    -0.43171
    -0.45143
    -0.28709
    -0.16876
    -0.22135
    -0.16219
     0.15334
     0.08103
    -0.16219
     0.03502
    -0.15562
    -0.19506
    -0.17534
     0.09418
     0.15991
    -0.22135
    -0.34625
    -0.33968
    -0.11618
    -0.24107
    -0.29366
    -0.20163
    -0.02415
     0.05474
    -0.05044
     0.17964
     1.54037
     2.52640
     3.40069
     3.51901
     3.42041
     2.99970
     2.23716
     1.61925
     1.69156
     2.07940
     2.10569
     2.11884
     0.70552
    -0.12275
    -0.64206
    -1.04305
    -1.40460
    -2.37091
    -3.10715
    -3.31093
    -3.52786
    -3.63961
    -3.58045
    -3.50157
    -2.96253
    -2.68644
    -2.21315
    -2.14084
    -1.83188
    -1.74642
    -1.43746
    -1.46376
    -1.15480
    -1.04962
    -1.31257
    -1.27312
    -1.22711
    -1.06277
    -0.95102
    -1.09564
    -1.23368
    -0.98389
    -0.87214
    -0.72752
    -1.01018
    -1.02333
    -1.12193
    -0.97731
    -0.97074
    -0.66836
    -0.98389
    -0.93130
    -0.87214
    -0.86556
    -0.71437
    -0.75381
    -0.99703
    -0.93787
    -0.75381
    -0.58290
    -0.60919
    -0.36597
    -0.53688
    -0.41199
    -0.31996
    -0.16219
     0.00872
    -0.04387
     0.12705
     0.50174
     0.71867
     0.75811
     0.66608
     0.58720
     0.72524
     0.80413
     0.92902
     1.00133
     0.90273
     0.63979
     0.62007
     0.69237
     0.55433
     0.38999
     0.34397
     0.33083
     0.00872
     0.18621
     0.38342
     0.50831
     0.56090
     0.67923
     0.95532
     0.94874
     0.99476
     1.14595
     1.11966
     1.43519
     1.69813
     1.73100
     1.88219
     1.84932
     1.88877
     2.08597
     2.03338
     2.07283
     1.88877
     1.91506
     1.82303
     1.63240
     1.54037
     1.33001
     1.27085
     1.09994
     1.06707
     0.79755
     0.29139
     0.12705
     0.08761
    -0.16219
    -0.41856
    -0.41199
    -0.50402
    -0.72752
    -0.72752
    -1.04962
    -0.91158
    -0.90500
    -1.09564
    -0.93787
    -0.60919
    -0.35940
    -0.36597
    -0.16219
    -0.10960
    -0.03729
    -0.10303
    -0.06359
    -0.12275
    -0.05701
     0.03502
     0.22565
     0.23880
     0.35712
     0.50174
     0.42943
     0.60034
     0.81727
     0.89616
     0.88958
     0.76468
     0.64636
     1.00791
     1.10651
     1.09994
     1.16567
     1.25770
     1.27085
     1.46148
     1.38260
     1.24455
     1.06049
     0.93560
     0.96189
     0.76468
     0.72524
     0.86329
     0.72524
     0.56090
     0.51489
     0.42286
     0.48859
     0.38342
     0.15991
     0.05474
     0.17964
     0.35055
     0.15334
    -0.08331
    -0.07673
     0.15334
     0.35055
     0.05474
     0.16649
     0.16649
     0.17306
    -0.06359
     0.20593
     0.02844
    -0.35940
    -0.66836
    -0.69465
    -0.69465
    -0.48430
    -0.58290
    -0.51059
    -0.81297
    -1.04305
    -1.20739
    -1.04962
    -1.05620
    -0.98389
    -0.94445
    -0.61577
    -0.47115
    -0.55661
    -0.57633
    -0.60919
    -0.51716
    -0.50402
    -0.70780
    -0.56318
    -0.24107
    -0.14247
    -0.35940
    -0.06359
    -0.07016
    -0.21478
    -0.33310
    -0.37912
    -0.41199
    -0.20163
     0.14677
     0.28481
     0.34397
     0.17964
     0.04816
     0.12705
     0.06788
     0.30453
     0.37027
     0.52146
     0.52804
     0.97504
     0.93560
     0.83699
     0.67923
     0.81070
     1.03420
     1.04735
     1.30372
     1.02105
     0.66608
     0.39656
     0.55433
     0.66608
     0.50174
     0.43600
     0.31111
     0.04816
    -0.06359
    -0.08331
    -0.07016
    -0.28051
    -0.16876
    -0.26737
    -0.27394
    -0.24765
    -0.20163
    -0.08988
     0.04159
     0.14677
     0.15334
     0.17306
     0.12705
     0.41628
     0.26509
     0.42286
     0.40314
     0.44915
     0.43600
     0.54776
     0.67265
     0.74496
     0.76468
     0.75154
     0.87643
     1.11966
     0.97504
     0.88301
     1.32344
     1.57323
     2.03996
     2.39493
     2.63815
     2.67102
     2.64473
     2.78935
     2.51325
     2.27003
     1.94793
     1.52722
     2.41465
     3.56503
     3.38754
     2.98655
     2.21744
     1.58638
     0.88301
     0.79755
     1.02763
     1.17882
     0.75811
     0.62664
     0.56748
     0.47545
     0.29139
     0.14677
    -0.11618
    -0.16876
    -0.18848
    -0.37254
    -0.22135
    -0.45800
    -0.51716
    -0.53688
    -0.51716
    -0.29366
    -0.34625
    -0.20821
    -0.22135
    -0.28051
    -0.06359
     0.10733
    -0.20163
    -0.10960
    -0.03072
     0.10075
     0.07446
     0.11390
     0.29139
     0.26509
     0.28481
     0.46887
     0.76468
     0.85671
     0.68580
     0.50174
     0.48859
     0.50174
     0.62007
     0.50174
     0.67923
     0.66608
     0.56090
     0.64636
     0.33740
     0.31768
     0.18621
    -0.01100
    -0.05044
    -0.12932
    -0.07673
     0.10733
     0.06788
     0.12705
     0.15334
     0.02187
     0.06131
     0.17306
     0.23880
     0.21250
     0.33083
     0.44915
     0.42286
     0.40971
     0.48859
     0.43600
     0.31768
     0.54776
     0.37684
     0.23222
    -0.01100
    -0.41856
    -0.31996
    -0.20163
    -0.41856
    -0.45800
    -0.67493
    -0.91158
    -1.08249
    -1.04305
    -1.04305
    -1.08906
    -1.24026
    -1.23368
    -1.32571
    -1.46376
    -1.52949
    -1.72013
    -1.81873
    -1.41774
    -0.28709
     1.98080
     3.92657
     5.43850
     6.79923
     5.58312
     1.98080
     0.54118
     0.75811
     2.07940
     3.38754
     3.95287
     4.22238
     3.11802
     1.94793
     0.49517
    -1.08906
    -2.20657
    -2.44980
    -2.46952
    -2.50238
    -2.81792
    -2.55497
    -2.06195
    -2.00279
    -1.68726
    -1.34543
    -1.02333
    -0.55003
    -0.43828
    -0.15562
    -0.05044
    -0.36597
    -0.47115
    -0.43171
    -0.18191
    -0.49744
    -0.68808
    -0.63549
    -0.66178
    -0.55661
    -0.20821
    -0.28051
    -0.33310
    -0.41856
    -0.66836
    -0.89843
    -0.75381
    -0.58290
    -0.78011
    -0.87214
    -0.89186
    -0.87871
    -0.89843
    -1.06277
    -1.22711
    -1.16795
    -1.23368
    -1.08906
    -0.99046
    -0.88528
    -0.85899
    -0.59605
    -0.47115
    -0.54346
    -0.62234
    -0.72752
    -0.50402
    -0.28709
    -0.40541
    -0.35282
    -0.33310
    -0.06359
    -0.17534
    -0.19506
    -0.41199
    -0.39227
    -0.26079
    -0.24107
    -0.18848
    -0.07673
    -0.07016
    -0.07016
     0.12047
     0.18621
     0.13362
     0.17964
     0.46887
     0.70552
     1.10651
     1.23141
     1.21826
     0.89616
     0.90273
     1.11966
     1.29057
     1.49435
     1.59295
     1.27742
     1.23141
     1.29057
     1.23141
     0.96189
     0.85014
     0.67265
     0.63321
     0.70552
     0.63321
     0.38342
     0.08103
     0.05474
    -0.00442
     0.31111
     0.19936
     0.24537
     0.06131
     0.16649
     0.33083
     0.29139
     0.17306
     0.18621
     0.20593
     0.29796
     0.33083
     0.32425
     0.27824
     0.46887
     0.58062
     0.54118
     0.79098
     0.68580
     0.59377
     0.47545
     0.52146
     0.43600
     0.50174
     0.27824
     0.23222
     0.21908
     0.34397
     0.14019
     0.16649
     0.00215
    -0.26079
    -0.50402
    -0.33968
    -0.58947
    -0.78011
    -0.68150
    -0.33310
    -0.31996
    -0.45800
    -0.52374
    -0.54346
    -0.41856
    -0.51716
    -0.54346
    -0.47115
    -0.53688
    -0.33968
    -0.56318
    -0.47115
    -0.40541
    -0.50402
    -0.41199
    -0.30681
    -0.18848
    -0.42513
    -0.55003
    -0.58947
    -0.20821
    -0.16876
    -0.10303
    -0.29366
    -0.25422
    -0.19506
    -0.05701
     0.15991
     0.16649
     0.00872
    -0.09645
    -0.16219
    -0.00442
    -0.06359
    -0.09645
    -0.27394
    -0.18191
    -0.05044
    -0.11618
    -0.08988
    -0.21478
    -0.35940
    -0.39884
    -0.45800
    -0.11618
    -0.41199
    -0.51716
    -0.70122
    -0.36597
    -0.62234
    -0.58290
    -0.66178
    -0.74067
    -0.66178
    -0.61577
    -0.78011
    -0.74067
    -0.74067
    -0.91815
    -0.92473
    -0.55661
    -0.49744
    -0.55661
    -0.47115
    -0.60262
    -0.55003
    -0.36597
    -0.18848
    -0.11618
    -0.15562
     0.14019
     0.46887
     0.62007
     0.29139
     0.15991
    -0.24107
    -0.04387
     0.12047
     0.00872
    -0.04387
    -0.00442
     0.01530
     0.02187
    -0.40541
    -0.39884
    -0.35282
    -0.45800
     0.73182
     3.50587
     6.37194
     5.80004
     4.41959
     3.12460
     2.80907
     2.41465
     2.96026
     3.13774
     3.61104
     3.74251
     3.37439
     2.78277
     1.42861
     0.44915
    -0.65521
    -1.77929
    -2.47609
    -2.79819
    -2.77847
    -2.88365
    -3.31751
    -3.23862
    -2.92967
    -2.48266
    -2.25259
    -2.02909
    -1.98307
    -2.11454
    -2.23944
    -2.23944
    -2.01594
    -1.97650
    -1.87789
    -1.72670
    -1.60838
    -1.66097
    -1.25998
    -0.99046
    -0.96417
    -0.89843
    -0.80640
    -0.72094
    -0.53688
    -0.39884
    -0.40541
    -0.30681
    -0.23450
    -0.18191
    -0.08988
    -0.21478
    -0.17534
    -0.14904
     0.00215
     0.06788
    -0.09645
    -0.08331
    -0.22793
    -0.12932
    -0.22793
    -0.31996
    -0.30681
    -0.30681
    -0.29366
    -0.36597
    -0.22135
    -0.39227
    -0.49087
    -0.49744
    -0.59605
    -0.22135
     0.04816
     0.04816
     0.12705
     0.00872
    -0.07673
     0.10733
     0.33740
     0.45573
     0.33740
     0.57405
     0.48859
     0.44915
     0.56748
     0.55433
     0.45573
     0.72524
     0.40314
     0.35055
     0.32425
     0.33083
     0.32425
     0.36370
     0.33083
     0.23880
     0.15334
     0.15991
     0.16649
     0.25852
     0.33083
     0.36370
     0.12047
     0.16649
     0.32425
     0.30453
     0.33083
     0.49517
     0.76468
     0.94874
     1.15252
     1.33658
     1.61925
     1.89534
     1.88219
     1.95450
     2.19772
     2.44752
     2.03996
     2.28318
     2.50011
     2.55270
     2.34892
     2.30290
     2.25689
     2.15828
     1.94135
     1.92163
     1.54037
     1.26428
     0.84357
     0.60034
     0.54776
     0.31768
     0.37027
     0.02187
     0.22565
     0.19278
    -0.04387
    -0.39884
    -0.74724
    -0.93787
    -1.02990
    -0.68150
    -0.53688
    -0.64864
    -0.71437
    -0.78668
    -0.62234
    -0.56318
    -0.44485
    -0.35940
    -0.02415
    -0.00442
    -0.12932
    -0.13590
    -0.30024
    -0.40541
    -0.60919
    -0.56318
    -0.49087
    -0.72752
    -0.84584
    -0.81955
    -0.78011
    -0.79983
    -0.81955
    -0.89843
    -1.00361
    -0.91815
    -1.27312
    -1.15480
    -1.01676
    -0.78668
    -0.53031
    -0.42513
    -0.33968
    -0.28051
    -0.25422
    -0.33310
    -0.37254
    -0.32653
    -0.37912
    -0.56318
    -0.75381
    -0.45800
    -0.51059
    -0.56975
    -0.60919
    -0.70122
    -0.84584
    -0.41856
    -0.33968
    -0.31338
    -0.31996
    -0.33968
    -0.28051
    -0.33310
    -0.26079
    -0.37254
    -0.41199
    -0.28709
    -0.03072
    -0.16876
    -0.24107
    -0.28709
    -0.46457
    -0.60919
    -0.79983
    -0.77353
    -0.78011
    -1.08906
    -1.04962
    -0.57633
     0.95532
     2.67759
     2.00709
     2.23059
     2.34234
     2.04653
     2.57242
     3.46642
     2.86823
     2.20430
     1.99394
     1.71785
     1.91506
     2.10569
     1.50092
     0.08761
    -0.97074
    -1.54264
    -2.02251
    -2.68644
    -2.69302
    -3.12030
    -3.27807
    -3.15974
    -2.75218
    -2.72589
    -2.62728
    -2.20000
    -1.79901
    -1.71355
    -1.27970
    -1.12193
    -0.99046
    -0.81955
    -0.74067
    -0.71437
    -0.53688
    -0.51059
    -0.58290
    -0.44485
    -0.46457
    -0.43171
    -0.16876
    -0.25422
    -0.45800
    -0.35940
    -0.47115
    -0.47115
    -0.35282
    -0.33968
    -0.17534
    -0.20821
    -0.10303
    -0.04387
    -0.08331
    -0.13590
    -0.08331
    -0.06359
    -0.12932
    -0.18848
    -0.22793
    -0.12932
    -0.11618
    -0.03072
    -0.01757
     0.10733
     0.05474
    -0.03729
    -0.16876
    -0.18191
    -0.14904
    -0.07673
    -0.20163
    -0.20163
    -0.20821
     0.01530
     0.06131
     0.01530
     0.07446
    -0.00442
     0.04159
     0.00215
     0.05474
     0.13362
     0.08761
     0.18621
     0.27167
     0.14019
     0.15991
     0.21908
     0.18621
     0.15991
     0.04816
     0.06788
     0.02844
     0.28481
     0.32425
     0.38999
     0.20593
     0.25194
     0.29139
     0.36370
     0.44915
     0.69237
     0.65951
     0.81727
     0.95532
     1.13938
     1.30372
     1.23141
     1.13280
     1.34316
     1.16567
     0.83699
     0.69895
     0.71867
     0.81727
     1.30372
     1.33658
     1.35631
     1.25113
     1.29057
     1.13938
     1.06707
     0.98819
     1.01448
     1.15252
     1.20511
     1.42204
     1.57981
     1.46148
     1.60610
     1.27742
     1.03420
     1.02105
     0.88301
     0.71210
     0.64636
     0.40314
     0.23222
     0.01530
    -0.06359
    -0.23450
    -0.12275
    -0.07016
    -0.16876
    -0.19506
    -0.30681
    -0.28709
    -0.36597
    -0.45143
    -0.45143
    -0.76696
    -0.56975
    -0.48430
    -0.40541
    -0.27394
    -0.49744
    -0.46457
    -0.64864
    -0.63549
    -0.69465
    -0.89186
    -0.79983
    -0.72752
    -0.68150
    -0.66836
    -0.69465
    -0.67493
    -0.76039
    -0.43828
    -0.44485
    -0.55003
    -0.53031
    -0.55661
    -0.59605
    -0.36597
    -0.42513
    -0.41856
    -0.34625
    -0.39227
    -0.44485
    -0.60919
    -0.49744
    -0.72752
    -0.78668
    -0.67493
    -0.66178
    -0.92473
    -0.83270
    -0.84584
    -0.95102
    -0.94445
    -0.93130
    -0.94445
    -0.97074
    -0.88528
    -0.91815
    -0.72752
    -0.30024
     0.52146
     1.15910
     1.86247
     0.95532
     0.14677
     0.77126
     1.43519
     1.34973
     0.79755
     0.74496
     0.96189
     1.61268
     1.20511
     0.40314
     0.00872
    -0.45800
    -0.21478
    -0.62234
    -0.95102
    -0.97731
    -0.43171
    -0.33968
    -0.78668
    -0.22793
     0.25194
     0.69237
     0.93560
     1.56009
     1.04077
     0.88301
     0.64636
     1.25113
     1.93478
     2.24374
     1.57981
     1.04735
     0.68580
    -0.03072
    -0.29366
    -0.30681
    -0.24765
    -0.16876
    -0.32653
    -0.74067
    -0.96417
    -1.02990
    -1.20082
    -1.35201
    -1.16137
    -1.10879
    -0.91158
    -0.57633
    -0.51716
    -0.51059
    -0.66178
    -0.75381
    -0.63549
    -0.41856
    -0.22793
    -0.26079
    -0.18191
    -0.31996
    -0.32653
    -0.30681
     0.08761
     0.21250
     0.15991
     0.37027
     0.54118
     0.87643
     1.04077
     0.58062
     0.44258
     0.46887
     0.44915
    -0.07673
    -0.03729
     0.48859
     0.51489
     0.64636
     0.79098
     0.77783
     0.79755
     0.36370
     0.19278
     0.19278
     0.31768
     0.47545
     0.69237
     0.77126
     0.85671
     0.78440
     0.64636
     0.44258
     0.31768
     0.21908
     0.14677
    -0.11618
     0.07446
    -0.19506
    -0.15562
    -0.18191
    -0.03072
    -0.14904
    -0.03072
     0.06131
     0.00872
     0.24537
     0.29139
     0.33740
     0.62007
     0.60692
     0.60034
     0.68580
     0.60692
     0.65293
     1.00133
     1.18539
     1.15252
     1.15910
     1.07364
     1.06049
     1.09994
     0.98161
     0.98161
     1.06707
     0.81727
     0.78440
     0.60692
     0.38999
     0.35712
     0.05474
    -0.00442
     0.08761
     0.00215
    -0.11618
    -0.22135
    -0.51716
    -0.63549
    -0.72094
    -0.87214
    -0.80640
    -0.97731
    -0.90500
    -1.08906
    -0.97074
    -0.85242
    -1.12193
    -1.00361
    -1.12193
    -1.08906
    -0.89186
    -0.86556
    -0.75381
    -0.82612
    -0.55661
    -0.54346
    -0.48430
    -0.41856
    -0.41199
    -0.58947
    -0.20821
    -0.17534
    -0.21478
    -0.37912
    -0.52374
    -0.53688
    -0.43828
    -0.55661
    -0.52374
    -0.56318
    -0.85899
    -0.79983
    -0.85899
    -0.79983
    -0.78668
    -0.94445
    -0.96417
    -0.78668
    -0.56975
    -0.89186
    -0.87214
    -0.79983
    -0.74724
    -0.76696
    -0.71437
    -0.71437
    -0.70780
    -0.70780
    -0.58947
    -0.49087
    -0.39884
    -0.48430
    -0.64864
    -0.51716
    -0.52374
    -0.76696
    -0.76696
    -0.79983
    -0.64864
    -0.84584
     0.37684
     1.71128
     1.12623
     1.47463
     0.75154
     0.17306
     0.47545
     0.61349
     0.23222
     0.74496
     1.00791
     1.54037
     2.00709
     1.75072
     0.90930
    -0.26737
    -0.00442
    -0.47115
    -0.65521
    -0.76039
    -0.41199
    -0.45143
    -0.91815
     0.17306
     0.50831
    -0.55003
    -0.09645
     0.46230
     0.25194
     0.98161
     1.27085
     1.14595
     0.86986
     0.88301
     1.08679
     1.21169
     1.02763
     1.27742
     1.63897
     1.60610
     1.41547
     1.44176
     1.33001
     0.40314
    -0.07673
    -0.74724
    -0.79325
    -0.68808
    -0.83270
    -0.20163
     0.78440
     0.52146
    -0.36597
    -0.66178
    -0.60919
    -0.38569
    -0.43171
    -0.44485
     0.06131
     0.24537
     0.27824
     0.35055
     0.23880
     0.30453
     0.36370
     0.46887
     0.46230
     0.43600
     0.53461
     0.85014
     1.52065
     1.96107
     2.36206
     2.51325
     2.49353
     2.47381
     1.90191
     1.54694
     1.30372
     1.33658
     1.48778
     1.64554
     1.32344
     0.73839
     0.21250
    -0.36597
    -0.78011
    -1.00361
    -1.08906
    -1.33886
    -1.60180
    -1.37173
    -1.12851
    -0.82612
    -0.76696
    -0.39884
    -0.22793
    -0.07673
    -0.02415
     0.10075
     0.12047
     0.11390
     0.08103
     0.02187
     0.03502
     0.05474
    -0.03729
     0.06788
     0.16649
    -0.05701
     0.02187
    -0.09645
    -0.01100
     0.16649
     0.25852
     0.47545
     0.45573
     0.46230
     0.48202
     0.48859
     0.77126
     0.56090
     0.35055
     0.55433
     0.70552
     0.58062
     0.65951
     0.31768
     0.33083
     0.17964
     0.31768
     0.29139
     0.63321
     0.42943
     0.15991
    -0.15562
     0.12705
    -0.13590
    -0.16876
    -0.18191
    -0.23450
    -0.30024
    -0.64864
    -0.48430
    -0.37912
    -0.50402
    -0.77353
    -0.92473
    -0.64864
    -0.61577
    -0.38569
    -0.60262
    -0.72752
    -0.64206
    -0.66178
    -0.68150
    -0.56975
    -0.49744
    -0.61577
    -0.67493
    -0.64206
    -0.64206
    -0.86556
    -0.87214
    -0.94445
    -0.79983
    -0.83270
    -0.99046
    -0.91815
    -0.90500
    -1.00361
    -0.91158
    -0.77353
    -0.58947
    -0.78668
    -0.74724
    -0.60262
    -0.53031
    -0.62891
    -0.60262
    -0.60262
    -0.50402
    -0.50402
    -0.49087
    -0.38569
    -0.35940
    -0.45800
    -0.41856
    -0.41199
    -0.35940
    -0.28709
    -0.32653
    -0.21478
    -0.33310
    -0.37254
    -0.32653
    -0.38569
    -0.18848
    -0.18191
    -0.20821
    -0.36597
    -0.39227
    -0.41856
    -0.43171
    -0.68808
    -0.74067
    -0.99046
    -1.10879
    -1.04305
    -1.31914
    -1.31257
    -1.25998
    -1.09564
    -1.10221
    -0.97731
    -0.87214
    -0.91815
    -0.75381
    -0.59605
    -0.26079
    -0.06359
     0.50831
     0.86986
     1.09994
     1.46148
     1.52065
     1.38917
     1.06049
     0.52804
    -0.00442
     0.59377
    -0.33968
    -2.22629
    -2.52210
    -1.10879
     3.28236
     7.45658
     3.65048
    -1.31257
    -1.85160
     3.85426
     4.50505
     0.33083
     1.35631
     2.34234
     2.87480
     3.49929
     3.67020
     2.96683
     1.40232
     0.58720
    -0.21478
    -0.85899
    -1.49005
    -1.66097
    -2.35119
    -2.56812
    -2.46294
    -2.33804
    -2.34462
    -2.33147
    -2.14741
    -1.91734
    -1.90419
    -1.79901
    -1.79901
    -1.67411
    -1.66754
    -1.58208
    -1.49663
    -1.27970
    -1.13508
    -1.29285
    -1.06277
    -0.87871
    -0.90500
    -0.87871
    -0.78011
    -0.69465
    -0.55661
    -0.39227
    -0.53031
    -0.32653
    -0.24107
    -0.16219
    -0.06359
     0.14019
     0.23880
     0.06131
     0.19936
     0.22565
     0.53461
     0.54776
     0.77126
     0.94217
     1.16567
     1.25770
     1.29714
     1.27742
     1.38260
     1.52722
     1.59953
     1.63240
     1.56666
     1.17225
     0.88301
     0.48859
     0.74496
     0.90273
     1.02763
     1.47463
     1.86247
     1.78359
     1.83618
     1.70471
     1.35631
     1.03420
     0.90930
     1.40232
     1.87562
     2.11227
     2.19772
     1.90849
     1.58638
     1.20511
     1.01448
     0.83042
     0.67265
     0.27167
     0.19936
    -0.18848
    -0.55661
    -0.75381
    -1.59523
    -1.72670
    -1.12851
    -0.66836
    -0.83270
    -1.13508
    -1.13508
    -1.11536
    -1.01676
    -1.13508
    -0.94445
    -0.95759
    -0.96417
    -0.62234
    -0.16876
     0.02187
    -0.24107
    -0.51059
    -0.26737
    -0.18848
    -0.17534
    -0.22135
    -0.31996
    -0.40541
    -0.74067
    -0.83270
    -0.94445
    -0.77353
    -1.11536
    -1.06934
    -1.06277
    -1.14165
    -1.13508
    -1.40460
    -1.24026
    -1.06277
    -1.24683
    -1.24683
    -1.35858
    -1.29942
    -1.19424
    -1.29285
    -1.24683
    -1.30599
    -1.16137
    -0.98389
    -1.05620
    -0.99046
    -0.92473
    -1.02990
    -0.93787
    -0.65521
    -0.83270
    -0.69465
    -0.62891
    -0.55003
    -0.42513
    -0.43828
    -0.44485
    -0.47115
    -0.31996
    -0.20821
    -0.12275
     0.02187
    -0.11618
    -0.08331
    -0.14904
     0.19278
     0.14019
    -0.08331
    -0.19506
    -0.07673
     0.07446
     0.06788
     0.21250
     0.24537
     0.16649
     0.36370
     0.33083
     0.52146
     0.67923
     0.61349
     0.58720
     0.87643
     1.13280
     1.22483
     1.19197
     1.14595
     1.17882
     1.34316
     1.32344
     1.24455
     1.11308
     0.99476
     0.95532
     0.77783
     0.69895
     0.64636
     0.39656
     0.45573
     0.92245
     1.05392
     0.79755
     0.67265
     0.82385
     0.78440
     0.89616
     0.94874
     1.09336
     1.07364
     0.86329
     0.92245
     0.98161
     0.77126
     0.44258
     0.32425
     0.79755
     1.15252
     1.26428
     0.74496
     0.21908
     0.66608
     1.00791
     0.84357
     0.75154
     0.62007
     0.82385
     0.15991
    -0.16876
     0.44915
     0.33740
     0.22565
     0.00215
    -0.10960
    -0.46457
    -1.12851
    -1.50320
    -1.41774
    -1.18109
    -1.70698
    -1.26655
    -0.86556
    -1.10879
    -0.88528
    -0.15562
    -0.64206
    -1.25998
    -1.87132
    -1.12193
     0.06788
     0.52804
    -0.64864
    -1.49663
    -1.01018
    -0.68150
    -0.69465
    -1.11536
    -1.12193
    -1.14165
    -1.12193
    -1.32571
    -1.20082
    -1.23368
    -1.22054
    -0.96417
    -0.66178
    -0.52374
    -0.57633
    -0.41856
    -0.20163
     0.00215
     0.12705
     0.33740
     0.30453
     0.21250
     0.31768
     0.57405
     0.71210
     0.53461
     0.37027
     0.16649
     0.44915
     0.46230
     0.46887
     0.58720
     0.56090
     0.68580
     0.81727
     0.67265
     0.70552
     0.78440
     0.70552
     0.71210
     0.67265
     0.60034
     0.56748
     0.40971
     0.61349
     0.84357
     0.54118
     0.41628
     0.12705
     0.19278
     0.20593
     0.10075
     0.23880
     0.31768
     0.36370
     0.44258
     0.44258
     0.36370
     0.15991
     0.10733
     0.20593
     0.48859
     0.24537
     0.15991
     0.04816
    -0.08988
    -0.17534
     0.02187
     0.07446
    -0.03072
     0.05474
     0.00872
    -0.31338
    -0.66178
    -0.68808
    -0.64206
    -0.45800
    -0.22135
    -0.40541
    -0.49744
    -0.58947
    -0.36597
    -0.08988
    -0.12275
    -0.08331
    -0.36597
    -0.16876
    -0.05701
     0.23222
     0.24537
     0.42286
     0.07446
    -0.05044
    -0.04387
     0.14019
    -0.05701
    -0.22793
    -0.57633
    -0.58290
    -0.61577
    -0.78011
    -0.68150
    -0.81297
    -1.00361
    -1.23368
    -1.16795
    -0.87214
    -0.92473
    -0.96417
    -1.02333
    -0.93787
    -0.83270
    -0.85242
    -0.66836
    -0.62234
    -0.67493
    -0.72094
    -0.64864
    -0.42513
    -0.55003
    -0.39227
    -0.51059
    -0.35940
    -0.07673
    -0.32653
    -0.19506
     0.02187
    -0.01100
     0.00872
    -0.05044
     0.04159
     0.08761
    -0.02415
     0.21250
     0.17306
     0.22565
     0.15991
     0.14019
     0.22565
     0.21908
     0.18621
     0.10075
     0.26509
     0.37684
     0.37027
     0.34397
     0.40971
     0.38999
     0.50174
     0.39656
     0.30453
     0.42286
     0.42943
     0.45573
     0.37684
     0.56748
     0.45573
     0.37027
     0.40314
     0.45573
     0.43600
     0.27167
     0.25194
     0.16649
     0.12705
     0.12047
     0.08103
     0.16649
     0.17306
    -0.00442
    -0.03072
     0.07446
     0.09418
    -0.05701
     0.03502
    -0.06359
    -0.09645
    -0.08331
    -0.05044
    -0.02415
     0.00215
    -0.10303
    -0.21478
    -0.01100
     0.03502
    -0.26737
    -0.16876
    -0.25422
    -0.23450
    -0.19506
    -0.24107
    -0.08988
    -0.12275
    -0.07016
    -0.07673
    -0.23450
    -0.18848
     0.29139
     0.69895
     0.58720
     0.48202
     0.23222
     0.29796
     0.38342
     0.27824
     0.77783
     1.48778
     0.20593
    -0.41856
    -0.89186
    -0.61577
     0.29139
    -0.51716
    -0.03729
     0.60692
     1.28400
     1.83618
     1.84275
     0.46887
    -0.90500
    -0.23450
     0.23222
     0.17306
     0.48859
     1.13938
     0.82385
     0.80413
     0.35712
     0.29139
    -0.66836
    -1.06277
    -1.23368
    -1.60838
    -1.82531
    -1.08906
    -0.17534
    -0.08331
    -1.41774
    -1.51635
    -0.92473
    -0.58290
    -0.55661
    -0.36597
    -0.30024
    -0.18191
    -0.20163
    -0.05701
    -0.08331
     0.04159
    -0.08988
    -0.10960
    -0.32653
    -0.17534
    -0.02415
     0.19936
     0.14677
     0.10075
     0.12047
     0.06788
     0.05474
     0.03502
     0.11390
     0.14677
    -0.06359
    -0.05701
    -0.10303
     0.04159
     0.08103
    -0.11618
    -0.18191
     0.06131
     0.08761
     0.38342
     0.40314
     0.08761
    -0.03072
    -0.17534
    -0.09645
     0.22565
     0.31768
     0.36370
     0.47545
     0.40971
     0.62664
     0.68580
     0.67265
     0.62007
     0.50174
     0.54776
     0.35712
     0.35055
     0.54118
     0.85671
     1.22483
     1.79674
     1.48120
     1.34316
     1.52065
     1.40889
     1.17225
     1.35631
     1.44834
     1.43519
     1.30372
     1.22483
     1.24455
     0.85014
     0.45573
     0.38342
     0.12705
    -0.20163
    -0.53031
    -0.83927
    -0.98389
    -0.97731
    -1.03648
    -0.97731
    -1.06277
    -1.25340
    -1.30599
    -1.24683
    -1.07592
    -1.05620
    -1.16795
    -1.12193
    -1.07592
    -0.88528
    -0.97074
    -1.14165
    -0.96417
    -0.87871
    -0.91815
    -0.95102
    -0.97731
    -0.82612
    -1.04305
    -1.00361
    -0.76696
    -0.83270
    -1.08249
    -0.91815
    -0.98389
    -0.90500
    -0.97074
    -0.94445
    -0.97731
    -1.12193
    -1.12193
    -0.91815
    -1.14165
    -1.25998
    -1.20739
    -1.25998
    -1.09564
    -0.96417
    -1.10221
    -1.04305
    -0.98389
    -0.99046
    -0.98389
    -0.81955
    -0.83927
    -0.76696
    -0.72094
    -0.66836
    -0.60262
    -0.51716
    -0.60919
    -0.47772
    -0.41199
    -0.33968
    -0.23450
    -0.13590
    -0.01757
     0.06788
     0.21908
     0.35055
     0.33740
     0.51489
     0.70552
     0.83699
     0.95532
     1.16567
     1.27085
     1.25113
     1.36945
     1.58638
     1.60610
     1.37603
     1.46148
     1.29057
     1.00791
     0.69237
     0.46887
     0.75811
     1.06707
     1.09336
     1.48120
     1.37603
     1.09994
     0.44915
     0.62664
     0.87643
     1.68498
     2.13856
     1.98080
     1.53379
     1.41547
     1.36945
     1.31686
     1.59953
     2.15828
     3.01942
     3.10488
     1.96107
     0.83042
     1.03420
     0.92902
     0.70552
     1.03420
     1.13938
     1.00791
     0.80413
     0.69895
     0.37027
     0.19936
    -0.26079
    -0.64206
    -0.83270
    -0.78011
    -0.66836
    -0.22135
     0.00872
    -0.66836
    -0.90500
     1.44176
     3.07201
     2.71704
     1.00133
    -0.35940
    -0.22793
     0.23222
     0.11390
     0.24537
    -0.01100
     0.03502
    -0.18848
    -0.48430
    -0.26079
    -0.81297
    -1.73328
    -1.39802
    -1.81873
    -2.27888
    -2.49581
    -2.47609
    -1.27312
     0.24537
     0.65951
    -0.33968
    -0.61577
     0.15334
     0.40314
     0.69895
     0.79755
     0.76468
     0.34397
     0.37684
     0.39656
     0.33083
     0.23880
     0.15334
     0.11390
     0.08761
     0.07446
    -0.25422
    -0.35940
    -0.39227
    -0.45800
    -0.45800
    -0.57633
    -0.72094
    -0.76039
    -0.58290
    -0.39227
    -0.43828
    -0.52374
    -0.59605
    -0.68808
    -0.20163
     0.22565
     0.48202
     0.92245
     1.48120
     1.86904
     2.34234
     2.50668
     2.35549
     2.36864
     2.09912
     2.21744
     2.59871
     2.76305
     2.73676
     2.46724
     2.28318
     1.84932
     1.24455
     0.52804
    -0.13590
    -0.45143
    -0.94445
    -1.27970
    -1.45719
    -1.89761
    -2.14741
    -2.31175
    -2.29203
    -2.27231
    -2.21315
    -2.32490
    -2.29860
    -2.35119
    -2.11454
    -2.17370
    -1.99622
    -1.89104
    -1.69383
    -1.60838
    -1.22711
    -1.20082
    -1.24026
    -1.24026
    -0.85899
    -0.78011
    -0.87871
    -0.67493
    -0.80640
    -0.68150
    -0.64206
    -0.58290
    -0.47772
    -0.53031
    -0.45143
    -0.52374
    -0.47772
    -0.46457
    -0.49744
    -0.63549
    -0.55003
    -0.60262
    -0.85242
    -0.84584
    -0.70780
    -0.67493
    -0.60262
    -0.88528
    -0.78668
    -0.67493
    -0.67493
    -0.62891
    -0.45800
    -0.24107
    -0.28051
    -0.22135
    -0.20821
     0.15991
     0.17306
     0.29796
     0.37684
     0.40971
     0.45573
     0.67265
     0.70552
     0.63979
     0.73182
     0.51489
     0.43600
     0.11390
    -0.20163
    -0.21478
     0.00215
     0.11390
     0.33083
     0.48202
     0.03502
     0.06788
    -0.05044
    -0.16876
    -0.51716
    -0.72094
    -0.38569
     2.72361
     3.86084
     1.50092
     0.12047
     0.31768
     0.67265
     1.04735
     1.15252
     1.45491
     1.43519
     1.06707
     0.71210
     0.41628
     0.06131
    -0.34625
    -0.59605
    -0.78668
    -0.84584
    -0.60919
    -0.90500
    -0.66836
    -0.66836
    -0.39227
    -0.57633
    -0.76039
    -0.66178
    -0.57633
    -0.57633
    -0.48430
    -0.43828
    -0.17534
    -0.33310
    -0.22793
    -0.28051
    -0.30024
    -0.35282
    -0.74724
    -0.76696
    -0.09645
     0.75154
     0.38999
     0.00215
     0.06788
     0.31111
     0.22565
     1.56009
     1.73757
     0.94874
     1.45491
     1.92821
     1.08679
     0.81727
     1.09994
     0.44915
     0.23222
     0.22565
     0.19936
     0.01530
    -0.43171
    -0.95759
    -0.09645
     0.35712
    -0.70122
    -1.02333
    -0.21478
     0.29139
    -0.56975
    -1.20739
    -1.45061
    -0.72752
    -0.76696
    -0.22793
     0.06131
    -0.29366
    -0.31338
    -0.56975
     0.12705
     0.41628
     0.50174
     0.50831
     0.12705
    -0.24765
    -0.93787
    -1.12193
    -0.96417
    -0.49744
    -0.37254
    -0.60919
    -0.77353
    -0.89843
    -0.79983
    -0.69465
    -0.44485
    -0.21478
    -0.26079
    -0.70122
    -0.49087
    -0.24765
    -0.28709
    -0.03072
     0.33083
     1.08022
     1.30372
     1.33658
     1.16567
     0.85671
     0.59377
     0.42286
     0.29796
    -0.09645
    -0.44485
    -0.34625
    -0.45143
    -0.78011
    -0.68150
    -0.77353
    -0.82612
    -0.95102
    -0.96417
    -0.96417
    -0.99046
    -1.01018
    -1.18767
    -1.18767
    -1.10221
    -1.12193
    -0.93787
    -0.93130
    -0.85242
    -0.49744
    -0.42513
    -0.30681
    -0.11618
    -0.08988
    -0.10303
    -0.14904
    -0.15562
     0.04816
    -0.19506
    -0.24765
    -0.19506
    -0.17534
    -0.35940
    -0.41856
    -0.33968
    -0.49087
    -0.39884
    -0.45800
    -0.58290
    -0.53031
    -0.47115
    -0.53688
    -0.39884
    -0.36597
    -0.52374
    -0.41199
    -0.27394
    -0.20821
    -0.19506
    -0.11618
    -0.20821
    -0.05701
     0.08761
     0.10075
     0.06131
     0.09418
     0.23880
     0.06788
     0.12047
    -0.07673
    -0.32653
    -0.68808
    -0.62891
    -0.31338
    -0.54346
    -0.42513
     0.15991
     0.78440
     1.38917
     1.15910
     0.42943
     0.17964
     0.57405
     0.88958
     1.48120
     2.18458
     1.50092
     1.86247
     2.48696
     2.06625
     1.82960
     1.31686
     1.05392
     0.89616
     0.88958
     0.96846
     1.34316
     1.80988
     2.11227
     1.71785
     1.18539
     0.68580
     0.52146
     0.89616
     1.10651
     1.40232
     1.34973
     1.22483
     1.04077
     0.60692
     0.58720
     0.17306
    -0.03729
    -0.23450
    -0.49744
    -0.60919
    -0.91158
    -0.72752
    -0.83270
    -0.98389
    -1.10879
    -1.06277
    -1.20082
    -1.08249
    -0.99703
    -1.22054
    -1.10879
    -1.14823
    -0.95759
    -0.60262
    -0.60919
    -0.64206
    -0.80640
    -0.76696
    -0.75381
    -0.47115
     0.62664
     0.88301
     0.45573
     0.06131
     0.23880
     0.14019
     0.44915
     0.58062
     0.27167
     0.62007
     0.55433
    -0.03072
    -0.87871
    -0.31996
     0.17964
     0.14677
    -0.33968
    -0.16876
     0.06131
     0.20593
     0.71210
    -0.71437
    -1.18109
    -0.78668
    -0.20821
     0.05474
     0.12705
    -0.13590
    -0.28051
    -0.31338
    -0.37912
    -0.53688
    -0.93130
    -0.85899
    -1.01018
    -0.90500
    -0.88528
    -0.97074
    -0.85899
    -0.79325
    -0.47772
    -0.28051
     0.02844
     0.24537
     0.08761
     0.10733
     0.27824
     0.64636
     0.73839
     0.55433
     0.62007
     0.62664
     0.60692
     0.68580
     0.58062
     0.50174
     0.42943
     0.37027
     0.05474
     0.10733
    -0.00442
     0.00215
     0.05474
     0.06131
     0.01530
    -0.29366
    -0.20821
    -0.03072
    -0.00442
    -0.32653
    -0.89843
    -1.10879
    -1.32571
    -0.64206
    -0.78011
    -0.60919
    -0.12932
    -0.22793
    -0.38569
    -0.07673
     0.35712
     0.54118
     0.95532
     1.33658
     1.67841
     1.62582
     1.77701
     2.23059
     2.69074
     2.70389
     2.77620
     1.86247
     1.58638
     1.50750
     1.11308
     1.32344
     1.40232
     1.30372
     0.41628
     0.09418
    -0.44485
    -0.29366
     0.53461
     0.48859
     0.17964
    -0.30024
    -0.93130
    -1.11536
    -1.03648
    -1.17452
    -0.74724
     0.31768
    -0.32653
    -0.62891
    -0.87871
    -0.37254
    -0.47115
    -0.43171
    -0.51716
    -0.47115
    -0.41856
    -0.45143
    -0.10960
     0.52146
     1.47463
     1.13938
    -0.07016
    -0.72094
    -0.30681
    -0.05044
    -0.01757
    -0.06359
    -0.11618
    -0.44485
    -0.91158
    -1.13508
    -1.03648
    -1.21396
    -1.03648
    -1.10221
    -1.06277
    -1.00361
    -1.07592
    -1.45719
    -1.06934
    -1.18109
    -1.23368
    -1.18767
    -1.18767
    -1.01676
    -1.04962
    -1.00361
    -1.01676
    -1.06934
    -1.01676
    -1.06934
    -1.02333
    -1.06277
    -1.01018
    -1.29285
    -1.02990
    -0.75381
    -0.93130
    -0.96417
    -0.99046
    -0.78011
    -0.74724
    -0.66178
    -0.68808
    -0.58290
    -0.42513
    -0.30681
    -0.31996
    -0.18848
    -0.39884
    -0.43828
    -0.36597
    -0.28709
    -0.29366
    -0.46457
    -0.68808
    -0.66836
    -0.75381
    -1.00361
    -1.39145
    -2.09482
    -1.07592
     1.75729
     2.61843
     1.54694
    -0.85899
    -1.59523
    -1.37173
    -0.07016
     0.43600
     0.55433
     0.56748
     0.52804
     0.33083
     0.21908
    -0.13590
    -0.46457
    -0.91815
    -1.14165
    -1.03648
    -0.12275
     0.25194
    -0.53688
    -0.81955
    -0.65521
    -0.33310
    -0.07016
     0.17964
     0.28481
     0.24537
     0.25852
     0.12705
     0.08103
    -0.11618
     0.04816
    -0.16876
    -0.19506
    -0.15562
    -0.20163
    -0.37912
    -0.05044
     0.17306
     0.19936
     0.34397
     0.23222
     0.18621
     0.10075
     0.26509
     0.38999
     0.51489
     0.60692
     0.63979
     0.61349
     0.62664
     0.50174
     0.37684
     0.29139
     0.44258
     0.44915
     0.43600
     0.40314
     0.56748
     0.51489
     0.74496
     0.85671
     1.17882
     1.28400
     1.44834
     1.57981
     1.62582
     1.82960
     1.82303
     1.69156
     2.03996
     2.10569
     1.98080
     2.19772
     2.30290
     2.14513
     1.87562
     1.86247
     1.76387
     1.60610
     1.47463
     1.43519
     1.35631
     1.08022
     0.82385
     0.37684
     0.27824
     0.27824
    -0.07016
    -0.35940
    -0.79325
    -0.94445
    -1.07592
    -1.39802
    -1.19424
    -0.85899
    -0.43171
    -0.50402
    -0.43171
    -0.32653
     0.00215
     0.14019
     0.16649
     0.03502
     0.39656
     0.67923
     1.49435
     2.49353
     2.48696
     2.08597
     1.49435
     1.78359
     1.65869
     1.51407
     1.56009
     2.16486
     2.80907
     3.90028
     4.62337
     3.47300
     1.17225
     1.18539
     2.00709
     2.02024
     1.75072
     1.63240
     1.25770
     0.83699
     0.35712
    -0.09645
    -0.83270
    -1.70041
    -2.31175
    -2.54183
    -2.89680
    -3.20576
    -3.49499
    -3.31751
    -2.96911
    -3.08743
    -3.08086
    -3.20576
    -3.17289
    -2.98883
    -2.89022
    -2.58127
    -2.68644
    -2.61413
    -2.37749
    -2.45637
    -2.52210
    -2.29860
    -2.10140
    -2.21972
    -2.13426
    -1.93048
    -1.45719
    -1.12193
    -0.25422
    -0.28051
    -1.05620
    -1.47691
    -1.20739
    -1.12193
    -1.25998
    -1.06277
    -0.72094
    -0.83270
    -0.70122
    -1.16137
    -1.52292
    -1.69383
    -2.04881
    -2.34462
    -2.31832
    -2.11454
    -2.06195
    -1.77929
    -1.56236
    -1.54264
    -1.27970
    -0.76696
    -0.74067
    -0.91815
    -0.64206
    -0.68150
    -1.54922
    -0.53688
     1.25770
     0.89616
     0.17306
    -0.17534
    -0.18191
    -0.44485
    -0.12932
    -0.18191
     0.09418
    -0.08988
    -0.05701
    -0.25422
     0.04816
    -0.19506
    -0.46457
    -0.50402
    -0.56318
    -0.63549
    -0.72094
    -0.74724
    -0.74724
    -0.74067
    -0.68150
    -0.70780
    -0.76039
    -0.57633
    -0.61577
    -0.55661
    -0.58290
    -0.35282
    -0.40541
    -0.47115
    -0.32653
    -0.20821
    -0.18848
    -0.26079
    -0.27394
    -0.12275
    -0.15562
    -0.06359
    -0.16876
    -0.51059
    -0.37254
    -0.35940
    -0.38569
    -0.28709
    -0.37254
    -0.39884
    -0.23450
    -0.19506
    -0.25422
    -0.22135
    -0.34625
    -0.18191
    -0.13590
     0.07446
     0.17306
     0.26509
     0.64636
     0.65951
     0.73182
     0.86329
     0.94874
     0.80413
     0.94874
     1.06707
     1.27742
     1.27742
     1.04077
     0.86329
     0.87643
     0.80413
     0.42943
     0.01530
     0.23222
     0.14677
    -0.14904
     0.42943
     0.70552
     0.52146
     0.54118
     0.58720
     0.71210
     0.52146
     0.58062
     0.66608
     0.71210
     1.03420
     1.52065
     2.04653
     2.36864
     1.89534
     1.34316
     1.44834
     1.36945
     1.17882
     0.84357
     0.82385
     1.02763
     1.06707
     0.84357
     0.66608
     0.46887
     0.18621
     0.13362
     0.06131
    -0.01100
    -0.07673
    -0.10960
    -0.26737
    -0.12275
    -0.41856
    -0.55003
    -0.53031
    -0.36597
    -0.24765
    -0.24765
    -0.58290
    -0.32653
    -0.35940
    -0.31996
    -0.29366
    -0.26079
    -0.20821
    -0.22793
    -0.18191
     0.06788
     0.19936
     0.15991
     0.08103
     0.09418
    -0.01757
     0.30453
     0.62664
     0.92902
     1.11308
     1.27085
     1.08022
     1.11966
     1.08679
     1.23141
     0.98161
     0.95532
     1.19197
     1.18539
     1.08022
     1.21169
     1.19197
     1.09994
     1.08679
     0.69895
     0.29139
     0.34397
     0.21250
     0.05474
    -0.03729
     0.09418
     0.40314
     0.56748
     0.21250
    -0.47772
    -0.68808
    -0.12932
     0.17306
    -0.56318
    -1.21396
    -1.29942
    -1.33229
    -1.37173
    -0.95102
    -0.74067
    -0.90500
    -1.50320
    -2.19343
    -2.52868
    -2.21315
    -2.08825
    -1.87132
    -1.77272
    -1.78586
    -1.83845
    -1.73985
    -1.86475
    -1.72670
    -1.71355
    -1.62152
    -1.49663
    -1.31257
    -1.12193
    -0.97074
    -0.83927
    -0.85899
    -0.60262
     0.15334
     1.88877
     0.69895
    -1.40460
    -1.38488
    -0.88528
    -0.70122
     0.00215
     0.37027
     0.49517
    -0.26079
    -1.62152
    -2.25259
    -1.94363
    -1.68726
    -1.63467
    -1.68069
    -1.81873
    -1.82531
    -1.83188
    -1.70041
    -1.52292
    -1.39145
    -1.29942
    -1.10879
    -0.82612
    -0.81297
    -0.66178
    -0.56318
    -0.43171
    -0.47772
     0.05474
     0.04159
    -0.03729
     0.00215
     0.08103
     0.13362
     0.12705
     0.41628
     0.33083
     0.33740
     0.08103
     0.14019
     0.11390
    -0.01757
    -0.04387
    -0.05044
     0.09418
     0.08103
     0.05474
     0.01530
     0.23880
     0.06131
     0.40314
     0.29796
     0.39656
     0.40971
     0.67265
     0.90273
     0.91588
     0.87643
     0.95532
     0.98161
     0.81070
     0.94217
     1.52722
     2.12541
     1.93478
     1.69156
     0.65293
     0.62007
     0.67923
     0.85671
     0.68580
     0.89616
     0.89616
     1.01448
     1.33001
     1.35631
     0.92902
     0.66608
     0.45573
     0.39656
     0.69237
     0.94217
     0.87643
     0.94217
     0.86986
     0.87643
     0.64636
     0.73839
     0.76468
     0.73182
     0.46230
     0.42286
     0.26509
     0.53461
     0.70552
     0.73839
     1.15910
     1.17225
     1.19854
     1.08679
     1.18539
     1.16567
     1.33658
     1.25770
     1.29714
     1.36945
     1.53379
     1.25770
     0.96189
     0.77126
     0.75811
     0.44915
     0.27167
    -0.05701
    -0.02415
    -0.12932
    -0.18848
    -0.26079
    -0.43828
    -0.72752
    -0.76696
    -0.67493
    -0.37254
    -0.19506
    -0.31996
    -0.45143
    -0.42513
    -0.36597
    -0.32653
    -0.23450
    -0.25422
    -0.20163
    -0.18191
    -0.03072
     0.01530
     0.04816
    -0.01100
     0.06788
     0.24537
     0.19936
     0.21250
     0.23880
     0.51489
     0.56748
     0.56748
     0.59377
     0.54118
     0.54118
     0.50174
     0.56090
     0.52804
     0.54118
     0.47545
     0.40314
     0.31768
     0.30453
    -0.10960
    -0.23450
    -0.18191
    -0.23450
    -0.31338
    -0.33310
    -0.30681
    -0.33310
    -0.38569
    -0.38569
    -0.41199
    -0.31996
    -0.16219
     0.42286
     0.81070
     1.28400
     1.60610
     1.65869
     1.57323
     1.74415
     2.22402
     2.51983
     2.86823
     2.80907
     2.49353
     2.12541
     1.84275
     1.54694
     1.69156
     1.50092
     1.11308
     0.85671
     0.27167
    -0.00442
    -0.24107
    -0.45800
    -0.32653
    -0.66178
    -0.57633
    -0.67493
    -1.12193
    -0.47115
    -0.60262
    -0.74067
    -0.85899
    -1.11536
    -1.03648
    -1.20082
    -2.43007
    -2.19343
    -2.54840
    -3.15317
    -2.62728
    -2.66015
    -2.76533
    -3.58702
    -2.89680
    -2.33804
    -2.96253
    -3.03484
    -1.89761
    -1.54264
    -2.11454
    -2.54840
    -2.25259
    -1.08906
    -1.09564
    -0.01757
     0.27824
    -2.04881
    -1.98964
    -1.45061
    -1.57551
    -1.66097
    -1.60180
    -1.64782
    -1.78586
    -1.75957
    -1.68069
    -1.74642
    -1.28627
    -1.13508
    -1.44404
    -1.22711
    -0.99703
    -0.97731
    -0.68150
     0.00215
     0.43600
    -0.14904
    -0.00442
     0.42286
     0.85671
     0.36370
    -0.00442
     0.16649
     0.17964
     0.38342
     0.36370
     0.23880
     0.08761
    -0.07016
    -0.26079
    -0.08331
    -0.18191
    -0.07016
    -0.08331
    -0.24765
    -0.31996
    -0.30024
    -0.19506
    -0.16219
    -0.15562
     0.12705
     0.31111
    -0.07016
     0.23222
     0.22565
     0.01530
    -0.10960
    -0.05701
     0.10075
    -0.06359
    -0.14904
    -0.30024
    -0.22793
    -0.25422
     0.07446
     0.08761
     0.04816
     0.02187
     0.04159
     0.08103
     0.10733
     0.25194
     0.11390
     0.49517
     0.44258
     0.48202
     0.48859
     0.54118
     0.65951
     0.76468
     0.70552
     0.69237
     0.65951
     0.94217
     1.15252
     1.16567
     1.15252
     1.08679
     1.02105
     1.03420
     1.10651
     0.98819
     0.67923
     0.58062
     0.48202
     0.48859
     0.37684
     0.23880
    -0.28709
    -0.33968
    -0.59605
    -0.93130
    -0.78668
    -0.91815
    -0.88528
    -0.81297
    -0.86556
    -0.80640
    -0.68150
    -0.60919
    -0.48430
    -0.39227
    -0.07016
     0.08761
     0.15334
     0.42943
     0.66608
     0.80413
     0.85671
     0.90273
     1.18539
     1.48120
     1.48120
     1.49435
     1.27742
     1.25770
     1.21169
     1.51407
     1.54037
     1.44834
     1.25770
     1.14595
     1.06707
     0.88958
     0.85014
     0.87643
     0.52804
     0.26509
     0.35055
     0.28481
     0.14019
    -0.16219
    -0.36597
    -0.41199
    -0.43828
    -0.37912
    -0.33310
    -0.29366
    -0.02415
     0.06788
    -0.13590
    -0.23450
    -0.55661
    -0.70122
