# Supplementary material for: Software algorithm and hardware design for real-time implementation of new spectral estimator
Source: Biomed Eng Online. 2014 May 9;13:61. doi: 10.1186/1475-925X-13-61 (PMC4057578; doi:10.1186/1475-925X-13-61)
Supplement: Additional file 2 — txtfiles.zip. [file 1475-925X-13-61-S2.zip › FILE192.TXT]

    -0.49507
    -0.08511
     0.49931
     1.10117
     2.09555
     2.89803
     1.79026
    -0.07638
     1.37157
     1.98216
     1.82515
     1.59836
     1.55475
     1.26690
     0.70865
     0.60398
     0.39464
     0.15913
     0.21146
     0.01084
    -0.21595
    -0.06766
     0.03701
     0.17657
     0.02829
    -0.01533
     0.11551
    -0.03277
     0.08935
     0.17657
     0.03701
     0.06318
     0.08935
     0.10679
     0.28997
     0.10679
     0.12424
    -0.03277
     0.09807
     0.02829
     0.19402
     0.07190
    -0.08511
    -0.07638
     0.13296
    -0.01533
     0.06318
    -0.11127
    -0.16361
    -0.11127
    -0.00660
     0.13296
     0.04573
    -0.13744
    -0.23339
    -0.03277
    -0.03277
     0.15913
    -0.04149
    -0.10255
    -0.02405
     0.03701
     0.15913
     0.15040
    -0.03277
    -0.05022
     0.01084
     0.10679
     0.10679
    -0.04149
     0.04573
     0.02829
    -0.05022
     0.10679
     0.28124
    -0.01533
    -0.10255
    -0.23339
     0.09807
    -0.26828
    -0.18106
    -0.26828
    -0.12872
    -0.46890
    -0.39912
    -0.37295
    -0.40784
    -0.57357
    -0.50379
    -0.52124
    -0.38168
    -0.40784
    -0.66952
    -0.48635
    -0.35551
    -0.38168
    -0.26828
    -0.25084
    -0.13744
    -0.00660
    -0.06766
    -0.00660
    -0.18106
     0.08062
     0.15913
     0.00212
     0.19402
     0.15040
     0.04573
    -0.02405
     0.13296
     0.11551
     0.10679
    -0.03277
     0.02829
    -0.01533
     0.22891
     0.03701
     0.01957
     0.05446
     0.15040
     0.10679
     0.29869
     0.22019
     0.17657
     0.19402
     0.38592
     0.44697
     0.32486
     0.34230
     0.32486
     0.46442
     0.72610
     0.64759
     0.77843
     0.54292
     0.54292
     0.63887
     1.14479
     1.13606
     1.06628
     0.62143
     0.54292
     0.54292
     0.94416
     1.25818
     2.00833
     3.45628
     5.02636
     5.72417
     5.21826
     4.54661
     3.47373
     1.20584
    -0.73058
    -0.32062
     0.35975
     1.58964
     2.85442
     2.79336
     0.94416
    -1.42839
    -3.14675
    -4.27197
    -4.60343
    -4.28942
    -3.81839
    -3.13803
    -2.58850
    -2.22215
    -1.95175
    -1.38478
    -1.28883
    -1.56795
    -1.30628
    -1.00098
    -0.43401
    -0.15489
    -0.32934
    -0.17233
     0.14168
     0.21146
     0.41208
     0.80460
     1.04011
     1.04011
     1.16223
     1.50241
     1.79898
     1.79026
     1.94727
     2.11300
     2.13917
     2.21767
     1.75537
     0.85694
     0.23763
    -0.69569
    -1.07076
    -1.53306
    -2.18726
    -2.04770
    -2.28321
    -2.09131
    -1.82963
    -2.55361
    -3.35609
    -3.64394
    -3.63522
    -3.27759
    -2.29193
    -1.71624
    -1.11438
    -0.73058
    -0.98354
    -0.93992
    -0.40784
     0.23763
     1.62453
     3.15099
     1.25818
    -3.17292
    -1.41095
     0.31613
     0.81332
     0.83949
     0.48186
     0.21146
    -0.10255
    -0.31189
    -0.35551
    -0.53868
    -0.34679
    -0.79164
    -0.56485
    -0.50379
    -0.21595
    -0.12872
    -0.23339
    -0.30317
    -0.30317
    -0.13744
    -0.01533
    -0.11127
    -0.05022
    -0.26828
     0.01084
     0.04573
     0.03701
     0.11551
    -0.03277
    -0.09383
     0.08062
     0.13296
     0.12424
    -0.06766
    -0.04149
     0.00212
    -0.01533
     0.07190
     0.19402
    -0.00660
     0.01957
     0.01957
     0.03701
     0.04573
    -0.01533
    -0.12872
    -0.02405
     0.16785
     0.01084
     0.08062
     0.03701
     0.04573
     0.03701
     0.01084
    -0.02405
     0.14168
    -0.09383
     0.01957
    -0.00660
     0.16785
     0.05446
     0.01957
    -0.09383
     0.22019
     0.30741
     0.01957
     0.01957
     0.18530
     0.24635
     0.05446
     0.16785
     0.12424
     0.25508
     0.37719
     0.31613
     0.28997
     0.20274
     0.21146
    -0.01533
     0.45570
     0.38592
     0.24635
     0.22019
     0.31613
     0.10679
     0.33358
     0.30741
     0.19402
     0.22019
     0.07190
     0.34230
     0.08062
     0.16785
     0.09807
    -0.20722
     0.20274
     0.28124
     0.22891
     0.30741
     0.01084
     0.01957
     0.06318
     0.22019
     0.33358
     0.15913
     0.15040
     0.30741
     0.40336
     0.30741
     0.34230
     0.28124
     0.08062
     0.21146
     0.26380
     0.30741
     0.25508
     0.22891
     0.15040
     0.14168
     0.25508
     0.19402
     0.22891
     0.06318
     0.20274
     0.05446
     0.28124
     0.04573
     0.08062
     0.35975
     0.32486
     0.40336
     0.35103
     0.35103
     0.26380
     0.22019
     0.42081
     0.59526
     0.51676
     0.68249
     0.76971
     0.86566
     0.99650
     0.68249
     0.52548
     0.56037
     0.64759
     0.78716
     0.82205
     0.60398
     0.49931
     0.56909
     0.38592
     0.48186
     0.42081
     0.48186
     0.54292
     0.57781
     0.47314
     0.64759
     0.43825
     0.48186
     0.69121
     1.02267
     0.91800
     0.94416
     0.92672
     0.68249
     0.57781
     0.54292
     0.68249
     0.35103
     0.25508
     0.21146
     0.28997
    -0.53868
    -1.60284
    -1.80347
    -1.25394
    -1.33244
    -1.70752
    -1.65518
    -2.02153
    -1.91686
    -2.13493
    -2.25704
    -2.15237
    -1.90814
    -1.72496
    -1.59412
    -1.58540
    -1.35861
    -1.14927
    -0.97482
    -0.57357
    -0.21595
    -0.10255
     0.15040
     0.35103
     0.42953
    -0.11127
    -0.18106
     0.69121
     1.23201
     1.62453
     1.71176
     1.42391
     0.85694
     0.51676
     0.26380
     0.30741
    -0.02405
     0.05446
     0.52548
     0.80460
     0.29869
    -0.32062
    -0.68697
    -0.84398
    -0.98354
    -0.93992
    -0.93120
    -0.99226
    -0.94865
    -0.68697
    -0.86142
    -0.88759
    -0.61719
    -0.57357
    -0.62591
    -0.60846
    -0.66952
    -0.71314
    -0.77419
    -0.73058
    -0.60846
    -0.56485
    -0.66952
    -0.81781
    -0.67825
    -0.64335
    -0.73058
    -0.87887
    -0.59974
    -0.63463
    -0.78292
    -0.58230
    -0.59974
    -0.61719
    -0.56485
    -0.57357
    -0.48635
    -0.46890
    -0.54741
    -0.55613
    -0.38168
    -0.23339
    -0.22467
    -0.47762
    -0.41657
    -0.22467
    -0.18978
    -0.18978
    -0.12872
    -0.18978
    -0.29445
    -0.44273
    -0.19850
    -0.17233
    -0.32934
    -0.05894
    -0.29445
    -0.12000
     0.01084
    -0.03277
     0.00212
     0.28124
     0.25508
     0.11551
     0.17657
     0.46442
     0.25508
     0.33358
     0.20274
     0.04573
    -0.17233
    -0.49507
    -0.49507
    -0.56485
    -0.27700
    -0.03277
    -0.21595
    -0.25084
    -0.29445
    -0.40784
     0.04573
     0.15913
     0.29869
     0.29869
     0.22891
     0.36847
     0.63887
     1.18840
     1.35413
     1.04884
     1.04011
     1.38902
     0.98778
     0.90927
     1.28435
     1.13606
     1.01395
     1.12734
     1.35413
     1.47625
     0.84822
     0.06318
    -0.68697
    -1.01843
    -0.92248
    -1.06204
    -1.51562
    -1.51562
    -1.62901
    -0.52996
    -0.49507
    -1.27138
    -1.43711
    -0.97482
    -0.69569
    -0.50379
     0.16785
     0.61270
     1.22329
     1.90365
     2.29617
     2.40084
     2.59274
     2.81081
     2.67997
     2.63636
     2.91548
     2.58402
     2.55785
     2.50552
     2.43573
     2.00833
     1.97344
     1.88621
     1.72048
     1.58964
     1.30179
     1.06628
     0.74354
     0.48186
     0.28997
     0.00212
     0.08935
    -0.50379
    -1.11438
    -1.48073
    -1.30628
    -1.57668
    -2.08259
    -2.33555
    -2.37044
    -2.13493
    -2.23087
    -2.17854
    -2.12620
    -2.39660
    -2.73679
    -2.63212
    -2.20471
    -1.78602
    -1.19288
    -1.21033
    -1.29755
    -1.04460
    -0.62591
    -0.57357
    -0.68697
    -0.25084
     0.26380
     0.18530
     0.47314
     0.47314
     0.64759
     0.57781
     0.75227
     0.97033
     0.83077
     0.72610
     0.56909
     0.71738
     0.63887
     0.57781
     0.51676
     0.47314
     0.40336
     0.43825
     0.42081
     0.21146
     0.28124
     0.38592
     0.25508
     0.69121
     0.31613
     0.32486
     0.24635
     0.47314
     0.42953
     0.60398
     0.32486
     0.49059
     0.52548
     0.42953
     0.90055
     1.19712
     0.97033
     0.04573
    -0.66080
     0.29869
     0.80460
     0.63887
     0.60398
     0.74354
     0.71738
     0.53420
     0.76971
     1.26690
     0.85694
    -0.30317
     0.01084
     0.48186
     0.69993
     0.59526
     0.52548
     0.61270
     0.36847
     0.00212
    -0.22467
    -0.10255
    -0.18106
    -0.18978
    -0.46018
    -0.53868
    -0.10255
    -0.20722
    -0.11127
    -0.04149
    -0.24211
    -0.16361
    -0.39912
    -0.07638
     0.12424
    -0.00660
    -0.08511
    -0.00660
     0.20274
     0.11551
     0.18530
     0.04573
    -0.00660
    -0.06766
     0.04573
     0.17657
     0.08935
     0.16785
     0.03701
     0.11551
     0.30741
     0.12424
     0.24635
     0.14168
     0.25508
     0.17657
     0.04573
     0.20274
     0.32486
     0.15913
     0.09807
     0.25508
     0.39464
     0.30741
     0.02829
    -0.14616
     0.04573
     0.34230
    -0.18978
    -0.08511
     0.08935
     0.02829
     0.07190
     0.06318
     0.21146
     0.15040
     0.19402
     0.22019
     0.36847
     0.01957
     0.28997
     0.06318
     0.56037
     0.87438
     0.94416
     0.92672
     0.88311
     1.05756
     1.15351
     0.95289
     0.91800
     0.57781
    -0.03277
     0.34230
     0.84822
     1.27562
     0.82205
     0.37719
     0.06318
     0.25508
     0.12424
     0.69993
    -0.64335
    -3.12931
    -2.57978
    -3.45204
    -1.37606
     0.60398
     0.30741
    -0.67825
    -1.28011
    -1.90814
    -1.78602
    -1.99536
    -1.55051
    -0.85270
    -0.66952
    -0.30317
     0.09807
     0.22891
     0.47314
     0.59526
     0.44697
     0.22019
     0.25508
     0.27252
     0.32486
     0.29869
     0.14168
     0.07190
    -0.12872
     0.42953
     0.61270
     0.36847
    -0.11127
    -0.74803
    -0.93992
    -0.88759
    -1.27138
    -1.57668
    -2.02153
    -2.03898
    -2.31810
    -2.42277
    -2.99847
    -2.98974
    -2.90252
    -2.76295
    -2.23960
    -2.20471
    -2.49255
    -2.33555
    -2.17854
    -1.95175
    -1.32372
    -0.86142
    -0.51252
    -0.26828
    -0.05894
    -0.07638
     0.28124
     0.42953
     0.33358
     0.28124
     0.63015
     0.63015
     0.51676
     0.57781
     0.42081
     0.49059
     0.56909
     0.44697
     0.56909
     0.55165
     0.73482
     0.49059
     0.41208
     0.37719
     0.31613
     0.30741
     0.78716
     0.51676
     0.45570
     0.56909
     0.44697
     0.57781
     0.68249
     0.76099
     1.00522
     0.92672
     0.43825
     0.24635
     0.69993
     0.74354
     0.62143
     0.26380
     0.43825
     0.49059
     0.30741
     0.18530
    -0.00660
    -0.06766
    -0.09383
    -0.17233
    -0.09383
    -0.05894
     0.20274
     0.80460
     0.05446
    -1.44584
    -0.61719
    -0.13744
     0.12424
     0.33358
     0.31613
     0.05446
     0.00212
    -0.08511
    -0.09383
    -0.00660
     0.11551
     0.10679
     0.23763
     0.21146
     0.30741
     0.52548
     0.49059
     0.50803
     0.42953
     0.42953
     0.93544
     0.49059
     0.70865
     0.61270
     0.59526
     0.59526
     0.71738
     0.67376
     0.77843
     0.84822
     0.60398
     0.74354
     0.82205
     0.90055
     0.82205
     0.81332
     0.90055
     0.77843
     1.02267
     0.91800
     0.83949
     0.73482
     0.84822
     0.77843
     0.62143
     0.68249
     0.54292
     0.30741
     0.40336
     0.36847
     0.15040
     0.08062
     0.09807
     0.04573
    -0.12000
    -0.00660
    -0.17233
    -0.09383
    -0.25084
    -0.35551
     0.01084
     0.01957
     0.01957
     0.06318
     0.10679
     0.28124
     0.10679
     0.18530
     0.29869
     0.34230
     0.05446
    -0.00660
     0.06318
     0.09807
     0.15040
     0.18530
     0.10679
     0.01084
    -0.14616
    -0.46018
    -0.73058
    -0.65208
    -0.84398
    -0.93120
    -0.62591
    -0.41657
    -0.50379
    -0.52124
    -0.69569
    -0.65208
    -0.44273
    -0.59102
    -0.40784
    -0.42529
    -0.51252
     0.04573
     0.56037
     0.49059
     0.83949
     1.40646
     2.38340
     3.10738
     3.60457
     4.31110
     4.71234
     3.40395
     0.20274
    -0.66952
     0.36847
     1.66814
     2.69741
     3.44756
     1.85132
    -0.78292
    -2.88507
    -4.73427
    -5.23146
    -3.55671
    -2.51000
    -2.98102
    -2.80657
    -3.31248
    -3.68755
    -3.67883
    -3.19909
    -2.07387
    -1.73368
    -1.42839
    -1.46328
    -0.85270
    -0.35551
    -0.25956
     0.00212
     0.29869
     0.05446
    -0.23339
    -0.14616
     0.02829
     0.31613
     0.37719
     0.20274
    -0.23339
    -0.25956
     0.24635
     0.27252
     0.37719
     0.19402
     0.32486
     0.13296
     0.33358
     0.15040
     0.17657
     0.28124
     0.32486
     0.37719
     0.18530
     0.24635
     0.27252
     0.36847
     0.48186
     0.55165
     0.64759
     0.63887
     0.78716
     0.70865
     0.44697
     0.86566
     0.91800
     0.73482
     0.90927
     0.91800
     0.79588
     0.58654
     0.57781
     0.83077
     0.54292
     0.26380
     0.09807
     0.16785
     0.00212
    -0.11127
    -0.12000
    -0.20722
    -0.45146
    -0.72186
    -0.48635
     0.22891
     0.83077
     0.04573
    -2.57106
    -1.41967
    -0.33806
    -0.13744
    -0.21595
    -0.54741
    -0.49507
    -0.66952
    -0.83525
    -0.58230
    -0.71314
    -0.86142
    -0.80036
    -0.52124
    -0.75675
    -0.87014
    -0.84398
    -0.87887
    -0.83525
    -0.74803
    -0.59102
    -0.63463
    -0.73058
    -0.63463
    -0.88759
    -0.36423
    -0.41657
    -0.37295
    -0.41657
    -0.19850
    -0.09383
     0.01957
     0.15040
     0.10679
     0.49059
     0.70865
     0.64759
     0.54292
     0.63887
     0.83949
     0.74354
     0.65632
     0.89183
     0.75227
     0.53420
     0.57781
     0.58654
     0.63887
     0.42953
     0.33358
     0.19402
     0.18530
     0.01084
     0.03701
    -0.09383
    -0.15489
    -0.30317
    -0.50379
    -0.32062
    -0.43401
    -0.50379
    -0.45146
    -0.15489
    -0.42529
    -0.28573
    -0.47762
    -0.21595
    -0.25084
    -0.11127
    -0.29445
    -0.52996
    -0.45146
    -0.31189
    -0.18106
     0.03701
    -0.16361
    -0.15489
    -0.34679
    -0.47762
    -0.50379
    -0.30317
    -0.43401
    -0.39040
    -0.08511
    -0.00660
    -0.34679
    -0.34679
    -0.32062
    -0.33806
    -0.39040
    -0.15489
     0.06318
    -0.00660
     0.02829
     0.17657
     0.35103
     0.34230
     0.25508
     0.15040
     0.28997
     0.38592
     0.63015
     0.58654
     0.42953
     0.12424
     0.30741
     0.14168
     0.03701
    -0.32062
    -0.18106
     0.63015
     0.89183
     0.52548
     0.34230
     0.13296
    -0.19850
    -0.14616
     0.21146
    -0.04149
     0.15040
    -0.12872
     0.13296
     0.10679
     0.35975
     0.54292
     0.22891
    -0.06766
    -0.65208
    -1.07076
    -1.24522
    -0.65208
    -0.65208
    -0.62591
    -0.67825
    -0.59974
    -0.81781
    -0.87887
    -0.73930
    -1.01843
    -0.80909
    -0.59102
    -0.73058
    -0.38168
    -0.28573
    -0.46890
    -0.01533
    -0.11127
     0.22891
     0.52548
     0.73482
     0.60398
     0.32486
     0.42081
     0.60398
     0.52548
     0.65632
     1.02267
     0.92672
     0.84822
     0.89183
     1.00522
     1.02267
     0.98778
     0.95289
     1.55475
     2.00833
     2.76719
     2.54913
     2.32234
     1.19712
     0.99650
     1.19712
     1.73792
     1.85132
     1.72048
     1.15351
     0.78716
     0.45570
     0.24635
    -0.11127
    -0.32062
    -0.73058
    -0.69569
    -0.71314
    -0.89631
    -0.73058
    -0.92248
    -0.77419
    -0.41657
    -0.10255
    -0.39912
    -0.19850
    -0.34679
     0.00212
    -0.02405
     0.26380
     0.26380
     0.28997
     0.53420
     0.51676
     0.31613
     0.19402
    -0.60846
    -0.72186
    -0.06766
     0.86566
     0.98778
    -0.37295
    -1.18416
    -0.56485
    -0.18978
    -0.32934
    -0.31189
    -0.37295
    -0.42529
    -0.18978
    -0.47762
    -0.21595
    -0.27700
    -0.46018
    -0.29445
    -0.03277
    -0.04149
    -0.24211
    -0.14616
    -0.28573
    -0.26828
    -0.26828
    -0.39040
    -0.42529
    -0.50379
    -0.41657
    -0.38168
    -0.17233
    -0.19850
    -0.37295
    -0.49507
    -0.12000
    -0.12872
    -0.18978
    -0.18978
    -0.19850
    -0.10255
     0.02829
    -0.12872
     0.01957
    -0.05022
     0.08935
    -0.05894
     0.06318
     0.12424
    -0.00660
    -0.10255
     0.05446
     0.15913
     0.02829
     0.12424
     0.02829
     0.06318
     0.19402
     0.08062
     0.05446
     0.09807
     0.15040
     0.22019
     0.15040
     0.20274
     0.15913
     0.06318
     0.15913
     0.28124
     0.27252
    -0.01533
     0.23763
     0.22019
     0.13296
     0.41208
     0.22891
     0.19402
     0.11551
     0.11551
     0.27252
     0.28997
     0.25508
    -0.04149
    -0.18106
     0.00212
    -0.01533
    -0.38168
    -0.18978
    -0.46890
    -0.81781
    -0.98354
    -0.98354
    -1.23649
    -1.19288
    -1.45456
    -1.32372
    -1.56795
    -1.70752
    -1.88197
    -1.82091
    -1.50690
    -1.22777
    -1.00971
    -1.14927
    -1.52434
    -2.01281
    -2.07387
    -1.75985
    -0.93120
    -0.68697
    -0.91376
    -0.83525
    -0.92248
    -1.08821
    -1.01843
    -0.77419
    -0.43401
    -0.18978
    -0.04149
     0.03701
     0.21146
     0.39464
     0.59526
     0.83949
     0.82205
     1.19712
     1.19712
     1.12734
     1.39774
     1.45008
     1.39774
     1.22329
     1.45008
     1.27562
     1.31924
     1.15351
     1.17968
     1.07500
     0.96161
     0.80460
     0.90927
     0.83077
     0.81332
     0.91800
     1.01395
     0.84822
     0.84822
     0.71738
     0.63015
     0.75227
     0.88311
     0.77843
     0.90055
     0.88311
     0.90927
     0.91800
     0.83949
     0.93544
     0.99650
     0.85694
     0.71738
     0.49931
     0.66504
     0.44697
     0.34230
     0.59526
     0.76099
     0.48186
     0.65632
     0.51676
     0.41208
     0.44697
     0.50803
     0.69121
     1.01395
     0.93544
     1.10117
     1.17095
     1.24946
     1.29307
     1.10989
     1.30179
     1.46752
     1.33668
     1.24073
     1.40646
     1.09245
     1.03139
     0.84822
     0.65632
     0.67376
     0.49059
     0.44697
     0.11551
     0.00212
    -0.03277
    -0.10255
    -0.28573
    -0.20722
    -0.50379
    -0.49507
    -0.66952
    -0.64335
    -0.74803
    -0.76547
    -0.85270
    -0.82653
    -0.87014
    -0.92248
    -0.95737
    -1.07949
    -0.92248
    -1.21033
    -1.19288
    -1.03587
    -0.90503
    -1.12310
    -1.06204
    -1.04460
    -1.00971
    -1.07076
    -1.03587
    -1.01843
    -1.00971
    -0.92248
    -0.92248
    -0.95737
    -0.84398
    -0.73930
    -1.23649
    -0.71314
    -0.58230
    -0.64335
    -0.68697
    -0.52124
    -0.53868
    -0.59974
    -0.70441
    -0.40784
    -0.24211
    -0.26828
    -0.28573
    -0.25084
    -0.20722
    -0.16361
    -0.07638
    -0.17233
     0.05446
    -0.03277
    -0.06766
     0.04573
     0.22891
    -0.02405
     0.20274
     0.20274
     0.38592
     0.23763
     0.44697
     0.22891
     0.32486
     0.28997
     0.42081
     0.41208
     0.47314
     0.45570
     0.82205
     1.31924
     1.35413
     1.43263
     1.35413
     1.01395
     1.34541
     1.17968
     1.15351
     1.81643
     1.79898
     1.93854
     1.76409
     1.38030
     1.54603
     1.87749
     1.39774
     1.13606
     0.76971
     0.51676
     0.22019
     0.21146
     0.35103
     0.53420
     1.04011
     0.88311
     0.25508
    -0.23339
     0.16785
    -0.25956
    -0.64335
    -0.67825
    -0.84398
    -0.74803
    -0.81781
    -1.16671
    -0.89631
    -1.12310
    -1.58540
    -1.49817
    -1.33244
    -1.67263
    -1.35861
    -0.79164
    -1.14927
    -1.92558
    -2.64084
    -1.62029
     0.49931
     0.89183
     0.47314
     0.22891
     0.19402
     0.39464
     0.71738
     0.90927
     0.68249
     0.82205
     0.51676
     0.48186
     0.15040
    -0.14616
    -0.08511
    -0.16361
    -0.39040
    -0.99226
    -0.84398
    -0.96609
    -1.25394
    -1.12310
    -1.28883
    -1.49817
    -1.30628
    -1.37606
    -1.45456
    -1.24522
    -0.94865
    -0.82653
    -0.84398
    -0.54741
    -0.70441
    -0.62591
    -0.73058
    -0.52996
    -0.59102
    -0.58230
    -0.82653
    -0.69569
    -0.67825
    -0.41657
    -0.49507
    -0.52996
    -0.34679
    -0.30317
    -0.46890
    -0.25956
    -0.02405
    -0.17233
    -0.55613
    -0.32934
    -0.26828
    -0.13744
    -0.34679
    -0.14616
    -0.05022
    -0.12000
     0.01084
     0.09807
     0.05446
    -0.06766
     0.00212
    -0.06766
     0.17657
     0.22891
     0.27252
     0.22891
     0.43825
     0.38592
     0.43825
     0.16785
     0.28997
     0.38592
     0.43825
     0.49059
     0.35103
     0.31613
     0.22891
     0.16785
     0.33358
     0.28997
     0.12424
    -0.02405
     0.00212
     0.10679
    -0.03277
    -0.17233
    -0.11127
    -0.02405
     0.09807
    -0.00660
    -0.08511
    -0.10255
     0.01957
    -0.26828
     0.03701
     0.01084
    -0.20722
    -0.16361
    -0.03277
    -0.03277
    -0.15489
    -0.32934
    -0.16361
    -0.40784
    -0.25956
    -0.19850
    -0.31189
    -0.32062
    -0.32934
    -0.37295
    -0.24211
    -0.02405
    -0.25956
    -0.20722
    -0.05894
     0.05446
     0.07190
     0.20274
     0.09807
     0.09807
     0.33358
     0.57781
     0.47314
     0.43825
     0.40336
     0.43825
     0.35103
     0.80460
     0.87438
     0.62143
     0.30741
     0.16785
    -0.32934
     0.08935
    -0.10255
     0.13296
    -0.00660
     0.04573
    -0.08511
    -0.31189
    -0.33806
    -0.33806
    -0.37295
     0.01084
     0.08062
     0.10679
    -0.11127
     0.06318
     0.00212
    -0.07638
    -0.08511
     0.14168
     0.03701
    -0.22467
    -0.13744
    -0.11127
    -0.35551
    -0.19850
    -0.29445
    -0.04149
    -0.16361
    -0.44273
    -0.71314
    -0.89631
    -0.66080
    -0.04149
    -0.04149
    -0.03277
    -0.19850
    -0.50379
    -0.60846
    -0.44273
    -0.24211
     0.01084
    -0.12000
    -0.15489
    -0.04149
    -0.46890
    -1.25394
    -1.50690
    -1.25394
    -0.80909
    -0.31189
    -0.04149
    -0.14616
    -0.32934
     0.23763
     0.21146
     1.32796
     2.17406
     2.95909
     4.11048
     5.07869
     5.53227
     4.71234
     2.67125
     0.63015
    -0.57357
    -0.85270
     0.71738
     2.77592
     2.44446
     0.35975
    -1.81219
    -2.37044
    -2.94613
    -3.29504
    -3.94051
    -3.39971
    -2.80657
    -2.07387
    -1.55923
    -0.62591
    -0.31189
     0.24635
     0.49931
     0.83949
     0.40336
     0.29869
     0.22019
     0.35103
     0.24635
    -0.10255
    -0.37295
    -0.01533
     0.81332
     0.22891
    -1.96920
    -1.33244
    -0.53868
    -0.16361
    -0.06766
    -0.20722
    -0.36423
    -0.52124
    -0.38168
    -0.26828
    -0.23339
    -0.35551
    -0.54741
    -0.53868
    -0.17233
    -0.24211
    -0.30317
    -0.39040
    -0.45146
    -0.49507
    -0.27700
    -0.13744
    -0.33806
    -0.37295
     0.03701
     0.11551
     0.12424
     0.01957
     0.10679
    -0.14616
     0.08062
     0.25508
     0.39464
     0.53420
     0.45570
     0.72610
     0.63015
     0.90055
     0.82205
     0.89183
     1.08373
     0.78716
     0.70865
     0.68249
     0.81332
     0.50803
     0.85694
     0.97905
     0.79588
     0.59526
     0.33358
     0.31613
     0.25508
     0.04573
     0.24635
     0.03701
    -0.10255
     0.04573
     0.09807
     0.03701
    -0.03277
    -0.28573
    -0.43401
    -0.38168
    -0.10255
    -0.26828
    -0.24211
    -0.36423
    -0.43401
    -0.28573
    -0.41657
    -0.14616
    -0.34679
    -0.53868
    -0.40784
    -0.45146
    -0.37295
    -0.47762
    -0.47762
    -0.39912
    -0.92248
    -0.84398
    -0.67825
    -0.60846
    -0.66952
    -0.75675
    -0.64335
    -0.80909
    -0.80909
    -0.58230
    -0.77419
    -0.63463
    -0.25956
    -0.20722
    -0.33806
    -0.17233
     0.17657
     0.26380
     0.34230
     0.39464
     0.36847
     0.37719
     0.44697
     0.50803
     0.83077
     0.64759
     0.64759
     0.70865
     0.79588
     0.46442
     0.22891
     0.30741
     0.08935
     0.16785
     0.02829
     0.19402
    -0.03277
     0.04573
    -0.20722
    -0.18106
    -0.18978
    -0.19850
    -0.46018
    -0.37295
     0.08935
     0.08935
     0.31613
     0.27252
     0.38592
     0.16785
     0.10679
     0.29869
     0.36847
     0.28124
     0.18530
     0.04573
     0.26380
     0.69121
     0.66504
     0.26380
     0.36847
    -0.10255
    -0.39040
    -0.81781
    -0.47762
    -0.25956
    -0.21595
    -0.05022
     0.15913
    -0.31189
    -0.32062
    -0.24211
    -0.27700
     0.06318
     0.28997
    -0.00660
     0.21146
     0.85694
     1.06628
     1.10989
     1.51986
     2.66252
     3.77030
     4.38088
     4.23260
     3.62201
     3.01143
     2.18278
    -1.28883
    -1.51562
    -0.73930
     2.16533
     3.67435
     2.06938
     0.33358
    -0.77419
    -1.62029
    -1.57668
    -1.69007
    -1.21033
    -0.64335
    -0.41657
     0.22891
     0.53420
     0.73482
     1.00522
     1.17968
     1.27562
     1.32796
     0.96161
     1.05756
     0.70865
     0.31613
     0.18530
     0.06318
    -0.15489
    -0.22467
    -0.52124
    -0.43401
    -0.58230
    -0.59102
    -0.47762
    -0.29445
    -0.42529
    -0.49507
    -0.55613
    -0.48635
    -0.49507
    -0.52996
    -0.29445
    -0.32934
    -0.31189
    -0.15489
     0.08062
    -0.12000
    -0.06766
    -0.25084
     0.07190
     0.06318
    -0.18106
    -0.44273
    -0.90503
    -0.87014
    -1.04460
    -0.93120
    -1.14927
    -0.98354
    -1.29755
    -1.27138
    -1.48945
    -1.42839
    -1.49817
    -1.63774
    -1.54179
    -1.38478
    -1.27138
    -0.86142
    -0.39912
    -0.34679
    -0.15489
     0.12424
     0.13296
    -0.18978
    -0.80036
    -0.08511
     0.37719
     0.64759
     0.50803
     0.36847
     0.14168
     0.28997
     0.47314
     0.56037
     0.65632
     0.65632
     0.73482
     0.83949
     0.84822
     1.12734
     1.27562
     1.31052
     1.38030
     1.31924
     1.20584
     1.25818
     1.02267
     1.10117
     1.07500
     1.17968
     1.02267
     0.89183
     0.64759
     0.59526
     0.39464
     0.53420
     0.49059
     0.35103
     0.46442
     0.42081
     0.49059
     0.42953
     0.35975
     0.28124
     0.26380
     0.48186
     0.30741
     0.05446
     0.19402
     0.09807
    -0.09383
    -0.06766
     0.08935
    -0.05894
    -0.24211
    -0.12872
    -0.13744
    -0.09383
    -0.23339
    -0.43401
    -0.06766
    -0.19850
    -0.05894
    -0.29445
    -0.26828
    -0.18106
    -0.02405
    -0.21595
     0.04573
    -0.09383
    -0.33806
    -0.33806
    -0.08511
    -0.17233
    -0.23339
    -0.40784
    -0.39040
    -0.40784
    -0.23339
    -0.20722
    -0.25084
    -0.35551
    -0.19850
    -0.31189
    -0.12872
    -0.28573
    -0.61719
    -0.68697
    -0.53868
    -0.48635
    -0.47762
    -0.69569
    -0.82653
    -0.62591
    -0.46890
    -0.55613
    -0.61719
    -0.55613
    -0.38168
    -0.41657
    -0.10255
     0.47314
     0.46442
     1.00522
     1.64198
     1.89493
     1.52858
     1.21457
     0.18530
    -0.73058
    -0.21595
     0.11551
     0.67376
    -0.06766
    -0.59102
    -0.36423
    -0.83525
    -1.28011
    -1.97792
    -2.04770
    -1.59412
    -1.24522
    -1.40222
    -1.75113
    -1.11438
    -0.09383
     0.63015
     1.01395
     1.60708
     2.44446
     2.13044
     1.49369
     1.73792
     1.65070
     0.85694
     0.08062
    -0.39912
     0.02829
     0.25508
     0.05446
    -0.73930
    -1.76857
    -2.44894
    -3.01591
    -3.54799
    -3.98412
    -4.27197
    -3.85328
    -3.49566
    -3.18164
    -2.72806
    -2.57978
    -2.57978
    -2.44022
    -2.15237
    -1.74241
    -1.34117
    -1.21033
    -0.98354
    -0.51252
    -0.23339
    -0.26828
    -0.32062
    -0.30317
    -0.42529
    -0.03277
     0.33358
     0.42081
     0.32486
     0.18530
     0.38592
     0.49931
     0.72610
     0.62143
     0.67376
     0.78716
     0.92672
     0.73482
     0.76971
     0.62143
     0.76971
     0.74354
     0.95289
     0.83077
     0.73482
     0.63887
     0.63887
     0.75227
     0.60398
     0.53420
     0.45570
     0.50803
     0.57781
     0.44697
     0.54292
     0.60398
     0.25508
     0.25508
     0.54292
     0.55165
     0.40336
     0.42081
     0.29869
     0.29869
     0.36847
     0.41208
     0.30741
     0.25508
     0.25508
     0.45570
     0.42953
     0.28124
     0.22891
     0.05446
     0.32486
     0.52548
     0.37719
     0.40336
     0.17657
     0.27252
     0.46442
     0.28997
     0.36847
     0.24635
     0.10679
     0.46442
     0.53420
     0.29869
     0.18530
     0.21146
     0.11551
     0.56037
     0.35975
     0.37719
     0.34230
     0.32486
     0.39464
     0.47314
     0.44697
     0.35975
     0.30741
     0.52548
     0.49059
     0.43825
     0.30741
     0.35103
     0.40336
     0.50803
     0.63887
     0.40336
     0.49931
     0.57781
     0.47314
     0.54292
     0.49059
     0.62143
     0.72610
     0.57781
     0.65632
     0.60398
     0.41208
     0.48186
     0.20274
     0.43825
     0.60398
     0.19402
     0.24635
     0.05446
     0.08062
    -0.01533
     0.03701
     0.00212
     0.26380
     0.35103
    -0.60846
    -0.78292
     0.24635
     0.31613
    -0.14616
    -0.34679
    -0.69569
    -1.11438
    -1.59412
    -1.34117
    -1.00098
    -1.00971
    -0.79164
    -1.10565
    -1.51562
    -1.41967
    -1.55051
    -1.50690
    -1.45456
    -1.42839
    -1.25394
    -1.07076
    -0.67825
    -0.42529
    -0.56485
    -0.49507
    -0.32934
    -0.11127
    -0.10255
     0.10679
     0.31613
     0.72610
     0.79588
     0.91800
     1.04011
     1.17968
     1.16223
     1.04011
     1.29307
     1.07500
     1.04011
     1.02267
     0.65632
     0.05446
    -0.87014
    -1.21033
    -1.48073
    -1.44584
    -1.65518
    -2.20471
    -2.52744
    -2.64084
    -3.01591
    -3.19909
    -3.12931
    -3.01591
    -2.88507
    -2.10876
    -1.07076
    -0.39912
     0.51676
     1.34541
     2.15661
     3.28183
     3.33417
     2.60146
     2.88059
     4.16282
     5.66311
     6.62260
     5.95096
     4.18026
     2.35723
     1.03139
     1.43263
     1.42391
     0.83077
    -0.02405
    -1.27138
    -1.55923
    -2.18726
    -2.74551
    -3.27759
    -3.48693
    -3.29504
    -3.61777
    -3.48693
    -2.81529
    -2.37916
    -1.95175
    -1.36733
    -0.87887
    -0.72186
    -0.61719
    -0.44273
    -0.20722
    -0.07638
    -0.07638
    -0.11127
    -0.02405
    -0.07638
     0.05446
    -0.10255
    -0.11127
     0.12424
    -0.00660
    -0.12000
     0.05446
    -0.03277
    -0.12872
    -0.02405
    -0.23339
     0.02829
     0.01957
    -0.18978
    -0.03277
    -0.11127
     0.00212
    -0.13744
    -0.25956
    -0.06766
    -0.06766
    -0.02405
    -0.08511
    -0.25084
    -0.01533
    -0.18978
    -0.05894
    -0.14616
    -0.05894
    -0.14616
    -0.22467
    -0.05022
    -0.05022
    -0.22467
    -0.32934
    -0.02405
     0.02829
    -0.05894
    -0.00660
    -0.08511
    -0.04149
    -0.17233
    -0.05022
     0.06318
     0.08062
     0.03701
     0.15040
    -0.02405
     0.07190
     0.11551
    -0.09383
     0.10679
     0.18530
    -0.12000
     0.36847
    -0.00660
     0.15913
     0.08062
    -0.04149
    -0.03277
     0.15040
     0.27252
    -0.05022
     0.01957
     0.18530
     0.08062
    -0.10255
     0.08062
     0.01084
     0.08062
     0.08062
    -0.12872
    -0.01533
    -0.10255
    -0.26828
     0.01084
     0.01084
    -0.07638
    -0.09383
    -0.22467
    -0.18106
    -0.21595
    -0.23339
    -0.18978
    -0.03277
    -0.04149
    -0.19850
    -0.02405
    -0.25084
    -0.15489
    -0.13744
    -0.16361
    -0.02405
    -0.02405
     0.01957
    -0.18978
    -0.21595
     0.09807
    -0.12872
    -0.25084
     0.11551
     0.11551
    -0.01533
     0.10679
     0.26380
     0.16785
     0.09807
     0.07190
     0.32486
     0.55165
     1.15351
     1.19712
     1.26690
     1.31924
     0.76099
     0.13296
    -0.57357
    -0.89631
    -1.59412
    -1.60284
    -1.19288
    -1.09693
    -1.22777
    -1.75113
    -2.18726
    -2.60595
    -2.78040
    -2.85018
    -2.74551
    -2.55361
    -2.10876
    -1.72496
    -1.15799
    -0.43401
    -0.42529
     0.14168
     0.70865
     1.07500
     0.76971
    -0.04149
    -0.13744
     1.93854
     2.40084
     2.22639
     1.31924
     0.84822
     0.31613
    -0.43401
    -1.12310
    -0.78292
    -0.39912
    -0.32934
     0.05446
    -0.39040
    -0.53868
    -0.96609
    -1.06204
    -1.12310
    -0.59974
     0.00212
     0.53420
     1.01395
     1.48497
     1.85132
     2.17406
     2.63636
     2.60146
     2.74103
     2.99398
     3.28183
     2.88059
     2.52296
     2.40084
     2.23511
     2.47063
     2.19150
     2.05194
     1.58964
     1.10989
     0.72610
     0.10679
     0.05446
     0.21146
     0.08935
    -0.15489
    -0.31189
    -0.50379
    -0.80909
    -0.99226
    -1.13182
    -0.84398
    -0.73058
    -0.68697
    -0.94865
    -0.81781
    -0.58230
    -0.59102
    -0.37295
    -0.16361
    -0.25084
    -0.08511
     0.23763
     0.25508
     0.30741
     0.41208
     0.28997
     0.34230
     0.55165
     0.56037
     0.37719
     0.28124
     0.28124
     0.13296
     0.11551
     0.29869
     0.19402
     0.01084
    -0.04149
     0.16785
    -0.05022
    -0.08511
    -0.12000
    -0.37295
    -0.01533
    -0.03277
    -0.04149
    -0.18978
    -0.12872
    -0.19850
    -0.25956
     0.00212
    -0.05022
    -0.20722
    -0.21595
    -0.05894
    -0.15489
    -0.20722
    -0.12000
    -0.23339
    -0.19850
    -0.15489
     0.09807
    -0.25084
    -0.25956
    -0.25084
    -0.35551
    -0.12000
    -0.18106
    -0.25084
    -0.25956
    -0.22467
    -0.13744
    -0.14616
    -0.23339
    -0.25956
    -0.32934
    -0.31189
     0.04573
    -0.25956
    -0.25084
    -0.26828
    -0.34679
    -0.10255
    -0.10255
    -0.28573
    -0.32934
    -0.11127
    -0.25084
    -0.03277
    -0.18106
    -0.18978
    -0.18106
    -0.07638
     0.03701
    -0.12000
     0.02829
    -0.02405
     0.06318
     0.11551
     0.28997
     0.51676
     0.40336
     0.34230
     0.44697
     0.46442
     0.47314
     0.21146
     0.07190
     0.01957
    -0.28573
    -0.49507
    -0.72186
    -1.42839
    -1.89069
    -1.58540
    -1.38478
    -1.34989
    -1.89941
    -1.99536
    -2.41405
    -2.52744
    -1.68135
    -1.76857
    -1.59412
    -1.19288
    -1.24522
    -1.30628
    -1.81219
    -1.43711
    -0.66952
    -0.28573
    -0.25956
    -0.07638
    -0.39040
    -0.61719
    -0.49507
    -0.58230
    -0.27700
    -0.22467
    -0.12872
    -0.14616
     0.03701
     0.21146
     0.31613
     0.35975
     0.28997
     0.21146
     0.28997
     0.63015
     0.48186
     0.41208
     0.37719
     0.30741
     0.42081
     0.42953
     0.18530
     0.08935
     0.44697
     0.26380
     0.42081
     0.39464
     0.33358
     0.26380
     0.16785
     0.49931
     0.55165
     0.31613
     0.16785
     0.20274
     0.44697
     0.26380
     0.24635
     0.31613
     0.15913
     0.15040
     0.07190
     0.16785
     0.08935
     0.13296
    -0.16361
     0.12424
     0.31613
     0.35975
     0.12424
     0.22019
     0.20274
     0.28997
     0.35103
     0.26380
     0.26380
     0.17657
     0.35103
     0.29869
     0.30741
    -0.08511
    -0.04149
    -0.00660
    -0.00660
     0.09807
    -0.31189
    -0.18978
    -0.15489
    -0.44273
    -0.30317
    -0.52124
    -0.50379
    -0.46890
    -0.45146
    -0.41657
    -0.50379
    -0.52124
    -0.62591
    -0.73058
    -0.56485
    -0.44273
    -0.52996
    -0.44273
    -0.49507
    -0.55613
    -0.33806
    -0.29445
    -0.37295
    -0.17233
    -0.12872
     0.01084
     0.09807
     0.10679
     0.17657
     0.01957
     0.38592
     0.44697
     0.34230
     0.40336
     0.27252
     0.33358
     0.45570
     0.55165
     0.35103
     0.46442
     0.33358
     0.23763
     0.59526
     0.35975
     0.29869
     0.20274
    -0.01533
     0.35975
     0.25508
     0.07190
    -0.02405
    -0.05022
     0.03701
     0.00212
     0.00212
    -0.15489
    -0.05894
    -0.22467
    -0.21595
    -0.10255
    -0.32934
    -0.54741
    -0.54741
    -0.23339
    -0.06766
    -0.26828
    -0.34679
    -0.46018
    -0.27700
    -0.21595
    -0.21595
    -0.05022
    -0.05894
     0.09807
    -0.11127
     0.15913
     0.34230
     0.30741
     0.16785
     0.07190
     0.21146
     0.12424
     0.44697
     0.43825
     0.10679
    -0.25956
    -0.27700
    -0.37295
    -0.35551
    -0.49507
    -0.46890
    -1.16671
    -1.75113
    -2.15237
    -2.49255
    -1.77730
    -2.10876
    -2.29193
    -2.59722
    -2.75423
    -2.91996
    -3.20781
    -2.64956
    -2.45766
    -2.55361
    -2.41405
    -2.29193
    -2.06514
    -1.70752
    -1.63774
    -1.28883
    -0.87014
    -0.61719
    -0.12000
     0.40336
     1.08373
     1.28435
     1.14479
     0.68249
     0.03701
     0.13296
     0.62143
     1.10989
     0.68249
     0.24635
    -0.12000
    -0.66080
    -1.09693
    -1.68135
    -1.81219
    -1.87325
    -2.17854
    -2.34427
    -2.65828
    -2.77168
    -2.60595
    -2.65828
    -2.43149
    -2.30938
    -2.27449
    -2.18726
    -1.75985
    -1.72496
    -1.61157
    -1.46328
    -1.19288
    -1.22777
    -0.96609
    -1.00098
    -0.94865
    -0.96609
    -0.97482
    -0.79164
    -0.64335
    -0.66952
    -0.58230
    -0.71314
    -0.63463
    -0.47762
    -0.49507
    -0.55613
    -0.30317
    -0.39040
    -0.42529
    -0.32934
    -0.35551
    -0.34679
    -0.32062
    -0.32934
    -0.28573
    -0.18978
     0.03701
    -0.19850
     0.03701
     0.08935
     0.13296
     0.29869
     0.78716
     0.94416
     1.42391
     1.73792
     1.92982
     2.31362
     2.54041
     2.97654
     3.41267
     4.11920
     3.98836
     3.90986
     3.87497
     3.39522
     2.10427
     1.00522
     0.86566
     0.18530
     0.95289
     0.49931
    -0.32062
    -1.07949
    -1.83836
    -2.35299
    -2.76295
    -2.98974
    -2.66701
    -2.73679
    -2.60595
    -2.22215
    -1.77730
    -1.44584
    -1.21905
    -0.92248
    -0.61719
    -0.40784
    -0.53868
    -0.43401
    -0.48635
    -0.32062
    -0.12872
    -0.12872
    -0.06766
    -0.01533
    -0.14616
    -0.13744
     0.20274
    -0.05894
    -0.06766
     0.18530
     0.23763
     0.08935
     0.13296
    -0.12872
    -0.36423
    -0.48635
    -0.54741
    -0.68697
    -0.98354
    -0.84398
    -1.07949
    -1.41967
    -1.55923
    -1.66390
    -1.73368
    -1.57668
    -1.53306
    -1.67263
    -1.41095
    -1.30628
    -1.19288
    -1.07076
    -1.00098
    -1.14055
    -0.92248
    -0.04149
     1.26690
     0.78716
    -1.67263
    -2.98102
    -0.89631
     0.04573
    -0.04149
    -0.27700
    -0.29445
    -0.36423
    -0.68697
    -0.74803
    -0.87887
    -1.16671
    -0.88759
    -0.08511
    -0.26828
    -0.55613
    -0.59974
    -0.57357
    -0.69569
    -1.00971
    -1.21033
    -1.22777
    -1.09693
    -0.81781
    -1.12310
    -1.56795
    -1.77730
    -1.48945
    -1.33244
    -1.24522
    -1.28011
    -1.41095
    -1.01843
    -0.78292
    -0.86142
    -0.59974
    -0.18978
    -0.17233
    -0.22467
     0.04573
     0.01084
    -0.01533
    -0.40784
     0.11551
    -0.04149
     0.10679
    -0.05894
    -0.14616
    -0.32062
    -0.23339
    -0.28573
    -0.18106
    -0.06766
    -0.19850
    -0.46890
    -0.36423
    -0.30317
    -0.27700
    -0.25956
    -0.40784
    -0.59102
    -0.40784
    -0.29445
    -0.30317
    -0.48635
    -0.56485
    -0.46018
    -0.66080
    -0.40784
    -0.25084
    -0.47762
    -0.64335
    -0.62591
    -0.44273
    -0.38168
    -0.59102
    -0.54741
    -0.40784
    -0.31189
    -0.32062
    -0.32062
    -0.48635
    -0.28573
    -0.39040
    -0.31189
    -0.23339
    -0.31189
    -0.34679
    -0.41657
    -0.12000
    -0.25956
    -0.16361
    -0.29445
    -0.40784
    -0.11127
    -0.26828
    -0.18106
    -0.15489
    -0.26828
    -0.40784
    -0.30317
    -0.14616
     0.00212
    -0.23339
    -0.24211
    -0.09383
    -0.10255
    -0.31189
    -0.22467
    -0.43401
    -0.14616
    -0.15489
    -0.09383
    -0.33806
    -0.21595
    -0.25084
    -0.33806
    -0.07638
    -0.18978
    -0.19850
    -0.43401
    -0.11127
    -0.08511
    -0.09383
    -0.06766
    -0.13744
     0.08062
     0.24635
     0.11551
     0.24635
     0.19402
     0.22019
     0.26380
     0.33358
     0.70865
     0.42081
     0.41208
     0.49059
     0.50803
     0.37719
     0.25508
     0.05446
    -0.05894
     0.25508
     0.03701
     0.08062
    -0.05894
    -0.23339
    -0.59102
    -0.46018
    -0.38168
    -0.31189
    -0.54741
    -0.55613
    -0.53868
    -0.36423
    -0.52996
    -0.80909
    -0.88759
    -0.96609
    -1.30628
    -1.20160
    -1.16671
    -1.21033
    -1.22777
    -1.22777
    -0.96609
    -0.48635
    -0.18106
     0.59526
     1.69431
     3.41267
     5.07869
     6.88428
     7.46869
     5.71545
     3.02015
     0.43825
     0.49931
     2.22639
     3.32544
     3.22949
     2.72358
     1.86004
     0.17657
    -1.28011
    -3.20781
    -4.76916
    -6.07756
    -6.10372
    -5.73737
    -4.63832
    -3.52182
    -3.10314
    -3.15547
    -3.12058
    -3.13803
    -2.91996
    -1.96920
    -0.80036
    -0.33806
    -0.53868
    -1.56795
    -2.18726
    -1.00098
     0.02829
    -0.01533
    -0.09383
    -0.13744
    -0.00660
    -0.10255
    -0.21595
    -0.30317
    -0.42529
    -0.40784
    -0.04149
    -0.12872
    -0.32934
    -0.52996
    -0.47762
    -0.37295
    -0.46018
    -0.49507
    -0.47762
    -0.54741
    -0.51252
    -0.52124
    -0.38168
    -0.46018
    -0.53868
    -0.64335
    -0.20722
    -0.16361
    -0.31189
    -0.46018
    -0.11127
    -0.39040
    -0.12872
    -0.08511
    -0.22467
    -0.12000
    -0.31189
     0.11551
     0.08062
     0.12424
     0.09807
    -0.27700
     0.04573
     0.11551
     0.11551
     0.16785
    -0.00660
     0.02829
     0.12424
     0.08062
     0.11551
     0.08935
     0.09807
     0.15913
     0.12424
     0.14168
     0.11551
    -0.09383
    -0.17233
     0.11551
     0.08062
     0.05446
     0.12424
     0.01957
     0.06318
    -0.03277
     0.09807
     0.05446
    -0.02405
     0.10679
     0.18530
     0.07190
     0.20274
     0.21146
     0.08062
     0.29869
     0.34230
     0.22019
     0.08935
     0.13296
     0.19402
     0.18530
     0.18530
     0.16785
     0.10679
     0.27252
     0.10679
     0.22891
     0.10679
     0.11551
    -0.14616
     0.24635
     0.14168
     0.21146
     0.11551
     0.15913
     0.20274
     0.34230
     0.17657
     0.39464
     0.29869
     0.35975
     0.28997
     0.39464
     0.25508
     0.49059
     0.22019
     0.35103
     0.60398
     0.30741
     0.29869
     0.31613
     0.22019
     0.08935
     0.30741
     0.06318
     0.06318
     0.15040
    -0.00660
     0.16785
     0.10679
     0.04573
    -0.08511
    -0.16361
    -0.05894
    -0.05894
    -0.03277
     0.01084
     0.04573
     0.21146
    -0.08511
     0.03701
     0.06318
    -0.01533
    -0.00660
    -0.05022
     0.08062
    -0.02405
     0.15913
     0.00212
     0.24635
    -0.05022
    -0.01533
     0.08935
     0.07190
     0.03701
     0.08935
    -0.02405
     0.14168
    -0.04149
     0.01957
     0.06318
     0.02829
    -0.06766
     0.17657
    -0.11127
    -0.30317
    -0.07638
     0.31613
     0.72610
     0.35103
     0.35103
     0.35975
     0.52548
     0.19402
    -0.13744
    -0.55613
    -0.35551
    -0.32934
    -0.66952
    -0.62591
    -2.67573
    -3.30376
    -2.29193
    -2.68445
    -3.16420
    -3.37354
    -3.37354
    -3.73117
    -3.53927
    -3.43460
    -3.30376
    -3.10314
    -2.71062
    -2.23960
    -1.85580
    -1.56795
    -1.37606
    -0.59102
    -0.08511
     0.57781
     0.69121
     0.67376
     0.69121
     1.01395
     1.13606
     1.26690
     1.46752
     1.51986
     1.45008
     1.45008
     1.64198
     2.00833
     1.72048
     1.40646
     1.58092
     1.71176
     1.72048
     1.17095
     0.57781
     0.84822
     0.91800
     0.71738
     0.99650
     0.83077
     0.71738
     0.56037
     0.64759
     0.62143
     0.53420
     0.43825
     0.63015
     0.96161
     0.61270
     0.97905
     1.12734
     0.92672
     0.91800
     1.09245
     0.97905
     1.04884
     0.81332
     0.97905
     0.91800
     0.79588
     0.55165
     0.53420
     0.34230
     0.50803
     0.34230
     0.16785
     0.31613
     0.25508
     0.19402
     0.08062
     0.11551
     0.15040
     0.22891
     0.08935
     0.01084
     0.15040
     0.05446
     0.17657
    -0.00660
     0.01084
    -0.07638
     0.27252
     0.04573
     0.09807
    -0.00660
    -0.05894
    -0.08511
     0.05446
     0.17657
    -0.05894
    -0.09383
    -0.14616
     0.00212
     0.13296
    -0.02405
    -0.11127
    -0.08511
    -0.12000
    -0.05894
     0.02829
    -0.11127
    -0.18106
    -0.22467
    -0.18978
    -0.09383
     0.03701
    -0.13744
    -0.22467
    -0.20722
     0.08062
    -0.17233
    -0.08511
    -0.14616
    -0.15489
    -0.10255
    -0.10255
    -0.05022
    -0.15489
    -0.17233
    -0.19850
    -0.07638
    -0.05894
    -0.06766
    -0.19850
    -0.18978
    -0.20722
    -0.06766
    -0.18106
     0.03701
    -0.05894
    -0.18978
    -0.22467
     0.18530
    -0.04149
    -0.13744
    -0.29445
    -0.16361
     0.02829
     0.03701
    -0.12000
    -0.18106
     0.01957
    -0.14616
    -0.28573
     0.11551
    -0.03277
    -0.14616
    -0.12000
     0.08062
     0.02829
    -0.21595
    -0.23339
    -0.01533
    -0.16361
    -0.02405
    -0.07638
    -0.08511
    -0.12872
    -0.45146
    -0.37295
    -0.03277
     0.25508
    -0.21595
    -0.42529
    -0.28573
    -0.13744
    -0.31189
    -0.05894
    -0.14616
     0.07190
    -0.06766
    -0.12000
    -0.10255
    -0.16361
    -0.09383
    -0.19850
    -0.01533
     0.16785
     0.00212
     0.13296
     0.11551
     0.06318
    -0.12000
    -0.46890
    -0.68697
    -0.70441
    -0.53868
    -0.62591
    -0.89631
    -1.46328
    -1.65518
    -2.00409
    -2.16109
    -1.87325
    -1.62901
    -1.75113
    -1.42839
    -1.14055
    -1.44584
    -1.54179
    -1.42839
    -1.31500
    -1.20160
    -0.70441
    -0.34679
    -0.13744
    -0.05894
     0.15040
     0.08062
     0.24635
     0.09807
     0.13296
    -0.09383
     0.03701
     0.10679
     0.24635
    -0.02405
     0.05446
     0.19402
     0.36847
     0.28997
     0.35103
     0.28997
     0.13296
     0.11551
     0.28997
     0.57781
     0.28124
     0.15040
     0.15040
     0.10679
     0.28124
     0.16785
     0.17657
     0.12424
     0.27252
     0.21146
     0.26380
     0.19402
     0.14168
     0.01084
     0.03701
     0.42953
     0.22019
     0.04573
     0.15913
     0.23763
     0.14168
     0.24635
     0.15913
     0.24635
     0.22019
     0.25508
     0.20274
     0.29869
     0.22019
     0.13296
     0.09807
     0.49059
     0.36847
     0.27252
     0.20274
     0.28997
     0.33358
     0.23763
     0.33358
     0.08062
     0.30741
     0.41208
     0.60398
     0.45570
     0.22019
     0.27252
     0.14168
     0.44697
     0.30741
     0.03701
    -0.18978
     0.05446
     0.08062
     0.08062
     0.12424
    -0.17233
    -0.25084
    -0.07638
    -0.12872
    -0.08511
    -0.18106
    -0.18978
    -0.32934
     0.06318
     0.15913
     0.22891
     0.01957
     0.01957
     0.04573
     0.42953
     0.25508
     0.35103
     0.14168
     0.15913
     0.47314
     0.48186
     0.61270
     0.71738
     0.74354
     0.93544
     1.61581
     1.91238
     1.40646
     1.10989
     1.24946
     1.12734
     0.80460
     0.97905
     0.96161
     0.87438
     0.71738
     0.76099
     0.56037
     0.04573
    -0.08511
    -0.42529
    -0.36423
    -0.28573
    -0.59974
    -0.64335
    -0.52996
    -0.50379
    -0.38168
    -0.43401
    -0.66080
    -0.51252
    -0.11127
     0.17657
     0.23763
    -0.09383
    -0.12000
    -0.23339
    -0.04149
     0.25508
     0.06318
     0.30741
     0.35103
     0.41208
     0.27252
     0.40336
     0.39464
     0.42953
     0.34230
     0.52548
     0.74354
     0.53420
     0.48186
     0.47314
     0.42081
     0.69121
     0.77843
     0.77843
     0.74354
     0.81332
     0.85694
     0.98778
     1.23201
     1.01395
     1.24073
     1.19712
     1.44135
     1.40646
     1.40646
     1.35413
     1.57219
     2.07811
     2.14789
     2.24384
     1.92110
     2.07811
     0.67376
    -2.12620
    -5.16168
    -2.08259
     2.87187
    -0.21595
    -1.65518
    -2.69317
    -3.45204
    -3.59161
    -3.91434
    -3.88818
    -3.04208
    -2.80657
    -2.51872
    -2.48383
    -2.14365
    -1.82963
    -1.33244
    -1.02715
    -0.58230
    -0.19850
    -0.20722
    -0.05894
     0.08062
     0.31613
     0.28124
     0.21146
     0.41208
     0.49059
     0.41208
     0.46442
     0.40336
     0.37719
     0.42953
     0.37719
     0.55165
     0.44697
     0.30741
     0.43825
     0.45570
     0.31613
     0.52548
     0.22019
     0.38592
     0.42081
     0.36847
     0.43825
     0.51676
     0.47314
     0.49931
     0.31613
     0.27252
     0.47314
     0.43825
     0.46442
     0.56909
     0.55165
     0.76099
     1.14479
     1.71176
     2.63636
     3.34289
     4.12793
     5.43632
     6.09924
     5.44504
     3.56095
     0.85694
    -0.67825
    -0.26828
     1.48497
     2.00833
     1.37157
    -0.95737
    -2.85890
    -4.36792
    -5.83332
    -4.98723
    -3.91434
    -4.10624
    -5.10062
    -6.23456
    -5.52803
    -4.55110
    -3.22525
    -2.07387
    -1.55051
    -0.93120
    -0.42529
    -0.13744
    -0.05894
    -0.07638
     0.43825
     0.56037
     0.50803
     0.38592
     0.34230
     0.42081
     0.58654
     0.46442
     0.76971
     0.66504
     0.56037
     0.61270
     0.79588
     0.57781
     0.28124
     0.35975
    -0.02405
    -0.32062
     0.22891
     0.09807
     0.16785
     0.25508
     0.10679
    -0.21595
    -0.06766
    -0.01533
     0.01957
     0.21146
     0.28997
     0.56909
     0.49931
     0.30741
     0.33358
     0.49059
     0.66504
     0.84822
    -0.41657
    -2.30938
    -1.34989
     0.82205
     1.32796
     0.35103
    -0.22467
    -0.68697
    -0.61719
    -0.60846
    -0.31189
    -0.14616
     0.23763
     0.68249
     0.70865
     0.83077
     0.93544
     0.91800
     1.08373
     0.92672
     0.90927
     0.97033
     1.05756
     0.85694
     0.83949
     0.81332
     0.70865
     0.68249
     0.51676
     1.04011
     0.81332
     0.67376
     0.45570
     0.44697
    -0.06766
     0.02829
    -0.05894
    -0.12000
    -0.48635
    -0.54741
    -0.33806
    -0.56485
    -0.61719
    -0.18978
    -0.04149
    -0.03277
    -0.17233
    -0.14616
    -0.38168
    -0.45146
    -0.25084
    -0.18106
    -0.11127
     0.45570
     1.15351
     0.85694
     0.74354
     0.30741
     0.09807
    -0.03277
     0.10679
     0.25508
     0.22019
     0.11551
     0.32486
     0.48186
     0.55165
     0.07190
     0.27252
     0.19402
     0.28997
     0.54292
     0.41208
     0.08062
     0.15040
     0.36847
     0.09807
     0.42953
     0.47314
     0.45570
     0.24635
     0.42081
     0.49931
     0.26380
     0.34230
     0.26380
     0.39464
     0.50803
     0.07190
     0.02829
     0.54292
     0.42081
     0.33358
     0.32486
     0.41208
     0.51676
     0.30741
     0.22019
     0.33358
     0.56037
     0.35103
     0.50803
     0.64759
     0.59526
     0.69121
     0.58654
     0.72610
     0.56037
     0.63015
     0.31613
     0.73482
     0.75227
     0.56909
     0.73482
     0.79588
     0.67376
     0.62143
     0.56037
     0.70865
     0.59526
     0.65632
     0.51676
     0.65632
     0.58654
     0.67376
     0.53420
     0.84822
     0.59526
     0.67376
     0.62143
     0.75227
     0.57781
     0.56909
     0.56037
     0.35103
     0.58654
     0.63887
     0.39464
     0.30741
     0.28124
     0.22891
     0.10679
     0.15913
     0.08062
    -0.09383
    -0.14616
    -0.02405
    -0.14616
     0.08062
     0.01084
    -0.12000
     0.31613
     0.46442
     1.00522
     1.15351
     1.58964
     1.96471
     2.33106
     2.19150
     1.65942
     1.23201
     0.83077
     1.31924
     1.87749
     2.46190
     2.13044
     1.61581
     0.54292
    -0.15489
    -0.48635
    -0.55613
    -0.46890
    -0.56485
    -1.09693
    -1.79474
    -1.98664
    -1.83836
    -1.48945
    -0.28573
    -0.56485
    -1.79474
    -2.40533
    -2.51000
    -1.88197
    -1.77730
    -1.34117
    -1.21905
    -1.16671
    -1.15799
    -1.48945
    -1.94303
    -1.76857
    -1.66390
    -1.56795
    -1.58540
    -1.74241
    -2.23960
    -2.23960
    -2.13493
    -1.82963
    -1.57668
    -1.88197
    -1.83836
    -2.10876
    -1.97792
    -2.07387
    -2.03025
    -1.81219
    -1.57668
    -1.59412
    -1.17544
    -0.73930
    -1.02715
    -1.30628
    -0.77419
    -0.73930
    -0.59974
    -0.27700
    -0.16361
    -0.09383
    -0.00660
     0.12424
     0.10679
     0.15040
     0.16785
    -0.08511
     0.52548
     0.43825
     0.77843
     1.07500
     1.10117
     0.85694
     0.90927
     0.85694
     1.13606
     0.85694
     0.44697
     0.94416
     1.22329
     0.90927
     1.10989
     1.07500
     0.84822
     0.61270
     0.58654
     0.64759
     0.67376
     0.70865
     0.29869
     0.33358
     0.49931
     0.75227
     0.55165
     0.50803
     0.46442
     0.42081
     0.51676
     0.76971
     0.71738
     0.46442
     0.46442
     0.58654
     0.56037
     0.54292
     0.44697
     0.62143
     0.58654
     0.68249
     0.57781
     0.60398
     0.68249
     0.48186
     0.42953
     0.59526
     0.69121
     0.55165
     0.41208
     0.64759
     0.62143
     0.66504
     0.56909
     0.45570
     0.67376
     0.56037
     0.48186
     0.59526
     0.49059
     0.41208
     0.32486
     0.61270
     0.70865
     0.54292
     0.35975
     0.61270
     0.59526
     0.42953
     0.57781
     0.32486
     0.45570
     0.62143
     0.53420
     0.69993
     0.53420
     0.57781
     0.69121
     0.85694
     1.23201
     1.16223
     1.19712
     1.59836
     1.58964
     1.51986
     1.27562
     1.03139
     1.09245
     1.24946
     1.54603
     1.54603
     1.44135
     1.15351
     0.69993
     0.66504
     0.63015
     0.74354
     0.28124
     0.42081
     0.19402
     0.34230
     0.34230
     0.26380
     0.26380
     0.22891
     0.23763
     0.28124
     0.39464
     0.11551
     0.01957
     0.02829
     0.28997
     0.61270
     0.26380
     0.31613
     0.07190
     0.09807
    -0.05894
    -0.19850
    -0.39912
    -0.47762
    -0.60846
    -0.55613
    -0.70441
    -0.41657
     0.36847
     0.35975
     0.01957
    -0.14616
    -0.27700
    -0.42529
    -0.50379
    -0.62591
    -0.11127
     0.16785
     0.79588
     0.68249
     0.63015
     0.37719
     0.33358
     0.41208
     0.49059
     0.32486
     0.88311
     1.31924
     1.22329
     0.80460
     1.02267
     0.89183
     0.92672
     0.97905
     1.10989
     0.85694
     0.76971
     0.91800
     0.75227
     0.69993
     0.46442
     0.22019
     0.08935
     0.35103
     0.16785
     0.21146
     0.17657
     0.22891
     0.29869
     0.43825
     0.30741
     0.44697
     0.56909
     0.65632
     0.68249
     0.81332
     0.73482
     0.57781
     0.56037
     0.62143
     0.47314
     0.31613
     0.30741
    -0.16361
    -0.34679
    -0.30317
    -0.20722
     0.05446
    -0.13744
    -0.46018
    -0.62591
    -0.95737
    -0.88759
    -1.21905
    -1.28883
    -1.01843
    -0.71314
    -0.50379
    -1.52434
    -1.75113
    -0.30317
    -0.00660
    -0.62591
    -0.73058
    -0.83525
    -0.64335
    -0.52996
    -0.34679
    -0.15489
    -0.01533
    -0.18106
    -0.01533
     0.09807
     0.25508
     0.04573
     0.22891
     0.21146
     0.08062
     0.18530
     0.42081
     0.28124
     0.37719
     0.32486
     0.15040
     0.22019
     0.43825
     0.28124
     0.08062
     0.57781
     0.43825
     0.23763
     0.34230
     0.32486
     0.41208
     0.19402
     0.36847
     0.42081
     0.27252
     0.22019
     0.39464
     0.32486
     0.22019
     0.18530
     0.00212
     0.20274
     0.40336
     0.33358
     0.21146
     0.22019
     0.01957
     0.09807
     0.16785
     0.12424
     0.22019
     0.23763
     0.08062
     0.28124
     0.17657
     0.23763
    -0.05022
    -0.05894
     0.41208
     0.34230
     0.23763
     0.23763
     0.27252
     0.35103
     0.42081
     0.35103
     0.19402
    -0.00660
    -0.24211
    -0.32934
    -0.73058
    -0.90503
    -1.04460
    -1.06204
    -0.89631
    -1.00971
    -1.05332
    -1.12310
    -1.55923
    -1.95175
    -2.19598
    -1.85580
    -1.24522
    -1.06204
    -0.58230
    -0.98354
    -0.69569
    -0.60846
    -0.66080
    -0.31189
    -0.34679
     0.04573
    -0.05894
     0.22019
     0.48186
     0.58654
     0.38592
     0.19402
     0.44697
     0.56909
     0.69993
     0.63887
     0.56909
     0.54292
     0.84822
     0.60398
     0.61270
     0.75227
     0.62143
     0.53420
     0.75227
     0.74354
     0.63015
     0.76971
     0.56037
     0.57781
     0.69993
     0.66504
     0.69121
     0.59526
     0.70865
     0.50803
     0.58654
     0.69121
     0.62143
     0.69993
     0.49059
     0.46442
     0.40336
     0.37719
     0.42081
     0.45570
     0.41208
     0.51676
     0.28124
     0.33358
     0.57781
     0.35975
     0.19402
     0.39464
     0.33358
     0.30741
     0.34230
     0.46442
     0.42953
     0.35103
     0.51676
     0.58654
     0.67376
     0.56037
     0.57781
     0.42953
     0.59526
     0.68249
     0.64759
     0.58654
     0.42081
     0.56037
     0.61270
     0.80460
     0.52548
     0.33358
     0.28997
     0.20274
     0.51676
     0.34230
     0.30741
     0.13296
     0.05446
     0.18530
     0.09807
     0.12424
     0.06318
     0.05446
     0.06318
     0.30741
     0.09807
     0.10679
     0.02829
     0.09807
    -0.00660
     0.49931
     0.29869
     0.27252
     0.15040
     0.23763
     0.07190
     0.28124
     0.34230
     0.27252
     0.11551
     0.30741
     0.29869
     0.29869
     0.38592
     0.14168
     0.16785
     0.07190
     0.41208
     0.26380
     0.10679
     0.24635
     0.10679
    -0.16361
     0.17657
     0.22019
     0.05446
    -0.05894
     0.08935
     0.04573
     0.03701
    -0.31189
    -0.25956
    -0.04149
     0.45570
     0.11551
     0.08062
     0.24635
     0.18530
     0.11551
     0.26380
     0.12424
     0.09807
     0.44697
     0.36847
     0.23763
    -0.09383
    -0.18106
    -0.32062
    -0.49507
    -0.15489
    -0.05894
    -0.25084
    -0.11127
    -0.22467
    -0.46890
    -0.74803
    -0.67825
    -0.52996
    -0.39040
    -0.47762
    -1.13182
    -1.12310
    -0.90503
    -0.75675
    -0.50379
    -0.82653
    -0.76547
    -1.36733
    -1.63774
    -1.41967
    -1.28883
    -1.37606
    -1.42839
    -1.23649
    -1.14055
    -0.70441
    -0.06766
     0.04573
    -0.31189
    -0.12000
    -0.06766
    -0.06766
     0.34230
     0.55165
     0.87438
     1.02267
     1.06628
     0.92672
     1.22329
     0.77843
     0.43825
     0.66504
     0.83949
     0.91800
     0.90055
     0.66504
     0.35103
     0.02829
     0.40336
     0.91800
     0.56909
     0.63015
     0.34230
    -0.01533
     0.05446
     0.12424
     0.15913
     0.42953
     0.67376
     0.22891
     0.09807
     0.14168
    -0.05894
     0.14168
     0.20274
     0.21146
     0.30741
     0.31613
     0.22891
     0.28124
     0.27252
     0.47314
     0.51676
     0.27252
     0.43825
     0.59526
     0.56037
     0.44697
     0.57781
     0.62143
     0.68249
     0.76971
     0.51676
     0.44697
     0.46442
     0.47314
     0.35975
     0.72610
     0.49059
     0.28997
     0.49931
     0.56037
     0.54292
     0.50803
     0.54292
     0.30741
     0.52548
     0.49059
     0.68249
     0.59526
     0.63887
     0.66504
     0.63015
     0.95289
     0.82205
     0.93544
     0.83077
     0.81332
     1.04011
     1.18840
     1.13606
     0.85694
     0.75227
     1.10989
     1.31924
     1.28435
     0.93544
     0.65632
     0.92672
     1.24946
     1.51114
     1.41519
     1.45008
     1.27562
     1.97344
     3.46501
     4.15409
     3.36033
     1.81643
    -0.08511
    -0.01533
     1.97344
     2.81081
     2.30490
     1.33668
     0.49059
    -1.04460
    -2.21343
    -2.46639
    -2.50128
    -2.44022
    -2.39660
    -2.48383
    -2.63212
    -2.81529
    -2.88507
    -2.63212
    -2.29193
    -2.15237
    -1.71624
    -1.59412
    -0.96609
    -0.81781
    -1.76857
    -0.77419
     0.59526
    -0.70441
    -2.97230
    -0.42529
    -0.40784
    -1.94303
    -2.16109
    -2.03025
    -1.63774
    -1.88197
    -2.01281
    -1.73368
    -1.57668
    -1.14055
    -1.14055
    -1.48945
    -1.76857
    -1.62029
    -1.17544
    -1.09693
    -1.89941
    -1.99536
    -2.13493
    -1.69007
    -0.58230
     0.01957
    -0.96609
    -1.82091
    -1.82091
    -1.21905
    -0.50379
    -0.39040
    -0.05894
     0.36847
     0.62143
     0.96161
     1.14479
     1.24946
     1.24946
     1.08373
     1.35413
     1.75537
     1.96471
     1.74665
     1.56347
     1.17095
     1.32796
     1.37157
     1.23201
     1.24073
     1.10989
     1.08373
     1.15351
     1.12734
     1.00522
     0.76971
     0.83077
     0.90927
     1.00522
     0.78716
     0.66504
     0.30741
     0.79588
     0.95289
     0.69121
     0.57781
     0.68249
     0.49059
     0.54292
     0.65632
     0.49931
     0.56909
     0.62143
     0.83949
     0.60398
     0.60398
     0.83077
     0.47314
     0.60398
     0.69121
     0.65632
     0.55165
     0.67376
     0.59526
     0.62143
     0.67376
     0.68249
     0.63015
     0.71738
     0.79588
     0.54292
     0.58654
     0.55165
     0.37719
     0.43825
     0.66504
     0.77843
     0.55165
     0.56037
     0.75227
     0.79588
     0.90927
     0.75227
     0.63887
     0.49931
     0.75227
     0.97905
     0.76971
     0.83077
     0.63887
     0.60398
     0.90927
     0.83949
     0.63887
     0.44697
     0.22019
     0.36847
     0.27252
     0.19402
     0.13296
     0.23763
     0.07190
     0.08935
     0.08062
     0.27252
     0.03701
    -0.14616
    -0.05894
     0.23763
     0.21146
     0.31613
     0.11551
     0.21146
     0.27252
     0.41208
     0.35103
     0.19402
     0.27252
     0.03701
    -0.25084
    -0.41657
    -0.18106
    -0.12872
    -0.35551
    -0.37295
    -0.55613
    -0.93120
    -0.80036
    -0.82653
    -0.87014
    -1.13182
    -1.08821
    -0.63463
    -0.49507
    -0.36423
    -0.39912
    -0.34679
     0.02829
     0.53420
     0.56037
     0.35975
    -0.17233
    -0.17233
     0.10679
     0.10679
    -0.27700
    -0.91376
    -0.67825
    -1.00098
    -0.91376
    -0.66080
    -0.89631
    -1.04460
    -1.35861
    -1.51562
    -1.75985
    -1.74241
    -1.30628
    -1.20160
    -1.04460
    -0.92248
    -0.56485
    -0.27700
    -0.00660
    -0.13744
     0.15913
     0.17657
     0.15913
     0.34230
     0.24635
     0.32486
     0.15040
     0.40336
     0.85694
     1.02267
     0.93544
     0.92672
     1.07500
     1.15351
     1.12734
     0.97033
     1.24946
     1.07500
     1.17095
     1.16223
     1.21457
     1.22329
     1.15351
     1.11862
     1.61581
     1.60708
     1.59836
     1.57219
     1.43263
     1.52858
     1.73792
     1.71176
     1.64198
     1.49369
     1.23201
     1.19712
     1.64198
     1.43263
    -0.16361
    -0.30317
     0.47314
     0.10679
    -1.12310
    -0.62591
     0.78716
     0.14168
    -1.54179
    -2.35299
    -2.42277
    -1.32372
    -0.74803
    -0.58230
    -0.46018
    -0.10255
     0.04573
     0.16785
     0.42081
     0.02829
    -0.51252
    -0.66080
    -0.32934
     0.05446
     0.16785
     0.19402
     0.22019
    -0.05022
    -0.25084
    -0.59974
    -0.76547
    -1.09693
    -1.05332
    -0.95737
    -1.02715
    -0.59974
    -0.67825
    -0.52124
    -0.48635
    -0.40784
    -0.34679
    -0.32062
    -0.17233
    -0.29445
    -0.13744
    -0.01533
    -0.00660
    -0.03277
     0.01084
     0.02829
     0.00212
     0.15913
     0.44697
     0.09807
     0.22019
     0.15040
     0.15913
     0.15913
     0.26380
     0.53420
     0.43825
     0.30741
     0.22019
     0.31613
     0.45570
     0.33358
     0.31613
     0.37719
     0.35103
     0.28124
     0.28124
     0.42081
     0.25508
     0.39464
     0.32486
     0.36847
     0.46442
     0.35975
     0.27252
     0.13296
     0.28997
     0.33358
     0.34230
     0.22019
     0.40336
     0.08935
     0.13296
     0.38592
     0.41208
     0.11551
    -0.04149
     0.00212
     0.34230
     0.16785
     0.22019
    -0.04149
    -0.05894
    -0.02405
     0.03701
     0.25508
     0.34230
     0.42081
     0.21146
     0.22019
     0.38592
     0.24635
     0.21146
     0.22019
     0.04573
     0.26380
     0.29869
     0.39464
     0.37719
     0.18530
    -0.12000
    -0.18978
     0.06318
     0.35975
     0.15913
     0.35103
     0.01957
     0.09807
     0.04573
    -0.05894
    -0.42529
    -0.27700
    -0.10255
    -0.06766
     0.01084
    -0.00660
    -0.39912
    -0.41657
     0.03701
     0.01957
    -0.32062
    -0.08511
     0.30741
     0.27252
     0.48186
     0.31613
     0.49059
     0.76971
     0.77843
     0.90055
     0.56037
     0.78716
     0.93544
     0.75227
     0.65632
     0.56909
     0.42953
     0.38592
     0.20274
     0.13296
     0.26380
     0.11551
     0.24635
     0.43825
     0.61270
     0.62143
     0.29869
     0.24635
     0.31613
     0.23763
     0.38592
     1.04884
     0.90055
     0.64759
     0.88311
     1.02267
     0.90927
     0.81332
     0.63887
     0.44697
     0.69993
     0.53420
     0.47314
     0.42953
     0.23763
    -0.39040
    -0.40784
     0.69121
     1.51986
     0.68249
    -1.82091
    -4.46387
    -0.96609
     2.49679
     0.28997
    -0.79164
    -1.20160
    -0.80909
    -0.62591
    -0.38168
    -0.26828
    -0.21595
    -0.23339
    -0.00660
     0.29869
     0.17657
    -0.03277
     0.22019
     0.23763
     0.39464
     0.41208
     0.35103
     0.87438
     0.89183
     0.37719
    -0.22467
     0.04573
     0.35103
     0.02829
     0.10679
     0.06318
     0.15040
     0.06318
    -0.01533
    -0.22467
    -0.22467
    -0.73930
    -1.48945
    -1.86452
    -1.68135
    -1.26266
    -1.10565
    -1.07949
    -1.05332
    -1.37606
    -1.62901
    -1.35861
    -1.32372
    -1.61157
    -1.19288
    -0.73930
    -0.51252
    -0.20722
    -0.19850
     0.35975
     0.72610
     0.99650
     0.96161
     1.26690
     1.39774
     1.17095
     0.85694
     1.07500
     0.75227
     0.47314
     0.52548
     0.70865
     0.55165
     0.35975
    -0.08511
    -0.60846
    -0.96609
    -0.76547
    -0.80909
    -0.88759
    -1.00098
    -1.10565
    -1.07076
    -0.58230
    -0.28573
    -0.39040
    -0.59102
    -0.45146
    -0.30317
    -0.04149
     0.04573
    -0.00660
    -0.14616
     0.09807
     0.24635
     0.31613
     0.35975
     0.29869
     0.10679
    -0.12872
     0.25508
     0.28124
     0.25508
     0.15040
    -0.01533
    -0.06766
    -0.00660
    -0.25084
    -0.35551
    -0.54741
    -0.73930
    -0.73058
    -0.85270
    -1.03587
    -1.16671
    -1.34117
    -1.52434
    -1.45456
    -1.35861
    -1.52434
    -1.21033
    -1.32372
    -1.56795
    -1.41095
    -1.05332
    -0.71314
    -0.59102
    -0.61719
    -0.38168
    -0.05022
     0.21146
     0.29869
     0.82205
     0.97033
     1.04884
     1.10117
     1.53730
     1.45880
     1.45008
     1.39774
     1.31052
     1.24073
     1.34541
     1.46752
     1.51986
     1.31052
     1.32796
     0.85694
     0.68249
     0.63887
     0.80460
     0.79588
     1.04011
     1.25818
     1.40646
     1.31052
     1.41519
     1.22329
     1.04884
     1.06628
     1.30179
     1.31052
     1.24073
     0.77843
     0.73482
     1.11862
     0.92672
     0.67376
     0.40336
     0.39464
     0.25508
     0.27252
     0.01957
     0.16785
     0.26380
     0.02829
     0.42081
     0.42953
     0.05446
    -0.09383
    -0.12872
     0.76971
     0.63887
     0.50803
     0.50803
     0.52548
     0.15040
    -0.14616
    -0.21595
    -0.51252
     0.27252
     0.17657
     0.30741
     0.09807
    -0.01533
    -0.12000
    -0.21595
    -0.37295
    -0.10255
    -0.01533
    -0.01533
     0.02829
    -0.12872
     0.00212
    -0.07638
    -0.04149
     0.04573
     0.15040
    -0.00660
     0.27252
     0.10679
     0.08935
     0.07190
     0.13296
     0.15913
     0.10679
     0.06318
    -0.02405
    -0.00660
    -0.09383
    -0.03277
    -0.18978
    -0.13744
    -0.04149
     0.00212
    -0.08511
    -0.13744
    -0.20722
    -0.25956
    -0.59102
    -0.05022
    -0.12872
    -0.17233
    -0.14616
    -0.22467
    -0.15489
    -0.24211
    -0.12000
    -0.33806
    -0.13744
    -0.12872
    -0.24211
    -0.02405
    -0.20722
    -0.17233
    -0.29445
    -0.05022
     0.04573
    -0.09383
     0.05446
    -0.16361
    -0.18978
    -0.18106
     0.07190
    -0.00660
    -0.01533
    -0.01533
    -0.04149
     0.09807
     0.05446
     0.08062
    -0.20722
    -0.03277
     0.03701
     0.02829
     0.03701
     0.12424
    -0.00660
     0.05446
     0.15913
     0.16785
     0.31613
     0.24635
     0.01084
     0.18530
     0.06318
     0.27252
     0.26380
     0.08935
    -0.01533
     0.22019
    -0.03277
     0.01957
     0.02829
    -0.05022
    -0.52124
    -0.46018
    -0.59974
    -0.46890
    -0.63463
    -0.81781
    -1.03587
    -0.94865
    -0.87887
    -1.40222
    -1.40222
    -1.34117
    -1.34117
    -1.23649
    -1.28011
    -2.03025
    -2.27449
    -2.11748
    -1.48073
    -0.73058
    -0.25084
    -0.12000
    -0.35551
    -0.51252
    -0.22467
     0.20274
     0.65632
     1.19712
     1.42391
     2.05194
     2.89803
     3.46501
     3.84880
     4.28493
     4.20643
     3.01143
     1.08373
    -0.40784
    -1.90814
    -1.85580
     0.20274
     1.06628
     1.10989
     0.49931
    -1.78602
    -3.05952
    -2.90252
    -2.86763
    -2.50128
    -1.86452
    -1.83836
    -2.09131
    -1.05332
    -0.09383
    -0.66080
    -0.29445
     0.00212
    -0.44273
    -0.52124
    -0.91376
    -0.51252
    -0.21595
     0.56909
     1.10117
     1.86876
     1.45880
     0.11551
     0.15913
     2.47063
     2.99398
     1.86004
     0.47314
     2.13044
     2.83698
     2.96782
     2.83698
     2.37468
     1.61581
     1.24946
     1.00522
     0.81332
     0.49059
     0.42953
     0.29869
     0.45570
     0.54292
     0.14168
     0.21146
     0.31613
     0.37719
     0.09807
     0.35103
     0.40336
     0.07190
    -0.06766
    -0.07638
    -0.18106
    -0.04149
    -0.15489
    -0.14616
    -0.29445
     0.01957
    -0.00660
    -0.23339
    -0.08511
    -0.34679
    -0.38168
    -0.32934
    -0.13744
    -0.05894
    -0.20722
    -0.15489
    -0.07638
     0.02829
     0.00212
    -0.03277
     0.15913
     0.02829
     0.03701
     0.01957
     0.01957
     0.12424
     0.06318
    -0.02405
    -0.04149
     0.11551
     0.05446
    -0.08511
     0.03701
    -0.18978
    -0.14616
    -0.15489
    -0.12000
    -0.15489
    -0.06766
    -0.05022
    -0.23339
    -0.14616
    -0.04149
    -0.35551
    -0.18106
     0.00212
    -0.21595
    -0.28573
    -0.10255
    -0.12000
    -0.18106
    -0.04149
     0.19402
    -0.04149
     0.12424
    -0.03277
    -0.09383
    -0.12000
     0.02829
    -0.05022
     0.06318
     0.07190
     0.06318
    -0.17233
     0.00212
    -0.01533
     0.05446
    -0.14616
    -0.26828
    -0.16361
    -0.05022
     0.01084
    -0.18978
    -0.18106
    -0.24211
    -0.16361
    -0.07638
     0.19402
    -0.12872
    -0.12872
    -0.10255
     0.04573
    -0.00660
     0.04573
     0.01957
     0.14168
     0.07190
    -0.01533
    -0.08511
    -0.46018
    -0.62591
    -0.83525
    -0.59102
    -0.38168
    -0.32934
    -0.78292
    -0.88759
    -1.30628
    -1.96047
    -1.89069
    -1.82091
    -1.49817
    -1.54179
    -1.68135
    -1.90814
    -1.68135
    -1.14927
    -1.39350
    -1.55923
    -1.20160
    -0.98354
    -0.86142
    -0.73058
    -0.53868
    -0.08511
     0.42953
     0.68249
     0.91800
     1.42391
     1.82515
     2.25256
     2.47063
     2.58402
     2.73230
     2.95909
     2.69741
     2.34851
     1.72048
     1.52858
     1.71176
     2.01705
     1.92110
     0.57781
    -0.25956
    -0.18106
     0.08062
    -0.17233
     0.00212
    -0.29445
    -0.40784
    -0.54741
    -0.78292
     0.22019
     1.01395
     1.09245
     0.92672
     0.08062
     1.29307
     2.20895
     2.04322
     0.42953
     0.05446
    -0.08511
    -0.05022
    -0.69569
    -1.82963
    -0.79164
    -0.09383
     0.29869
    -0.89631
    -1.86452
    -2.35299
    -2.72806
    -2.86763
    -2.30066
    -1.41095
    -1.11438
    -0.99226
    -0.93120
    -0.71314
    -0.87887
    -0.93120
    -0.85270
    -0.81781
    -0.66080
    -0.31189
    -0.28573
    -0.38168
    -0.27700
    -0.12000
     0.00212
    -0.10255
     0.03701
     0.05446
     0.11551
     0.03701
     0.30741
     0.23763
     0.27252
     0.03701
     0.13296
     0.35103
     0.45570
     0.42081
     0.53420
     0.50803
     0.54292
     0.49931
     0.69993
     0.60398
     0.54292
     0.36847
     0.20274
     0.21146
     0.54292
     0.45570
     0.14168
    -0.10255
    -0.12000
    -0.36423
    -0.34679
    -0.43401
    -0.52124
    -0.46018
    -0.65208
    -0.83525
    -0.61719
    -0.53868
    -0.39912
    -0.48635
    -0.59974
    -0.80036
    -0.80036
    -0.42529
    -0.32934
    -0.46890
    -0.49507
    -0.39912
    -0.33806
    -0.25084
    -0.28573
    -0.35551
    -0.35551
    -0.22467
    -0.32062
    -0.01533
    -0.22467
    -0.30317
    -0.42529
    -0.06766
     0.28997
     0.30741
    -0.00660
     0.01957
     0.14168
     0.14168
     0.31613
     0.12424
     0.21146
     0.18530
     0.24635
     0.28997
     0.31613
     0.21146
     0.29869
    -0.00660
     0.15913
     0.26380
     0.21146
     0.05446
     0.07190
     0.01957
     0.27252
     0.11551
     0.16785
     0.09807
     0.15040
     0.27252
     0.18530
     0.23763
     0.22019
     0.23763
     0.56037
     0.67376
     0.61270
     0.74354
     0.89183
     1.04011
     1.20584
     1.20584
     1.03139
     0.71738
    -0.06766
    -0.87014
    -1.14927
    -1.31500
    -1.07949
    -1.13182
    -1.72496
    -2.11748
    -2.15237
    -2.39660
    -2.35299
    -2.52744
    -2.57106
    -2.19598
    -1.94303
    -1.49817
    -1.02715
    -0.49507
     0.06318
     0.34230
     0.68249
     0.82205
     0.83949
     1.27562
     1.34541
     1.36285
     1.18840
     1.18840
     1.46752
     1.36285
     1.15351
     1.11862
     1.03139
     1.05756
     0.99650
     1.04011
     1.17968
     0.86566
     0.74354
     1.07500
     1.17095
     1.43263
     1.59836
     1.50241
     0.91800
     0.50803
     0.03701
     0.99650
     0.82205
     0.99650
     1.00522
     1.00522
     0.67376
     0.54292
     0.09807
     0.04573
    -0.22467
    -0.02405
     0.17657
     0.41208
     0.16785
     0.34230
     0.48186
     0.57781
     0.86566
     0.49059
     0.72610
     0.77843
     1.01395
     1.29307
     1.31052
     1.40646
     1.51114
     1.99960
     2.89803
     2.98526
     2.75847
     0.42953
     0.36847
     1.27562
     1.88621
     1.55475
     0.24635
     0.06318
     0.37719
     0.15040
     0.01084
    -0.39912
    -0.71314
    -1.04460
    -1.35861
    -1.24522
    -1.20160
    -0.93120
    -0.68697
    -0.62591
    -0.47762
    -0.53868
    -0.44273
    -0.15489
    -0.14616
    -0.18106
    -0.14616
    -0.32934
    -0.12000
     0.09807
     0.09807
    -0.25084
    -0.18106
    -0.18978
    -0.29445
    -0.20722
    -0.43401
    -0.39912
    -0.60846
    -0.54741
    -0.61719
    -0.52996
    -0.35551
    -0.50379
    -0.65208
    -0.59974
    -0.63463
    -0.51252
    -0.59102
    -0.54741
    -0.75675
    -0.61719
    -0.54741
    -0.54741
    -0.29445
    -0.64335
    -0.49507
    -0.54741
    -1.22777
    -1.34117
    -0.89631
    -0.32062
    -0.32934
    -0.52996
    -0.43401
    -0.47762
    -0.46890
    -0.59102
    -0.43401
    -0.27700
    -0.03277
     0.04573
    -0.10255
    -0.05894
     0.08935
     0.17657
    -0.12000
    -0.02405
     0.22019
    -0.03277
    -0.01533
    -0.05022
    -0.13744
    -0.08511
    -0.33806
    -0.25084
    -0.03277
    -0.16361
    -0.44273
    -0.56485
    -0.38168
    -0.27700
    -0.53868
    -0.33806
    -0.17233
     0.01084
    -0.06766
     0.18530
     0.32486
     0.43825
     0.54292
     0.51676
     0.20274
     0.39464
     0.03701
    -0.07638
    -0.24211
     0.16785
     0.20274
    -0.00660
    -0.15489
    -0.85270
    -1.70752
    -1.85580
    -1.41095
    -1.02715
    -1.06204
    -1.21905
    -1.16671
    -1.02715
    -1.05332
    -1.02715
    -0.59102
    -0.30317
    -0.14616
    -0.10255
     0.38592
     0.51676
     0.50803
     0.75227
     0.76099
     0.46442
     0.44697
     0.63015
     0.77843
     0.90927
     0.66504
     0.67376
     0.61270
     0.50803
     0.40336
     0.37719
     0.32486
     0.32486
     0.23763
     0.20274
     0.08062
     0.01084
    -0.13744
     0.16785
     0.24635
     0.09807
     0.17657
     0.01957
    -0.04149
    -0.00660
     0.22019
     0.28124
     0.41208
     0.49931
     0.65632
     0.70865
     1.10117
     0.88311
     0.61270
     0.40336
     0.37719
     0.24635
     0.12424
    -0.25084
    -0.37295
    -0.46890
    -0.55613
    -0.68697
    -0.90503
    -0.85270
    -0.85270
    -1.21905
    -1.29755
    -1.21905
    -1.01843
    -0.89631
    -0.68697
    -0.46018
    -0.18978
    -0.04149
     0.07190
     0.40336
     0.48186
     0.48186
     0.40336
     0.63015
     0.62143
     0.44697
     0.59526
     0.59526
     0.63887
     0.55165
     0.29869
     0.31613
     0.28124
     0.38592
     0.21146
     0.18530
     0.01084
     0.05446
    -0.35551
     0.01084
    -0.00660
     0.01957
    -0.00660
    -0.01533
     0.08935
    -0.10255
    -0.18106
    -0.12872
     0.15040
     0.15040
     0.19402
     0.17657
     0.15040
     0.33358
     0.22891
     0.13296
     0.28124
     0.08935
     0.08935
     0.23763
     0.17657
     0.21146
     0.08935
    -0.12000
    -0.01533
     0.12424
     0.06318
     0.15040
    -0.00660
     0.08935
    -0.07638
     0.05446
     0.07190
     0.09807
     0.01957
     0.01084
     0.19402
     0.16785
     0.17657
    -0.05022
     0.03701
     0.14168
     0.28997
     0.01957
     0.08062
     0.08935
     0.15913
     0.19402
     0.33358
     0.42953
     0.39464
     0.39464
     0.65632
     0.96161
     1.31924
     1.19712
     0.97905
     0.46442
     0.39464
     0.71738
     0.83949
     0.70865
     0.63887
     0.35103
     0.18530
     0.13296
    -0.14616
    -0.35551
    -0.64335
    -0.47762
    -0.80909
    -0.74803
    -0.89631
    -0.67825
    -0.81781
    -0.68697
    -0.46018
    -0.54741
    -0.33806
    -0.40784
    -0.26828
     0.08935
    -0.08511
    -0.38168
    -0.60846
    -0.85270
    -0.66080
    -0.96609
    -1.05332
    -1.06204
    -0.78292
    -0.95737
    -1.34989
    -1.69879
    -1.90814
    -1.66390
    -1.52434
    -1.54179
    -2.12620
    -2.24832
    -2.07387
    -1.42839
    -1.02715
    -0.65208
    -1.21905
    -1.07949
    -0.65208
    -0.41657
    -0.39912
    -0.26828
    -0.17233
    -0.11127
     0.07190
     0.22891
     0.52548
     0.47314
     0.44697
     0.66504
     0.56037
     0.69121
     0.58654
     0.35975
     0.54292
     0.51676
     0.72610
     0.72610
     0.15913
     0.46442
     0.93544
     1.62453
     1.97344
     1.94727
     1.67687
     1.31052
     1.39774
     1.07500
     1.09245
     1.30179
     0.68249
     0.00212
     0.41208
     0.01084
    -0.18978
    -0.29445
    -1.01843
    -1.34117
    -1.04460
    -1.00098
    -1.20160
    -1.48073
    -1.17544
    -0.80909
    -0.37295
     0.02829
     0.43825
     0.67376
     0.89183
     1.08373
     1.24073
     1.56347
     1.76409
     1.98216
     2.36595
     2.51424
     2.40957
     2.51424
     2.23511
     2.36595
     2.33106
     2.17406
     2.03449
     1.94727
     1.46752
     0.53420
    -0.20722
    -0.47762
    -1.13182
    -1.80347
    -1.28883
    -1.16671
    -1.96047
    -2.54489
    -2.24832
    -2.27449
    -3.10314
    -3.28631
    -2.68445
    -2.33555
    -1.21033
    -0.67825
    -1.16671
    -0.80036
    -1.04460
    -0.62591
     0.22891
     0.43825
     0.17657
     0.06318
     0.06318
     0.06318
     0.07190
     0.09807
    -0.10255
     0.05446
    -0.03277
     0.18530
     0.04573
    -0.08511
    -0.14616
    -0.22467
    -0.19850
     0.02829
    -0.12872
    -0.09383
    -0.35551
    -0.41657
    -0.46018
    -0.35551
    -0.48635
    -0.43401
    -0.60846
    -0.50379
    -0.36423
    -0.36423
    -0.37295
    -0.45146
    -0.67825
    -0.34679
    -0.22467
    -0.30317
    -0.21595
    -0.14616
    -0.45146
    -0.05022
     0.01084
    -0.02405
    -0.07638
     0.08935
     0.05446
     0.01084
     0.18530
     0.01084
     0.06318
     0.15913
     0.37719
     0.46442
     0.28124
     0.30741
     0.22891
     0.44697
     0.26380
     0.27252
     0.31613
     0.53420
     0.39464
     0.34230
     0.36847
     0.25508
     0.26380
     0.38592
     0.58654
     0.63887
     0.65632
     0.86566
     0.92672
     1.16223
     1.30179
     1.36285
     0.96161
     0.75227
     0.64759
     0.94416
     1.07500
     1.02267
     0.93544
     0.51676
     0.66504
     0.45570
     0.17657
     0.06318
     0.10679
    -0.30317
    -0.25956
    -0.02405
    -0.05894
     0.03701
    -0.13744
    -0.48635
    -0.50379
    -0.56485
    -0.56485
    -1.07949
    -1.26266
    -1.25394
    -1.51562
    -1.82091
    -1.95175
    -2.11748
    -1.68135
    -1.47201
    -1.62029
    -1.48073
    -1.66390
    -1.76857
    -1.50690
    -1.47201
    -0.76547
    -0.25084
     0.21146
     0.68249
     0.99650
     0.76971
     0.84822
     0.97033
     1.11862
     1.10989
     1.52858
     1.69431
     1.79026
     1.84260
     1.75537
     1.68559
     1.63325
     1.72920
     1.46752
     1.70303
     2.33106
     2.27000
     2.57530
     1.79898
     0.63015
     0.76099
     1.45880
     1.33668
     1.61581
     1.32796
     0.96161
     0.78716
     0.98778
     0.68249
     0.44697
     0.53420
     0.78716
     1.04011
     0.78716
     1.04884
     0.87438
     0.80460
     0.78716
     0.94416
     0.69121
     0.53420
    -0.05022
    -0.55613
    -0.93992
    -1.53306
    -1.73368
    -1.55051
    -1.44584
    -1.48945
    -1.72496
    -1.66390
    -1.62901
    -2.00409
    -2.52744
    -2.57978
    -1.86452
    -1.08821
    -0.87887
    -0.84398
    -0.16361
    -0.01533
    -0.64335
    -0.96609
    -0.47762
    -0.62591
    -0.24211
    -0.05894
     0.15040
    -0.10255
    -0.23339
    -0.40784
    -0.68697
    -0.51252
    -0.19850
    -0.34679
    -0.12000
    -0.05022
    -0.17233
    -0.18106
    -0.01533
    -0.06766
    -0.41657
    -0.25956
    -0.33806
    -0.46890
    -0.37295
    -0.38168
    -0.41657
    -0.25084
    -0.26828
    -0.39040
    -0.39912
    -0.18106
     0.17657
     0.22019
     0.51676
     0.02829
    -1.33244
    -0.84398
     0.17657
     0.10679
     0.13296
     0.01084
     0.01957
    -0.05894
    -0.09383
    -0.17233
    -0.46018
    -0.21595
    -0.32934
    -0.25956
    -0.17233
    -0.07638
    -0.12872
    -0.12872
    -0.18106
     0.04573
    -0.20722
    -0.07638
    -0.08511
    -0.05022
     0.13296
     0.09807
     0.14168
     0.08935
     0.13296
     0.10679
     0.13296
     0.22019
     0.15913
     0.15913
     0.27252
     0.26380
     0.28124
     0.22019
     0.22019
     0.41208
     0.33358
     0.19402
     0.16785
     0.09807
     0.24635
     0.27252
    -0.00660
     0.28124
     0.19402
     0.23763
    -0.00660
     0.31613
     0.08935
     0.05446
     0.19402
     0.11551
     0.15040
     0.28997
     0.20274
     0.17657
     0.14168
     0.39464
     0.22891
     0.15913
     0.28124
     0.18530
     0.18530
     0.47314
     0.28124
     0.28124
     0.20274
     0.15040
     0.51676
     0.43825
     0.61270
     0.34230
     0.34230
     0.38592
     0.28997
     0.48186
     0.68249
     0.62143
     0.49931
     0.61270
     0.52548
     0.10679
    -0.22467
    -0.24211
    -0.50379
    -0.69569
    -0.71314
    -0.99226
    -0.98354
    -1.23649
    -1.22777
    -0.86142
    -0.52124
    -0.97482
    -1.52434
    -0.84398
    -0.29445
     0.37719
     0.22019
     0.02829
     0.04573
     0.37719
     0.63015
     1.20584
     1.30179
     1.30179
     1.23201
     1.24073
     1.02267
     0.96161
     1.04011
     0.95289
     0.96161
     1.28435
     1.16223
     1.11862
     1.03139
     1.47625
     1.22329
     1.25818
     1.44135
     1.39774
     1.59836
     1.91238
     2.24384
     2.36595
     2.15661
     1.41519
     1.37157
     1.87749
     1.79898
     1.93854
     2.12172
     2.26128
     2.13917
     1.79026
     1.18840
     0.60398
     0.38592
     0.55165
     0.58654
     1.15351
     0.99650
     0.28997
     0.05446
     0.42081
     0.15040
     0.05446
     0.05446
    -0.40784
    -0.31189
     0.35975
     0.00212
    -0.34679
    -0.73058
    -0.32062
    -0.76547
    -1.16671
    -1.73368
    -1.62029
    -0.99226
    -0.79164
    -1.83836
    -1.93430
    -1.87325
    -1.50690
    -1.44584
    -1.69879
    -2.78040
    -3.46077
    -3.15547
    -1.71624
    -1.07076
     0.20274
     0.08062
    -1.07949
    -1.54179
    -1.28883
    -0.97482
    -0.77419
    -0.52124
    -0.60846
     0.06318
     0.52548
     0.87438
     0.69993
     0.65632
     0.63015
     0.42081
     0.37719
     0.54292
     0.53420
     0.51676
     0.60398
     0.87438
     0.83077
     0.82205
     0.69993
     0.67376
     0.73482
     0.50803
     0.62143
     0.55165
     0.30741
     0.37719
     0.15913
     0.34230
     0.17657
     0.02829
     0.03701
     0.04573
     0.08062
    -0.25084
    -0.19850
    -0.24211
     0.28997
     0.37719
    -1.25394
    -1.10565
    -0.33806
    -0.27700
    -0.45146
    -0.40784
    -0.34679
    -0.64335
    -0.86142
    -0.75675
    -0.63463
    -0.63463
    -0.72186
    -0.78292
    -0.54741
    -0.46890
    -0.33806
    -0.21595
    -0.52124
    -0.33806
    -0.52124
    -0.32934
    -0.18106
    -0.24211
    -0.27700
    -0.23339
    -0.12872
    -0.19850
    -0.14616
    -0.07638
    -0.10255
    -0.12000
    -0.00660
     0.07190
     0.09807
     0.08935
    -0.04149
    -0.05894
     0.28997
     0.31613
     0.19402
     0.27252
     0.06318
     0.26380
     0.27252
     0.15913
     0.20274
     0.08062
     0.28997
     0.05446
     0.21146
     0.14168
     0.00212
     0.01957
     0.06318
     0.08062
    -0.05022
    -0.08511
     0.11551
     0.05446
     0.03701
     0.09807
    -0.01533
     0.02829
     0.10679
     0.22891
     0.07190
     0.21146
     0.06318
    -0.18978
     0.15913
     0.34230
     0.29869
     0.25508
     0.23763
     0.30741
     0.31613
     0.48186
     0.50803
     0.39464
     0.69121
     0.97033
     0.96161
     1.23201
     1.34541
     1.19712
     1.11862
     1.17968
     1.12734
     0.90055
     1.12734
     1.43263
     1.07500
     1.07500
     0.82205
     0.94416
     0.62143
    -0.66952
    -1.69007
    -1.56795
    -1.26266
    -1.13182
    -1.48945
    -1.25394
    -1.48945
    -2.24832
    -2.32682
    -2.48383
    -1.99536
    -1.38478
    -0.70441
    -0.93120
    -0.90503
    -0.39040
     0.29869
     0.27252
     1.04011
     1.16223
     0.49931
     0.86566
     2.01705
     1.60708
     1.41519
     1.04011
     1.40646
     1.49369
     1.24946
     0.83077
     0.95289
     0.61270
     0.98778
     0.56909
     0.16785
     0.26380
     0.22891
     0.02829
     0.08062
     0.03701
    -0.52124
    -0.95737
    -1.28011
    -1.41967
    -2.24832
    -2.37044
    -1.64646
    -1.37606
    -1.33244
    -0.79164
    -0.80036
    -0.87887
    -0.95737
    -0.72186
    -0.03277
     0.33358
     0.61270
     1.16223
     1.27562
     1.65942
     1.88621
     1.77281
     1.76409
     1.73792
     1.38030
     1.21457
     0.93544
     0.75227
     0.28997
    -0.22467
    -0.42529
    -0.44273
    -0.56485
    -0.85270
    -0.94865
    -1.07076
    -1.04460
    -1.36733
    -1.20160
    -1.28011
    -1.30628
    -1.15799
    -0.88759
    -0.87014
    -0.77419
    -0.88759
    -0.66080
    -0.50379
    -0.38168
    -0.42529
    -0.33806
    -0.05894
    -0.18106
     0.00212
    -0.03277
     0.12424
     0.11551
     0.21146
     0.30741
     0.49931
     0.40336
     0.22891
     0.47314
     0.67376
     0.71738
     0.56037
     0.26380
     0.28997
    -0.00660
     0.22891
     0.84822
     0.22019
    -1.17544
    -0.12000
     0.01084
    -0.03277
    -0.13744
    -0.42529
    -0.60846
    -0.50379
    -0.43401
    -0.56485
    -0.38168
    -0.25084
    -0.49507
    -0.25084
    -0.23339
     0.00212
    -0.12000
    -0.02405
    -0.13744
    -0.02405
     0.28997
     0.01084
     0.04573
     0.02829
     0.23763
     0.19402
     0.21146
     0.28124
     0.31613
     0.29869
     0.31613
     0.20274
     0.41208
     0.40336
     0.52548
     0.38592
     0.52548
     0.46442
     0.34230
     0.72610
     0.48186
     0.52548
     0.36847
     0.66504
     0.47314
     0.56037
     0.45570
     0.39464
     0.34230
     0.57781
     0.42081
     0.26380
     0.27252
     0.23763
     0.23763
    -0.07638
    -0.01533
     0.16785
    -0.07638
     0.07190
     0.32486
     0.13296
     0.32486
     0.35975
    -0.18978
    -0.07638
     0.35103
     0.62143
     0.62143
     0.87438
     0.96161
     1.33668
     1.75537
     2.12172
     2.04322
     1.99960
     1.54603
     1.10117
     0.85694
     0.78716
     1.31924
     1.56347
     1.65070
     0.97033
     0.03701
    -0.80036
    -2.14365
    -2.52744
    -2.21343
    -2.54489
    -2.65828
    -2.83274
    -3.57416
    -4.38537
    -5.56292
    -5.57164
    -5.50186
    -5.47569
    -5.35358
    -4.88256
    -4.00157
    -3.99285
    -2.78912
    -1.83836
    -1.65518
    -0.53868
     0.49059
     1.03139
     0.77843
     0.56037
     1.51986
     2.47063
     3.05504
     3.32544
     3.37778
     3.15099
     2.50552
     2.06066
     1.89493
     1.53730
     0.88311
     0.90927
     0.48186
     0.18530
     0.31613
     0.30741
     0.20274
     0.49931
     0.06318
     0.42081
     0.43825
     0.32486
     0.30741
     0.25508
     0.13296
     0.16785
    -0.12872
     0.22891
     0.06318
     0.00212
    -0.01533
    -0.05022
    -0.04149
    -0.01533
    -0.12000
    -0.04149
    -0.08511
    -0.05894
    -0.15489
    -0.12000
    -0.11127
    -0.14616
    -0.20722
    -0.17233
     0.09807
    -0.19850
    -0.13744
    -0.12000
     0.01957
    -0.16361
    -0.28573
    -0.12000
     0.06318
     0.13296
     0.15913
    -0.08511
     0.15040
     0.25508
     0.30741
     0.08062
     0.31613
     0.27252
     0.29869
     0.42953
     0.69121
     0.67376
     0.45570
     0.39464
     0.58654
     0.69121
     0.66504
     0.51676
     0.45570
     0.31613
     0.35103
     0.18530
     0.36847
     0.13296
     0.07190
     0.28997
     0.30741
     0.31613
    -0.05022
     0.02829
    -0.16361
    -0.25084
    -0.14616
     0.08062
     0.56909
     1.64198
     1.04011
    -2.80657
    -0.99226
     0.20274
     0.23763
     0.35975
     0.14168
    -0.00660
    -0.17233
    -0.46890
    -0.54741
    -0.40784
    -0.34679
    -0.42529
    -0.18106
    -0.20722
    -0.12872
    -0.12872
     0.12424
     0.16785
    -0.33806
    -0.53868
    -0.15489
    -0.07638
     0.13296
    -0.25084
    -0.17233
    -0.27700
    -0.08511
    -0.05022
    -0.24211
    -0.44273
    -0.19850
    -0.26828
    -0.19850
     0.06318
     0.03701
    -0.00660
    -0.09383
     0.08062
     0.12424
     0.22891
     0.07190
     0.21146
     0.29869
     0.37719
     0.43825
     0.23763
     0.42953
     0.22019
     0.22019
     0.52548
     0.34230
     0.26380
     0.19402
     0.35975
     0.52548
     0.82205
     0.62143
     0.63887
     0.88311
     0.76099
     0.75227
     0.66504
     0.53420
     0.08062
    -0.74803
    -1.24522
    -1.68135
    -2.39660
    -2.53617
    -2.10003
    -1.79474
    -1.93430
    -2.55361
    -2.98102
    -3.01591
    -3.05952
    -3.30376
    -3.01591
    -2.96358
    -2.08259
    -1.69007
    -0.74803
    -0.16361
    -0.38168
    -0.47762
    -0.09383
    -0.17233
     0.08935
     0.34230
    -0.04149
    -0.06766
     0.03701
     0.12424
     0.10679
    -0.07638
    -0.53868
    -0.38168
    -0.61719
    -0.74803
    -0.59974
    -0.29445
     0.08935
     0.46442
     0.39464
     0.30741
     0.56037
     0.87438
     1.09245
     1.27562
     1.59836
     1.78154
     1.79898
     1.88621
     2.04322
     2.22639
     2.17406
     1.90365
     1.52858
     1.56347
     1.45008
     1.38902
     1.10117
     0.91800
     0.89183
     0.70865
     0.69121
     0.65632
     0.79588
     0.99650
     0.79588
     0.86566
     0.87438
     0.76971
     0.69993
     0.80460
     0.75227
     0.87438
     0.70865
     0.78716
     0.65632
     0.56037
     0.69993
     0.63015
     0.35103
     0.50803
     0.50803
     0.69993
     0.85694
     0.82205
     0.98778
     0.78716
     0.93544
     1.16223
     1.05756
     0.77843
     0.47314
     0.57781
     0.74354
     0.65632
     0.61270
     0.15913
    -0.05894
    -0.36423
    -0.12000
    -0.25956
    -0.74803
    -1.01843
    -1.20160
    -0.97482
    -0.93120
    -1.03587
    -1.01843
    -1.07076
    -0.87014
    -1.01843
    -0.90503
    -0.87887
    -1.01843
    -1.02715
    -0.77419
    -0.59974
    -0.58230
    -0.51252
    -0.73058
    -1.35861
    -1.55051
    -0.90503
    -0.73930
    -0.88759
    -0.74803
    -0.93992
    -0.86142
    -0.90503
    -0.91376
    -1.20160
    -0.97482
    -0.71314
    -0.59974
    -0.67825
    -0.46018
    -0.46890
    -0.39912
    -0.28573
    -0.33806
    -0.28573
    -0.24211
    -0.27700
    -0.32062
    -0.24211
    -0.11127
    -0.33806
    -0.35551
    -0.05022
    -0.06766
    -0.18978
    -0.31189
    -0.12872
    -0.36423
    -0.07638
    -0.15489
    -0.12872
    -0.07638
    -0.04149
    -0.09383
     0.00212
     0.05446
    -0.17233
    -0.28573
     0.08935
     0.11551
     0.10679
     0.08062
     0.09807
     0.05446
     0.04573
     0.20274
     0.31613
     0.42081
     0.35103
     0.60398
     0.75227
     1.04011
     0.76099
     0.21146
    -0.10255
    -0.25956
    -0.67825
    -0.61719
    -0.55613
    -1.05332
    -1.19288
    -1.10565
    -1.46328
    -1.67263
    -1.84708
    -2.11748
    -2.18726
    -1.76857
    -1.89941
    -2.06514
    -1.31500
    -0.86142
    -1.08821
    -0.55613
    -0.26828
     0.06318
     0.22019
     0.22891
     0.31613
     0.33358
     0.49931
     0.38592
     0.58654
     0.73482
     0.76099
     0.70865
     0.45570
     0.75227
     0.85694
     0.66504
     0.57781
     0.63015
     0.48186
     0.49931
     0.57781
     0.70865
     0.70865
     0.56037
     0.61270
     0.55165
     0.68249
     0.60398
     0.42081
     0.68249
     0.72610
     0.37719
     0.69993
     0.78716
     0.87438
     0.88311
     0.83949
     0.78716
     0.49059
     0.28997
     0.36847
     0.44697
     0.35103
     0.10679
    -0.11127
     0.06318
    -0.04149
    -0.19850
    -0.21595
    -0.25084
    -0.51252
    -0.64335
    -0.53868
    -0.62591
    -0.59102
    -0.18978
    -0.35551
    -0.46018
    -0.26828
    -0.15489
    -0.08511
    -0.32934
     0.02829
     0.01957
    -0.07638
     0.12424
    -0.12872
    -0.20722
    -0.01533
     0.08935
     0.15040
     0.08062
     0.13296
     0.17657
     0.08935
     0.29869
     0.29869
     0.11551
     0.40336
     0.51676
     0.35103
     0.49059
     0.63015
     0.68249
     0.68249
     0.72610
     0.83949
     0.67376
     0.96161
     0.93544
     0.97905
     0.60398
     0.67376
     0.32486
     0.23763
     0.24635
     0.08935
    -0.22467
    -0.23339
    -0.08511
    -0.54741
    -0.89631
    -1.21033
    -0.59102
    -0.64335
    -0.80036
    -1.07076
    -0.91376
    -0.69569
    -0.51252
    -0.38168
     0.00212
    -0.16361
    -0.30317
     0.35975
     0.89183
    -0.30317
    -1.14927
    -0.28573
     0.19402
     0.26380
     0.16785
    -0.39040
    -0.42529
    -0.59102
    -0.47762
    -0.65208
    -0.64335
    -0.66080
    -0.83525
    -0.71314
    -0.52996
    -0.50379
    -0.58230
    -0.52996
    -0.39912
    -0.10255
    -0.00660
     0.01084
     0.15040
     0.33358
     0.34230
     0.86566
     0.98778
     1.11862
     1.02267
     0.85694
     0.85694
     0.58654
     0.56037
     0.57781
     0.83949
     0.70865
     0.58654
     0.41208
     0.28124
     0.15913
     0.13296
     0.22891
     0.25508
     0.50803
     0.57781
     0.49931
     0.48186
     0.80460
     0.84822
     0.69121
     0.32486
     0.16785
    -0.66080
    -1.17544
    -1.63774
    -1.76857
    -1.58540
    -1.75985
    -2.07387
    -1.91686
    -2.26576
    -3.16420
    -3.30376
    -3.44332
    -3.50438
    -2.99847
    -2.21343
    -1.56795
    -1.38478
    -1.01843
    -0.91376
    -0.96609
    -0.72186
    -0.45146
    -0.25956
    -0.06766
     0.23763
     0.16785
     0.32486
     0.37719
     0.45570
     0.37719
     0.48186
     0.61270
     0.42953
     0.88311
     0.77843
     0.86566
     0.79588
     0.64759
     0.63015
     0.90927
     1.04884
     0.70865
     0.87438
     0.82205
     0.85694
     0.95289
     0.90927
     0.99650
     0.84822
     1.16223
     1.52858
     1.91238
     2.11300
     2.43573
     2.55785
     2.85442
     3.85752
     4.45066
     4.10176
     3.00271
     0.71738
    -1.31500
    -2.60595
     0.34230
     2.51424
     1.92982
     0.04573
    -0.73058
    -1.96920
    -2.37916
    -3.01591
    -3.29504
    -2.47511
    -2.16982
    -1.57668
    -0.79164
    -0.30317
     0.01084
     0.29869
     0.64759
     0.62143
     0.95289
     0.97033
     1.07500
     0.97033
     0.84822
     0.71738
     0.70865
     0.78716
     0.39464
     0.22891
     0.15913
     0.08062
    -0.17233
    -0.15489
    -0.37295
    -0.60846
    -0.50379
    -0.47762
    -0.52124
    -0.70441
    -0.80909
    -0.66952
    -0.68697
    -0.61719
    -0.28573
    -0.39912
    -0.54741
    -0.37295
    -0.18978
    -0.27700
    -0.35551
    -0.26828
    -0.20722
    -0.17233
     0.01084
    -0.21595
    -0.01533
    -0.22467
    -0.32062
    -0.17233
     0.10679
    -0.07638
    -0.18978
    -0.09383
    -0.12872
    -0.19850
    -0.04149
    -0.14616
    -0.08511
     0.03701
     0.12424
     0.09807
    -0.10255
     0.13296
     0.04573
    -0.17233
     0.28997
     0.31613
     0.08935
    -0.01533
     0.08062
     0.09807
     0.18530
     0.23763
     0.20274
     0.40336
     0.49931
     0.36847
    -0.27700
     0.19402
     0.37719
    -0.17233
    -0.27700
    -0.22467
     0.21146
     0.14168
     0.24635
     0.22891
     0.08935
    -0.12872
    -0.24211
    -0.10255
    -0.18106
    -0.36423
    -0.38168
    -0.29445
    -0.19850
    -0.45146
    -0.46018
    -0.24211
    -0.53868
    -0.73930
    -0.57357
    -0.57357
    -0.77419
    -1.14927
    -1.28011
    -0.99226
    -0.72186
    -0.48635
    -0.18106
    -0.20722
    -0.25956
    -0.40784
    -0.32062
    -0.06766
    -0.17233
    -0.30317
    -0.12872
    -0.43401
    -0.18978
     0.12424
    -0.17233
    -0.12872
    -0.24211
    -0.27700
    -0.12872
    -0.47762
    -0.66080
    -0.73930
    -0.73058
    -0.19850
    -0.18978
    -0.09383
    -0.08511
    -0.08511
    -0.06766
     0.12424
     0.12424
     0.22019
     0.65632
     0.63015
     0.31613
     0.28997
     0.31613
     0.48186
     0.40336
     0.45570
     0.38592
     0.34230
     0.68249
     0.73482
     0.90055
     1.20584
     1.15351
     1.25818
     1.18840
     0.47314
     0.50803
     0.47314
     0.34230
     0.02829
    -0.25084
    -0.56485
    -0.15489
    -0.28573
    -0.70441
    -1.05332
    -1.65518
    -1.90814
    -1.58540
    -1.77730
    -1.79474
    -1.52434
    -1.22777
    -1.37606
    -1.00971
    -0.81781
    -0.38168
    -0.43401
    -0.09383
     0.19402
     0.68249
     0.86566
     0.69993
     0.74354
     0.71738
     0.82205
     0.45570
     1.04011
     2.01705
     2.13044
     2.61891
     2.66252
     1.31924
    -0.83525
     0.01957
     1.44135
    -0.30317
    -1.26266
    -0.57357
     0.84822
     1.23201
     0.16785
    -0.59102
    -1.08821
    -1.30628
    -1.18416
    -0.80909
    -0.43401
    -0.18106
    -0.23339
     0.36847
     0.59526
     0.75227
     0.68249
     0.67376
     0.63887
     0.44697
     0.60398
     0.56037
     0.44697
     0.27252
     0.21146
     0.32486
    -0.07638
    -0.02405
    -0.05022
    -0.11127
     0.04573
     0.04573
    -0.14616
    -0.31189
    -0.45146
    -0.41657
    -0.34679
    -0.32934
    -0.25084
    -0.25084
    -0.32934
    -0.25956
    -0.33806
    -0.27700
    -0.36423
    -0.37295
    -0.07638
    -0.10255
     0.00212
     0.02829
    -0.08511
     0.01084
     0.12424
    -0.03277
     0.23763
     0.10679
     0.33358
     0.28997
     0.12424
     0.37719
     0.29869
     0.18530
     0.25508
     0.45570
     0.40336
     0.51676
     0.35103
     0.32486
     0.20274
     0.26380
     0.59526
     0.46442
     0.34230
     0.41208
     0.39464
     0.54292
     0.49059
     0.41208
     0.58654
     0.55165
     0.60398
     0.62143
     0.54292
     0.58654
     0.50803
     0.63015
     0.83949
     0.90927
     0.99650
     1.20584
     1.40646
     1.62453
     1.07500
     0.46442
     0.19402
     0.68249
     0.74354
     0.85694
     0.45570
    -0.06766
    -0.58230
    -1.14055
    -1.48945
    -1.49817
    -1.77730
    -1.71624
    -1.96920
    -1.77730
    -2.10876
    -2.22215
    -2.51872
    -2.14365
    -1.87325
    -1.65518
    -1.41095
    -1.10565
    -0.92248
    -0.76547
    -0.73930
    -0.49507
    -0.30317
    -0.30317
    -0.07638
    -0.13744
     0.24635
     0.10679
    -0.27700
     0.30741
     0.02829
    -0.01533
     0.21146
     0.14168
     0.21146
     0.26380
     0.27252
     0.28997
     0.42081
     0.49931
     0.42081
     0.51676
     0.60398
     0.72610
     0.56037
     0.55165
     0.87438
     0.97033
     1.01395
     1.09245
     0.99650
     0.95289
     1.02267
     0.85694
     1.01395
     1.25818
     1.02267
     1.02267
     1.02267
     1.01395
     0.91800
     0.85694
     1.01395
     0.88311
     0.64759
     0.70865
     0.62143
     0.81332
     0.80460
     0.89183
     0.78716
     0.77843
     0.42081
     0.22891
     0.31613
     0.42953
     0.71738
     0.68249
     0.68249
     0.62143
     0.83077
    -0.39040
    -0.93120
     0.19402
    -0.05022
    -0.53868
    -0.93992
    -0.57357
    -0.90503
    -1.55923
    -1.95175
    -1.59412
    -0.69569
    -0.40784
    -0.21595
    -0.03277
     0.13296
     0.42953
     0.54292
     0.83949
     1.61581
     1.34541
     1.78154
     2.02577
     1.77281
     1.02267
     1.06628
     1.54603
     1.57219
     1.10989
     0.68249
     0.44697
    -0.11127
    -0.46018
    -0.66080
    -0.68697
    -0.80036
    -0.74803
    -0.70441
    -0.47762
    -0.38168
    -0.18978
    -0.23339
    -0.39040
    -0.22467
    -0.20722
    -0.24211
     0.05446
    -0.05894
    -0.25084
    -0.17233
    -0.13744
    -0.08511
    -0.08511
    -0.12872
    -0.15489
     0.03701
     0.08935
     0.03701
    -0.14616
    -0.02405
     0.13296
    -0.13744
     0.01084
     0.19402
    -0.06766
     0.06318
     0.03701
     0.06318
    -0.00660
    -0.18978
    -0.02405
     0.01957
     0.04573
     0.08935
    -0.00660
     0.01084
     0.08935
     0.00212
     0.16785
     0.23763
     0.22019
     0.21146
     0.50803
     0.56037
     0.99650
     0.91800
     0.68249
     0.55165
     0.95289
     0.90055
     0.39464
    -0.32934
    -1.07076
    -1.70752
    -2.22215
    -1.95175
    -1.82963
    -1.70752
    -1.69879
    -2.12620
    -2.71062
    -3.01591
    -3.39971
    -3.52182
    -3.09441
    -2.55361
    -2.17854
    -1.93430
    -1.49817
    -1.02715
    -0.97482
    -0.50379
    -0.53868
    -0.59974
    -0.66080
    -0.49507
    -0.24211
    -0.39912
    -0.24211
    -0.06766
    -0.05022
     0.22019
     0.10679
     0.00212
     0.08935
     0.08935
    -0.09383
    -0.02405
     0.09807
    -0.12000
     0.08062
     0.01957
    -0.02405
    -0.18978
    -0.22467
    -0.65208
    -0.44273
    -0.26828
    -0.25084
    -0.20722
    -0.35551
    -0.55613
    -0.60846
    -0.48635
    -0.25084
    -0.10255
    -0.15489
    -0.05894
     0.15913
     0.21146
    -0.03277
     0.06318
     0.02829
     0.31613
     0.33358
     0.52548
     0.42081
     0.22019
     0.28997
     0.22891
     0.41208
     0.31613
     0.24635
     0.06318
     0.27252
     0.23763
     0.16785
     0.07190
    -0.13744
     0.12424
     0.17657
     0.08935
    -0.01533
    -0.14616
    -0.14616
    -0.20722
     0.04573
     0.03701
    -0.18978
    -0.01533
    -0.12872
     0.01957
     0.05446
    -0.17233
     0.03701
    -0.10255
     0.31613
     0.29869
     0.16785
     0.08062
     0.00212
    -0.06766
     0.07190
     0.36847
     0.16785
    -0.15489
    -0.10255
     0.10679
    -0.05894
    -0.02405
    -0.09383
    -0.12000
    -0.12872
    -0.05894
    -0.12000
    -0.07638
     0.13296
     0.06318
     0.08935
     0.69121
     0.53420
     0.47314
     0.56909
     0.85694
     0.90055
     0.78716
     0.43825
    -0.03277
    -0.66080
    -0.95737
    -1.29755
    -1.49817
    -1.30628
    -0.92248
    -1.12310
    -1.09693
    -1.05332
    -1.28011
    -1.05332
    -1.04460
    -1.15799
    -0.87014
    -0.47762
    -0.00660
     0.49059
     0.86566
     1.17095
     1.23201
     0.88311
     0.91800
     0.68249
     0.69993
     0.75227
     0.46442
     0.15040
     0.08062
     0.41208
     0.69121
     0.87438
     1.23201
     1.53730
     0.83949
     0.22891
     0.01957
     1.13606
     1.34541
     0.13296
    -0.34679
     0.13296
    -0.22467
    -0.26828
    -0.56485
    -1.10565
    -1.98664
    -2.30938
    -3.44332
    -4.09752
    -3.42588
    -3.04208
    -2.73679
    -2.12620
    -1.74241
    -2.04770
    -2.77168
    -4.23708
    -4.55982
    -3.19909
    -2.34427
    -1.09693
    -0.52124
    -0.90503
    -1.24522
    -1.45456
    -1.43711
    -1.23649
    -0.75675
    -0.62591
    -0.21595
    -0.20722
     0.00212
     0.05446
     0.30741
     0.16785
     0.13296
     0.15913
     0.51676
     0.35103
     0.18530
     0.26380
     0.01957
    -0.00660
     0.09807
    -0.00660
     0.05446
    -0.04149
    -0.18978
    -0.12872
     0.13296
     0.08062
     0.11551
    -0.00660
     0.07190
     0.19402
     0.12424
     0.23763
     0.21146
     0.23763
     0.27252
     0.35103
     0.34230
     0.30741
     0.22891
     0.27252
     0.46442
     0.41208
     0.24635
     0.42953
     0.35975
     0.35975
     0.48186
     0.63015
     0.47314
     0.49931
     0.41208
     0.56037
     0.56037
     0.60398
     0.38592
     0.35975
     0.47314
     0.60398
     0.59526
     0.40336
     0.32486
     0.35975
     0.41208
     0.35975
     0.35975
     0.18530
     0.25508
     0.26380
     0.22891
     0.10679
     0.16785
    -0.02405
     0.22019
     0.33358
     0.01957
     0.15040
     0.02829
     0.03701
     0.08935
     0.08062
     0.26380
     0.15913
     0.17657
     0.18530
     0.29869
     0.16785
     0.28997
     0.10679
     0.17657
     0.39464
     0.30741
     0.33358
     0.34230
     0.27252
     0.28997
     0.29869
     0.42953
     0.36847
     0.22019
     0.23763
     0.20274
     0.19402
     0.41208
     0.07190
     0.00212
     0.19402
     0.26380
     0.17657
     0.20274
     0.12424
    -0.04149
    -0.01533
     0.01957
     0.10679
     0.10679
     0.06318
    -0.11127
     0.20274
     0.19402
    -0.24211
    -0.52124
     0.21146
     0.25508
     0.13296
    -0.13744
    -0.04149
    -0.11127
    -0.15489
     0.14168
    -0.02405
     0.03701
     0.11551
    -0.00660
     0.04573
     0.14168
     0.12424
     0.05446
     0.04573
     0.18530
     0.17657
     0.02829
     0.17657
     0.03701
    -0.09383
     0.07190
    -0.03277
     0.16785
     0.11551
     0.01957
     0.02829
     0.01957
     0.11551
     0.01084
    -0.06766
     0.17657
     0.15913
    -0.17233
     0.04573
     0.01084
    -0.05022
    -0.24211
    -0.23339
    -0.29445
    -0.37295
    -0.36423
    -0.52124
    -0.28573
    -0.18978
    -0.23339
    -0.45146
    -0.33806
    -0.04149
     0.21146
     0.63887
     1.34541
     1.97344
     2.33979
     1.86876
     0.67376
     0.14168
    -0.56485
    -1.18416
    -0.87887
    -0.13744
     0.19402
     0.34230
    -0.63463
    -1.52434
    -1.99536
    -2.75423
    -3.00719
    -3.62650
    -4.02774
    -3.95796
    -3.32993
    -2.28321
    -1.54179
    -1.16671
    -1.17544
    -1.46328
    -1.62029
    -1.53306
    -0.94865
    -0.07638
     0.53420
     1.65942
     2.25256
     2.82825
     2.85442
     1.55475
     2.11300
     2.83698
     2.94165
     2.11300
     1.48497
     0.49059
     0.67376
     1.04011
     0.95289
     0.42953
     0.35103
     0.15913
    -0.72186
    -2.21343
    -4.47259
    -2.77168
    -1.83836
    -1.48073
    -1.32372
    -1.51562
    -1.65518
    -1.77730
    -1.85580
    -1.75113
    -1.93430
    -1.58540
    -1.43711
    -1.37606
    -1.35861
    -1.15799
    -1.18416
    -1.18416
    -1.07949
    -1.00971
    -0.90503
    -0.77419
    -0.87887
    -0.94865
    -0.66952
    -0.61719
    -0.68697
    -0.60846
    -0.46018
    -0.53868
    -0.48635
    -0.32062
    -0.21595
    -0.19850
    -0.22467
    -0.13744
     0.08935
     0.26380
     0.51676
     0.80460
     0.65632
     0.39464
     0.01957
     0.22019
     0.73482
     0.81332
     0.51676
     0.23763
    -0.03277
     0.02829
    -0.06766
    -0.12000
    -0.42529
    -0.24211
    -0.05894
    -0.40784
    -0.52124
    -0.64335
    -0.77419
    -0.58230
    -0.50379
    -0.28573
    -0.56485
    -0.46890
    -0.33806
    -0.44273
    -0.53868
    -0.27700
    -0.34679
    -0.12000
    -0.34679
    -0.18106
    -0.13744
    -0.26828
    -0.35551
    -0.39040
    -0.12000
     0.02829
     0.07190
     0.23763
     0.12424
     0.22891
    -0.21595
    -0.29445
    -0.38168
    -0.23339
    -0.11127
    -0.39912
    -0.33806
    -0.58230
    -0.60846
    -0.99226
    -0.74803
    -0.75675
    -1.21033
    -1.34117
    -1.10565
    -1.20160
    -0.54741
    -0.53868
    -0.59102
    -0.39040
    -0.23339
    -0.34679
    -0.33806
    -0.30317
     0.11551
    -0.09383
     0.10679
     0.79588
     0.45570
    -0.52124
    -0.69569
    -0.52996
    -1.07949
    -1.57668
    -1.69879
    -1.31500
    -0.76547
    -0.01533
    -0.73930
    -1.28011
    -1.27138
    -0.86142
    -0.69569
    -0.12872
     0.22019
     0.27252
     0.39464
     0.76099
     0.97033
     1.15351
     1.13606
     1.27562
     1.17968
     0.75227
     0.68249
     0.36847
     0.22019
     0.00212
    -0.39040
    -0.18106
    -0.21595
    -0.25084
    -0.29445
    -0.32934
    -0.59974
    -1.11438
    -1.34989
    -1.09693
    -0.77419
    -1.04460
    -1.39350
    -1.27138
    -1.37606
    -1.91686
    -2.11748
    -1.87325
    -1.63774
    -1.57668
    -1.87325
    -1.83836
    -1.56795
    -1.53306
    -1.32372
    -1.21905
    -0.81781
    -0.41657
    -0.18978
    -0.25956
    -0.02405
     0.15913
     0.61270
     0.73482
     1.10989
     1.04011
     0.83949
     0.95289
     1.06628
     1.11862
     1.09245
     0.95289
     1.03139
     1.05756
     1.11862
     1.03139
     0.90055
     0.88311
     0.86566
     0.76971
     1.13606
     1.02267
     0.86566
     0.51676
     0.63887
     0.78716
     0.90055
     0.77843
     0.81332
     0.64759
     0.63887
     0.63015
     0.75227
     0.71738
     0.83949
     0.95289
     1.05756
     1.05756
     0.82205
     0.79588
     0.80460
     0.90927
     1.04884
     0.96161
     0.94416
     0.88311
     0.93544
     0.90927
     1.07500
     0.97033
     1.17968
     1.47625
     1.50241
     2.33979
     2.95909
     3.28183
     3.13355
     2.25256
     1.68559
     2.47063
     2.95037
     2.79336
     2.62763
     2.57530
     2.08683
     1.57219
     1.31052
     0.63015
     0.29869
    -0.06766
    -0.23339
    -0.85270
    -1.06204
    -1.28011
    -1.17544
    -1.21905
    -1.50690
    -1.26266
    -1.21905
    -1.17544
    -0.93992
    -0.93120
    -0.98354
    -0.87887
    -0.94865
    -0.49507
    -0.35551
    -0.38168
    -0.80036
    -0.93120
    -1.06204
    -0.83525
    -0.51252
    -0.55613
    -0.59974
    -0.73930
    -0.69569
    -0.87887
    -0.77419
    -0.79164
    -0.85270
    -0.77419
    -0.59102
    -0.17233
    -0.30317
    -0.20722
     0.01084
    -0.27700
     0.06318
     0.49059
     0.22019
     0.50803
     0.56037
     0.69121
     0.25508
    -0.10255
    -0.68697
    -0.98354
    -0.94865
    -2.30066
    -2.78040
    -2.50128
    -2.23087
    -2.26576
    -2.30938
    -2.27449
    -2.66701
    -3.18164
    -3.12058
    -2.91996
    -2.66701
    -1.82091
    -1.35861
    -1.11438
    -0.65208
    -0.28573
     0.01957
     0.22019
     0.24635
     0.22891
     0.24635
     0.08062
     0.49059
     0.63015
     0.58654
     0.63887
     0.63887
     0.75227
     0.62143
     0.57781
     0.65632
     0.92672
     0.88311
     0.75227
     0.61270
     0.27252
     0.55165
     0.46442
     0.22891
     0.36847
     0.06318
    -0.33806
    -0.27700
    -0.53868
    -0.81781
    -1.00098
    -1.28011
    -0.99226
    -1.11438
    -1.16671
    -1.25394
    -0.99226
    -1.13182
    -1.16671
    -1.12310
    -1.00971
    -1.09693
    -1.10565
    -0.80909
    -0.89631
    -0.75675
    -0.76547
    -0.73930
    -0.38168
    -0.45146
    -0.13744
    -0.38168
    -0.33806
    -0.34679
    -0.39912
    -0.04149
    -0.09383
    -0.27700
    -0.20722
    -0.18106
    -0.10255
    -0.13744
    -0.20722
    -0.40784
    -0.14616
     0.08062
    -0.15489
    -0.02405
     0.07190
     0.16785
     0.05446
     0.15040
     0.05446
     0.33358
     0.42081
     0.49931
     0.69121
     0.54292
     0.63887
     0.58654
     0.67376
     0.76099
     0.63887
     0.64759
     0.66504
     0.61270
     0.52548
     0.66504
     0.75227
     0.89183
     0.88311
     0.90055
     0.85694
     0.73482
     0.94416
     1.04011
     1.02267
     1.31924
     1.25818
     1.24073
     1.24073
     1.18840
     1.00522
     1.12734
     1.22329
     1.36285
     1.27562
     1.07500
     1.14479
     1.34541
     1.24946
     1.66814
     1.57219
     1.24946
     0.60398
    -0.63463
     0.81332
     1.24073
     1.29307
     0.64759
     0.70865
     0.22891
    -0.18106
    -0.21595
     0.11551
     0.10679
    -0.21595
    -0.35551
    -0.37295
    -0.46018
    -0.46018
    -0.56485
    -0.52124
    -0.51252
    -0.45146
    -0.76547
    -0.91376
    -1.00971
    -0.92248
    -0.98354
    -0.93120
    -0.97482
    -0.80909
    -0.80036
    -0.93992
    -0.93992
    -0.77419
    -0.80909
    -0.85270
    -0.60846
    -0.59102
    -0.57357
    -0.56485
    -0.47762
    -0.44273
    -0.20722
    -0.14616
    -0.32934
    -0.35551
    -0.29445
    -0.14616
    -0.27700
    -0.08511
    -0.16361
    -0.09383
    -0.25956
    -0.30317
    -0.40784
    -0.60846
    -0.79164
    -0.88759
    -0.85270
    -0.65208
    -0.65208
    -0.59102
    -0.53868
    -0.56485
    -0.70441
    -0.41657
    -0.28573
    -0.39040
     0.03701
     0.35103
     0.46442
     0.41208
     0.60398
     0.76099
     0.95289
     1.07500
     1.20584
     1.31052
     1.17968
     1.51986
     1.23201
     1.07500
     1.09245
     0.81332
     0.43825
    -0.18106
    -0.30317
    -0.18978
    -0.83525
    -1.23649
    -1.53306
    -2.22215
    -2.21343
    -2.09131
    -2.02153
    -2.57978
    -3.03336
    -2.76295
    -2.41405
    -2.07387
    -2.17854
    -1.80347
    -1.62029
    -1.08821
    -0.44273
    -0.36423
    -0.28573
    -0.18978
     0.43825
     0.32486
     0.17657
     0.01957
     0.37719
     0.62143
     0.81332
     0.79588
     0.67376
     0.67376
     0.66504
     0.28124
     0.23763
     0.12424
     0.42953
     0.36847
     0.76099
     0.56909
     0.53420
     0.60398
     0.71738
     0.52548
     0.29869
     0.27252
     0.26380
     0.47314
     0.52548
     0.49931
     0.40336
     0.33358
     0.30741
     0.35103
     0.44697
     0.27252
     0.34230
     0.32486
     0.13296
     0.23763
     0.35103
     0.35103
     0.23763
     0.21146
     0.18530
     0.20274
     0.37719
     0.21146
     0.19402
     0.31613
     0.39464
     0.53420
     0.29869
     0.34230
     0.31613
     0.28124
     0.33358
     0.46442
     0.49059
     0.27252
     0.32486
     0.35975
     0.36847
     0.45570
     0.32486
     0.29869
     0.36847
     0.22019
     0.54292
     0.28124
     0.18530
     0.25508
     0.06318
     0.06318
     0.00212
     0.18530
     0.21146
     0.15040
     0.21146
    -0.11127
    -0.01533
    -0.41657
    -0.19850
    -0.12000
    -0.26828
    -0.33806
    -0.22467
    -0.05894
    -0.42529
    -0.13744
     0.02829
    -0.21595
    -0.13744
    -0.00660
     0.09807
     0.25508
     0.33358
     0.43825
     0.78716
     0.90055
     0.76099
     0.78716
     0.49059
     0.64759
     0.68249
     0.86566
     1.17968
     0.63887
     0.56909
     0.61270
     0.61270
     0.47314
     0.24635
     0.16785
     0.06318
     0.08062
     0.23763
     0.10679
     0.07190
    -0.17233
    -0.15489
    -0.08511
     0.21146
     0.06318
    -0.11127
    -0.08511
    -0.14616
    -0.13744
    -0.12872
     0.02829
    -0.23339
    -0.04149
    -0.01533
     0.00212
     0.07190
    -0.12872
    -0.18106
    -0.36423
    -0.15489
     0.05446
    -0.15489
    -0.12872
    -0.18106
    -0.25956
     0.02829
     0.12424
     0.01084
    -0.02405
     0.10679
     0.08062
     0.11551
     0.03701
     0.08062
     0.25508
     0.28124
     0.42081
     0.28124
    -0.13744
    -0.32934
    -0.02405
    -0.14616
    -0.00660
    -0.52996
    -0.84398
    -0.63463
    -0.52124
    -0.89631
    -1.46328
    -1.79474
    -1.94303
    -1.72496
    -1.07076
    -0.97482
    -1.71624
    -1.72496
    -1.44584
    -1.59412
    -1.46328
    -1.15799
    -1.10565
    -0.79164
    -0.51252
    -0.46018
    -0.28573
    -0.17233
    -0.04149
    -0.40784
     0.09807
     0.09807
     0.15913
     0.26380
     0.35975
     0.60398
     0.68249
     0.63887
     0.53420
     0.44697
     0.55165
     0.55165
     0.63887
     0.68249
     0.58654
     0.59526
     0.88311
     0.99650
     0.63015
     0.61270
     0.74354
     0.57781
     0.68249
     0.54292
     0.59526
     0.47314
     0.37719
     0.36847
     0.53420
     0.47314
     0.49931
     0.31613
     0.20274
     0.58654
     0.37719
     0.18530
     0.35975
     0.33358
     0.27252
     0.34230
     0.26380
     0.33358
     0.26380
     0.36847
     0.29869
     0.19402
     0.15913
     0.24635
     0.04573
     0.26380
     0.42953
     0.77843
     0.49931
     0.30741
     0.10679
     0.31613
     0.18530
     0.33358
     0.35103
     0.39464
     0.39464
     0.25508
     0.17657
     0.17657
     0.01084
     0.12424
     0.19402
     0.09807
     0.07190
    -0.03277
    -0.06766
     0.33358
     0.15040
     0.01957
     0.09807
     0.21146
     0.28997
     0.28124
     0.21146
     0.15040
     0.01084
     0.21146
     0.50803
     0.39464
     0.31613
     0.12424
     0.13296
     0.40336
     0.30741
     0.14168
     0.18530
     0.31613
     0.31613
     0.26380
     0.12424
     0.35103
     0.08935
    -0.04149
     0.17657
     0.09807
     0.09807
    -0.06766
    -0.13744
    -0.07638
    -0.04149
    -0.20722
    -0.18106
    -0.00660
    -0.26828
    -0.26828
    -0.14616
     0.05446
    -0.19850
    -0.32062
     0.05446
     0.42953
     0.30741
     0.59526
     0.63887
     1.04884
     1.15351
     1.17095
     1.33668
     1.30179
     1.28435
     1.45880
     1.64198
     1.68559
     1.56347
     1.45008
     1.44135
     1.55475
     1.22329
     1.24946
     0.95289
     0.88311
     0.56037
     0.60398
     0.55165
     0.59526
     0.21146
     0.14168
    -0.07638
    -0.00660
    -0.20722
    -0.37295
    -0.43401
    -0.06766
    -0.19850
    -0.49507
    -0.66952
    -0.89631
    -0.78292
    -0.93120
    -1.16671
    -1.18416
    -1.27138
    -1.12310
    -0.94865
    -0.95737
    -0.87014
    -1.36733
    -2.18726
    -2.31810
    -1.92558
    -1.38478
    -0.95737
    -0.91376
    -1.08821
    -1.34117
    -1.20160
    -1.21905
    -0.89631
    -0.66952
    -0.27700
    -0.33806
    -0.08511
     0.10679
    -0.12872
     0.11551
     0.31613
     0.33358
     0.25508
     0.14168
     0.01084
     0.17657
     0.00212
     0.20274
     0.09807
    -0.07638
    -0.21595
    -0.24211
    -0.17233
    -0.25084
    -0.27700
    -0.42529
    -0.26828
     0.01084
    -0.13744
    -0.18106
     0.09807
     0.10679
     0.48186
     0.60398
     1.13606
     1.54603
     1.48497
     1.94727
     2.67125
     2.92420
     2.10427
     0.25508
    -1.20160
    -0.86142
     1.07500
     2.76719
     2.92420
     2.06066
     1.40646
     0.99650
     0.48186
     0.42953
     0.41208
     0.04573
    -0.87887
    -0.32062
    -0.42529
    -2.26576
    -0.80909
     1.18840
     0.37719
    -0.24211
    -1.21033
    -1.49817
    -1.84708
    -1.67263
    -1.62029
    -1.41967
    -1.09693
    -0.77419
    -0.55613
    -0.10255
     0.51676
     0.38592
     0.35975
    -0.81781
    -0.15489
     0.42081
     0.78716
     0.73482
     0.56037
     0.72610
     0.46442
     0.52548
     0.51676
     0.75227
     0.77843
     1.08373
     1.48497
     1.46752
     1.24946
     0.97905
     0.51676
     0.64759
     0.61270
     0.75227
     0.75227
     0.74354
     0.48186
     0.45570
     0.62143
     0.33358
    -0.17233
     0.01957
     0.16785
     0.15913
     0.27252
     0.46442
     0.61270
     0.35975
     0.59526
     0.63887
     0.64759
     0.47314
     0.37719
     0.49059
     0.50803
     0.38592
     0.27252
     0.09807
     0.03701
     0.22019
     0.04573
     0.13296
     0.01084
    -0.25956
    -0.20722
    -0.25084
    -0.35551
    -0.32934
    -0.35551
    -0.25956
    -0.39040
    -0.18106
    -0.27700
    -0.25084
    -0.25956
    -0.26828
    -0.08511
    -0.05894
     0.20274
     0.10679
     0.13296
     0.30741
     0.56909
     0.48186
     0.54292
     0.89183
     0.98778
     1.10989
     1.10117
     1.02267
     0.83949
     0.64759
     0.34230
     0.27252
     0.14168
    -0.26828
    -0.73930
    -0.83525
    -1.66390
    -1.88197
    -1.99536
    -1.82091
    -2.19598
    -2.53617
    -2.52744
    -2.77168
    -2.81529
    -2.79785
    -2.64956
    -2.25704
    -1.56795
    -1.10565
    -0.78292
    -0.80909
    -0.96609
    -0.72186
    -0.38168
     0.06318
     0.22019
     0.53420
     0.69121
     0.60398
     0.34230
     0.47314
     0.37719
     0.33358
     0.54292
     0.47314
     0.38592
     0.62143
     0.63015
     0.65632
     0.53420
     0.41208
     0.37719
     0.31613
     0.45570
     0.61270
     0.32486
     0.23763
     0.06318
     0.16785
     0.28124
     0.31613
     0.01957
    -0.21595
    -0.31189
    -0.10255
    -0.20722
    -0.57357
    -0.57357
    -0.43401
    -0.15489
    -0.13744
    -0.03277
     0.05446
     0.63015
     0.90055
     1.46752
     2.17406
     2.65380
     2.26128
     2.24384
     1.90365
     0.40336
     0.42953
     0.69121
     0.33358
     0.78716
     1.15351
     1.47625
     0.51676
    -0.56485
    -1.21033
    -1.89941
    -1.82091
    -1.66390
    -1.61157
    -1.34117
    -1.03587
    -0.86142
    -0.72186
    -0.64335
    -0.47762
    -0.21595
    -0.21595
    -0.12872
    -0.17233
    -0.12872
    -0.39040
    -0.40784
    -0.26828
    -0.17233
    -0.25084
    -0.21595
    -0.16361
    -0.04149
    -0.39912
    -0.35551
    -0.53868
    -0.42529
    -0.31189
    -0.26828
    -0.30317
    -0.30317
    -0.31189
    -0.22467
    -0.32062
    -0.13744
     0.05446
     0.36847
    -0.41657
    -1.31500
    -1.12310
     0.26380
     0.49931
     0.06318
    -0.15489
     0.02829
    -0.12872
    -0.16361
    -0.20722
     0.14168
     0.31613
     0.36847
     0.75227
     0.83077
     0.90927
     1.13606
     1.39774
     0.71738
    -0.18978
    -0.09383
     0.10679
     0.74354
    -0.11127
    -0.67825
    -0.56485
    -0.82653
    -1.13182
    -0.97482
    -1.16671
    -1.74241
    -2.16982
    -2.20471
    -2.37916
    -2.78040
    -2.59722
    -1.77730
    -1.55051
    -1.31500
    -0.84398
    -0.05894
    -2.42277
    -4.62960
    -1.89069
    -0.30317
    -0.56485
    -0.90503
    -1.16671
    -1.20160
    -1.12310
    -1.08821
    -1.09693
    -1.04460
    -0.90503
    -0.96609
    -0.87014
    -0.93992
    -0.80909
    -0.66952
    -0.88759
    -0.61719
    -0.47762
    -0.39040
    -0.42529
    -0.19850
    -0.19850
     0.12424
     0.35975
     0.26380
     0.33358
     0.43825
     0.90927
     0.59526
     0.95289
     1.18840
     1.13606
     1.13606
     1.12734
     0.99650
     0.50803
     0.22019
     0.15040
    -0.38168
    -0.41657
    -1.13182
    -2.29193
    -2.56233
    -2.43149
    -2.10003
    -2.57106
    -3.56544
    -3.39098
    -2.64084
    -2.41405
    -1.94303
    -2.08259
    -2.19598
    -2.18726
    -1.93430
    -1.12310
    -0.42529
     0.05446
     0.25508
     0.19402
     0.51676
     0.56037
     0.55165
     0.44697
     0.15040
     0.35103
     0.43825
     0.28997
     0.29869
    -0.06766
    -0.02405
     0.11551
     0.14168
     0.11551
    -0.05022
     0.00212
     0.01084
     0.02829
     0.16785
     0.10679
    -0.13744
    -0.30317
     0.02829
     0.02829
     0.01957
    -0.13744
     0.01084
    -0.03277
    -0.20722
    -0.06766
     0.02829
     0.06318
     0.09807
     0.03701
     0.31613
     0.47314
     0.63015
     0.49931
     1.11862
     1.47625
     1.74665
     2.13917
     2.88059
     3.67435
     2.81953
     1.84260
     0.97905
    -0.46018
    -0.25956
     1.00522
     1.53730
     0.70865
    -0.13744
    -0.35551
    -0.26828
    -0.91376
    -1.73368
    -2.31810
    -1.90814
    -1.81219
    -1.68135
    -1.32372
    -0.78292
    -0.46890
    -0.32062
     0.04573
     0.08062
     0.09807
    -0.13744
    -0.32062
    -0.24211
     0.12424
     0.18530
     0.11551
     0.01957
    -0.10255
    -0.06766
     0.24635
     0.17657
     0.08062
     0.07190
     0.23763
     0.38592
     0.49931
     0.52548
     0.53420
     0.36847
     0.49059
     0.67376
     0.63015
     0.74354
     0.56037
     0.36847
     0.40336
     0.53420
     0.60398
     0.60398
     0.65632
     0.37719
     0.36847
     0.46442
     0.51676
     0.29869
     0.35975
     0.53420
     0.44697
     0.36847
     0.41208
     0.39464
     0.23763
     0.21146
     0.28997
     0.33358
     0.38592
     0.18530
     0.01084
     0.04573
     0.12424
     0.01084
    -0.10255
     0.04573
     0.15913
    -0.11127
     0.05446
     0.07190
    -0.05894
    -0.04149
    -0.25084
     0.02829
    -0.05894
    -0.05894
     0.09807
    -0.24211
     0.03701
    -0.12872
    -0.19850
     0.04573
    -0.11127
    -0.22467
    -0.21595
    -0.18106
    -0.15489
    -0.19850
    -0.14616
    -0.23339
    -0.19850
    -0.03277
    -0.05894
    -0.11127
    -0.16361
    -0.25956
    -0.39040
    -0.26828
    -0.03277
    -0.06766
    -0.02405
     0.14168
    -0.25084
    -0.10255
     0.03701
     0.21146
     0.21146
     0.08935
     0.22019
     0.49931
     0.65632
     0.89183
     0.59526
     0.76971
     0.93544
     1.16223
     1.01395
     1.14479
     0.96161
     0.78716
     0.84822
     0.55165
     0.18530
    -0.20722
    -0.98354
    -1.66390
    -1.87325
    -1.26266
    -1.49817
    -1.48073
    -1.98664
    -2.62339
    -2.78912
    -2.85890
    -2.66701
    -2.74551
    -2.17854
    -1.51562
    -1.05332
    -1.00098
    -0.50379
    -0.11127
    -0.34679
    -0.60846
    -0.17233
     0.24635
     0.81332
     0.89183
     0.97905
     0.92672
     0.69993
     0.28997
    -0.09383
    -0.25956
     0.25508
     0.34230
     0.44697
     0.50803
     0.28124
     0.23763
    -0.53868
    -0.26828
     0.07190
     0.04573
    -0.18978
    -0.39912
    -0.67825
    -0.17233
     0.07190
     0.11551
     0.26380
     0.01084
    -2.00409
    -4.06263
    -3.58288
    -0.12000
     0.49931
    -1.02715
    -0.67825
    -0.76547
    -1.23649
    -1.64646
    -1.55923
    -1.04460
    -0.28573
     0.29869
     0.53420
     0.56909
     0.59526
     1.17095
     1.38030
     1.53730
     2.24384
     2.05194
     1.59836
     1.11862
     0.08062
    -0.04149
     0.62143
     1.10989
     1.18840
     0.81332
     0.24635
     0.08062
    -0.13744
    -0.36423
    -0.46018
    -0.49507
    -0.28573
    -0.07638
     0.13296
     0.08935
     0.21146
     0.28124
     0.33358
     0.45570
     0.33358
     0.44697
     0.38592
     0.53420
     0.75227
     0.81332
     0.60398
     0.40336
     0.29869
     0.35103
     0.23763
     0.20274
     0.44697
     0.31613
     0.37719
     0.34230
     0.49059
     0.43825
     0.51676
     0.28124
     0.24635
     0.57781
     0.40336
     0.40336
     0.53420
     0.41208
     0.25508
     0.35103
     0.54292
     0.43825
     0.12424
     0.30741
     0.16785
     0.17657
     0.07190
    -0.02405
    -0.07638
    -0.01533
     0.08935
    -0.11127
    -0.12872
    -0.17233
    -0.25956
    -0.32934
    -0.17233
    -0.17233
    -0.29445
    -0.11127
    -0.05894
    -0.13744
    -0.19850
    -0.13744
    -0.00660
    -0.00660
     0.07190
     0.00212
    -0.01533
    -0.07638
     0.02829
    -0.00660
     0.35103
     0.15040
     0.08062
     0.05446
     0.36847
     0.40336
     0.18530
     0.04573
     0.15040
     0.49059
     0.59526
     0.53420
     0.52548
     0.71738
     0.65632
     0.79588
     1.01395
     1.17968
     0.84822
     0.90927
     0.94416
     0.96161
     0.71738
     0.86566
     0.66504
     0.80460
     0.22891
     0.30741
     0.12424
    -0.62591
    -1.20160
    -1.09693
    -1.04460
    -0.71314
    -1.20160
    -1.74241
    -1.83836
    -1.63774
    -1.20160
    -1.79474
    -2.03025
    -1.95175
    -1.52434
    -0.98354
    -0.67825
    -0.47762
    -0.31189
    -0.33806
    -0.19850
     0.16785
     0.49931
     0.01084
     0.22891
     0.61270
     0.69121
     0.83949
     0.84822
     0.87438
     0.77843
     0.76099
     0.69121
     0.77843
     0.68249
     0.56909
     0.40336
     0.31613
     0.68249
     0.28997
     0.43825
     0.43825
     0.64759
     0.37719
     0.30741
     0.29869
     0.45570
     0.51676
     0.40336
     0.16785
     0.22019
     0.22019
     0.12424
     0.16785
     0.10679
    -0.25956
    -0.12000
     0.49931
     0.68249
     0.37719
     0.01084
    -0.05894
    -0.15489
     0.31613
     0.42081
     0.44697
     0.48186
     0.50803
     0.54292
     0.63887
     0.88311
     0.72610
     0.35103
     0.56909
     0.67376
     0.70865
     0.61270
     0.53420
     0.39464
     0.40336
     0.48186
     0.69121
     0.36847
     0.39464
     0.18530
     0.26380
     0.27252
     0.52548
     0.31613
     0.49931
     0.37719
     0.39464
     0.44697
     0.48186
     0.50803
     0.22891
     0.52548
     0.46442
     0.63015
     0.60398
     0.60398
     0.45570
     0.50803
     0.78716
     0.83949
     0.61270
     0.47314
     0.80460
     0.88311
     0.97033
     0.73482
     0.58654
     0.58654
     0.56909
     0.40336
     0.68249
     0.81332
     0.59526
     0.39464
     0.29869
     0.16785
    -0.32062
    -0.07638
    -0.16361
    -0.06766
     0.01957
     0.13296
     0.08062
    -0.13744
    -0.18106
    -0.55613
    -0.82653
    -0.64335
    -0.85270
    -0.94865
    -0.54741
    -0.34679
    -0.11127
    -0.65208
    -0.64335
    -0.71314
    -0.72186
    -0.79164
    -0.61719
    -0.46018
    -0.33806
    -0.08511
     0.01084
     0.04573
     0.09807
    -0.10255
     0.26380
     0.37719
     0.15040
     0.33358
     0.15913
     0.43825
     0.30741
     0.44697
     0.28997
     0.28124
     0.44697
     0.52548
     0.48186
     0.41208
     0.28124
     0.24635
     0.44697
     0.44697
     0.52548
     0.35103
     0.45570
     0.36847
     0.18530
     0.62143
     0.43825
     0.42081
     0.18530
     0.27252
     0.42081
     0.42953
     0.45570
     0.06318
     0.12424
     0.40336
     0.52548
     0.49931
     0.68249
     0.63015
     0.79588
     1.24073
     1.22329
     1.31052
     1.61581
     1.37157
     1.43263
     1.72920
     1.47625
     0.63887
    -0.97482
    -1.42839
    -1.40222
    -1.36733
    -1.18416
    -1.42839
    -2.10876
    -2.24832
    -2.44894
    -2.85018
    -2.88507
    -3.10314
    -2.85018
    -2.50128
    -1.46328
    -0.99226
    -0.82653
    -0.19850
    -0.04149
     0.34230
     0.55165
     1.01395
     1.05756
     0.99650
     0.88311
     1.05756
     0.93544
     0.89183
     0.77843
     0.88311
     0.96161
     0.85694
     0.51676
     0.75227
     0.77843
     0.69121
     0.60398
     0.42953
     0.40336
     0.24635
     0.65632
     0.36847
     0.38592
     0.26380
     0.30741
     0.35103
     0.43825
     0.49931
     0.09807
     0.17657
     0.31613
     0.38592
     0.23763
     0.26380
     0.20274
     0.10679
     0.35103
     0.26380
     0.34230
     0.17657
     0.18530
     0.20274
     0.27252
     0.28997
     0.15040
     0.00212
     0.09807
     0.31613
     0.35103
     0.23763
     0.15913
     0.01957
    -0.02405
     0.13296
     0.05446
    -0.04149
     0.17657
     0.08062
    -0.05894
    -0.00660
     0.15913
     0.06318
     0.03701
     0.07190
     0.01957
     0.19402
     0.20274
     0.09807
    -0.00660
    -0.14616
     0.15040
     0.25508
     0.19402
     0.26380
     0.10679
     0.13296
     0.15913
    -0.01533
    -0.12872
     0.24635
     0.19402
     0.11551
     0.15040
     0.12424
     0.15040
     0.19402
     0.19402
     0.22891
     0.27252
     0.23763
     0.25508
     0.08062
     0.31613
     0.19402
     0.15913
     0.30741
     0.52548
     0.18530
     0.28124
     0.31613
     0.28124
     0.18530
     0.39464
     0.23763
     0.27252
     0.24635
     0.05446
     0.18530
     0.20274
     0.00212
    -0.19850
    -0.02405
    -0.02405
    -0.02405
    -0.12872
    -0.01533
    -0.12872
    -0.34679
    -0.12872
    -0.07638
     0.12424
     0.02829
    -0.12000
    -0.08511
    -0.03277
     0.22019
     0.19402
     0.22019
     0.19402
     0.20274
     0.31613
     0.31613
     0.28124
     0.26380
     0.13296
     0.16785
     0.31613
     0.29869
     0.22891
     0.36847
     0.15913
     0.00212
     0.08935
     0.08062
     0.41208
     0.14168
    -0.02405
    -0.01533
     0.05446
    -0.06766
    -0.25084
    -0.38168
    -0.09383
    -0.05022
     0.11551
     0.01084
    -0.05022
    -0.25956
    -0.11127
    -0.14616
     0.11551
     0.08062
    -0.03277
     0.17657
     0.11551
     0.25508
     0.15913
     0.23763
     0.22019
     0.23763
     0.25508
     0.29869
     0.35103
     0.22019
     0.22019
     0.12424
     0.28997
     0.69121
     0.62143
     0.70865
     0.73482
     0.51676
     0.31613
     0.07190
    -0.02405
     0.12424
    -0.11127
    -0.38168
    -0.85270
    -0.52996
    -0.80909
    -1.58540
    -1.49817
    -1.85580
    -1.85580
    -2.02153
    -2.15237
    -1.09693
    -1.40222
    -1.51562
    -1.41967
    -0.90503
    -0.75675
    -0.37295
    -0.08511
     0.05446
     0.28997
     0.59526
     0.68249
     0.70865
     0.60398
     1.04011
     1.08373
     1.19712
     1.00522
     0.75227
     0.37719
     0.56909
     0.54292
     0.69993
     0.63887
     0.35103
     0.40336
     0.63015
     0.42081
     0.66504
     0.40336
     0.34230
     0.30741
     0.32486
     0.53420
     0.37719
     0.15913
     0.22891
     0.46442
     0.49931
     0.41208
     0.41208
     0.25508
     0.19402
     0.03701
     0.28997
     0.38592
     0.26380
     0.16785
     0.15913
     0.22891
     0.40336
     0.25508
     0.16785
     0.20274
     0.21146
     0.29869
     0.22019
     0.14168
     0.14168
     0.07190
     0.10679
     0.01957
     0.15913
     0.19402
     0.26380
     0.15040
     0.23763
     0.00212
     0.21146
     0.03701
     0.28997
     0.18530
     0.24635
     0.34230
     0.40336
     0.28997
     0.29869
     0.45570
     0.39464
     0.27252
     0.30741
     0.45570
     0.56909
     0.35103
     0.24635
     0.48186
     0.42953
     0.56909
     0.49931
     0.31613
     0.32486
     0.51676
     0.41208
     0.69121
     0.73482
     0.78716
     0.69993
     1.19712
     1.20584
     1.50241
     1.52858
     1.65942
     1.61581
     1.19712
     0.51676
     0.43825
     0.67376
     0.86566
     0.78716
     0.78716
     0.52548
    -0.14616
    -0.75675
    -0.80036
    -0.80036
    -0.67825
    -0.82653
    -0.73930
    -0.93992
    -0.76547
    -0.59974
    -0.32934
    -0.52124
    -0.46890
    -0.36423
    -0.29445
     0.03701
     0.22019
    -0.02405
     0.03701
     0.01084
     0.35975
     0.57781
     0.39464
     0.56909
     0.33358
     0.48186
     0.60398
     0.66504
     0.87438
     0.84822
     0.90927
     1.19712
     1.27562
     1.05756
     1.08373
     0.94416
     1.12734
     1.31924
    -0.99226
    -2.24832
    -0.73058
     1.98216
     2.65380
     1.15351
     0.73482
     0.43825
    -0.36423
     0.28124
     0.93544
     0.53420
    -0.38168
     0.16785
     2.67125
     1.57219
    -0.38168
    -0.90503
    -1.23649
    -1.76857
    -2.16982
    -2.37044
    -2.82401
    -3.39971
    -3.60033
    -4.42026
    -4.18474
    -4.07135
    -3.46949
    -3.61777
    -4.26325
    -4.46387
    -4.07135
    -3.41715
    -2.67573
    -2.07387
    -1.62901
    -1.48073
    -1.34989
    -0.89631
    -0.94865
    -0.95737
    -0.18106
    -0.02405
    -0.11127
     0.15040
     0.28997
     0.78716
     0.62143
     0.86566
     0.83949
     0.73482
     0.92672
     0.86566
     0.90055
     1.13606
     0.97905
     0.86566
     1.05756
     1.24073
     0.83077
     0.69993
     0.68249
     0.61270
     0.49931
     0.89183
     0.63015
     0.51676
     0.41208
     0.52548
     0.44697
     0.49931
     0.30741
     0.25508
     0.27252
     0.52548
     0.69121
     0.71738
     0.85694
     0.64759
     0.78716
     0.82205
     1.00522
     1.07500
     1.10117
     1.13606
     1.23201
     1.36285
     1.31924
     1.06628
     1.27562
     1.40646
     1.24073
     1.04011
     1.01395
     1.18840
     1.09245
     0.92672
     1.04884
     1.04011
     0.93544
     1.02267
     0.99650
     0.79588
     0.98778
     0.66504
     0.70865
     0.97033
     1.17095
     0.88311
     0.90927
     0.97033
     1.08373
     0.97905
     0.84822
     0.82205
     0.89183
     0.83077
     0.92672
     1.01395
     0.90927
     0.75227
     0.67376
     0.82205
     1.17095
     0.79588
     0.86566
     0.59526
     0.56909
     0.98778
     1.13606
     1.49369
     1.88621
     2.43573
     3.09865
     3.70052
     4.29366
     4.20643
     4.64256
     4.65128
     4.31982
     3.11610
     2.27873
     1.72920
     1.90365
     2.73230
     3.50862
     3.07249
     2.05194
    -0.11127
    -1.35861
    -2.53617
    -2.79785
    -2.15237
    -1.82091
    -1.75113
    -1.35861
    -1.37606
    -1.52434
    -1.34117
    -1.28011
    -1.21905
    -1.06204
    -0.86142
    -0.34679
    -0.26828
    -0.18106
    -0.12872
     0.08062
     0.13296
     0.10679
     0.15040
     0.24635
     0.06318
     0.08062
    -0.12872
     0.15040
     0.63887
     1.26690
    -0.15489
    -1.86452
    -1.49817
     0.73482
     1.03139
     0.88311
     0.42081
    -0.54741
    -1.13182
    -1.07076
    -1.07949
    -1.31500
    -1.75113
    -1.57668
    -1.31500
    -1.21905
    -1.11438
    -1.82091
    -1.95175
    -2.03898
    -1.91686
    -1.64646
    -1.33244
    -1.33244
    -1.29755
    -1.04460
    -0.85270
    -0.68697
    -0.33806
    -0.05022
     0.08062
     0.05446
    -0.43401
    -0.99226
    -0.83525
    -0.28573
     0.15040
    -0.20722
    -0.41657
    -0.41657
    -0.77419
    -0.92248
    -0.51252
    -0.31189
    -0.10255
    -0.12872
    -0.19850
    -0.07638
    -0.03277
    -0.08511
     0.14168
     0.18530
     0.19402
     0.28124
     0.18530
     0.29869
     0.01084
    -0.25956
    -0.04149
    -0.07638
    -0.32062
    -0.40784
    -0.24211
    -0.88759
    -1.30628
    -0.80909
    -0.19850
    -0.57357
    -0.59974
    -0.89631
    -0.89631
    -0.76547
    -0.46018
    -0.61719
    -0.41657
    -0.17233
    -0.32934
    -0.10255
     0.15913
     0.03701
     0.12424
     0.21146
     0.26380
     0.19402
     0.39464
     0.30741
     0.21146
     0.15040
     0.20274
     0.01084
    -0.05022
     0.25508
     0.21146
     0.01957
     0.10679
     0.14168
     0.28124
     0.15913
     0.25508
    -0.01533
     0.22891
     0.16785
     0.22019
     0.25508
     0.42953
     0.32486
     0.28124
     0.42081
     0.60398
     0.38592
     0.44697
     0.55165
     0.32486
     0.32486
     0.42953
     0.35975
     0.48186
     0.41208
     0.28997
     0.42081
     0.53420
     0.49059
     0.36847
     0.29869
     0.33358
     0.16785
     0.42953
     0.47314
     0.32486
     0.26380
     0.15913
     0.51676
     0.52548
     0.50803
     0.47314
     0.18530
     0.26380
     0.41208
     0.32486
     0.35103
     0.43825
     0.39464
     0.31613
     0.48186
     0.75227
     0.47314
     0.29869
     0.20274
     0.44697
     0.52548
     0.51676
     0.42953
     0.20274
     0.49931
     0.71738
     0.83077
     1.07500
     0.98778
     0.98778
     1.36285
     1.65070
     1.86876
     2.15661
     2.73230
     3.15099
     4.36344
     5.23570
     5.10486
     3.49117
     2.15661
     1.04884
     0.44697
     0.82205
     1.34541
     1.95599
     2.50552
     1.46752
    -0.04149
    -1.45456
    -2.56233
    -3.08569
    -3.12931
    -3.41715
    -3.44332
    -2.71062
    -1.96047
    -1.84708
    -2.50128
    -1.85580
    -0.59102
    -0.59102
    -1.04460
    -1.11438
    -1.35861
    -2.22215
    -2.54489
    -1.48945
     0.30741
     0.45570
    -0.25084
    -0.73058
    -0.73930
    -0.42529
    -0.61719
    -1.22777
    -1.41967
    -1.05332
    -1.03587
    -0.56485
    -0.39040
    -0.68697
    -0.40784
    -0.35551
    -0.13744
    -0.27700
     0.17657
    -0.04149
     0.05446
     0.15913
     0.22891
     0.26380
     0.53420
     0.20274
     0.43825
     0.55165
     0.64759
     0.69993
     0.75227
     0.39464
     0.34230
     0.52548
     0.52548
     0.64759
     0.41208
     0.17657
     0.43825
     0.35975
     0.70865
     0.57781
     0.34230
     0.18530
     0.30741
     0.40336
     0.40336
     0.02829
     0.21146
     0.23763
     0.33358
     0.31613
     0.46442
     0.19402
     0.22019
     0.10679
     0.14168
     0.56037
     0.41208
     0.26380
     0.32486
     0.25508
     0.41208
     0.42953
     0.34230
     0.20274
     0.32486
     0.43825
     0.43825
     0.19402
     0.21146
     0.18530
     0.22019
     0.42081
     0.41208
     0.49059
     0.29869
     0.40336
     0.35975
     0.01957
     0.25508
     0.17657
     0.36847
     0.52548
     0.22019
     0.25508
     0.24635
     0.43825
     0.04573
     0.42953
     0.33358
     0.17657
     0.10679
     0.12424
     0.43825
     0.15040
     0.10679
    -0.02405
     0.32486
     0.35975
     0.37719
     0.19402
     0.03701
     0.06318
    -0.12000
     0.24635
     0.25508
     0.15913
     0.07190
     0.09807
     0.33358
     0.32486
     0.19402
    -0.03277
     0.03701
     0.23763
     0.14168
     0.30741
     0.11551
     0.01957
     0.00212
     0.19402
     0.24635
     0.43825
    -0.08511
    -0.06766
    -0.03277
     0.22891
     0.05446
    -0.05894
    -0.12872
     0.07190
    -0.07638
     0.20274
     0.10679
    -0.06766
    -0.22467
    -0.30317
     0.10679
     0.03701
     0.01084
    -0.13744
    -0.04149
     0.12424
     0.03701
     0.23763
     0.19402
     0.35103
     0.58654
     0.46442
     0.50803
     0.18530
     0.16785
    -0.53868
    -0.46890
    -0.49507
    -0.66952
    -0.76547
    -1.03587
    -1.14927
    -1.04460
    -1.15799
    -1.38478
    -1.72496
    -1.99536
    -1.83836
    -1.63774
    -1.48945
    -1.24522
    -1.27138
    -1.04460
    -0.86142
    -1.23649
    -1.50690
    -1.10565
    -0.46018
    -0.26828
    -0.50379
    -0.68697
    -0.56485
    -0.32934
    -0.02405
     0.53420
     0.90927
     0.83077
    -0.37295
    -1.54179
    -1.41967
    -2.10876
    -1.35861
    -0.25084
     0.26380
     0.06318
    -0.59102
    -1.44584
    -0.84398
    -0.78292
    -0.65208
    -0.27700
     0.20274
     0.55165
     0.86566
     1.17095
     2.30490
     2.66252
     2.38340
     2.50552
     2.77592
     2.55785
     2.74103
     2.47063
     2.04322
     1.93854
     1.85132
     1.85132
     1.65070
     1.38030
     0.87438
     0.61270
     0.77843
     0.62143
     0.62143
     0.45570
     0.22019
     0.22019
     0.34230
     0.31613
     0.22019
     0.05446
     0.12424
     0.07190
     0.13296
     0.01957
     0.01957
     0.00212
    -0.03277
     0.16785
     0.14168
     0.04573
     0.06318
    -0.09383
     0.06318
    -0.01533
     0.01084
     0.01957
     0.22019
     0.09807
     0.09807
     0.09807
     0.13296
     0.03701
    -0.10255
     0.32486
     0.19402
    -0.02405
     0.03701
    -0.03277
    -0.06766
     0.19402
    -0.08511
    -0.11127
    -0.10255
     0.01957
    -0.09383
     0.04573
    -0.18978
    -0.20722
    -0.30317
     0.04573
     0.01084
    -0.10255
    -0.14616
    -0.12000
    -0.06766
     0.02829
    -0.12872
     0.11551
    -0.24211
    -0.19850
     0.08062
    -0.02405
     0.07190
    -0.07638
    -0.24211
    -0.15489
     0.10679
     0.00212
     0.14168
    -0.27700
    -0.19850
    -0.12872
    -0.06766
     0.00212
    -0.18106
    -0.11127
    -0.17233
     0.07190
    -0.00660
    -0.07638
    -0.12000
    -0.23339
    -0.10255
    -0.10255
    -0.03277
    -0.08511
    -0.14616
    -0.22467
    -0.05022
    -0.13744
     0.08062
    -0.15489
    -0.08511
    -0.22467
    -0.19850
    -0.05894
    -0.05022
    -0.30317
    -0.02405
     0.01957
    -0.21595
     0.12424
    -0.11127
     0.26380
     0.01084
    -0.03277
     0.01957
    -0.20722
    -0.59102
    -0.99226
    -1.36733
    -0.62591
    -0.42529
    -0.39912
    -0.37295
    -0.39912
    -0.69569
    -1.20160
    -1.55923
    -1.38478
    -1.10565
    -0.78292
    -0.25956
     0.16785
    -0.12000
    -0.17233
    -0.01533
     0.08935
     0.48186
     0.28997
     0.11551
     0.25508
     0.46442
     0.68249
     0.39464
     0.75227
     0.73482
     0.90927
     1.01395
     0.78716
     0.76971
     0.76971
     0.57781
     0.28997
    -0.17233
    -0.03277
    -0.36423
    -0.23339
    -0.51252
     0.23763
     0.08062
    -0.24211
    -0.98354
    -1.08821
    -0.68697
    -0.81781
    -0.38168
    -0.45146
     0.36847
     1.10117
     1.89493
     2.18278
     1.79898
     1.02267
     0.31613
     1.45880
     3.06376
     2.78464
     1.98216
     1.24073
    -0.02405
    -1.69879
    -0.79164
     0.58654
     0.61270
     0.08935
    -0.80909
    -1.11438
    -1.51562
    -1.60284
    -1.28883
    -0.95737
    -0.85270
    -0.04149
     0.05446
     0.31613
     0.34230
     0.83077
     1.34541
     1.43263
     1.56347
     1.51114
     1.41519
     1.62453
     1.47625
     1.31924
     1.59836
     1.48497
     1.45008
     1.41519
     1.32796
     1.20584
     1.07500
     0.82205
     0.83077
     0.84822
     0.56909
     0.38592
     0.34230
     0.05446
     0.07190
    -0.21595
    -0.10255
    -0.03277
    -0.06766
    -0.25956
    -0.16361
    -0.06766
    -0.09383
    -0.18978
    -0.22467
    -0.13744
    -0.06766
    -0.13744
    -0.22467
    -0.41657
    -0.25956
    -0.58230
    -0.36423
    -0.22467
    -0.50379
    -0.55613
    -0.58230
    -0.46018
    -0.53868
    -0.62591
    -0.50379
    -0.40784
    -0.28573
    -0.32934
    -0.20722
    -0.12872
     0.10679
     0.12424
    -0.04149
     0.15040
     0.13296
     0.09807
     0.08062
     0.28997
    -0.06766
     0.00212
    -0.08511
    -0.02405
     0.15913
     0.06318
    -0.21595
    -0.19850
    -0.34679
    -0.22467
    -0.29445
     0.01084
    -0.10255
    -0.18106
     0.01084
     0.19402
     0.11551
     0.08935
     0.08062
     0.01957
     0.22891
     0.25508
     0.39464
     0.31613
     0.09807
     0.19402
     0.22019
     0.61270
     0.62143
     0.52548
     0.35103
     0.43825
     0.35975
     0.47314
     0.38592
     0.14168
     0.12424
     0.13296
    -0.16361
    -0.12872
    -0.32062
    -0.25084
    -0.74803
    -0.68697
    -0.83525
    -1.18416
    -1.66390
    -1.78602
    -2.15237
    -2.20471
    -1.89941
    -1.59412
    -1.44584
    -1.32372
    -1.50690
    -1.62901
    -1.33244
    -1.27138
    -1.21033
    -0.81781
    -0.10255
     0.30741
     0.53420
     0.89183
     0.77843
     1.04884
     1.02267
     0.92672
     0.82205
     0.58654
     1.11862
     0.96161
     1.12734
     1.19712
     1.39774
     1.12734
     0.83077
     0.01084
    -0.79164
    -1.14927
    -1.07949
    -0.26828
    -0.11127
    -0.81781
    -1.40222
    -1.00098
    -1.09693
    -1.20160
    -0.99226
    -1.04460
    -1.22777
    -1.07076
    -0.72186
    -0.38168
    -0.58230
     0.17657
     1.42391
     2.01705
     1.93854
     1.04884
    -0.39040
     0.81332
     1.32796
     1.58092
     1.94727
     2.44446
     2.42701
     1.10117
     0.28997
     0.06318
    -0.97482
    -0.70441
     0.56909
     1.79898
     1.50241
     0.38592
    -0.19850
    -1.01843
    -1.07949
    -1.09693
    -1.53306
    -1.61157
    -0.74803
    -0.33806
     0.30741
     0.27252
    -0.39912
    -0.83525
    -1.18416
    -1.33244
    -0.88759
    -0.65208
    -0.51252
    -0.25084
    -0.08511
    -0.03277
     0.01957
    -0.05894
     0.26380
     0.46442
    -0.00660
     0.18530
     0.22019
     0.08062
     0.17657
     0.13296
     0.14168
     0.25508
     0.10679
     0.17657
     0.11551
     0.26380
     0.14168
     0.31613
     0.01084
     0.08062
     0.16785
     0.25508
     0.27252
     0.13296
    -0.05894
    -0.21595
    -0.18106
    -0.39040
    -0.38168
    -0.66952
    -0.48635
    -0.54741
    -0.34679
    -0.51252
    -0.73058
    -0.87014
    -0.99226
    -0.76547
    -0.66952
    -0.72186
    -0.65208
    -0.66080
    -0.50379
    -0.24211
    -0.27700
    -0.25956
    -0.15489
    -0.15489
    -0.08511
    -0.05894
     0.06318
     0.05446
    -0.12000
    -0.01533
     0.34230
     0.41208
     0.19402
     0.12424
     0.28997
     0.34230
     0.39464
     0.47314
     0.36847
     0.57781
     0.83949
     0.70865
     0.72610
     0.44697
     0.36847
     0.36847
     0.69121
     0.68249
     0.61270
     0.28124
     0.43825
     0.49931
     0.61270
     0.42953
     0.26380
     0.22019
     0.42081
     0.43825
     0.56909
     0.27252
     0.42081
     0.09807
     0.30741
     0.66504
     0.28124
     0.25508
    -0.20722
    -0.19850
     0.25508
     0.45570
     0.46442
     0.32486
    -0.37295
    -0.76547
    -1.41967
    -1.74241
    -1.83836
    -1.81219
    -1.06204
    -0.11127
    -0.41657
    -1.26266
    -1.62901
    -1.52434
    -1.41095
    -1.00098
    -0.72186
    -0.48635
    -0.11127
     0.44697
     0.46442
     0.66504
     0.32486
     0.15040
    -0.13744
     0.15040
     0.29869
     0.60398
     0.69121
     0.55165
     0.27252
    -0.46018
    -0.64335
     0.02829
    -0.00660
    -0.18978
     0.21146
     0.20274
     0.17657
    -0.04149
     0.40336
     0.41208
     0.51676
     0.35103
    -0.12872
     0.54292
     1.09245
     1.46752
     1.33668
     1.06628
     0.75227
     0.98778
     1.13606
     0.75227
     1.32796
     1.68559
     1.30179
     0.64759
     0.56909
    -0.22467
    -1.28883
    -1.46328
    -0.34679
     0.22019
     0.18530
     0.07190
    -0.53868
    -0.66952
    -0.64335
    -0.74803
    -0.21595
     0.32486
     0.59526
     0.83949
     1.64198
     1.89493
     1.91238
     2.15661
     2.09555
     2.20022
     2.04322
     2.13917
     1.86004
     1.92982
     1.91238
     1.78154
     1.65942
     1.58092
     1.31924
     0.99650
     1.12734
     1.07500
     0.75227
     0.61270
     0.49931
     0.38592
     0.08062
    -0.08511
    -0.45146
    -0.21595
    -0.43401
    -0.30317
    -0.56485
    -0.50379
    -0.61719
    -0.68697
    -0.84398
    -0.51252
    -0.52124
    -0.42529
    -0.41657
    -0.50379
    -0.18978
    -0.05022
    -0.31189
    -0.20722
     0.12424
    -0.25084
    -0.31189
    -0.20722
     0.08062
     0.16785
     0.10679
     0.42953
     0.61270
     0.52548
     0.29869
     0.38592
     0.11551
     0.10679
     0.22891
     0.39464
     0.38592
     0.25508
     0.11551
    -0.28573
    -0.26828
    -0.66080
    -0.90503
    -0.78292
    -0.73058
    -0.87887
    -0.76547
    -0.75675
    -0.90503
    -0.93120
    -0.87887
    -0.84398
    -0.52124
    -0.67825
    -0.62591
    -0.75675
    -0.46018
    -0.40784
    -0.28573
    -0.16361
    -0.40784
    -0.32934
    -0.00660
    -0.05022
     0.08062
    -0.20722
    -0.01533
    -0.10255
     0.02829
     0.19402
     0.56037
     0.41208
     0.58654
     0.50803
     0.46442
     0.24635
     0.24635
     0.22891
    -0.14616
    -0.23339
    -0.46890
    -0.49507
    -1.07076
    -0.85270
    -0.90503
    -0.92248
    -0.84398
    -1.03587
    -1.27138
    -1.48073
    -1.69007
    -1.86452
    -1.37606
    -1.58540
    -1.35861
    -1.62029
    -1.58540
    -1.67263
    -1.44584
    -1.01843
    -0.92248
    -0.81781
    -0.71314
    -0.73930
    -1.28883
    -1.31500
    -1.10565
    -0.72186
    -0.38168
    -0.25084
     0.15040
     0.14168
    -0.16361
    -0.73058
     0.07190
    -0.17233
    -0.19850
     0.38592
     0.49059
    -0.38168
    -0.82653
     0.04573
     0.18530
     0.10679
    -0.18978
     0.39464
     0.57781
     0.66504
     0.60398
     0.38592
     0.43825
     0.54292
     0.86566
     0.73482
     0.53420
     0.95289
     0.96161
     0.27252
    -0.24211
    -1.35861
    -2.63212
    -2.27449
    -1.32372
    -0.43401
    -0.39912
    -0.93120
    -1.13182
    -1.41095
    -1.41095
    -1.06204
    -0.60846
     0.07190
     0.30741
     0.84822
     1.38902
     2.03449
     2.07811
     2.37468
     2.26128
     2.00833
     1.94727
     1.71176
     1.60708
     1.49369
     1.24946
     1.18840
     1.11862
     0.69121
     0.71738
     0.51676
     0.40336
     0.42953
     0.27252
     0.24635
     0.40336
     0.06318
     0.21146
     0.14168
     0.19402
     0.16785
     0.10679
     0.15913
     0.09807
     0.01084
    -0.03277
    -0.05022
     0.06318
     0.04573
    -0.15489
     0.08062
     0.03701
     0.03701
    -0.04149
     0.13296
     0.22891
    -0.16361
    -0.43401
    -0.30317
    -0.10255
     0.05446
    -0.00660
    -0.24211
    -0.42529
    -0.16361
    -0.12000
    -0.24211
    -0.19850
    -0.40784
    -0.39040
    -0.28573
    -0.43401
    -0.37295
    -0.53868
    -0.80909
    -0.33806
    -0.11127
    -0.09383
    -0.28573
    -0.49507
    -0.54741
    -0.42529
    -0.25956
    -0.06766
    -0.10255
    -0.00660
    -0.13744
     0.22019
     0.27252
     0.03701
     0.29869
     0.18530
     0.20274
     0.17657
     0.15040
     0.03701
    -0.01533
    -0.22467
    -0.19850
    -0.10255
    -0.04149
    -0.35551
    -0.38168
    -0.34679
    -0.50379
    -0.32934
    -0.37295
    -0.46018
    -0.25956
    -0.00660
    -0.12872
    -0.05894
     0.12424
     0.08062
     0.31613
     0.35103
     0.65632
     0.57781
     0.03701
     0.28124
     0.19402
     0.26380
     0.16785
     0.22891
     0.13296
     0.14168
     0.05446
    -0.03277
     0.00212
    -0.18106
    -0.10255
    -0.05894
     0.20274
     0.14168
     0.13296
     0.26380
     1.11862
     1.07500
    -0.22467
    -0.22467
     1.01395
     1.16223
     1.48497
     1.22329
     0.73482
     0.29869
     0.22891
     0.35975
     0.69993
     0.81332
     0.67376
     0.47314
     0.70865
     0.65632
     0.49931
     0.02829
     0.21146
     0.42081
     0.38592
     0.00212
     0.36847
     0.12424
     0.56909
     0.08062
     0.02829
    -0.53868
    -1.54179
    -2.10876
    -1.84708
    -1.43711
    -0.46018
    -0.57357
    -1.26266
    -0.93120
    -1.06204
    -1.27138
    -0.61719
    -0.79164
    -0.93120
    -1.00971
    -1.00971
    -0.52124
    -0.80909
    -0.22467
     0.49059
     0.10679
     0.26380
     0.22891
    -0.08511
    -0.18106
    -1.19288
    -0.71314
     0.35103
     1.01395
     1.00522
     1.08373
     0.88311
     1.20584
     1.08373
     0.99650
     0.93544
     1.10989
     0.91800
     0.97905
     1.01395
     0.70865
     0.60398
     0.19402
     0.10679
    -0.21595
    -0.18106
    -0.51252
    -0.66080
    -0.47762
    -0.39912
    -0.32934
    -0.45146
    -0.39040
    -0.13744
    -0.09383
    -0.22467
    -0.18978
    -0.04149
     0.20274
    -0.18978
     0.26380
     0.42081
     0.54292
     0.28997
     0.43825
     0.63015
     0.36847
     0.28997
     0.09807
     0.19402
     0.22891
     0.13296
     0.10679
    -0.00660
    -0.01533
    -0.13744
    -0.12872
    -0.32934
    -0.53868
    -0.77419
    -0.87887
    -0.48635
    -0.47762
    -0.83525
    -0.77419
    -0.76547
    -0.61719
    -0.63463
    -0.66080
    -0.80036
    -0.65208
    -0.63463
    -0.52124
    -0.20722
    -0.21595
    -0.32934
    -0.27700
    -0.10255
     0.18530
    -0.03277
     0.02829
    -0.16361
     0.06318
    -0.07638
    -0.05894
     0.12424
    -0.21595
    -0.07638
    -0.04149
    -0.05022
    -0.03277
    -0.12000
    -0.37295
    -0.27700
    -0.09383
    -0.18106
    -0.46018
    -0.24211
    -0.36423
    -0.18978
    -0.30317
    -0.08511
    -0.13744
    -0.21595
    -0.29445
    -0.05022
    -0.17233
    -0.05894
    -0.18978
    -0.12872
     0.05446
     0.11551
    -0.12872
    -0.18978
    -0.06766
    -0.07638
    -0.02405
    -0.08511
    -0.17233
    -0.10255
    -0.20722
    -0.08511
    -0.01533
    -0.11127
    -0.21595
    -0.12872
     0.02829
    -0.02405
    -0.15489
    -0.16361
    -0.19850
    -0.23339
    -0.12872
    -0.23339
    -0.19850
    -0.10255
    -0.06766
    -0.04149
     0.25508
     0.08935
     0.34230
     0.05446
     0.13296
    -0.03277
     0.39464
     0.46442
     0.33358
     0.56037
     0.60398
     0.59526
     0.64759
     0.63887
     0.72610
     0.92672
     0.89183
     1.15351
     1.23201
     1.29307
     1.24073
     2.02577
     2.16533
     1.52858
     0.70865
     0.51676
     0.19402
    -0.16361
     0.15040
     0.99650
     0.43825
    -0.10255
    -0.86142
    -1.54179
    -2.42277
    -2.72806
    -3.03336
    -3.11186
    -3.26887
    -3.75734
    -4.34175
    -3.90562
    -3.26015
    -2.79785
    -2.50128
    -2.37916
    -2.53617
    -3.53927
    -4.56854
    -2.96358
    -1.69879
    -0.65208
    -0.80036
    -0.37295
     0.22019
     0.43825
     0.61270
     0.67376
     0.91800
     1.31052
     2.13917
     2.19150
     2.28745
     2.73230
     2.73230
     3.01143
     2.77592
     1.55475
    -0.23339
    -1.21033
    -0.17233
     0.33358
     1.72048
     2.69741
     1.78154
     0.32486
    -0.81781
    -0.88759
    -0.68697
    -0.15489
     0.25508
     0.82205
     1.42391
     1.39774
     1.02267
     1.12734
     1.15351
     1.09245
     0.89183
     0.76971
     0.56909
     0.30741
    -0.01533
     0.07190
    -0.04149
     0.19402
     0.08935
    -0.10255
     0.04573
    -0.00660
    -0.15489
    -0.73058
    -0.24211
    -0.29445
    -0.15489
    -0.01533
    -0.16361
    -0.35551
    -0.47762
    -0.46890
    -0.32062
    -0.35551
    -0.22467
    -0.21595
    -0.07638
    -0.05022
     0.05446
    -0.09383
     0.03701
     0.14168
     0.00212
     0.03701
     0.14168
     0.08935
     0.06318
     0.08062
     0.12424
     0.15040
     0.26380
    -0.07638
     0.06318
     0.00212
     0.11551
     0.07190
     0.03701
     0.07190
     0.12424
     0.26380
     0.14168
     0.12424
     0.07190
     0.01957
     0.19402
     0.18530
     0.43825
     0.22019
     0.07190
     0.27252
     0.35975
     0.15913
     0.19402
     0.47314
     0.53420
     0.49059
     0.30741
     0.61270
     0.38592
     0.26380
     0.53420
     0.35975
     0.62143
     0.57781
     0.41208
     0.47314
     0.44697
     0.35975
     0.12424
     0.13296
     0.27252
    -0.01533
    -0.12000
    -0.18106
    -0.07638
    -0.25956
    -0.44273
    -0.42529
    -0.52124
    -0.43401
    -0.66080
    -0.60846
    -0.70441
    -0.63463
    -0.83525
    -0.66952
    -0.52996
    -0.56485
    -0.51252
    -0.36423
    -0.52996
    -0.52996
    -0.39040
    -0.13744
    -0.11127
     0.15040
    -0.05022
     0.12424
     0.22019
     0.36847
     0.31613
     0.54292
     0.58654
     0.49931
     0.51676
     0.70865
     0.56909
     0.48186
     0.45570
     0.45570
     0.38592
     0.43825
     0.36847
     0.24635
     0.15040
    -0.19850
    -0.22467
    -0.44273
    -0.57357
    -0.80036
    -0.88759
    -0.89631
    -0.80036
    -0.41657
    -0.59974
    -0.63463
    -0.53868
    -0.56485
    -1.05332
    -0.96609
    -0.43401
    -0.24211
    -0.22467
    -0.11127
     0.11551
     0.43825
     0.59526
     0.28997
     0.56909
     0.98778
     1.11862
     1.06628
     0.95289
     1.24946
     1.84260
     2.40957
     1.76409
     1.31924
     0.41208
    -0.83525
    -0.64335
    -0.85270
    -1.40222
    -1.47201
    -1.88197
    -2.39660
    -2.54489
    -3.03336
    -3.95796
    -4.21091
    -3.93179
    -3.55671
    -3.09441
    -3.00719
    -2.32682
    -1.90814
    -1.31500
    -0.74803
    -0.38168
    -0.03277
     0.64759
     1.14479
     1.13606
     0.92672
     0.76971
     0.78716
     0.55165
     0.76099
     0.42953
     0.22019
    -0.17233
     0.13296
    -0.05894
    -0.14616
    -0.49507
    -0.71314
    -0.45146
     0.00212
     0.07190
     0.28124
     0.49059
     0.92672
     1.26690
     1.77281
     1.78154
     1.73792
     1.79026
     2.07811
     1.82515
     2.18278
     2.21767
     1.97344
     1.76409
     1.80771
     1.63325
     1.46752
     1.28435
     0.89183
     0.91800
     0.77843
     0.78716
     0.49931
     0.35103
     0.40336
     0.33358
     0.40336
     0.40336
     0.27252
     0.02829
     0.02829
     0.23763
     0.16785
     0.15040
     0.06318
    -0.13744
     0.08935
     0.20274
     0.06318
     0.02829
     0.07190
    -0.12872
    -0.07638
     0.05446
     0.01957
    -0.18978
     0.00212
    -0.13744
     0.03701
    -0.06766
    -0.08511
    -0.09383
     0.10679
     0.07190
    -0.06766
    -0.00660
    -0.06766
    -0.18978
    -0.14616
     0.05446
     0.34230
    -0.01533
     0.06318
     0.08935
     0.16785
     0.15913
     0.12424
     0.08062
     0.23763
     0.20274
     0.15913
     0.22019
     0.02829
    -0.02405
    -0.06766
     0.31613
     0.34230
     0.22019
    -0.01533
     0.11551
     0.25508
     0.13296
     0.22019
     0.08935
     0.21146
     0.36847
     0.42953
     0.59526
     0.38592
     0.44697
     0.49931
     0.49059
     0.69121
     0.62143
     0.16785
     0.28997
     0.37719
     0.21146
     0.15040
     0.02829
     0.01957
    -0.22467
     0.12424
    -0.01533
    -0.14616
    -0.54741
    -0.49507
    -0.65208
    -0.45146
    -0.36423
    -0.60846
    -0.55613
    -0.62591
    -0.40784
    -0.51252
    -0.74803
    -0.72186
    -0.79164
    -0.67825
    -0.52124
    -0.54741
    -0.66952
    -0.79164
    -0.84398
    -0.56485
    -0.32062
    -0.49507
    -0.56485
    -0.37295
    -0.06766
     0.08935
     0.13296
     0.12424
     0.36847
     0.58654
     0.86566
     0.94416
     1.47625
     1.41519
     1.24946
     1.06628
     0.56037
    -0.09383
    -0.83525
    -0.74803
    -1.13182
    -1.15799
    -1.07949
    -0.66080
    -1.24522
    -2.83274
    -3.27759
    -1.82963
    -1.30628
    -1.01843
    -1.34117
    -1.63774
    -1.64646
    -1.14927
    -0.74803
    -0.25084
     0.03701
    -0.25084
    -0.72186
    -1.93430
    -2.33555
    -2.22215
    -2.09131
    -2.10003
    -2.28321
    -2.43149
    -2.65828
    -3.11186
    -2.71062
    -2.17854
    -2.18726
    -1.84708
    -1.32372
    -0.90503
    -0.44273
     0.06318
     0.42081
     0.77843
     0.85694
     1.06628
     1.25818
     1.43263
     1.22329
     1.12734
     1.13606
     1.35413
     1.41519
     0.95289
     1.09245
     1.49369
     1.66814
     1.90365
     1.92110
     1.79898
     1.58092
     1.55475
     1.39774
     1.45880
     1.55475
     1.10117
     1.04884
     1.34541
     1.10117
     0.84822
     0.73482
     0.41208
     0.29869
     0.26380
     0.15913
     0.16785
     0.20274
     0.14168
     0.09807
     0.35103
     0.20274
     0.36847
     0.31613
     0.79588
     0.85694
     0.87438
     0.78716
     0.80460
     0.79588
     0.61270
     0.54292
     0.56037
     0.56909
     0.50803
     0.50803
     0.39464
     0.35103
     0.06318
    -0.16361
     0.06318
    -0.14616
    -0.19850
    -0.33806
    -0.29445
    -0.27700
    -0.27700
    -0.22467
    -0.23339
    -0.19850
    -0.28573
    -0.18106
    -0.24211
    -0.11127
    -0.12000
    -0.36423
    -0.14616
    -0.05894
     0.01957
    -0.08511
     0.03701
    -0.05022
    -0.02405
     0.08935
     0.04573
     0.10679
     0.03701
     0.14168
     0.14168
     0.23763
     0.28124
     0.17657
     0.00212
     0.16785
     0.07190
     0.08062
     0.11551
    -0.04149
    -0.00660
     0.03701
    -0.11127
    -0.04149
     0.01084
    -0.23339
    -0.06766
    -0.13744
    -0.07638
    -0.10255
    -0.28573
     0.01084
     0.06318
    -0.24211
    -0.06766
    -0.11127
    -0.25956
    -0.09383
    -0.03277
     0.01084
    -0.03277
    -0.12872
     0.03701
    -0.19850
    -0.12000
     0.10679
    -0.17233
     0.01084
     0.16785
     0.13296
     0.51676
     0.34230
     0.25508
     0.30741
     0.45570
     0.13296
    -0.12872
    -0.64335
    -0.87887
    -1.02715
    -1.28011
    -1.12310
    -1.08821
    -1.18416
    -1.43711
    -1.75985
    -1.93430
    -2.12620
    -2.24832
    -2.13493
    -1.78602
    -1.39350
    -0.95737
    -0.66080
    -0.56485
    -0.73058
    -0.64335
    -0.19850
     0.12424
     0.44697
     0.91800
     0.93544
     0.76971
     0.67376
     0.50803
     0.81332
     0.75227
     1.09245
     0.93544
     1.03139
     0.94416
     0.77843
     0.68249
     0.82205
     0.69121
     0.52548
     0.48186
     0.38592
     0.26380
     0.30741
     0.17657
     0.06318
     0.01957
    -0.00660
     0.13296
     0.08062
     0.11551
    -0.07638
    -0.06766
    -0.08511
    -0.01533
    -0.19850
    -0.00660
     0.01084
     0.02829
    -0.04149
    -0.02405
    -0.02405
    -0.14616
     0.08935
     0.05446
     0.08935
     0.16785
     0.09807
    -0.11127
     0.13296
     0.08062
     0.01957
     0.12424
     0.12424
     0.13296
     0.15913
     0.16785
     0.07190
    -0.08511
     0.01957
     0.01084
     0.03701
     0.08935
     0.08062
     0.15913
     0.01084
    -0.04149
    -0.10255
    -0.17233
     0.23763
     0.35103
     0.26380
     0.48186
     0.69121
     0.72610
     0.97033
     1.20584
     1.82515
     2.44446
     2.89803
     2.19150
     1.63325
     0.86566
     0.76099
     0.85694
     1.17968
     1.36285
     1.09245
     0.79588
     0.26380
    -0.12872
    -0.70441
    -1.07949
    -1.30628
    -1.34989
    -1.33244
    -1.55051
    -1.34989
    -1.31500
    -1.16671
    -1.21033
    -0.86142
    -0.83525
    -0.91376
    -0.73930
    -0.49507
    -0.65208
    -0.58230
    -0.63463
    -0.51252
    -0.38168
    -0.38168
    -0.23339
    -0.12000
    -0.35551
     0.04573
    -0.23339
    -0.05022
    -0.00660
     0.01084
     0.08062
     0.22019
     0.22019
     0.12424
     0.08935
    -0.39912
    -0.11127
    -0.20722
    -0.11127
    -0.03277
    -0.06766
    -0.28573
    -0.58230
    -0.61719
    -0.16361
    -0.35551
    -0.37295
    -0.17233
    -0.31189
    -0.51252
    -0.16361
    -0.13744
    -0.14616
    -0.18106
     0.00212
     0.29869
     0.50803
     0.44697
     0.65632
     0.56909
     0.69121
     0.80460
     0.73482
     0.62143
     0.98778
     1.36285
     0.71738
    -0.29445
    -0.61719
    -1.23649
    -2.29193
    -2.37044
    -1.23649
    -0.33806
    -0.20722
    -0.97482
    -2.02153
    -2.29193
    -2.72806
    -1.78602
    -1.98664
    -1.75113
    -2.03025
    -1.72496
    -0.61719
    -0.07638
    -0.26828
    -0.00660
    -0.43401
    -0.28573
    -0.38168
    -0.32062
    -0.32062
     0.36847
     0.44697
     0.25508
     0.51676
     0.30741
     0.42081
     0.63015
     0.49931
     0.46442
     0.56037
     0.38592
     0.14168
     0.04573
    -0.12872
    -0.25084
    -0.37295
    -0.31189
    -0.39040
    -0.49507
    -0.46890
    -0.43401
    -0.38168
    -0.26828
    -0.39912
    -0.37295
    -0.41657
    -0.22467
    -0.08511
    -0.12000
    -0.20722
    -0.00660
    -0.24211
     0.08935
     0.13296
    -0.08511
    -0.04149
     0.01084
     0.06318
     0.05446
     0.08062
    -0.06766
     0.06318
     0.15913
     0.21146
     0.50803
     0.59526
     0.89183
     0.82205
     0.67376
     0.83949
     0.79588
     0.80460
     0.94416
     0.95289
     0.85694
     1.05756
     0.81332
     0.73482
     0.44697
     0.63887
     0.40336
     0.34230
     0.16785
    -0.05022
    -0.45146
    -0.24211
    -0.21595
    -0.40784
    -0.45146
    -0.50379
    -0.67825
    -0.84398
    -1.26266
    -1.59412
    -1.68135
    -1.69007
    -1.39350
    -1.13182
    -1.20160
    -1.18416
    -1.56795
    -1.14055
    -0.95737
    -1.05332
    -0.86142
    -0.52996
    -0.18978
    -0.06766
     0.00212
     0.20274
     0.35975
     0.74354
     0.79588
     0.86566
     0.65632
     0.72610
     0.82205
     0.69121
     0.80460
     0.89183
     0.83077
     0.90055
     0.95289
     0.91800
     1.21457
     1.15351
     1.22329
     1.35413
     1.11862
     1.05756
     0.79588
     0.94416
     1.20584
     1.36285
     1.25818
     1.42391
     1.10117
     0.54292
     0.17657
    -0.25956
    -0.72186
    -0.66952
    -0.66952
    -0.59102
    -0.36423
    -0.46018
    -1.00098
    -1.53306
    -1.62901
    -1.56795
    -1.71624
    -1.34117
    -1.40222
    -1.79474
    -1.68135
    -0.90503
    -0.91376
    -0.98354
    -1.19288
    -0.72186
    -0.29445
     0.03701
     0.05446
     0.18530
     0.02829
    -0.43401
     0.15040
     0.48186
    -0.08511
     0.15040
     0.69993
     0.60398
     0.26380
    -0.32062
    -1.00971
    -2.03025
    -2.79785
    -2.57106
    -1.03587
    -0.73058
    -1.09693
    -1.55051
    -1.36733
    -1.38478
    -1.31500
    -1.02715
    -0.59974
    -0.11127
     0.46442
     1.10989
     1.61581
     1.77281
     2.36595
     2.88931
     3.02015
     2.92420
     2.37468
     2.46190
     2.67125
     2.63636
     1.86876
     2.12172
     2.32234
     2.11300
     1.86004
     1.49369
     1.19712
     1.07500
     0.78716
     0.64759
     0.39464
     0.61270
     0.37719
     0.31613
    -0.06766
     0.05446
     0.19402
     0.13296
    -0.13744
    -0.02405
    -0.17233
    -0.05022
    -0.05022
    -0.14616
    -0.16361
    -0.18978
    -0.08511
     0.01084
    -0.02405
    -0.04149
    -0.21595
    -0.16361
     0.11551
     0.08935
    -0.11127
     0.06318
    -0.11127
    -0.04149
    -0.06766
     0.29869
     0.22019
     0.26380
     0.22019
     0.28997
     0.42953
     0.26380
     0.22019
     0.09807
     0.37719
     0.39464
     0.35975
     0.30741
     0.18530
     0.35975
     0.28997
     0.38592
     0.14168
    -0.01533
    -0.12000
     0.08935
     0.01084
     0.01957
    -0.08511
    -0.31189
    -0.33806
    -0.05022
    -0.19850
    -0.35551
    -0.15489
    -0.24211
    -0.39912
    -0.13744
    -0.18106
    -0.04149
    -0.12000
    -0.19850
    -0.11127
     0.10679
     0.14168
     0.07190
     0.23763
     0.35103
     0.33358
     0.21146
     0.45570
     0.22019
     0.21146
     0.29869
     0.41208
     0.47314
     0.34230
     0.34230
     0.56909
     0.64759
     0.85694
     0.76971
     1.21457
     1.41519
     1.31052
     1.32796
     1.32796
     1.20584
     1.54603
     1.73792
     1.46752
     0.92672
     1.02267
     0.77843
     0.44697
     0.53420
    -0.19850
    -0.73930
    -1.31500
    -1.27138
    -1.37606
    -1.39350
    -1.68135
    -2.14365
    -2.35299
    -2.13493
    -1.97792
    -1.96047
    -2.15237
    -1.87325
    -2.06514
    -1.59412
    -1.49817
    -1.30628
    -1.11438
    -0.84398
    -0.59974
    -0.54741
    -1.03587
    -0.88759
    -0.73058
    -1.14927
    -1.06204
    -0.96609
    -0.53868
    -0.53868
    -0.54741
    -0.34679
    -0.46890
    -0.56485
    -1.02715
    -1.22777
    -0.83525
    -0.94865
    -0.53868
    -0.13744
    -0.95737
    -1.47201
    -1.58540
    -0.88759
    -1.08821
    -0.79164
    -0.54741
    -0.78292
    -0.42529
    -0.27700
    -0.43401
    -0.42529
    -1.13182
    -0.77419
    -0.27700
     0.40336
     0.27252
     0.13296
     0.69121
     0.84822
     0.35103
     0.96161
     0.59526
     0.42081
     0.15913
     0.51676
     0.57781
     0.41208
     0.66504
     0.76099
     0.78716
     0.80460
     0.72610
     0.67376
     0.37719
     0.34230
     0.21146
     0.28997
     0.28997
     0.24635
     0.13296
     0.23763
     0.08062
    -0.02405
     0.32486
     0.39464
     0.03701
     0.15040
     0.06318
     0.23763
     0.42081
     0.28124
     0.22019
    -0.40784
     0.17657
     0.16785
     0.33358
     0.28997
     0.29869
     0.19402
     0.22891
     0.31613
     0.20274
     0.23763
     0.25508
     0.35103
     0.24635
     0.43825
     0.16785
     0.28997
     0.44697
     0.31613
     0.28124
     0.20274
     0.28124
     0.23763
     0.17657
     0.18530
     0.08935
     0.07190
    -0.01533
     0.17657
     0.01957
    -0.09383
    -0.09383
    -0.10255
     0.20274
     0.09807
    -0.14616
     0.10679
     0.05446
    -0.13744
     0.12424
     0.10679
     0.19402
    -0.12000
    -0.03277
     0.08935
     0.19402
     0.00212
    -0.05022
     0.02829
    -0.05022
     0.10679
    -0.02405
    -0.15489
    -0.26828
    -0.06766
    -0.30317
    -0.06766
    -0.05022
    -0.21595
    -0.36423
    -0.24211
    -0.11127
    -0.17233
    -0.39040
    -0.29445
    -0.30317
    -0.21595
    -0.18106
    -0.39040
    -0.34679
    -0.20722
    -0.23339
    -0.15489
    -0.12000
    -0.12872
    -0.27700
    -0.19850
    -0.03277
    -0.11127
    -0.23339
    -0.27700
    -0.16361
    -0.01533
     0.05446
    -0.05894
    -0.03277
    -0.18106
    -0.09383
    -0.12872
     0.15040
    -0.04149
    -0.18978
     0.09807
     0.10679
     0.16785
    -0.14616
     0.03701
     0.08062
     0.10679
     0.42953
     0.41208
     0.29869
     0.23763
     0.25508
     0.22019
     0.36847
     0.33358
     0.12424
    -0.04149
     0.02829
     0.08062
    -0.05894
    -0.15489
    -0.06766
     0.12424
     0.08062
     0.02829
    -0.05022
     0.08062
     0.17657
    -0.53868
    -0.11127
     0.12424
     0.33358
     0.84822
     0.49931
     0.80460
     1.04011
     1.39774
     0.72610
     0.79588
     0.44697
    -0.05894
    -0.52124
    -0.97482
    -1.85580
    -1.99536
    -1.56795
    -1.00098
    -1.21905
    -2.04770
    -2.49255
    -2.35299
    -2.26576
    -2.14365
    -2.22215
    -2.13493
    -1.53306
    -0.55613
    -0.06766
     0.53420
     0.82205
     0.70865
     0.90055
     1.47625
     1.88621
     2.16533
     2.54913
     2.92420
     3.43012
     3.58712
     2.01705
     0.14168
     0.08062
     1.38902
     1.68559
     1.47625
     0.90927
     0.36847
    -0.20722
    -0.53868
    -0.38168
    -1.22777
    -1.53306
    -1.41095
    -1.59412
    -1.43711
    -1.35861
    -1.29755
    -1.12310
    -0.74803
    -0.63463
    -0.36423
    -0.29445
    -0.19850
    -0.04149
    -0.11127
    -0.09383
    -0.20722
    -1.02715
    -0.48635
    -0.02405
     0.03701
    -0.11127
    -0.27700
    -0.50379
    -0.66952
    -0.47762
    -0.71314
    -0.60846
    -0.76547
    -0.81781
    -0.61719
    -0.40784
    -0.39912
    -0.58230
    -0.57357
    -0.33806
    -0.18106
    -0.27700
    -0.32062
    -0.17233
    -0.26828
    -0.07638
    -0.10255
    -0.06766
     0.04573
     0.10679
    -0.23339
     0.15913
     0.15040
     0.01957
     0.00212
     0.01957
     0.05446
     0.26380
     0.08935
     0.13296
     0.24635
     0.12424
     0.09807
     0.19402
     0.11551
     0.11551
     0.02829
     0.09807
     0.17657
     0.24635
     0.18530
    -0.02405
    -0.05894
    -0.05022
     0.31613
     0.00212
     0.10679
    -0.01533
     0.03701
     0.04573
     0.25508
     0.08062
    -0.08511
    -0.15489
     0.20274
     0.24635
     0.04573
    -0.08511
     0.09807
    -0.07638
     0.17657
    -0.02405
     0.10679
     0.04573
     0.15040
     0.17657
     0.05446
    -0.05894
    -0.01533
    -0.05894
     0.20274
     0.22019
     0.00212
     0.01957
     0.01084
     0.11551
    -0.00660
     0.08062
    -0.04149
     0.08062
     0.06318
     0.04573
     0.08062
     0.03701
    -0.06766
    -0.14616
     0.10679
     0.14168
    -0.04149
     0.08062
    -0.04149
    -0.07638
     0.04573
     0.11551
     0.00212
    -0.11127
     0.00212
     0.18530
     0.05446
     0.17657
     0.05446
    -0.18106
    -0.09383
     0.21146
     0.07190
     0.04573
    -0.04149
    -0.07638
     0.01957
     0.08935
     0.08935
     0.00212
    -0.01533
     0.10679
    -0.09383
     0.17657
     0.22891
     0.07190
     0.09807
     0.11551
     0.34230
     0.37719
     0.19402
     0.42081
     0.78716
     0.63015
     0.35975
     0.63015
     0.54292
     0.35103
     0.26380
     0.14168
    -0.08511
     0.13296
    -0.44273
    -0.81781
    -1.46328
    -1.31500
    -1.77730
    -1.59412
    -2.07387
    -2.24832
    -2.35299
    -2.75423
    -1.80347
    -1.33244
    -1.38478
    -1.51562
    -1.41095
    -0.87014
    -0.93992
    -0.49507
     0.06318
     0.56909
     1.10117
     1.45008
     1.41519
     1.17968
     0.83949
     0.99650
     0.83949
     1.10989
     0.87438
     0.93544
     0.90055
     0.61270
     0.45570
     0.18530
     0.76099
     0.80460
     0.96161
     1.33668
     1.37157
     1.58964
     1.50241
     1.50241
     1.86876
     1.39774
     0.82205
     0.40336
     0.72610
     0.90927
     0.67376
     0.36847
     0.39464
     0.22891
    -0.15489
    -0.64335
    -0.87887
    -1.00971
    -0.78292
    -1.12310
    -0.56485
    -0.51252
    -0.40784
    -0.26828
    -0.09383
     0.08935
     0.18530
    -0.04149
    -0.01533
     0.21146
     0.07190
     0.21146
     0.18530
     0.08062
     0.08935
     0.00212
     0.08935
     0.30741
     0.14168
     0.05446
     0.13296
     0.25508
     0.22891
     0.06318
     0.15913
     0.12424
     0.20274
     0.04573
     0.15040
     0.00212
     0.09807
     0.01957
    -0.01533
     0.11551
     0.07190
     0.01084
    -0.02405
    -0.14616
     0.01084
    -0.05022
    -0.33806
    -0.10255
     0.03701
    -0.21595
    -0.11127
    -0.14616
    -0.28573
    -0.19850
    -0.30317
    -0.32062
    -0.27700
    -0.25084
    -0.39912
    -0.56485
    -0.49507
    -0.42529
    -0.66952
    -0.51252
    -0.56485
    -0.63463
    -0.66952
    -0.70441
    -0.80036
    -0.85270
    -0.89631
    -0.93120
    -0.71314
    -0.78292
    -0.77419
    -0.93120
    -0.81781
    -0.76547
    -0.98354
    -0.74803
    -0.60846
    -0.87887
    -0.59102
    -0.73930
    -0.59102
    -0.67825
    -0.74803
    -0.51252
    -0.58230
    -0.56485
    -0.48635
    -0.59974
    -0.47762
    -0.52996
    -0.66952
    -0.51252
    -0.53868
    -0.58230
    -0.60846
    -0.53868
    -0.53868
    -0.60846
    -0.62591
    -0.68697
    -0.48635
    -0.38168
    -0.46890
    -0.67825
    -0.59102
    -0.46890
    -0.55613
    -0.46018
    -0.44273
    -0.52124
    -0.49507
    -0.51252
    -0.33806
    -0.57357
    -0.49507
    -0.48635
    -0.52996
    -0.45146
    -0.40784
    -0.56485
    -0.42529
    -0.52124
    -0.54741
    -0.70441
    -0.59102
    -0.50379
    -0.61719
    -0.60846
    -0.65208
    -0.59974
    -0.59974
    -0.72186
    -0.64335
    -0.63463
    -0.42529
    -0.56485
    -0.66080
    -0.55613
    -0.61719
    -0.72186
    -0.31189
    -0.34679
    -0.52124
    -0.64335
    -0.38168
    -0.31189
    -0.10255
    -0.42529
    -0.18978
     0.01957
     0.28124
     0.44697
     0.56909
     0.61270
     0.76971
     0.97033
     1.61581
     1.92982
     2.74975
     3.15099
     4.26749
     4.78212
     4.32855
     0.97905
    -2.57978
    -4.25453
    -4.21091
    -1.10565
     1.14479
     0.59526
    -1.48945
    -4.08880
    -6.12989
    -7.83081
    -8.28438
    -7.58657
    -7.87442
    -6.43518
    -5.27507
    -5.14423
    -4.85639
    -4.82150
    -3.88818
    -3.12931
    -2.89379
    -2.32682
    -1.63774
    -1.45456
    -0.97482
    -0.32062
     0.42953
     0.69993
     1.15351
     1.31924
     1.24946
     0.66504
     0.98778
     1.26690
     1.86876
     2.14789
     1.95599
     1.21457
     0.22891
     0.06318
     0.82205
     0.94416
     1.28435
     0.86566
     0.51676
     0.43825
     0.51676
     0.69993
     0.61270
     0.77843
     0.52548
     0.51676
     0.35975
     0.34230
     0.40336
     0.30741
     0.35975
     0.39464
     0.40336
     0.15040
    -0.18978
    -0.03277
    -0.05894
    -0.06766
    -0.02405
    -0.05894
    -0.03277
     0.00212
     0.15913
     0.18530
     0.23763
     0.15040
     0.32486
     0.46442
     0.65632
     0.70865
     0.42953
     0.35975
     0.59526
     0.43825
     0.49931
     0.40336
     0.38592
     0.26380
     0.38592
     0.15040
     0.10679
     0.16785
    -0.08511
    -0.22467
     0.06318
     0.01084
    -0.09383
    -0.05022
    -0.18106
    -0.10255
    -0.02405
    -0.18106
    -0.36423
    -0.23339
    -0.09383
    -0.11127
    -0.22467
    -0.12872
    -0.33806
    -0.46890
    -0.30317
    -0.15489
    -0.14616
    -0.37295
    -0.28573
    -0.34679
    -0.17233
    -0.21595
    -0.46018
    -0.19850
    -0.30317
    -0.22467
    -0.28573
    -0.34679
    -0.19850
    -0.23339
    -0.32934
    -0.06766
    -0.17233
    -0.38168
    -0.25956
    -0.23339
    -0.11127
    -0.16361
    -0.29445
    -0.15489
    -0.20722
    -0.04149
    -0.10255
    -0.04149
    -0.12000
    -0.22467
    -0.30317
    -0.07638
     0.11551
    -0.16361
    -0.06766
    -0.16361
    -0.04149
    -0.04149
    -0.09383
    -0.12000
    -0.05022
     0.03701
    -0.05894
     0.01957
     0.01957
    -0.11127
    -0.13744
     0.07190
     0.14168
     0.12424
     0.01957
    -0.04149
    -0.05022
     0.11551
     0.12424
     0.08062
     0.19402
     0.06318
     0.22891
     0.23763
     0.32486
     0.25508
     0.07190
     0.32486
     0.48186
     0.56909
     0.70865
     0.95289
     1.04011
     1.08373
     0.89183
     0.73482
     0.70865
     0.58654
     1.06628
     0.97033
     0.92672
     0.56909
    -0.36423
    -0.97482
    -0.59102
    -1.07076
    -1.38478
    -1.39350
    -1.45456
    -1.27138
    -1.62029
    -1.89941
    -2.29193
    -2.63212
    -2.36171
    -1.84708
    -1.34117
    -0.91376
    -0.76547
    -0.82653
    -0.32062
    -0.29445
    -0.60846
    -0.15489
     0.33358
     0.63887
     0.69993
     0.00212
    -1.01843
    -0.46018
    -0.10255
     0.14168
     0.10679
     0.08062
     0.04573
     0.28997
     0.92672
     1.72048
     2.27873
     2.40084
     2.37468
     2.00833
     3.06376
     2.72358
    -0.12872
    -2.10003
     0.57781
     4.91296
     4.77340
     3.78774
     1.94727
     0.07190
    -0.76547
    -0.55613
    -0.54741
    -0.13744
     0.21146
     0.41208
     1.01395
     0.85694
     0.66504
     0.52548
     0.63015
     0.73482
     0.81332
     0.83949
     1.10117
     0.88311
     0.87438
     1.04011
     0.75227
     0.52548
     0.39464
     0.63887
     0.61270
     0.25508
     0.01957
    -0.12872
    -0.14616
    -0.59974
    -0.49507
    -0.66952
    -0.76547
    -0.90503
    -1.14927
    -1.05332
    -0.90503
    -0.97482
    -1.02715
    -1.00971
    -0.90503
    -0.98354
    -1.05332
    -0.87887
    -0.99226
    -1.07076
    -1.04460
    -0.95737
    -1.00971
    -1.08821
    -1.25394
    -1.21905
    -1.07949
    -1.14055
    -1.01843
    -1.14927
    -1.16671
    -1.09693
    -0.99226
    -0.87014
    -0.92248
    -0.80909
    -0.66080
    -0.63463
    -0.73930
    -0.49507
    -0.52124
    -0.46890
     0.05446
    -0.19850
    -0.42529
    -0.33806
    -0.30317
    -0.13744
    -0.02405
    -0.16361
    -0.07638
    -0.06766
    -0.14616
    -0.05894
    -0.22467
    -0.15489
    -0.12872
    -0.40784
    -0.15489
     0.01084
     0.04573
    -0.22467
    -0.07638
    -0.25084
    -0.13744
    -0.26828
    -0.07638
    -0.12000
    -0.07638
    -0.16361
    -0.04149
    -0.15489
    -0.09383
    -0.18106
    -0.14616
    -0.02405
    -0.06766
    -0.02405
    -0.09383
     0.01084
    -0.09383
     0.02829
     0.15913
     0.13296
     0.15040
     0.26380
     0.39464
     0.46442
     0.76099
     0.98778
     0.86566
     1.26690
     1.42391
     0.97905
     0.52548
     0.30741
     0.63015
     0.56037
     0.56909
     0.49931
     0.01957
    -0.60846
    -1.12310
    -1.38478
    -1.52434
    -1.61157
    -2.09131
    -1.70752
    -1.73368
    -1.92558
    -2.00409
    -2.14365
    -2.22215
    -2.10876
    -1.60284
    -1.30628
    -0.93120
    -0.89631
    -0.87887
    -0.88759
    -0.55613
    -0.40784
    -0.49507
    -0.32934
     0.08935
     0.05446
     0.14168
     0.00212
     0.09807
    -0.00660
     0.15040
     0.21146
     0.32486
     0.40336
     0.27252
     0.15913
     0.01957
     0.33358
     0.49931
     0.57781
     0.90927
     0.80460
     0.01084
    -0.80909
     0.25508
     0.66504
     0.49059
     0.54292
     0.48186
     0.31613
     0.30741
     0.23763
     0.29869
     0.41208
     0.30741
     0.10679
     0.40336
     0.27252
     0.23763
     0.15040
     0.14168
     0.00212
     0.08062
     0.03701
     0.01957
     0.00212
     0.08062
    -0.23339
    -0.12000
     0.15040
     0.07190
    -0.02405
     0.09807
     0.19402
     0.40336
     0.16785
     0.28124
     0.37719
     0.25508
     0.19402
     0.44697
     0.54292
     0.90055
     1.16223
     1.46752
     1.46752
     2.05194
     2.06938
     2.06066
     2.26128
     2.58402
     2.24384
     1.10117
    -0.47762
    -0.10255
     0.98778
     1.53730
     1.92110
     1.29307
     0.40336
    -0.17233
    -0.52996
    -0.73930
    -0.65208
    -0.48635
    -0.12000
    -0.04149
     0.23763
     0.51676
     0.96161
     1.38030
     1.64198
     1.27562
     0.97033
     1.21457
     1.34541
     1.13606
     1.46752
     1.55475
     1.65942
     1.54603
     1.71176
     1.89493
     2.17406
     2.04322
     1.76409
     1.08373
     0.55165
     0.27252
     0.63887
     0.76099
     0.74354
     0.52548
    -0.01533
    -0.34679
    -0.75675
    -0.98354
    -1.08821
    -1.28883
    -1.74241
    -1.80347
    -1.28883
    -1.43711
    -1.34989
    -1.32372
    -1.26266
    -1.10565
    -0.87887
    -0.65208
    -0.88759
    -0.76547
    -0.66080
    -0.46018
    -0.39040
    -0.07638
    -0.05894
    -0.05894
     0.31613
     0.19402
     0.15040
     0.11551
     0.24635
     0.32486
     0.36847
     0.22891
     0.28997
    -0.42529
    -0.97482
    -1.23649
    -1.58540
    -1.75985
    -1.41095
    -1.53306
    -1.55923
    -1.81219
    -1.88197
    -1.92558
    -2.53617
    -2.41405
    -2.26576
    -1.82091
    -1.28011
    -1.17544
    -1.04460
    -0.80036
    -0.78292
    -0.36423
    -0.04149
    -0.22467
     0.12424
     0.08062
     0.22891
     0.15040
     0.12424
    -0.01533
     0.05446
     0.15913
     0.16785
     0.18530
     0.20274
     0.02829
    -0.07638
     0.09807
     0.28997
     0.04573
     0.07190
     0.18530
     0.08935
     0.06318
     0.08062
     0.04573
     0.10679
     0.08062
     0.13296
     0.17657
     0.24635
    -0.11127
    -0.15489
    -0.15489
     0.35975
     0.02829
     0.05446
     0.15913
     0.09807
     0.17657
     0.01084
    -0.05022
     0.07190
    -0.37295
     0.11551
     0.17657
     0.09807
     0.12424
    -0.06766
    -0.15489
     0.01957
     0.14168
    -0.12000
    -0.05894
    -0.00660
     0.10679
     0.10679
     0.01084
    -0.09383
     0.22019
     0.25508
     0.15913
     0.17657
     0.10679
     0.04573
     0.09807
     0.41208
     0.42953
     0.18530
     0.24635
     0.29869
     0.40336
     0.42081
     0.37719
     0.28997
     0.52548
     0.35975
     0.56037
     0.75227
     0.56037
     0.55165
     0.41208
     0.43825
     0.56909
     0.45570
     0.39464
     0.50803
     0.40336
     0.48186
     0.39464
     0.42081
     0.27252
     0.32486
     0.42081
     0.34230
     0.43825
     0.24635
     0.15913
     0.15040
     0.42953
     0.60398
     0.38592
     0.40336
     0.30741
     0.30741
     0.42953
     0.33358
     0.35103
     0.31613
     0.51676
     0.47314
     0.28124
     0.41208
     0.31613
     0.01957
     0.40336
     0.44697
     0.22891
     0.19402
     0.29869
     0.04573
     0.08062
    -0.05894
     0.15040
     0.13296
     0.18530
     0.36847
     0.50803
     0.28997
     0.15913
     0.13296
     0.22891
     0.49931
     0.17657
     0.48186
     0.60398
     0.61270
     0.61270
     0.68249
     0.52548
     0.62143
     0.64759
     0.58654
     0.36847
     0.51676
     0.55165
     0.23763
     0.18530
     0.28997
     0.19402
     0.01084
    -0.04149
    -0.60846
    -0.66080
    -0.52124
    -0.79164
    -0.72186
    -0.91376
    -1.02715
    -1.23649
    -1.15799
    -1.28883
    -1.12310
    -1.01843
    -0.59974
    -0.43401
    -0.82653
    -0.90503
    -0.86142
    -0.62591
    -0.52124
    -0.46890
    -0.39040
    -0.33806
    -0.37295
    -0.15489
    -0.00660
    -0.16361
    -0.33806
    -0.37295
    -0.31189
    -0.09383
    -0.07638
     0.03701
    -0.06766
     0.17657
     0.25508
     0.23763
     0.31613
     0.47314
     0.46442
     0.56909
     0.60398
     0.42081
     0.52548
     0.29869
     0.42953
     0.64759
     0.33358
     0.32486
     0.40336
     0.39464
     0.20274
     0.23763
     0.13296
     0.22019
     0.30741
     0.23763
     0.30741
     0.18530
     0.06318
     0.01957
     0.05446
     0.29869
     0.19402
     0.15040
     0.09807
     0.08935
     0.01957
     0.08935
     0.10679
     0.05446
     0.18530
     0.07190
    -0.02405
     0.07190
     0.00212
    -0.01533
    -0.30317
    -0.09383
     0.28997
     0.05446
     0.19402
    -0.01533
    -0.10255
    -0.05022
    -0.05894
     0.09807
     0.05446
     0.07190
     0.08062
     0.09807
     0.09807
     0.10679
    -0.06766
    -0.00660
     0.10679
     0.12424
     0.12424
     0.00212
     0.06318
    -0.10255
     0.01957
    -0.05894
     0.10679
    -0.01533
    -0.05894
    -0.06766
     0.02829
     0.01957
    -0.17233
    -0.12000
    -0.01533
    -0.17233
    -0.08511
    -0.05022
    -0.30317
    -0.25956
    -0.32062
    -0.30317
    -0.35551
    -0.31189
    -0.41657
    -0.48635
    -0.40784
    -0.40784
    -0.45146
    -0.46018
    -0.08511
    -0.43401
    -0.41657
    -0.21595
    -0.17233
    -0.15489
    -0.18978
    -0.05022
     0.06318
    -0.02405
     0.27252
     0.09807
     0.28997
     0.38592
     0.22019
     0.08935
     0.29869
     0.28997
     0.33358
     0.17657
     0.29869
     0.31613
     0.30741
     0.33358
     0.18530
     0.22891
     0.33358
     0.13296
     0.38592
     0.40336
     0.44697
     0.36847
     0.26380
     0.28124
     0.34230
     0.10679
     0.02829
    -0.18978
    -0.25956
    -0.64335
    -0.63463
    -0.00660
    -0.32934
    -0.38168
    -0.70441
    -0.73930
    -0.58230
    -1.24522
    -1.49817
    -0.95737
    -1.57668
    -1.65518
    -2.17854
    -2.62339
    -2.29193
    -2.21343
    -2.45766
    -2.49255
    -2.60595
    -2.46639
    -2.42277
    -1.98664
    -1.34117
    -1.36733
    -1.58540
    -1.55923
    -1.42839
    -0.34679
     0.66504
     0.85694
    -0.05022
     0.27252
     0.42081
     0.15040
    -0.85270
     0.77843
     2.35723
     2.45318
     1.65070
     0.77843
    -0.15489
    -0.85270
    -0.85270
    -0.42529
    -0.12872
     0.14168
     0.08935
    -0.03277
    -0.06766
     0.08935
    -0.25084
    -0.52124
    -0.71314
    -0.72186
    -0.56485
    -0.20722
     0.07190
     0.78716
     1.23201
     1.12734
     0.85694
     1.05756
     1.10117
     1.17095
     1.37157
     1.17968
     0.56037
     0.42081
     0.97905
    -0.30317
    -1.07949
    -0.17233
    -0.09383
    -0.69569
    -0.87014
    -0.91376
    -1.47201
    -1.30628
    -1.38478
    -1.51562
    -1.41095
    -1.11438
    -0.46890
     0.39464
     0.87438
    -0.18106
    -2.27449
    -1.48945
     0.03701
     0.33358
     0.70865
     0.33358
     0.14168
     0.07190
     0.00212
    -0.00660
    -0.23339
    -0.40784
    -0.12000
     0.09807
     0.04573
    -0.04149
     0.08935
    -0.12872
     0.14168
    -0.05894
     0.15040
     0.25508
     0.03701
    -0.02405
     0.19402
     0.19402
     0.08935
     0.13296
    -0.04149
     0.04573
     0.18530
     0.08935
     0.07190
    -0.04149
     0.01957
    -0.17233
     0.08062
     0.04573
     0.15913
    -0.12000
    -0.16361
    -0.05894
    -0.17233
    -0.12000
    -0.21595
    -0.13744
    -0.10255
     0.00212
    -0.03277
    -0.29445
    -0.11127
    -0.20722
    -0.23339
     0.03701
     0.20274
    -0.16361
    -0.02405
     0.07190
    -0.05022
     0.01957
    -0.00660
     0.03701
     0.14168
     0.13296
     0.18530
     0.04573
     0.01084
     0.16785
     0.03701
     0.23763
     0.20274
     0.27252
     0.22891
     0.38592
     0.24635
     0.31613
     0.21146
     0.31613
     0.28997
     0.45570
     0.26380
     0.42953
     0.41208
     0.40336
     0.17657
     0.28124
     0.38592
    -0.09383
    -0.12000
    -0.11127
     0.08935
     0.02829
    -0.31189
    -0.44273
    -0.20722
    -0.34679
    -0.18106
    -0.45146
    -0.54741
    -0.51252
    -0.69569
    -0.60846
    -0.34679
    -0.39040
    -0.55613
    -0.29445
    -0.00660
     0.15913
    -0.03277
    -0.22467
     0.01084
    -0.10255
    -0.03277
    -0.25084
    -0.59974
    -0.58230
    -0.98354
    -1.29755
    -1.16671
    -1.18416
    -1.48073
    -1.20160
    -1.47201
    -1.91686
    -2.74551
    -3.16420
    -3.02463
    -2.71934
    -1.93430
    -1.87325
    -2.02153
    -1.82091
    -1.71624
    -1.52434
    -1.34117
    -1.19288
    -1.24522
    -1.05332
    -0.98354
    -0.94865
    -0.68697
    -0.29445
    -0.31189
    -0.32934
    -0.20722
    -0.01533
     0.01957
    -0.37295
    -0.06766
     0.08062
     0.49059
     0.78716
     0.97905
     1.86876
     2.20022
     2.35723
     1.90365
     1.04011
     0.49059
     0.12424
     0.48186
     1.12734
     1.52858
     1.34541
     0.74354
     0.39464
    -0.11127
    -0.39912
    -0.81781
    -0.94865
    -0.66080
    -0.46890
    -0.04149
     0.26380
     0.33358
     0.34230
     0.59526
     0.86566
     1.01395
     0.90927
     1.05756
     1.14479
     0.75227
     0.74354
     0.76971
     1.18840
     1.18840
     1.80771
     1.94727
     1.68559
     1.00522
     0.20274
    -0.29445
     1.10989
     1.79026
     1.77281
     1.92982
     1.36285
     0.32486
     0.54292
     0.76099
     0.61270
     0.51676
     0.76099
     0.46442
     0.66504
     0.78716
     0.21146
    -0.10255
     0.15913
     0.38592
     0.42081
     0.16785
     0.18530
    -0.06766
     0.09807
     0.18530
     0.22891
    -0.14616
    -0.24211
    -0.14616
    -0.28573
    -0.37295
    -0.20722
    -0.30317
    -0.40784
    -0.50379
    -0.58230
    -0.49507
    -0.52996
    -0.79164
    -0.71314
    -0.37295
    -0.51252
    -0.64335
    -0.59102
    -0.67825
    -0.48635
    -0.55613
    -0.56485
    -0.59974
    -0.89631
    -0.46018
    -0.32062
    -0.51252
    -0.53868
    -0.46890
    -0.60846
    -0.44273
    -0.25084
    -0.42529
    -0.46018
    -0.44273
    -0.40784
    -0.12872
    -0.28573
    -0.32062
    -0.39040
    -0.10255
    -0.05894
     0.04573
    -0.06766
    -0.12872
    -0.28573
    -0.05894
     0.28124
     0.19402
     0.07190
    -0.06766
     0.08062
     0.13296
     0.11551
    -0.06766
     0.15913
     0.04573
     0.13296
     0.22891
     0.01084
     0.14168
    -0.18978
    -0.08511
     0.17657
     0.22019
     0.05446
     0.08935
    -0.10255
    -0.05022
     0.08935
     0.07190
     0.08935
     0.01084
     0.15913
     0.06318
     0.05446
     0.20274
    -0.05022
    -0.14616
     0.02829
     0.27252
     0.17657
    -0.07638
     0.03701
     0.00212
    -0.04149
     0.04573
     0.08062
     0.06318
     0.04573
    -0.10255
     0.03701
     0.04573
     0.12424
    -0.09383
     0.27252
     0.39464
     0.49931
     0.38592
     0.66504
     0.90055
     0.97033
     0.87438
     0.86566
     0.22019
    -0.30317
    -0.43401
    -0.58230
    -0.82653
    -0.75675
     0.18530
     0.69121
     0.42081
    -1.12310
    -2.10876
    -2.05642
    -1.04460
    -0.75675
    -0.67825
    -0.73930
    -1.01843
    -0.86142
    -0.11127
    -0.05022
    -0.17233
    -0.05894
     0.21146
     0.15040
     0.15040
     0.16785
    -0.02405
    -0.16361
    -0.24211
     0.15913
     0.37719
     0.50803
     0.33358
     0.56909
    -0.05022
     0.01084
     0.31613
     0.09807
     0.44697
    -0.00660
     0.03701
     0.23763
     0.18530
     0.11551
    -0.08511
     0.08062
     0.46442
     0.53420
     0.52548
     0.25508
     0.24635
     0.02829
     0.13296
     0.28124
     0.40336
     0.49931
     0.55165
     0.78716
     0.53420
     0.44697
     0.56909
     0.25508
     0.55165
     0.28124
     0.55165
     0.52548
     0.64759
     0.32486
     0.32486
     0.38592
     0.42953
     0.12424
     0.09807
     0.29869
     0.43825
     0.22891
     0.36847
     0.21146
     0.46442
     0.18530
     0.22891
     0.40336
     0.49059
     0.27252
     0.40336
     0.38592
     0.56037
     0.49931
     0.27252
     0.48186
     0.43825
     0.48186
     0.45570
     0.48186
     0.56037
     0.31613
     0.54292
     0.36847
     0.35975
     0.52548
     0.40336
     0.49059
     0.28997
     0.39464
     0.23763
     0.20274
     0.28997
     0.00212
     0.18530
     0.09807
     0.03701
    -0.01533
     0.06318
     0.04573
     0.03701
     0.01957
    -0.07638
    -0.08511
     0.00212
     0.05446
    -0.05022
    -0.14616
     0.01084
     0.05446
    -0.13744
    -0.03277
     0.03701
     0.03701
     0.10679
    -0.17233
    -0.05894
     0.22019
    -0.00660
    -0.03277
    -0.03277
     0.21146
     0.28124
    -0.14616
     0.13296
     0.00212
     0.06318
     0.15040
     0.09807
     0.20274
     0.06318
     0.11551
    -0.01533
     0.27252
     0.24635
     0.26380
     0.07190
     0.15040
     0.17657
     0.15040
     0.25508
     0.34230
     0.10679
     0.25508
     0.35103
     0.33358
     0.35103
     0.14168
     0.15913
     0.30741
     0.40336
     0.19402
     0.14168
     0.23763
     0.35103
     0.01084
     0.17657
     0.33358
     0.23763
     0.16785
     0.16785
     0.12424
     0.08935
    -0.02405
     0.03701
     0.27252
     0.13296
     0.22019
     0.15040
    -0.02405
     0.12424
     0.08062
    -0.11127
     0.15040
     0.09807
    -0.06766
     0.08935
     0.13296
    -0.01533
    -0.06766
     0.24635
     0.22891
     0.05446
     0.20274
     0.17657
     0.22891
     0.44697
     0.35975
     0.61270
     0.68249
     0.76971
     0.75227
     1.23201
     1.36285
     1.73792
     1.32796
     0.63887
    -0.69569
    -1.72496
    -1.70752
    -1.58540
    -1.66390
    -2.03025
    -1.78602
    -1.55923
    -1.51562
    -2.25704
    -2.84146
    -2.94613
    -2.64956
    -2.16982
    -1.98664
    -1.51562
    -0.87014
    -0.27700
     0.26380
     0.41208
     0.38592
     0.36847
     0.69121
     0.49059
     0.48186
     0.68249
     0.30741
     0.08062
     0.35103
     0.29869
     0.20274
     0.28997
     0.04573
     0.11551
     0.31613
     0.39464
     0.27252
     0.20274
     0.27252
     0.13296
     0.20274
     0.18530
     0.22891
    -0.00660
     0.09807
     0.07190
    -0.08511
     0.01084
     0.05446
    -0.04149
    -0.05022
     0.15913
    -0.11127
     0.01084
     0.02829
    -0.03277
    -0.03277
     0.15040
     0.10679
     0.05446
     0.03701
     0.12424
     0.19402
     0.08062
     0.01084
     0.23763
     0.27252
     0.22019
     0.06318
     0.24635
     0.25508
     0.23763
     0.15913
     0.33358
     0.48186
     0.31613
     0.28124
     0.27252
     0.43825
     0.49059
     0.28124
     0.17657
     0.28997
     0.46442
     0.49059
     0.29869
     0.32486
     0.35975
     0.48186
     0.46442
     0.53420
     0.13296
     0.20274
     0.40336
     0.61270
     0.51676
     0.48186
     0.30741
     0.28124
     0.61270
     0.57781
     0.55165
     0.28124
     0.29869
     0.39464
     0.31613
     0.83949
     0.68249
     0.71738
     0.69121
     0.78716
     0.76099
     0.56909
     0.49059
     0.61270
     0.61270
     0.77843
     0.63015
     0.63015
     0.65632
     0.37719
     0.19402
     0.37719
     0.50803
     0.19402
     0.05446
    -0.07638
    -0.02405
    -0.07638
     0.07190
     0.00212
    -0.12872
    -0.05894
     0.15913
     0.04573
    -0.05022
     0.01957
    -0.22467
    -0.12872
     0.22019
     0.02829
    -0.03277
     0.11551
     0.11551
     0.09807
     0.04573
    -0.01533
     0.21146
     0.09807
     0.10679
     0.10679
     0.04573
     0.17657
    -0.08511
    -0.05022
     0.20274
     0.17657
     0.01957
     0.04573
     0.05446
     0.21146
     0.04573
     0.01957
     0.08935
     0.01957
     0.13296
     0.21146
     0.06318
     0.04573
     0.14168
    -0.06766
     0.16785
     0.21146
    -0.04149
     0.04573
     0.19402
     0.25508
     0.43825
     0.22019
     0.33358
     0.51676
     0.67376
     0.80460
     1.30179
     1.59836
     2.05194
     2.33106
     2.07811
     1.60708
     0.71738
     0.15040
     0.22019
    -1.00098
    -0.67825
     0.19402
    -0.30317
    -0.73058
    -1.19288
    -1.70752
    -1.68135
    -0.76547
    -1.05332
    -4.89128
    -6.34796
    -3.50438
     0.46442
     0.87438
    -0.30317
    -0.57357
    -0.73058
    -0.52996
    -0.28573
    -0.05022
    -0.03277
     0.75227
     0.81332
     1.12734
     1.41519
     1.18840
     0.95289
     1.12734
     1.15351
     0.92672
     0.90927
     0.89183
     0.79588
     0.84822
     0.76971
     0.80460
     0.54292
     0.71738
     0.57781
     0.65632
     0.63887
     0.70865
     0.42081
     0.65632
     0.87438
     0.64759
     0.75227
     0.65632
     0.92672
     0.59526
     0.76971
     0.87438
     1.08373
     1.25818
     1.42391
     1.35413
     1.20584
     0.56909
     0.22891
     0.30741
     0.36847
     0.04573
    -0.11127
    -0.27700
    -0.46018
    -0.33806
    -0.26828
    -0.18978
    -0.62591
    -0.55613
    -0.18106
     0.12424
     0.06318
     0.48186
     0.90055
     2.03449
     2.50552
     2.60146
     0.90055
     0.34230
     0.18530
     0.51676
     1.09245
     1.26690
     1.42391
     1.45008
     2.19150
     2.38340
     1.40646
    -0.70441
    -4.37664
    -5.25763
    -2.74551
    -1.25394
     0.03701
    -1.58540
    -3.15547
    -1.81219
    -2.10876
    -3.20781
    -3.60033
    -3.61777
    -3.14675
    -2.79785
    -2.23960
    -1.67263
    -1.13182
    -0.95737
    -0.51252
     0.07190
     0.01957
     0.28124
     0.37719
     0.42953
     0.50803
     0.49931
     0.49931
     0.61270
     0.58654
     0.50803
     0.49059
     0.56037
     0.51676
     0.34230
     0.51676
     0.56037
     0.58654
     0.42953
     0.35975
     0.51676
     0.41208
     0.42953
     0.45570
     0.42953
     0.42953
     0.42953
     0.54292
     0.42953
     0.25508
     0.44697
     0.30741
     0.62143
     0.56909
     0.35103
     0.25508
     0.52548
     0.32486
     0.38592
     0.40336
     0.32486
     0.49059
     0.52548
     0.31613
     0.49931
     0.33358
     0.33358
     0.24635
     0.38592
     0.44697
     0.37719
     0.35103
     0.41208
     0.33358
     0.15040
     0.54292
     0.43825
     0.29869
     0.35975
     0.22019
     0.31613
     0.38592
     0.53420
     0.20274
     0.25508
     0.37719
     0.42953
     0.48186
     0.28124
     0.18530
     0.19402
     0.38592
     0.42081
     0.63015
     0.64759
     0.78716
     0.82205
     1.12734
     1.33668
     1.44135
     1.44135
     1.70303
     2.44446
     0.39464
    -1.07076
     0.19402
     2.03449
     2.49679
     1.57219
     0.34230
    -0.72186
    -1.41095
    -1.66390
    -1.26266
    -0.63463
    -0.82653
    -1.27138
    -1.69007
    -2.22215
    -2.88507
    -2.82401
    -2.78040
    -1.74241
    -1.05332
    -1.02715
    -1.20160
    -1.48073
    -1.46328
    -1.14927
    -0.56485
    -0.32934
    -0.05894
    -0.09383
     0.54292
     0.86566
     0.63887
     0.48186
     0.53420
     0.85694
     0.69993
     0.77843
     0.93544
     0.79588
     0.80460
     0.71738
     0.63015
     0.56037
     0.66504
     0.34230
     0.40336
     0.64759
     0.69121
     0.56037
     0.72610
     0.76971
     0.59526
     0.32486
     0.34230
     0.51676
     0.33358
     0.35975
     0.19402
     0.28124
     0.14168
     0.12424
     0.15913
     0.25508
     0.08062
    -0.00660
     0.13296
    -0.00660
    -0.35551
    -0.05894
     0.08062
     0.08935
     0.14168
    -0.18106
    -0.25084
    -0.43401
    -0.56485
    -0.12000
    -0.12000
     0.07190
     0.18530
     0.13296
     0.15040
     0.05446
    -0.05894
    -0.11127
     0.08935
     0.49059
     1.03139
     1.09245
     1.04011
     0.70865
     0.64759
     0.63015
     0.88311
     1.15351
     1.40646
     1.16223
     1.08373
     1.17095
     1.20584
     1.00522
     1.14479
     0.74354
     0.61270
     0.37719
     0.35103
     0.32486
     0.55165
     0.14168
     0.25508
     0.15040
     0.21146
    -0.09383
    -0.48635
    -0.47762
    -0.50379
    -0.28573
    -0.18978
    -0.35551
     0.00212
    -0.14616
     0.13296
    -0.07638
     0.30741
     0.28997
     0.42953
     0.41208
     0.61270
     0.59526
     0.69993
     0.80460
     1.07500
     0.85694
     1.12734
     1.07500
     1.23201
     1.27562
     1.22329
     0.99650
     1.17095
     0.68249
    -0.43401
    -1.01843
     0.33358
    -0.03277
    -0.13744
    -0.11127
    -0.75675
    -1.78602
    -2.39660
    -2.53617
    -2.10876
    -0.97482
    -1.22777
    -4.78661
    -4.20219
     0.29869
    -0.66080
    -1.39350
    -1.48073
    -1.86452
    -2.29193
    -1.65518
    -0.78292
    -1.10565
    -2.28321
    -3.05080
    -2.27449
    -0.78292
     0.02829
    -0.44273
    -0.70441
    -1.28883
    -1.40222
    -1.47201
    -1.21033
    -0.78292
    -0.46890
    -0.17233
     0.27252
     0.47314
     0.72610
     0.75227
     0.73482
     0.64759
     0.74354
     0.78716
     0.63887
     0.83077
     0.70865
     0.76099
     0.84822
     1.14479
     1.28435
     1.10117
     1.03139
     1.24073
     1.37157
     1.76409
     1.87749
     1.79898
     1.37157
     0.53420
     0.42081
     0.43825
     0.06318
    -0.57357
    -0.95737
    -1.49817
    -1.90814
    -2.03025
    -2.39660
    -2.56233
    -2.32682
    -2.40533
    -2.66701
    -2.72806
    -2.61467
    -2.57106
    -1.74241
    -1.14927
    -0.60846
    -0.41657
    -0.30317
     0.01084
     0.83949
     1.27562
     0.97033
     0.90055
     1.12734
     1.40646
     1.19712
     1.31924
     1.16223
     1.45880
     1.49369
     1.45008
     1.25818
     1.17968
     1.58964
     1.02267
     0.83077
     0.55165
     0.64759
     0.83077
     1.03139
     0.91800
     0.92672
     0.79588
     0.73482
     0.83077
     0.81332
     0.79588
     0.96161
     1.12734
     1.33668
     1.26690
     1.48497
     1.47625
     1.21457
     1.40646
     1.41519
     1.39774
     1.71176
     1.45008
     1.49369
     1.25818
     1.28435
     1.16223
     1.39774
     1.14479
     1.13606
     0.91800
     1.10989
     1.45008
     1.15351
     1.10117
     0.94416
     1.13606
     1.06628
     0.93544
     0.91800
     0.98778
     0.98778
     0.93544
     0.92672
     1.00522
     0.81332
     0.87438
     0.70865
     0.89183
     0.80460
     0.77843
     0.68249
     0.51676
     0.70865
     0.56909
     0.62143
     0.56037
     0.65632
     0.83077
     0.48186
     0.28124
     0.28124
     0.26380
     0.15913
     0.37719
     0.17657
    -0.00660
     0.00212
     0.08935
     0.03701
    -0.10255
    -0.29445
    -0.51252
    -0.63463
    -0.35551
    -0.27700
    -0.22467
    -0.27700
    -0.47762
    -0.46018
    -0.27700
    -0.05894
    -0.19850
    -0.18978
    -0.06766
    -0.00660
     0.16785
     0.38592
     0.13296
     0.24635
     0.31613
     0.69121
     0.73482
     0.67376
     0.53420
     0.35975
     0.48186
     0.76099
     0.76099
     0.67376
     0.51676
     0.57781
     0.77843
     0.65632
     0.74354
     0.61270
     0.45570
     0.63887
     0.65632
     0.67376
     0.60398
     0.46442
     0.44697
     0.36847
     0.22891
     0.26380
     0.32486
     0.06318
     0.09807
     0.04573
    -0.00660
     0.15913
    -0.15489
    -0.58230
    -1.08821
    -0.78292
    -2.07387
    -2.73679
    -3.53055
    -2.57106
    -0.93992
    -0.84398
    -0.08511
    -1.23649
    -2.15237
    -2.13493
    -1.88197
    -1.28883
    -0.59102
    -0.19850
    -0.07638
     0.51676
     0.89183
     1.03139
     0.61270
     0.15040
     0.08935
    -0.29445
    -0.18978
     0.03701
    -0.21595
     0.20274
     0.28997
    -0.87014
    -1.47201
    -2.26576
    -2.24832
    -2.30938
    -1.87325
    -1.83836
    -2.11748
    -1.31500
    -1.39350
    -1.54179
    -2.23960
    -1.90814
    -1.82963
    -2.00409
    -2.07387
    -1.14927
    -0.81781
    -0.73058
    -0.17233
     0.07190
     0.45570
     0.46442
     0.35103
     0.36847
     0.63887
     0.92672
     0.88311
     0.96161
     1.01395
     1.04011
     1.15351
     1.44135
     1.45008
     1.37157
     1.25818
     1.41519
     1.33668
     1.58092
     1.47625
     1.40646
     1.47625
     1.76409
     1.74665
     1.79026
     1.86876
     1.67687
     1.38030
     1.70303
     1.68559
     1.75537
     1.62453
     1.65070
     1.51986
     1.48497
     1.59836
     1.30179
