# Supplementary material for: Software algorithm and hardware design for real-time implementation of new spectral estimator
Source: Biomed Eng Online. 2014 May 9;13:61. doi: 10.1186/1475-925X-13-61 (PMC4057578; doi:10.1186/1475-925X-13-61)
Supplement: Additional file 2 — txtfiles.zip. [file 1475-925X-13-61-S2.zip › FILE193.TXT]

    -0.85378
    -0.68656
    -0.41812
    -0.48853
    -0.96379
    -1.93631
    -2.74161
    -3.07165
    -2.96604
    -2.53479
    -2.55239
    -2.20034
    -1.89231
    -1.92751
    -1.83950
    -1.87470
    -1.76029
    -1.83510
    -1.42585
    -0.95059
    -1.18382
    -1.07380
    -0.54134
     0.20676
     0.57640
     0.67321
     0.40038
    -0.07048
    -0.32131
    -0.44453
    -0.48853
    -0.41372
    -0.61175
    -0.72176
    -0.77457
    -0.14969
    -0.11889
    -0.22010
     0.05274
     0.05274
     0.18035
     0.31677
     0.32997
     0.41798
     0.42238
     0.41358
     0.42678
     0.58520
     0.52359
     0.43558
     0.33437
     0.67761
     0.62921
     0.49279
     0.45319
     0.34757
     0.40478
     0.48839
     0.52800
     0.73922
     0.79203
     0.78763
     0.74802
     0.82723
     0.77443
     0.84924
     0.78323
     0.92845
     1.01206
     0.92845
     0.86244
     0.90204
     0.87124
     0.84924
     0.74362
     0.80523
     0.82723
     0.77443
     0.66881
     0.72162
     0.73922
     0.72602
     0.62921
     0.68642
     0.84043
     0.70842
     0.77003
     0.78763
     0.81403
     1.00325
     1.17488
     1.27609
     1.66774
     1.71174
     1.35090
     0.75682
     0.44439
     0.15835
     0.14075
     0.32557
     0.77003
     0.49279
     0.05274
    -0.16289
    -0.67775
    -0.95939
    -1.28503
    -1.32904
    -1.09581
    -1.00340
    -0.99459
    -0.94179
    -0.79217
    -0.67335
    -0.54134
    -0.54134
    -0.18049
     0.04834
     0.15395
     0.31237
     0.55880
     0.67321
     0.83163
     0.83163
     0.88004
     0.92404
     1.20568
     1.44331
     1.53572
     1.75135
     1.74255
     1.35970
     1.01206
     0.23316
    -0.72616
    -1.03420
    -0.73936
    -0.41812
    -0.50613
    -0.75696
    -0.71736
    -1.09141
    -1.54466
    -1.75149
    -2.08153
    -2.16514
    -2.42037
    -2.37197
    -1.80870
    -1.16182
    -0.90218
    -1.02980
    -0.73936
    -0.55894
    -0.80537
    -1.40825
    -2.07713
    -1.94071
    -1.99352
    -2.13874
    -2.38517
    -1.99792
    -1.70308
    -1.35104
    -1.57987
    -1.47865
    -1.41265
    -1.46985
    -1.17062
    -0.95499
    -0.72176
    -0.32131
     0.05274
     0.44439
     0.85364
     1.21448
     1.43011
     1.36850
     1.38170
     1.28489
     0.95925
     1.17048
     1.21008
     1.10007
     0.91964
     0.86684
     0.76563
     0.70842
     0.53680
     0.53680
     0.51919
     0.53240
     0.43558
     0.36518
     0.37398
     0.47079
     0.34317
     0.37838
     0.50599
     0.36077
     0.32997
     0.41798
     0.43998
     0.32117
     0.35197
     0.38718
     0.49719
     0.38718
     0.38278
     0.35197
     0.36077
     0.45319
     0.34317
     0.27276
     0.50159
     0.35637
     0.18475
     0.32557
     0.20235
     0.08794
     0.05714
    -0.03527
     0.04394
     0.07474
     0.07474
     0.10994
    -0.05288
     0.05714
     0.03073
    -0.01327
     0.14075
     0.26836
     0.19795
     0.15395
     0.28597
     0.34317
     0.24636
     0.16715
     0.05714
     0.15395
     0.31237
     0.32997
     0.55440
     0.91084
     1.18368
     1.27169
     1.47851
     1.50932
     1.13527
     0.94605
     0.93285
     0.87124
     1.00325
     1.21888
     1.19688
     1.17488
     1.07366
     0.56760
     0.11874
    -0.31251
    -0.65135
    -0.73056
    -0.78777
    -0.65135
    -0.87138
    -0.79657
    -0.73056
    -0.81417
    -0.78337
    -0.91979
    -0.84498
    -0.85818
    -1.17062
    -1.53146
    -1.16182
    -0.48413
    -0.33451
    -0.04408
     0.11874
     0.73482
     0.57200
    -0.03527
    -1.45665
    -2.81642
    -3.04085
    -2.16954
    -1.18382
    -0.83177
    -1.04300
    -1.02100
    -1.86150
    -2.98804
    -3.43250
    -3.74934
    -3.66573
    -2.92203
    -2.09033
    -1.16622
    -0.89778
    -0.67335
    -0.58974
    -0.26850
    -0.03968
     0.40038
     0.85804
     1.28929
     1.36410
     1.46971
     1.58853
     1.68094
     1.54012
     1.61053
     1.43451
     1.12647
     0.94605
     0.82723
     0.74362
     0.56760
     0.23316
    -0.07488
    -0.30811
    -0.35211
    -0.44453
    -0.56774
    -0.59414
    -0.59414
    -0.80537
    -0.87578
    -0.64255
    -0.90658
    -0.84938
    -0.68216
    -0.49293
    -0.44013
    -0.34331
    -0.24650
    -0.17169
     0.01313
     0.15395
     0.14955
     0.19795
     0.18035
     0.08794
     0.10554
     0.26396
     0.14955
     0.12755
     0.40478
     0.32557
     0.25516
     0.20235
     0.15835
     0.07474
     0.20235
     0.30357
     0.29477
     0.29477
     0.36958
     0.40478
     0.30797
     0.47519
     0.57200
     0.49719
     0.43558
     0.40478
     0.63361
     0.51919
     0.55880
     0.49719
     0.54120
     0.61161
     0.58520
     0.55000
     0.58080
     0.50599
     0.42678
     0.55000
     0.69082
     0.59400
     0.53680
     0.56760
     0.55000
     0.55440
     0.51479
     0.45319
     0.49279
     0.52359
     0.45759
     0.23316
    -0.01327
    -0.15849
    -0.05288
    -0.01767
     0.12755
    -0.18489
    -0.34331
    -0.59414
    -0.66455
    -0.76577
    -0.82737
    -0.66015
    -0.48853
    -0.21570
    -0.02647
    -0.00447
    -0.03087
     0.06154
     0.10554
     0.34317
     0.90204
     1.10447
     1.03846
     1.02966
     0.86684
     0.98125
     1.05606
     1.28049
     1.13527
     0.97245
     1.03406
     0.86244
     0.50159
     0.39158
     0.58520
     0.53680
     0.72162
     1.26289
     0.56320
    -0.91538
    -2.33236
    -3.34009
    -3.83735
    -3.01885
    -2.03312
    -1.64148
    -1.56667
    -1.75589
    -2.57439
    -3.03645
    -3.66573
    -4.03977
    -3.33129
    -2.60079
    -1.37744
    -0.31251
     0.07474
     0.35637
     0.51039
     0.60721
     0.62041
     0.82723
     0.91524
     1.17928
     1.23648
     1.38170
     1.24088
     1.20128
     1.11327
     1.37730
     1.18368
     0.89324
     0.83603
     0.85804
     0.74362
     0.61161
     0.61161
     0.54560
     0.50159
     0.46639
     0.36958
     0.36077
     0.41358
     0.33437
     0.34317
     0.70842
     0.64241
     0.59840
     0.74802
     0.61161
     0.72162
     0.80083
     1.00325
     0.95925
     1.04726
     1.06046
     0.98565
     1.01206
     0.99885
     1.03846
     0.78323
     0.91524
     0.90644
     0.62921
     0.40918
     0.35197
     0.14075
    -0.02207
     0.05714
     0.06594
    -0.00007
    -0.13649
    -0.14089
    -0.36972
    -0.43572
    -0.24650
    -0.19810
    -0.03527
     0.01753
    -0.14089
    -0.08808
     0.15835
     0.25516
     0.33437
     0.25076
     0.22436
     0.29917
     0.28597
     0.31677
     0.29917
     0.36518
     0.27276
     0.24196
    -0.03527
    -0.38732
    -0.91538
    -0.80537
    -0.58974
    -1.00780
    -1.65468
    -1.99352
    -1.87030
    -1.32024
    -1.41265
    -2.05073
    -2.34116
    -1.77789
    -1.35544
    -1.48746
    -1.32024
    -1.06060
    -1.03420
    -0.99019
    -0.52374
    -0.04408
     0.43558
     0.57200
     0.57640
     0.53680
     0.69962
     0.88884
     0.95045
     0.91084
     1.00766
     0.88004
     0.88444
     1.01206
     1.06926
     1.00325
     0.89764
     1.11767
     1.28049
     1.46091
     1.30689
     1.23208
     0.99445
     1.43011
     2.17380
     2.65346
     2.36742
     1.94057
     1.34650
     1.04726
     1.14407
     1.28049
     1.41691
     1.38170
     1.09567
     0.62481
     0.28597
     0.16275
     0.28597
     0.21116
     0.06594
    -0.47533
    -0.78337
    -0.74376
    -0.48413
    -0.26410
     0.19355
     0.32117
     0.13635
     0.30797
     0.25516
     0.35637
     0.47959
     0.47959
     0.66441
     0.69082
     0.79203
     0.67761
     0.72602
     0.72162
     0.70402
     0.49279
     0.66001
     0.51919
     0.29037
     0.26396
     0.10114
     0.13195
     0.10994
     0.00873
    -0.06168
    -0.11008
    -0.17609
    -0.18489
    -0.18049
    -0.25530
    -0.29491
    -0.43572
    -0.27730
    -0.19810
    -0.47093
    -0.41372
    -0.30811
    -0.50613
    -0.47973
    -0.37412
    -0.30371
    -0.32131
    -0.38292
    -0.51053
    -0.59414
    -0.63375
    -0.64695
    -0.50613
    -0.55014
    -0.18049
    -0.22010
    -0.15409
     0.03953
    -0.03968
    -0.11889
    -0.09248
    -0.00447
     0.12314
     0.18915
     0.29917
     0.42238
     0.40478
     0.43998
     0.42238
     0.26396
     0.39598
     0.37398
     0.20676
     0.36958
     0.37398
    -0.03527
    -0.48413
    -0.69096
    -0.86698
    -0.64255
    -0.61175
    -0.68216
    -0.73936
    -0.59855
    -0.42692
    -0.84938
    -1.01660
    -1.41705
    -1.65028
    -1.74269
    -1.60187
    -1.59747
    -1.02980
    -0.50173
    -0.22450
    -0.34331
    -0.27290
    -0.18929
    -0.53254
    -0.67335
    -0.53694
    -0.59855
     0.20235
     0.65121
     0.73482
     0.64681
     0.78323
     0.82723
     0.75242
     0.64681
     0.62921
     0.50159
     0.35637
     0.46199
     0.60721
     0.78763
     0.67761
     0.64681
     0.62041
     0.76122
     0.60721
     0.46199
     0.32997
     0.02193
     0.15395
     0.50599
     0.61601
     0.37838
     0.38278
     0.41358
     0.24636
     0.11434
     0.23316
     0.29917
     0.18475
     0.40478
     0.40478
     0.31677
     0.37838
     0.45319
     0.38718
     0.30357
     0.25516
     0.26836
     0.37398
     0.43558
     0.41358
     0.35637
     0.57640
     0.74362
     0.67761
     0.99005
     1.05606
     1.12647
     1.13967
     1.15727
     1.13967
     1.15727
     1.10447
     1.19248
     1.14407
     1.17488
     0.99885
     0.85364
     0.61601
     0.51039
     0.36518
     0.18915
     0.18915
    -0.00447
    -0.07048
    -0.04408
    -0.03087
    -0.03527
    -0.15849
    -0.17609
    -0.05288
    -0.00447
     0.02633
     0.06594
    -0.20250
    -0.30371
    -0.43132
    -0.58974
    -0.57214
    -0.78337
    -1.08261
    -0.74816
    -0.68216
    -0.67335
    -1.02980
    -1.15741
    -1.26743
    -1.26303
    -1.08261
    -0.87578
    -0.82737
    -0.53694
    -0.44893
    -0.50613
    -0.36972
    -0.11448
    -0.23330
    -0.03527
     0.07914
     0.09674
     0.10994
     0.16715
     0.06154
     0.12755
     0.11874
    -0.01767
    -0.47093
    -0.66455
    -0.77017
    -0.71296
    -0.47093
    -0.32571
    -0.66895
    -0.99019
    -1.21022
    -1.41265
    -1.50506
    -1.84830
    -2.15194
    -2.17394
    -2.48638
    -2.50838
    -1.49186
    -1.08701
    -1.33784
    -1.55786
    -1.87470
    -1.87470
    -1.55346
    -1.30263
    -0.95939
    -0.77457
    -0.78337
    -0.40932
     0.06594
     0.22876
     0.25956
     0.36518
     0.26396
     0.41798
     0.50599
     0.58960
     0.67321
     0.88884
     0.61161
     0.23316
     0.29477
     0.62041
     0.95485
     0.77883
     0.43998
     0.51039
     0.55880
     0.62481
     0.47079
     0.48399
     0.36958
     0.34317
     0.25516
     0.43558
     0.55440
     0.34757
     0.28597
     0.36518
     0.39158
     0.41358
     0.34757
     0.33877
     0.31677
     0.32557
     0.30797
     0.31237
     0.42238
     0.37838
     0.36077
     0.48839
     0.65561
     0.70842
     0.67321
     0.83603
     0.75682
     0.89324
     0.91524
     0.83603
     0.97685
     1.07806
     1.14407
     1.05606
     1.03846
     0.94605
     0.75682
     0.86684
     0.95485
     0.91524
     1.01206
     1.01206
     0.97685
     0.99885
     0.91524
     0.91964
     0.97245
     0.95485
     1.06926
     1.06486
     1.15727
     1.20568
     1.17048
     1.10447
     1.36850
     1.40811
     1.25849
     1.22328
     1.31129
     1.42131
     1.51812
     1.44331
     1.56653
     1.57533
     1.58413
     1.56212
     1.39490
     1.34650
     1.33770
     1.28049
     1.39490
     1.42131
     1.28929
     1.18368
     0.98565
     0.94165
     0.63361
     0.61601
     0.63801
     0.46199
     0.33437
     0.33877
     0.17595
     0.01313
    -0.27290
    -0.27730
    -0.58974
    -0.65135
    -1.43465
    -2.08153
    -2.44678
    -2.97484
    -3.15086
    -3.49851
    -3.09806
    -3.03205
    -3.60852
    -4.32141
    -4.20700
    -4.19379
    -4.45783
    -4.30381
    -3.81535
    -3.02325
    -2.53479
    -2.33236
    -1.99352
    -1.68108
    -1.29383
    -1.23222
    -1.17942
    -1.07380
    -0.74376
    -0.47533
    -0.22890
    -0.02647
     0.10114
    -0.00447
    -0.30371
    -0.22010
    -0.20250
    -0.37412
    -0.29931
    -0.19810
    -0.06608
     0.01753
     0.00433
    -0.06168
     0.00433
     0.09234
     0.07474
     0.18475
     0.18035
     0.10994
    -0.07488
     0.23316
     0.35197
     0.53680
     0.34757
     0.37398
     0.35197
     0.59400
     0.56760
     0.53240
     0.55880
     0.63801
     0.71282
     0.80083
     0.76122
     0.76122
     0.62921
     0.64681
     0.80083
     0.77443
     0.63801
     0.71722
     0.54560
     0.67321
     0.55440
     0.64241
     0.60280
     0.60280
     0.48839
     0.43118
     0.43118
     0.43558
     0.45759
     0.27276
     0.52800
     0.49279
     0.36958
     0.46199
     0.48399
     0.39598
     0.43558
     0.52359
     0.41358
     0.50599
     0.55000
     0.51039
     0.51039
     0.57640
     0.56760
     0.50599
     0.58520
     0.61161
     0.53240
     0.54120
     0.48839
     0.49279
     0.47959
     0.36518
     0.42238
     0.43118
     0.28156
     0.25076
     0.24636
     0.30797
     0.34757
     0.17155
     0.13635
     0.34317
     0.19355
     0.02193
     0.13635
     0.13195
     0.21996
     0.21996
     0.22876
     0.24196
     0.35637
     0.36077
     0.47959
     0.54120
     0.64241
     0.48399
     0.47519
     0.76563
     0.58960
     0.40918
     0.44439
     0.48839
     0.66881
     0.65121
     0.38718
    -0.02647
    -0.26850
    -0.40492
    -0.75696
    -0.84938
    -1.11781
    -1.31143
    -1.68548
    -1.45225
    -1.22342
    -1.21462
    -1.11341
    -1.34664
    -1.60187
    -1.66788
    -1.66348
    -1.32904
    -1.10901
    -0.99899
    -1.02100
    -0.89778
    -0.71736
    -0.61615
    -0.51053
    -0.47093
    -0.96819
    -1.59307
    -2.00232
    -2.19154
    -1.92311
    -1.03860
    -0.74816
    -0.75256
    -1.06500
    -1.38624
    -1.25863
    -1.15741
    -0.70856
    -0.37852
    -0.28611
    -0.05728
     0.17155
     0.23756
     0.24636
     0.51479
     0.66881
     0.68642
     0.68642
     0.59400
     0.55880
     0.59400
     0.60721
     0.43558
     0.40478
     0.44439
     0.38278
     0.32997
     0.68642
     0.54560
     0.55440
     0.65561
     0.62921
     0.56320
     0.60280
     0.64681
     0.70402
     0.80083
     0.70402
     0.56760
     0.47959
     0.44439
     0.51479
     0.39158
     0.62481
     0.59400
     0.45759
     0.44439
     0.41798
     0.46199
     0.46199
     0.65121
     0.69082
     0.79203
     0.90204
     0.97245
     0.87564
     0.92845
     1.00325
     0.90204
     0.94605
     1.07806
     1.07366
     1.05606
     1.06926
     0.90644
     0.86244
     0.73922
     0.75682
     0.78763
     0.77883
     0.82283
     0.71722
     0.70842
     0.73042
     0.70842
     0.65561
     0.77443
     0.71282
     0.60721
     0.59400
     0.48399
     0.36958
     0.32997
     0.28597
     0.37398
     0.45759
     0.39158
     0.18035
     0.10114
     0.18035
     0.16275
     0.17155
     0.52800
     0.51919
     0.43998
     0.59400
     0.32997
     0.07474
     0.01313
     0.11434
     0.03073
     0.15835
     0.31237
     0.16715
    -0.00887
    -0.02647
    -0.21570
    -0.39612
    -0.27730
    -0.32131
    -0.36092
    -0.33011
    -0.28171
    -0.22890
    -0.14969
    -0.06168
     0.05274
    -0.11008
    -0.36532
    -0.33891
    -0.35211
    -0.09688
     0.07034
    -0.08808
     0.00433
     0.02633
    -0.03968
    -0.12329
    -0.00447
    -0.00447
     0.07034
    -0.10568
    -0.30371
    -0.33011
    -0.61615
    -0.66895
    -0.76577
    -0.55894
    -0.32571
    -1.20582
    -1.31583
    -0.50173
     0.25076
     0.20235
    -0.41812
    -1.60627
    -2.74161
    -2.43357
    -0.89778
    -0.63815
    -0.96819
    -1.59747
    -1.99352
    -1.97152
    -1.85270
    -2.13434
    -2.44678
    -2.17394
    -2.15194
    -2.02432
    -1.93631
    -1.53146
    -0.99019
    -0.81417
    -1.05620
    -0.83177
    -0.33451
     0.29477
     0.44439
     0.53680
     0.67321
     0.67761
     0.72162
     0.98125
     1.02526
     0.75242
     0.82283
     0.84484
     0.77883
     0.62041
     0.71722
     0.38718
     0.41798
     0.35637
     0.23316
     0.11434
    -0.03968
    -0.17609
    -0.42692
    -0.35211
    -0.36972
    -0.63375
    -0.64695
    -0.51934
    -0.45773
    -0.54134
    -0.54574
    -0.59855
    -0.54134
    -0.37412
    -0.18929
    -0.06168
     0.04834
     0.16715
     0.38278
     0.31237
     0.66881
     0.73482
     0.78323
     0.90204
     0.79643
     0.73482
     0.74362
     0.65121
     0.44439
     0.11874
    -0.07488
    -0.16729
    -0.14529
    -0.34331
    -0.36532
    -0.55454
    -0.55014
    -0.66895
    -0.78777
    -0.69536
    -0.60295
    -0.57214
    -0.49293
    -0.38292
    -0.20250
     0.01753
     0.26396
     0.42238
     0.49279
     0.57640
     0.62481
     0.50159
     0.65561
     0.80963
     0.73042
     0.55440
     0.56760
     0.42238
     0.42678
     0.39598
     0.46199
     0.45319
     0.37838
     0.27276
     0.19795
     0.06594
     0.10114
    -0.00447
     0.12755
     0.29477
     0.15395
     0.11434
     0.24636
     0.35197
     0.40918
     0.37838
     0.43118
     0.48839
     0.58080
     0.54560
     0.55000
     0.54120
     0.46199
     0.43998
     0.28597
     0.41798
     0.43558
     0.23316
     0.20676
     0.21116
     0.14515
     0.12755
     0.01313
    -0.01767
    -0.22450
     0.15835
     0.28156
     0.25076
     0.36077
     0.28156
     0.10554
     0.62481
     0.37838
    -0.03527
    -0.73056
    -1.73829
    -2.00232
    -2.56119
    -3.04525
    -3.12446
    -2.42917
    -2.01112
    -2.00232
    -2.76362
    -3.37089
    -3.51611
    -3.44570
    -2.72401
    -2.09913
    -1.82190
    -1.56667
    -1.04740
    -0.40492
     0.04834
     0.47519
     0.63361
     0.38718
     0.76122
     1.27609
     1.19688
     1.06926
     0.80523
     0.50599
     0.55000
     0.69962
     0.90204
     0.97245
     0.91964
     0.80083
     0.71282
     0.58960
     0.51039
     0.52359
     0.52800
     0.51479
     0.43118
     0.25076
     0.24636
     0.34757
     0.22436
     0.58080
     0.39598
     0.28597
     0.41798
     0.21116
     0.20235
     0.25076
     0.19355
     0.16715
     0.12314
     0.03513
    -0.01767
     0.05274
    -0.02207
     0.05714
    -0.12329
     0.04394
     0.06154
    -0.02207
    -0.11008
    -0.09248
     0.00433
     0.03953
     0.14075
     0.22876
     0.10554
     0.04834
    -0.08808
    -0.09248
    -0.09688
    -0.06608
    -0.07928
     0.07034
    -0.00887
     0.07474
     0.00873
     0.01313
     0.12314
     0.03073
     0.10994
     0.19795
     0.34757
     0.35637
     0.40478
     0.38718
     0.46639
     0.47519
     0.54120
     0.39598
     0.61601
     0.56320
     0.43118
     0.58960
     0.49279
     0.39598
     0.41798
     0.38718
     0.52800
     0.41798
     0.42678
     0.41798
     0.44439
     0.40918
     0.45759
     0.25956
     0.52359
     0.58080
     0.53680
     0.56320
     0.48399
     0.43998
     0.45319
     0.38718
     0.39598
     0.39158
     0.18915
     0.17155
     0.15835
     0.07034
    -0.06168
    -0.27730
    -0.17609
    -0.22010
    -0.33451
    -0.47093
    -0.56334
    -0.82737
    -0.88018
    -0.61615
    -0.51493
    -0.61615
    -0.82737
    -1.02980
    -1.21022
    -1.05620
    -0.80097
    -0.57654
    -0.57654
    -0.37852
    -0.40932
    -0.61615
    -0.99899
    -1.15301
    -0.98579
    -0.49733
    -0.00007
     0.36958
     0.40918
     0.28597
     0.37398
     0.50159
     0.69522
     0.85804
     1.02086
     1.56653
     2.01098
     2.17380
     2.44223
     1.98458
     1.19688
     1.13967
     1.28929
     1.36850
     1.19688
     0.18915
    -0.78777
    -0.95059
    -0.56774
     0.10554
    -0.44893
    -1.18822
    -1.68108
    -1.90991
    -1.82190
    -1.88791
    -1.89671
    -1.64148
    -1.51386
    -1.10901
    -0.92419
    -0.62935
    -0.37852
    -0.21130
    -0.09688
    -0.07048
    -0.19369
    -0.30811
    -0.40052
    -0.52374
    -0.26410
    -0.06608
     0.16715
     0.15835
     0.05274
    -0.06608
    -0.23770
    -0.33011
    -0.25090
    -0.42692
    -0.36532
    -0.39172
    -0.41812
    -0.25090
    -0.15409
    -0.17609
    -0.16729
    -0.04408
     0.05714
     0.10114
     0.04834
     0.04834
     0.15835
     0.26396
     0.59840
     0.60280
    -0.03087
     0.20235
     0.22876
     0.30797
     0.51039
     0.43998
     0.36518
     0.40478
     0.30357
     0.15835
     0.08354
     0.08794
     0.22436
     0.11434
     0.07034
     0.06594
    -0.07928
    -0.03087
    -0.07488
    -0.20250
     0.02633
    -0.00887
    -0.02647
    -0.00007
     0.07034
     0.07914
     0.06594
     0.03953
     0.15395
     0.22436
     0.29037
     0.21556
     0.26836
     0.24636
     0.38278
     0.22436
     0.39598
     0.58520
     0.48839
     0.49279
     0.51479
     0.46639
     0.20676
     0.15395
     0.13195
     0.15395
     0.04834
    -0.06168
    -0.19369
    -0.30371
    -0.38732
    -0.43132
    -0.57654
    -0.52374
    -0.97699
    -1.41265
    -1.34224
    -1.07380
    -1.06940
    -1.10021
    -1.21022
    -1.21022
    -1.13981
    -0.95939
    -1.01220
    -1.06940
    -1.38624
    -1.38184
    -1.33784
    -0.95939
    -0.70416
    -0.72176
    -0.62935
    -0.61175
    -0.49733
    -0.68216
    -0.46213
    -0.21570
    -0.11889
    -0.12769
    -0.06168
    -0.09688
    -0.00007
    -0.02647
    -0.14529
     0.07034
     0.20235
     0.22436
     0.30797
     0.42678
     0.38718
     0.06154
     0.10114
     0.14955
     0.04834
     0.36518
     0.25956
     0.26836
     0.12755
    -0.29051
    -0.82297
    -0.70416
    -0.73056
    -0.76577
    -1.06500
    -1.08701
    -0.87138
    -0.63375
    -0.67775
    -0.62495
    -0.65135
    -0.88898
    -0.77017
    -0.61615
    -0.35651
    -0.14529
     0.06154
     0.10994
     0.36077
     0.14515
     0.14075
     0.12755
     0.14075
     0.12755
    -0.12329
    -0.28171
    -0.35211
    -0.32131
    -0.37412
    -0.43572
    -0.36972
    -0.26850
    -0.28611
    -0.26410
     0.06154
     0.17155
     0.07914
     0.25956
     0.37398
     0.31677
     0.34317
     0.27276
     0.34757
     0.57200
     0.58960
     0.60721
     0.64241
     0.52800
     0.54120
     0.30797
     0.54560
     0.56320
     0.39158
     0.32557
     0.36958
     0.39598
     0.46199
     0.44879
     0.40918
     0.41798
     0.55880
     0.52359
     0.51919
     0.52359
     0.56760
     0.48399
     0.51039
     0.77003
     0.72162
     0.60721
     0.67321
     0.75682
     0.77443
     0.82283
     0.66441
     0.69962
     0.72162
     0.79203
     0.69522
     0.75242
     0.63801
     0.66441
     0.60721
     0.76563
     0.77003
     0.57640
     0.49279
     0.41358
     0.24196
     0.08354
    -0.09248
     0.03953
     0.10554
     0.00433
    -0.32571
    -0.36092
    -0.29051
    -0.44893
    -0.59855
    -0.37412
    -0.38292
    -0.55454
    -0.54574
    -0.37852
    -0.08808
     0.06154
     0.14955
     0.33437
     0.25076
     0.28156
     0.20676
     0.46199
     0.55880
     0.56760
     0.37838
     0.52800
     0.52359
     0.54560
     0.65561
     0.80963
     0.94165
     0.82283
     0.41358
     0.22876
     0.32997
     0.76122
     0.94165
     0.73482
     0.35197
     0.33437
     0.11874
    -0.64255
    -1.24543
    -1.67228
    -2.02872
    -2.05513
    -1.88791
    -1.70308
    -1.98472
    -2.05073
    -2.03312
    -2.06393
    -2.21795
    -1.95831
    -1.43025
    -0.80097
    -0.69096
    -0.66455
    -0.91979
    -1.39504
    -1.66348
    -1.06500
     0.25076
     0.56320
     0.04834
    -0.16729
    -0.51493
    -0.75256
    -1.03420
    -1.22342
    -1.30703
    -1.18382
    -0.89778
    -0.50173
    -0.10128
     0.26396
     0.09674
    -0.05728
    -0.31251
    -0.41812
    -0.54574
    -0.54574
    -0.51493
    -0.40492
    -0.50173
    -0.43132
    -0.36092
    -0.14089
    -0.09688
    -0.13649
     0.04834
     0.27276
     0.29917
     0.37398
     0.66441
     0.77003
     0.93285
     1.13087
     1.25849
     1.35970
     1.40811
     1.32890
     1.28049
     1.27609
     1.24529
     1.07806
     0.99445
     1.25409
     1.04726
     0.94605
     0.94605
     0.87564
     0.86244
     0.82283
     0.82283
     0.70402
     0.81843
     0.74802
     0.74802
     0.84484
     0.82723
     0.78323
     0.58080
     0.77443
     0.80083
     0.59400
     0.62481
     0.51479
     0.55000
     0.56760
     0.51479
     0.43998
     0.55440
     0.37398
     0.47519
     0.43118
     0.32997
     0.30797
     0.07034
     0.26836
     0.32117
     0.12755
     0.12314
     0.05714
     0.02633
    -0.10128
    -0.32131
    -0.46653
    -0.51493
    -0.44453
    -0.55454
    -0.49733
    -0.49733
    -0.70856
    -1.00780
    -1.15741
    -0.99459
    -1.21022
    -1.10901
    -1.10021
    -1.09141
    -1.19702
    -0.91098
    -0.84938
    -0.77457
    -0.67335
    -0.65135
    -0.53254
    -0.41372
    -0.22010
    -0.07488
     0.07034
     0.36077
     0.43998
     0.48839
     0.73482
     0.90644
     1.07806
     1.20568
     1.22328
     1.47411
     1.67654
     1.79095
     1.67214
     1.26289
     0.47079
    -0.03087
    -0.85818
    -0.77897
    -0.83617
    -0.97699
    -1.04740
    -1.16182
    -1.44785
    -2.39397
    -2.93524
    -3.27408
    -3.60852
    -3.51171
    -2.27075
    -0.94179
    -0.67775
    -0.75256
    -1.31143
    -1.43465
    -1.25423
    -0.66015
     0.16715
     0.44879
     0.67321
     0.73482
     0.68201
     0.45319
     0.27276
    -0.11008
    -0.33891
    -0.33891
    -0.11889
    -0.00007
    -0.28611
    -0.25530
    -0.21130
    -0.39612
    -0.69976
    -0.73936
    -0.80097
    -0.44453
    -0.37412
    -0.16289
    -0.10568
    -0.01767
    -0.03087
    -0.01327
    -0.01767
     0.14955
     0.15835
     0.16715
     0.49279
     0.56320
     0.52800
     0.55440
     0.59840
     0.64681
     0.60280
     0.50599
     0.52800
     0.40038
     0.53240
     0.34317
     0.41358
     0.38718
     0.41798
     0.26836
     0.44879
     0.46199
     0.31237
     0.32557
     0.40478
     0.29917
     0.25516
     0.33437
     0.15835
     0.26836
     0.24636
     0.21116
     0.07474
     0.14075
     0.10554
    -0.04408
    -0.02207
     0.02633
     0.02633
     0.03073
     0.03513
     0.03073
    -0.02207
    -0.04848
     0.07914
     0.02193
     0.08794
    -0.03087
     0.03073
     0.06594
     0.14515
     0.10994
     0.09234
     0.14075
     0.10114
    -0.13209
    -0.08368
    -0.18929
    -0.31251
    -0.23330
    -0.46213
    -0.63815
    -0.78337
    -1.12661
    -1.27623
    -1.08261
    -0.97699
    -1.05180
    -1.10901
    -1.06500
    -1.05180
    -1.12661
    -0.91098
    -0.95939
    -0.86258
    -0.42252
    -0.18929
     0.12314
     0.24636
     0.19795
     0.18475
     0.38278
     0.65561
     0.70402
     0.76122
     1.05166
     1.10007
     0.97685
     0.99005
     1.00766
     1.13967
     1.21888
     1.18808
     1.05606
     0.79203
     0.23756
    -0.04408
    -0.40932
    -0.68216
    -0.87578
    -0.80097
    -0.70416
    -0.66895
    -0.80097
    -0.97259
    -1.06500
    -0.89338
    -0.76577
    -0.86258
    -1.54906
    -2.00672
    -0.97699
    -0.15849
     0.22436
     0.39598
     0.37398
     0.15835
     0.03073
     0.17595
    -0.18049
    -0.42692
    -0.25090
    -0.36092
    -0.56774
    -0.47973
    -0.35651
    -0.40932
    -0.25090
    -0.23330
    -0.31691
    -0.36532
    -0.43132
    -0.46213
    -0.49733
    -0.21570
     0.01753
     0.03953
     0.14515
     0.36077
     0.48839
     0.44439
     0.52359
     0.58080
     0.77443
     0.80083
     0.79203
     0.90644
     0.87124
     0.88444
     0.71722
     0.90204
     0.96805
     0.78323
     0.76122
     0.86244
     0.75682
     0.76563
     0.62481
     0.58520
     0.58520
     0.57640
     0.57640
     0.32997
     0.25516
     0.03953
    -0.04408
     0.00433
     0.24196
     0.14955
     0.02633
     0.05274
    -0.01327
     0.03513
     0.02633
     0.07914
     0.03513
     0.21116
     0.39158
     0.39598
     0.35637
     0.38718
     0.36077
     0.45319
     0.62041
     0.60721
     0.49719
     0.60721
     0.64241
     0.52800
     0.51919
     0.18915
     0.05274
    -0.06168
    -0.05728
     0.03953
     0.10554
     0.03073
    -0.19369
    -0.50613
    -0.44453
    -0.42692
    -0.57214
    -0.51493
    -0.30811
    -0.33011
    -0.27290
    -0.25090
    -0.19810
    -0.06168
     0.01753
     0.16715
     0.17155
     0.25516
     0.22876
     0.04394
     0.37838
     0.52800
     0.50159
     0.58080
     0.69522
     0.89764
     1.12647
     1.00766
     0.77443
     0.88444
     1.44771
     0.94165
    -0.05288
    -1.48306
    -1.46105
    -0.65135
    -0.03527
     0.31677
    -0.06608
    -1.04740
    -2.23995
    -2.80762
    -2.44237
    -2.30596
    -2.05073
    -1.44785
    -0.91098
    -0.69536
    -0.66015
    -0.56774
    -0.31691
    -0.09248
    -0.02647
     0.44879
     0.39598
     0.34317
     0.51919
    -0.07928
    -0.41372
    -0.42252
    -0.25970
    -0.10128
    -0.44893
    -0.61615
    -0.74816
    -1.06060
    -1.30703
    -1.44345
    -1.68988
    -1.52266
    -1.47865
    -1.41265
    -1.23662
    -1.00780
    -0.90658
    -0.73056
    -0.68216
    -0.44453
    -0.28611
    -0.15409
    -0.11889
    -0.04848
     0.11434
     0.28156
     0.38718
     0.68201
     0.95485
     1.01646
     1.02526
     1.13527
     1.21008
     1.21888
     1.08687
     1.06926
     1.04286
     1.09567
     1.14847
     0.98565
     1.01646
     0.96805
     0.91524
     0.98125
     1.24529
     1.21008
     1.10447
     1.21448
     1.16167
     1.21448
     1.10887
     1.09567
     1.09567
     0.98565
     1.17488
     1.24529
     1.14407
     1.15287
     1.01206
     0.75682
     0.93725
     0.98125
     0.73922
     0.61601
     0.71722
     0.71722
     0.68642
     0.51919
     0.49279
     0.47079
     0.43558
     0.44439
     0.28156
     0.26836
     0.15835
    -0.11448
     0.05714
     0.10554
     0.04394
     0.02193
     0.06154
     0.03073
    -0.03087
    -0.09688
    -0.01327
     0.05714
     0.16715
     0.07474
     0.07914
     0.11434
     0.14955
     0.11434
     0.24196
     0.33437
     0.11874
     0.03513
     0.06154
     0.04394
     0.05714
     0.10554
     0.09234
     0.15395
     0.14515
     0.11434
    -0.11448
    -0.15409
    -0.00007
    -0.03968
    -0.09248
     0.15835
     0.10554
    -0.06608
     0.02193
     0.05714
     0.09674
     0.08794
     0.12314
     0.23316
     0.28597
     0.32117
     0.47959
     0.67761
     0.59400
     0.45759
     0.22436
     0.42238
     0.96365
     1.09127
     0.97245
     0.35197
    -0.40932
    -0.91538
    -0.81857
    -0.32571
     0.18475
     0.23756
     0.36077
     0.36077
     0.30357
     0.36518
     0.08794
     0.21556
     0.35197
     0.53680
     0.41798
    -0.00007
    -0.28611
     0.03073
     0.07914
    -0.09688
    -0.56334
    -1.21022
    -2.24875
    -3.15526
    -3.45890
    -3.14206
    -2.77682
    -2.57879
    -2.52158
    -2.78122
    -2.87363
    -2.60960
    -2.19594
    -1.83950
    -1.39504
    -0.91098
    -0.41812
    -0.06608
     0.36958
     0.49719
     0.75242
     0.90204
     0.99005
     0.93725
     1.16167
     1.11767
     1.10007
     1.09567
     0.98565
     0.85364
     0.78763
     0.68642
     0.66881
     0.55880
     0.53240
     0.42678
     0.32557
     0.39158
     0.28156
     0.07034
     0.09234
    -0.11008
    -0.43132
    -0.39172
    -0.18049
    -0.11889
    -0.18929
    -0.29491
    -0.30371
    -0.25970
    -0.16289
    -0.32131
    -0.36092
    -0.36972
    -0.25970
    -0.22890
    -0.28611
    -0.30811
    -0.37852
    -0.37852
    -0.33011
    -0.24650
    -0.28171
    -0.38292
    -0.42692
    -0.33451
    -0.36972
    -0.40052
    -0.51934
    -0.62495
    -0.55454
    -0.50613
    -0.50173
    -0.19369
    -0.31251
    -0.38292
    -0.31251
    -0.33451
    -0.37412
    -0.37412
    -0.24650
    -0.13649
     0.00433
     0.03513
     0.02633
     0.07034
     0.18475
     0.18035
     0.03513
     0.38718
     0.38278
     0.32557
     0.47959
     0.47079
     0.51039
     0.45759
     0.45759
     0.43558
     0.43118
     0.50599
     0.37398
     0.42238
     0.54120
     0.59840
     0.22876
     0.32117
     0.29477
     0.22876
     0.32117
     0.26396
     0.23316
     0.29477
     0.25956
     0.36958
     0.52359
     0.61601
     0.65561
     0.88444
     1.07366
     1.16608
     1.10007
     0.93725
     0.61601
     0.42678
     0.43558
     0.89324
     1.27169
     1.58853
     1.66334
     1.57093
     1.63693
     1.42571
     1.35970
     1.26729
     0.97685
     0.40038
     0.15395
    -0.09688
    -0.08808
    -0.03527
    -0.00887
    -0.36092
    -0.99019
    -1.73389
    -2.68881
    -3.23007
    -3.57332
    -3.62612
    -2.66240
    -2.03312
    -1.75149
    -1.43905
    -1.53146
    -1.70748
    -1.34664
    -0.83177
    -0.35651
     0.22436
     0.80083
     1.16167
     1.37290
     1.53132
     1.55772
     1.57533
     1.61493
     1.37290
     1.16608
     1.05606
     0.93725
     0.69082
     0.70842
     0.61601
     0.31677
     0.23316
     0.37838
     0.37838
     0.23316
     0.15835
     0.14515
     0.26396
     0.34757
     0.22436
     0.21556
     0.24196
     0.42678
     0.32557
     0.38278
     0.53680
     0.46199
     0.35637
     0.46639
     0.19355
     0.23316
     0.22436
     0.19795
     0.17155
     0.20235
     0.15835
     0.16275
     0.19355
     0.15395
     0.30357
     0.23756
     0.47519
     0.58080
     0.82283
     1.29809
     1.67214
     1.68094
     1.57093
     0.55440
    -0.48413
    -1.06060
    -1.28063
    -0.20250
     0.35197
     0.11874
    -0.47533
    -1.32024
    -1.68108
    -1.79549
    -2.07273
    -1.99792
    -1.92751
    -1.68548
    -1.43025
    -1.14861
    -0.81417
    -0.45773
    -0.28611
    -0.11008
    -0.02207
     0.18475
     0.25516
     0.27716
     0.55440
     0.61161
     0.54560
     0.43998
     0.54560
     0.64681
     0.68642
     0.64681
     0.70842
     0.85804
     0.94165
     1.02086
     0.82283
     0.81843
     1.03846
     1.12647
     1.21448
     1.45651
     1.35970
     1.31569
     1.59733
     1.45651
     1.39490
     1.33330
     1.07806
     1.18368
     1.29369
     1.44331
     1.57533
     1.67654
     1.77775
     2.04618
     2.32342
     2.76347
     2.90429
     2.86909
     2.34982
     1.22768
     0.40478
    -0.07048
     0.06594
     0.50159
     0.72162
     0.04394
    -0.76137
    -1.62827
    -2.22235
    -2.88243
    -3.61732
    -3.88135
    -4.47543
    -4.73946
    -4.51503
    -4.39182
    -3.66133
    -2.95284
    -2.82962
    -2.56999
    -2.39397
    -2.25755
    -2.06393
    -1.68548
    -1.46545
    -1.12221
    -0.70416
     0.00433
     0.55440
     0.68201
     0.76122
     0.99005
     1.17928
     1.13967
     1.17048
     1.07366
     1.13967
     1.17488
     1.17928
     1.13087
     1.12647
     1.04726
     0.82283
     0.69082
     0.89324
     0.48399
     0.25956
     0.15395
     0.06594
     0.14515
     0.07474
    -0.04408
    -0.03968
    -0.04848
    -0.07928
    -0.03087
    -0.08368
    -0.04408
    -0.03087
     0.01753
     0.33877
     0.48839
     0.40918
     0.45319
     0.52359
     0.51479
     0.59840
     0.51479
     0.52800
     0.44879
     0.49279
     0.49719
     0.48399
     0.63801
     0.62921
     0.39598
     0.46199
     0.49279
     0.55000
     0.59400
     0.67321
     0.96365
     1.30249
     1.58853
     2.03298
     2.51704
     2.61386
     1.87016
     0.23316
    -1.16182
    -1.80430
    -0.97699
     0.21556
     0.84924
     0.36077
    -0.83177
    -1.66788
    -2.44237
    -2.86483
    -3.12006
    -3.12886
    -2.95284
    -2.63600
    -2.22235
    -1.89231
    -1.72949
    -1.31583
    -0.88458
    -0.68656
    -0.35211
    -0.38292
    -0.27730
    -0.02647
     0.21556
     0.43118
     0.60721
     0.73482
     0.96805
     0.93285
     1.17048
     1.02086
     1.08687
     1.25409
     1.18808
     1.08246
     1.25409
     1.09567
     0.92404
     0.91964
     0.91524
     0.94165
     0.91524
     0.66441
     0.48839
     0.46199
     0.38718
     0.43558
     0.58960
     0.37838
    -0.34331
    -0.56774
    -0.49733
    -0.79217
    -0.69536
    -0.59855
    -0.32131
    -0.51493
    -0.54134
    -0.46653
    -0.42252
    -0.25530
    -0.37412
    -0.72176
    -0.89338
    -0.57214
    -0.70856
    -1.10901
    -0.82737
    -0.17169
     0.23756
     0.14075
    -0.39612
    -0.81857
    -0.66015
    -0.40052
    -0.19369
    -0.05728
     0.13635
     0.32117
     0.33877
     0.53680
     0.58960
     0.58960
     0.40478
     0.66441
     0.68201
     0.58520
     0.54120
     0.44879
     0.46199
     0.51039
     0.40918
     0.44439
     0.51039
     0.62481
     0.57200
     0.56760
     0.62041
     0.71722
     0.54560
     0.70402
     0.72602
     0.71722
     0.73042
     0.67761
     0.52800
     0.49279
     0.39598
     0.35637
     0.31677
     0.36077
     0.25076
     0.32117
     0.23316
     0.26396
     0.14515
     0.21996
     0.34317
     0.33877
     0.31677
     0.35637
     0.41358
     0.51039
     0.55440
     0.46639
     0.46199
     0.32557
     0.27276
     0.37838
     0.55000
     0.66881
     0.47079
     0.11434
     0.18475
    -0.19369
    -0.43132
    -0.57214
    -0.64695
    -0.46653
    -0.28611
    -0.25530
     0.02633
     0.05274
     0.12755
     0.07474
    -0.07488
    -0.52814
    -0.95499
    -1.43905
    -1.46985
    -1.80430
    -1.41705
    -1.25423
    -1.53146
    -1.71188
    -1.68108
    -2.08593
    -2.45558
    -2.49958
    -2.35436
    -2.09033
    -1.84390
    -1.53586
    -1.11781
    -0.79657
    -0.55454
    -0.31691
    -0.02207
     0.22436
     0.34757
     0.40918
     0.40038
     0.29477
     0.25956
     0.32117
     0.19355
     0.27716
     0.11434
     0.13635
     0.07034
     0.11434
     0.19795
     0.32117
     0.36518
     0.30797
     0.42238
     0.42238
     0.54560
     0.59840
     0.58080
     0.67321
     0.74362
     0.62481
     0.66441
     0.70842
     0.67321
     0.60721
     0.47519
     0.59840
     0.53680
     0.45319
     0.43558
     0.42238
     0.43998
     0.50159
     0.58960
     0.56320
     0.10554
    -0.24650
    -0.25970
    -0.08808
     0.26396
     0.50159
     0.58960
     0.62481
     0.03953
    -0.65575
    -0.77897
    -0.62495
    -0.50173
    -0.46213
    -0.27730
    -0.36092
    -0.38292
    -0.43132
    -0.48413
    -0.49293
    -0.54134
    -0.47533
    -0.51493
    -0.42252
    -0.12769
    -0.13649
    -0.03527
     0.15835
     0.26396
     0.35197
     0.36518
     0.43118
     0.48839
     0.58960
     0.65121
     0.57640
     0.80083
     0.78763
     0.70402
     0.80523
     0.92845
     0.84043
     0.66881
     0.90644
     0.79643
     0.69962
     0.56320
     0.50159
     0.43558
     0.44439
     0.42238
     0.30797
     0.20235
     0.27716
     0.15395
     0.04394
     0.24636
     0.10114
     0.01313
     0.05274
     0.15395
     0.22436
     0.21556
     0.23316
     0.22436
     0.32557
     0.44879
     0.38718
     0.38278
     0.45319
     0.52359
     0.38278
     0.46639
     0.01753
    -0.26850
    -0.88458
    -0.95499
    -1.04300
    -1.04300
    -0.67775
    -0.78337
    -1.48306
    -2.10353
    -2.47318
    -2.44678
    -2.20475
    -2.29276
    -2.27955
    -2.18274
    -2.31476
    -2.51718
    -2.20475
    -1.92751
    -1.79109
    -1.91871
    -2.11673
    -2.01112
    -1.55346
    -1.26743
    -1.35984
    -1.21462
    -1.00340
    -0.79657
    -0.78777
    -0.72616
    -0.29931
    -0.31251
    -0.12329
     0.18475
     0.35197
     0.41358
     0.50159
     0.67321
     0.76563
     0.91524
     0.99005
     0.96365
     1.06046
     1.05606
     1.06486
     0.93285
     1.15727
     1.16608
     0.94165
     1.23208
     1.29369
     1.31569
     1.16167
     0.85804
     0.67321
     0.61601
     0.82723
     0.77883
     0.77443
     0.80963
     0.95485
     0.76563
     0.84484
     0.73482
     0.54120
     0.70402
     0.99445
     1.17048
     1.26289
     1.37730
     1.57093
     1.79535
     2.01978
     1.61053
     0.69082
    -0.20690
    -0.58534
    -0.20690
     0.58960
     0.76563
     0.27276
    -0.19369
    -0.58974
    -0.77457
    -0.90218
    -0.88898
    -0.82737
    -0.55014
    -0.22010
    -0.02647
     0.19795
     0.45759
     0.73922
     0.87124
     0.98125
     1.34650
     1.23648
     1.28929
     1.33770
     1.38610
     1.46971
     1.47411
     1.48291
     1.44771
     1.47851
     1.34210
     1.17048
     1.27169
     1.32009
     1.03846
     0.79643
     0.65561
     0.25516
    -0.18929
    -0.29491
    -0.41812
    -0.52814
    -0.72616
    -0.84938
    -0.96379
    -1.06500
    -1.23222
    -1.37304
    -1.35984
    -1.28063
    -1.22342
    -1.16622
    -0.77457
    -0.55454
    -0.44453
    -0.27730
    -0.11889
    -0.13209
    -0.14969
    -0.07048
    -0.12769
    -0.04408
    -0.05288
     0.03953
    -0.22450
    -0.33891
    -0.26850
    -0.46213
    -0.77017
    -0.55014
    -0.54134
    -0.73936
    -0.77017
    -0.70856
    -0.91098
    -0.96819
    -0.82297
    -0.86698
    -0.98139
    -0.87578
    -1.21902
    -1.04740
    -0.94619
    -1.04740
    -0.96819
    -0.59414
    -0.73496
    -0.93739
    -0.71736
    -0.22450
     0.22436
     0.44439
     0.20235
    -0.41812
    -1.14861
    -0.88898
    -0.69536
    -0.15849
     0.26836
     0.15395
    -0.51493
    -0.97699
    -1.21902
    -1.26303
    -0.93739
    -0.86258
    -0.90218
    -0.93739
    -0.95939
    -0.69536
    -0.51053
    -0.26410
    -0.10568
     0.08794
     0.23316
     0.34317
     0.30357
     0.36077
     0.55440
     0.37398
     0.32117
     0.28156
     0.33437
     0.32117
     0.47519
     0.47519
     0.47959
     0.42238
     0.47079
     0.46199
     0.58960
     0.58960
     0.55880
     0.72162
     1.01206
     1.08687
     1.10447
     1.25409
     1.29809
     1.42131
     1.60173
     1.81296
     1.90537
     2.00658
     1.93617
     1.53572
     0.85804
     0.56760
     0.37838
     0.55880
     1.07806
     0.91084
     0.38278
    -0.06608
    -0.57214
    -1.03420
    -1.13101
    -1.05180
    -1.02540
    -0.95059
    -0.77457
    -0.61615
    -0.76137
    -0.65575
    -0.58974
    -0.56774
    -0.20690
     0.02633
     0.02633
     0.14515
     0.23756
     0.34757
     0.42238
     0.46199
     0.36518
     0.45319
     0.51919
     0.51039
     0.59400
     0.60280
     0.62921
     0.66441
     0.59400
     0.64681
     0.68642
     0.69522
     0.76122
     0.78763
     0.66441
     0.54560
     0.26396
     0.11874
    -0.05288
    -0.09688
    -0.14529
    -0.23330
    -0.29491
    -0.58974
    -0.72176
    -0.71296
    -1.01220
    -1.14421
    -0.94619
    -0.81857
    -0.72616
    -0.54574
    -0.55014
    -0.40052
    -0.23770
    -0.06168
     0.03513
     0.04394
     0.03513
    -0.07488
     0.12314
     0.44439
     0.56760
     0.34317
     0.36077
     0.33437
     0.37398
     0.18035
    -0.36532
    -0.75696
    -0.58094
    -0.44893
    -0.36532
    -0.46213
    -0.55454
    -0.58974
    -0.59855
    -0.33451
    -0.28611
    -0.46213
    -0.45773
    -0.77017
    -0.39172
    -0.07048
     0.32557
     0.69522
     1.02086
     1.07366
     0.58960
     0.44879
     0.19795
    -0.44453
    -0.96379
    -1.43025
    -1.61947
    -1.14861
    -0.42692
    -0.33011
    -0.77457
    -1.38184
    -1.77789
    -1.84390
    -1.71188
    -1.43465
    -1.13101
    -0.71296
    -0.26850
     0.07914
     0.41358
     0.53240
     0.85804
     0.93725
     0.99445
     1.17928
     1.11767
     1.06046
     1.02086
     1.13527
     1.29369
     1.31569
     1.12207
     0.64681
     0.51039
     0.35637
     0.66881
     0.59840
     0.68642
     0.46199
     0.27716
     0.22876
     0.15395
     0.13195
     0.01753
    -0.04408
     0.00433
     0.12755
     0.32117
     0.32997
     0.39598
     0.42678
     0.40918
     0.36518
     0.58080
     0.56760
     0.56320
     0.44439
     0.50599
     0.55440
     0.60280
     0.62041
     0.43998
     0.50599
     0.57640
     0.55880
     0.39158
     0.53680
     0.54120
     0.45759
     0.36958
     0.56760
     0.62041
     0.54120
     0.57200
     0.59400
     0.55440
     0.51039
     0.47519
     0.45319
     0.32557
     0.13195
    -0.11889
    -0.12329
     0.10114
    -0.03087
    -0.23770
     0.08794
    -0.00887
    -0.13209
    -0.18489
    -0.21570
    -0.28611
    -0.20690
    -0.08368
     0.02633
     0.18035
     0.28156
     0.29037
     0.43118
     0.52359
     0.56320
     0.36518
     0.58520
     0.57640
     0.50159
     0.62481
     0.77003
     1.00325
     0.76563
     0.59400
     0.46639
     0.59400
     0.51479
     0.25956
     0.11874
     0.09674
     0.28597
     0.27716
     0.25956
    -0.07048
    -0.66015
    -0.79217
    -0.58534
    -0.34331
    -0.34331
    -0.39172
    -0.60295
    -0.82297
    -0.59855
    -0.43132
    -0.49733
    -0.36532
    -0.23330
     0.04834
     0.12314
     0.21996
     0.05714
    -0.11448
     0.16715
     0.43558
     0.46639
     0.53680
     0.55000
     0.43998
     0.08794
     0.17155
     0.02193
    -0.30811
    -0.62495
    -0.53254
    -0.56774
    -0.43132
    -0.88458
    -1.23222
    -1.12661
    -1.28503
    -1.30263
    -1.46105
    -1.21462
    -1.01660
    -0.89338
    -0.80097
    -0.90658
    -0.82737
    -0.55894
    -0.36532
    -0.24210
    -0.14089
     0.04394
     0.02193
     0.07034
     0.18915
     0.31677
     0.33877
     0.24196
     0.13195
     0.09674
     0.11434
     0.10114
     0.05714
     0.08794
     0.14515
    -0.03968
     0.06154
     0.32117
     0.10994
     0.03953
     0.08794
     0.20235
     0.22436
     0.18475
     0.29477
     0.41798
     0.57200
     0.60721
     0.54560
     0.55880
     0.48839
     0.54120
     0.51039
     0.77443
     0.64241
     0.42678
     0.45319
     0.47959
     0.37838
     0.33437
     0.25956
     0.23316
     0.25516
     0.25076
     0.18035
     0.15835
     0.09674
     0.09234
    -0.04848
     0.24196
     0.24636
     0.04834
     0.13635
     0.18475
     0.27276
     0.33437
     0.46639
     0.53240
     0.59840
     0.52359
     0.36077
     0.18035
    -0.15849
    -0.29491
    -0.25090
    -0.09688
    -0.14529
    -0.40052
    -0.47973
    -0.44893
    -0.73936
    -0.74376
    -0.71296
    -0.77897
    -0.88018
    -0.69536
    -0.63815
    -0.62055
    -0.54574
    -0.18929
    -0.12769
     0.18035
     0.04394
    -0.13209
    -0.14969
    -0.24650
    -0.33011
    -0.36532
    -0.26410
    -0.10128
    -0.05288
    -0.12329
    -0.40052
    -0.53694
    -0.19810
     0.12755
     0.37838
     0.47079
     0.98565
     1.08687
     0.74802
     0.46199
     0.19355
     0.19355
    -0.12769
    -0.58094
    -0.66895
    -0.13209
     0.04394
    -0.09248
    -0.54134
    -0.93299
    -1.17502
    -1.44345
    -1.31143
    -1.18382
    -1.18822
    -0.88898
    -0.80537
    -0.43132
    -0.39612
    -0.38732
    -0.29051
    -0.33451
    -0.17169
    -0.04848
     0.00433
     0.30797
     0.69522
     0.50159
     0.66881
     0.36958
    -0.21570
    -0.74376
    -0.80097
    -0.47533
     0.37838
     0.80523
     0.73922
     0.51919
     0.28597
    -0.05728
    -0.37852
    -0.40932
    -0.51053
    -0.40492
    -0.03087
     0.32557
     0.42678
     0.36958
     0.47959
     0.46639
     0.34317
     0.43118
     0.50599
     0.67761
     0.77443
     0.99005
     1.07806
     1.25409
     1.34210
     1.52252
     1.12207
     1.01206
     0.73482
     0.98125
     1.19248
     1.19688
     1.14847
     0.90204
     0.79643
     0.70842
     0.62481
     0.59400
     0.51479
     0.40478
     0.32117
     0.36958
     0.24636
     0.51479
     0.41358
     0.37838
     0.37398
     0.40038
     0.38718
     0.43118
     0.31677
     0.29917
     0.23756
     0.32117
     0.22876
     0.21996
     0.27276
     0.17595
     0.09234
     0.20235
     0.36958
     0.26396
     0.20235
     0.15835
     0.15395
     0.19355
     0.30797
     0.30357
     0.25076
     0.20676
     0.28156
     0.25956
     0.33437
     0.33877
     0.23756
     0.19795
     0.48839
     0.34757
     0.31237
     0.38278
     0.35197
     0.32117
     0.30357
     0.27716
     0.41358
     0.44879
     0.39598
     0.52800
     0.63361
     0.51919
     0.48839
     0.30797
     0.47079
     0.52800
     0.41798
     0.56760
     0.37838
     0.10554
    -0.00447
    -0.12329
     0.11434
     0.18475
     0.24636
     0.23756
    -0.07488
    -0.67775
    -1.76909
    -2.68000
    -3.13766
    -3.17727
    -2.66240
    -2.28396
    -2.01992
    -2.31916
    -2.74601
    -3.44570
    -3.44570
    -3.09366
    -2.68000
    -2.26635
    -1.92311
    -1.54906
    -1.19262
    -1.03860
    -0.66015
    -0.26410
    -0.33451
    -0.18929
     0.11434
    -0.14529
    -0.34331
    -0.17169
    -0.35211
    -0.40492
    -0.20690
    -0.00447
     0.08794
     0.07034
     0.34757
     0.04394
     0.35637
     1.27169
     1.64133
     1.68974
     1.55772
     1.00766
     0.33877
    -0.22450
     0.02193
     0.26836
     0.55440
     0.82723
     0.51479
    -0.06608
    -0.39172
    -0.76137
    -1.06940
    -0.85378
    -0.66895
    -0.49733
    -0.25530
    -0.13209
     0.07914
     0.22876
     0.34317
     0.56760
     0.66881
     0.69962
     0.73482
     0.73042
     0.77443
     0.79643
     0.49279
     0.42238
     0.43118
     0.42678
     0.26836
     0.45759
     0.49279
     0.43998
     0.29917
     0.23316
     0.10994
     0.28597
     0.22876
     0.22436
     0.20676
     0.20676
     0.21116
     0.25516
     0.48839
     0.41358
     0.31237
     0.40918
     0.32557
     0.33437
     0.36518
     0.31677
     0.38278
     0.40478
     0.41358
     0.39158
     0.38278
     0.38278
     0.32557
     0.24636
     0.42238
     0.41798
     0.25076
     0.21996
     0.20235
     0.20235
     0.19355
     0.26836
     0.26836
     0.32997
     0.28156
     0.34757
     0.37398
     0.35637
     0.33437
     0.24636
     0.47519
     0.51039
     0.47519
     0.55440
     0.55000
     0.52359
     0.52800
     0.43118
     0.58960
     0.51919
     0.59840
     0.55000
     0.51479
     0.58080
     0.57200
     0.46639
     0.55000
     0.61601
     0.53240
     0.61601
     0.58080
     0.65121
     0.68642
     0.58080
     0.66001
     0.87124
     1.05606
     1.30689
     1.56212
     1.86576
     2.09019
     1.63253
     0.19355
    -0.80097
    -1.43905
    -1.17062
    -0.79657
    -1.28063
    -2.01112
    -2.08593
    -1.87910
    -2.48638
    -3.19927
    -3.92096
    -4.52823
    -4.65145
    -4.77467
    -4.37862
    -4.10578
    -3.29608
    -3.00124
    -2.98364
    -2.86043
    -3.07165
    -2.89563
    -2.19594
    -1.48746
    -0.85818
    -0.71736
    -0.95939
    -0.77457
    -0.53694
    -0.44453
    -0.36092
     0.06594
     0.74362
     0.74362
     0.54120
     0.61601
     0.87564
     0.50599
     0.29477
     0.40918
     0.41798
     0.24636
    -0.00447
    -0.07488
    -0.27730
    -0.36532
    -0.25970
    -0.36972
    -0.14969
     0.05714
     0.02193
    -0.04848
    -0.14969
    -0.16289
    -0.09248
     0.01753
     0.14955
     0.29477
     0.25956
     0.30797
     0.28597
     0.43118
     0.72162
     0.80963
     0.73922
     0.78763
     0.69082
     0.50159
     0.87124
     0.90644
     0.80523
     0.83163
     0.69082
     0.88444
     0.95485
     0.97685
     0.76563
     0.80963
     0.88004
     0.81403
     0.84043
     0.92845
     0.92404
     0.71282
     0.67321
     0.77883
     0.73042
     0.67321
     0.55880
     0.54560
     0.54560
     0.59840
     0.62041
     0.43118
     0.44439
     0.39158
     0.25516
     0.40038
     0.40478
     0.30357
     0.24636
     0.25076
     0.28597
     0.33437
     0.25076
     0.23316
     0.35637
     0.38718
     0.42238
     0.41798
     0.48399
     0.55440
     0.30357
     0.47519
     0.65121
     0.66001
     0.60721
     0.73042
     0.67321
     0.71282
     0.62041
     0.67321
     0.68201
     0.64681
     0.57200
     0.61161
     0.68642
     0.67761
     0.59840
     0.40918
     0.52800
     0.38278
     0.37398
     0.47079
     0.47959
     0.27276
     0.28156
     0.39158
     0.41798
     0.62041
     0.75682
     0.46199
     0.17595
     0.24636
    -0.22890
    -1.19702
    -1.99352
    -2.81642
    -2.79002
    -2.28836
    -2.23555
    -2.54799
    -3.16847
    -3.68333
    -4.10578
    -4.55024
    -4.55024
    -4.55024
    -4.66025
    -4.44903
    -3.87695
    -3.12446
    -2.30596
    -1.67668
    -1.83510
    -1.74269
    -1.32024
    -1.00780
    -0.72176
    -0.37852
    -0.36092
    -0.36532
    -0.14969
     0.59400
     1.33330
     1.46091
     1.27609
     1.19248
     1.03406
     1.18808
     1.01206
     0.62921
     0.55000
     0.82283
     0.88884
     0.79203
     0.98125
     0.91964
     0.84484
     0.77443
     0.38278
     0.45319
     0.46639
     0.36518
     0.35637
     0.67761
     0.53680
     0.53680
     0.62481
     0.56760
     0.51479
     0.60280
     0.68642
     0.73922
     0.63801
     0.60280
     0.15835
     0.08794
     0.11434
     0.29037
     0.13635
     0.40478
     0.31237
     0.21996
     0.25076
     0.24196
     0.31677
     0.24196
     0.26396
     0.25076
     0.33437
     0.46639
     0.41798
     0.37838
     0.40478
     0.34757
     0.35637
     0.46199
     0.60721
     0.43558
     0.40038
     0.47079
     0.41798
     0.47079
     0.34757
     0.36958
     0.43998
     0.40918
     0.55000
     0.33437
     0.40478
     0.36077
     0.33437
     0.29917
     0.52800
     0.45319
     0.43998
     0.36518
     0.32557
     0.39158
     0.42238
     0.47519
     0.41358
     0.40478
     0.51039
     0.47959
     0.48839
     0.42678
     0.39598
     0.34317
     0.66001
     0.57200
     0.52359
     0.38718
     0.53680
     0.57640
     0.60721
     0.58960
     0.62481
     0.65121
     0.65561
     0.72602
     0.75242
     0.74362
     0.71282
     0.62041
     0.80523
     0.84924
     0.76122
     0.66001
     0.71722
     0.69082
     0.60721
     0.60721
     0.55000
     0.54560
     0.43118
     0.24196
    -0.15409
    -0.51053
    -0.80977
    -1.24983
    -1.44785
    -1.42145
    -1.04300
    -1.16182
    -1.04740
    -0.41372
    -0.79657
    -1.55786
    -2.01112
    -2.39397
    -2.49958
    -1.97152
    -1.65468
    -1.26743
    -1.17062
    -1.15741
    -1.35544
    -1.15301
    -1.36424
    -1.47865
    -1.18382
    -0.95499
    -1.05180
    -0.52374
    -0.14529
     0.05274
     0.14515
     0.41798
     0.63361
     0.59400
     0.85364
     1.06926
     0.81403
     0.93725
     1.05606
     0.74362
     0.34317
     0.09674
    -0.12329
    -0.07488
    -0.00007
    -0.12769
    -0.23330
    -0.35651
    -0.44893
    -0.54574
    -0.55014
    -0.56774
    -0.52374
    -0.26850
    -0.03527
     0.14515
     0.19355
     0.31677
     0.22436
     0.22876
     0.40918
     0.51039
     0.55880
     0.57640
     0.51479
     0.54120
     0.55880
     0.54560
     0.26836
     0.25516
     0.41358
     0.20235
     0.17595
     0.18475
     0.09234
     0.06154
     0.03513
     0.01313
     0.07914
     0.08794
     0.07474
     0.03513
     0.03953
     0.08794
     0.05274
    -0.06608
     0.17155
     0.16275
     0.10994
     0.11434
     0.16275
     0.17595
     0.18035
     0.17595
     0.16275
     0.16715
     0.28156
     0.18915
     0.18915
     0.27276
     0.29477
     0.16715
     0.33877
     0.31237
     0.25076
     0.19355
     0.28156
     0.40478
     0.33437
     0.23756
     0.28156
     0.25076
     0.28597
     0.45759
     0.36077
     0.37398
     0.26396
     0.13195
     0.29037
     0.32117
     0.36077
     0.23316
     0.31237
     0.27276
     0.14955
     0.21556
     0.16275
     0.03073
    -0.08368
    -0.02207
    -0.08808
    -0.14529
    -0.14089
    -0.32571
    -0.44453
    -0.27730
    -0.20690
    -0.32131
    -0.35651
    -0.42692
    -0.35211
    -0.30811
    -0.27290
    -0.19369
    -0.07488
     0.02193
     0.06594
     0.12314
     0.18475
     0.20235
     0.07474
     0.33877
     0.20235
    -0.04408
    -0.13649
    -0.39172
    -0.46653
    -0.89778
    -0.87578
    -0.73056
    -0.89338
    -0.97259
    -1.25423
    -1.17942
    -1.21902
    -1.43465
    -1.58427
    -1.86150
    -1.90551
    -1.13981
    -0.41812
    -0.00007
     0.21116
    -0.19369
    -0.80537
    -1.13981
    -0.81417
    -0.00447
     0.54560
     0.26396
     0.20676
    -0.08368
    -0.21130
    -0.12329
     0.07034
    -0.09688
    -0.37412
    -0.31251
    -0.22010
    -0.07488
    -0.05288
    -0.03087
    -0.09248
    -0.35651
    -0.29491
    -0.11889
     0.10994
     0.15395
    -0.09688
    -0.60735
    -0.51934
    -0.51053
    -0.43132
    -0.31251
    -0.23770
    -0.16729
    -0.34331
    -0.31691
    -0.30371
    -0.28171
    -0.21570
    -0.21130
    -0.09248
     0.09674
     0.24636
     0.12755
     0.39598
     0.39158
     0.42238
     0.45759
     0.54120
     0.49279
     0.40038
     0.43558
     0.48399
     0.49279
     0.56320
     0.49279
     0.47079
     0.54560
     0.59840
     0.40918
     0.49719
     0.58960
     0.29917
     0.40478
     0.50159
     0.45319
     0.46639
     0.43118
     0.42238
     0.44879
     0.41798
     0.40478
     0.37398
     0.37838
     0.43998
     0.32997
     0.40038
     0.53680
     0.45759
     0.36958
     0.50599
     0.50599
     0.58520
     0.52800
     0.47079
     0.51479
     0.61161
     0.58080
     0.51039
     0.48839
     0.47079
     0.48399
     0.39158
     0.58080
     0.62921
     0.51039
     0.43118
     0.38718
     0.49279
     0.32997
     0.29477
     0.37398
     0.55880
     0.62041
     0.65561
     0.60280
     0.62481
     0.62041
     0.39158
     0.70842
     0.69522
     0.76122
     0.84924
     0.81403
     0.86244
     0.81843
     0.90204
     0.92845
     0.92404
     0.95485
     0.94605
     0.97685
     0.80963
     0.87564
     0.88884
     0.95045
     1.05606
     0.88004
     0.90644
     1.24529
     1.17928
     1.08246
     0.98565
     1.00325
     1.11327
     1.15287
     1.10887
     1.04286
     1.10447
     1.17488
     1.29809
     1.42571
     1.72494
     1.56653
     1.31569
     1.16608
     0.47959
    -0.04848
    -0.15849
    -0.52374
    -0.68656
    -0.08808
     0.27276
    -0.52374
    -2.03752
    -3.57332
    -4.10578
    -4.08378
    -2.90883
    -2.64920
    -3.24768
    -4.01777
    -4.84507
    -4.76586
    -3.94736
    -3.38409
    -2.86043
    -2.65360
    -2.22675
    -2.14754
    -1.95391
    -1.58867
    -1.32904
    -1.44785
    -1.40825
    -1.32024
    -0.66455
    -0.13209
     0.12755
     0.14955
     0.01753
    -0.37412
    -0.55894
    -0.57214
    -0.42692
    -0.35651
    -0.12769
    -0.07048
     0.09234
     0.10994
     0.21556
     0.40918
     0.36958
     0.33437
     0.37838
     0.43118
     0.48399
     0.34757
     0.31237
     0.47079
     0.42238
     0.48839
     0.42678
     0.51039
     0.47519
     0.39158
     0.41358
     0.69962
     0.62041
     0.43558
     0.38278
     0.57640
     0.53680
     0.47079
     0.44439
     0.47079
     0.36077
     0.50599
     0.38718
     0.36077
     0.25956
     0.25516
     0.12314
     0.39158
     0.37398
     0.13195
     0.17155
     0.14955
     0.21116
     0.13635
     0.15835
     0.16275
     0.22876
     0.29917
     0.33877
     0.31677
     0.31237
     0.24636
     0.17595
     0.37398
     0.54120
     0.32997
     0.24636
     0.39158
     0.40038
     0.41358
     0.31677
     0.24196
     0.23316
     0.11434
     0.35637
     0.22436
     0.18035
     0.16715
     0.15395
     0.09674
     0.23316
     0.27716
     0.13195
     0.31677
     0.40478
     0.41358
     0.35637
     0.32117
     0.43118
     0.37838
     0.61601
     0.56320
     0.70842
     0.74802
     0.68642
     0.47959
     0.72602
     0.69082
     0.36518
     0.60280
     0.80083
     0.80963
     0.74362
     0.47079
     0.39598
     0.21556
     0.00873
    -0.21570
    -0.45773
    -0.48853
    -1.19262
    -1.99352
    -2.40277
    -2.60960
    -2.33676
    -1.93631
    -2.16074
    -2.49518
    -2.83842
    -3.06725
    -2.85603
    -2.45998
    -2.03752
    -1.39504
    -0.92419
    -0.52374
    -0.17169
    -0.02207
     0.16275
     0.40038
     0.35197
     0.41798
     1.09127
     1.25409
     0.92404
     0.36958
     0.12314
     0.57640
     0.55440
     0.47519
    -0.00887
    -0.03527
     0.14075
    -0.14969
    -0.17609
    -0.55014
    -0.80977
    -0.69096
    -0.76577
    -0.46213
    -0.01327
     0.13195
    -0.11448
    -0.22890
    -0.33451
    -0.21130
    -0.22010
    -0.20690
    -0.28171
    -0.21130
     0.02193
     0.60721
     0.39158
     0.10114
    -0.06608
    -0.07928
    -0.02647
     0.01753
    -0.04408
    -0.08368
    -0.10128
    -0.06608
    -0.20690
    -0.22450
     0.07034
     0.40478
    -0.00007
     0.16715
     0.29477
     0.23316
     0.49719
     0.54120
     0.53240
     0.57640
     0.50599
     0.48399
     0.47959
     0.52359
     0.46199
     0.43998
     0.45759
     0.47519
     0.26836
     0.42238
     0.51919
     0.45319
     0.38718
     0.46639
     0.52800
     0.53240
     0.52359
     0.41798
     0.50159
     0.44439
     0.54120
     0.43998
     0.43998
     0.40038
     0.32557
     0.25516
     0.59840
     0.37398
     0.25516
     0.29037
     0.30357
     0.21996
     0.21116
     0.17595
     0.27716
     0.25516
     0.25516
     0.18035
     0.12755
     0.16275
     0.10994
    -0.03968
     0.18475
     0.15395
     0.05274
    -0.03968
    -0.00447
    -0.11448
    -0.08368
    -0.03527
    -0.07928
    -0.13649
    -0.14529
    -0.13649
    -0.13649
    -0.05288
    -0.05728
    -0.14089
     0.19795
     0.46199
     0.53680
     0.49719
     0.48399
     0.43558
     0.59400
     0.84043
     1.29809
     1.49172
     1.22768
     0.74802
     0.01753
    -0.45773
    -0.72176
    -0.69976
    -0.40932
    -0.52814
    -0.98139
    -1.68548
    -2.02872
    -2.47318
    -2.30596
    -2.09913
    -2.42917
    -2.79882
    -2.63160
    -2.02872
    -2.06393
    -1.88791
    -2.01992
    -1.64588
    -1.66348
    -1.31583
    -1.35104
    -1.15301
    -1.11781
    -1.16182
    -0.95499
    -0.56334
    -0.49293
    -0.62495
    -0.81857
    -0.82297
    -0.93739
    -0.83177
    -0.60295
    -0.29931
    -0.37852
    -0.28171
     0.03073
     0.08794
     0.05274
     0.23756
     0.20235
     0.26396
     0.51919
     0.71722
     1.10887
     1.04726
     1.28929
     1.41251
     1.61933
     1.72935
     1.63253
     1.81736
     1.94057
     1.90977
     1.82176
     1.70734
     1.73815
     1.57973
     1.26729
     0.98125
     0.85364
     0.63361
     0.60280
     0.62481
     0.57200
     0.38718
     0.12314
    -0.02647
     0.14075
     0.10994
     0.10994
     0.21556
     0.40918
     0.37398
     0.62041
     0.69082
     0.80523
     1.01206
     1.05166
     1.02086
     0.98125
     1.02966
     1.06486
     1.00766
     1.14847
     0.82283
     0.75682
     0.70402
     0.57640
     0.48399
     0.25076
     0.21996
     0.05274
    -0.09688
    -0.25090
    -0.43572
    -0.50173
    -0.57214
    -0.69096
    -0.88898
    -0.64255
    -0.86258
    -1.06060
    -0.99459
    -0.99899
    -0.88018
    -0.82737
    -0.84498
    -0.60735
    -0.48413
    -0.36532
    -0.38732
    -0.42692
    -0.23330
    -0.15849
    -0.12329
    -0.05728
     0.05714
    -0.04848
    -0.01767
    -0.03968
    -0.07488
     0.01313
     0.08794
    -0.08808
    -0.07488
    -0.10568
    -0.06608
    -0.08368
    -0.05728
    -0.01327
     0.00873
     0.08794
     0.41798
     0.40038
     0.52359
     0.59400
     0.58960
     0.37398
     0.33877
     0.43558
     0.73482
     0.84484
     0.62921
     0.46199
     0.48399
     0.37398
     0.50599
     0.38718
     0.43118
     0.06594
    -0.34331
    -0.61175
    -0.62935
    -0.51053
    -0.57654
    -0.75256
    -0.86698
    -0.87578
    -1.06940
    -1.39064
    -1.44785
    -1.44345
    -1.46545
    -1.51386
    -1.51826
    -1.19262
    -1.32464
    -1.39944
    -1.37744
    -1.25863
    -0.97699
    -0.48413
    -0.53254
    -0.86698
    -1.15741
    -1.04740
    -0.79657
    -0.63815
    -0.49293
    -0.69536
    -0.54574
     0.01313
    -0.09688
    -0.26410
    -0.27730
    -0.22010
    -0.43572
    -0.53254
    -0.62935
    -0.37852
    -0.09688
     0.32997
     0.21556
    -0.09688
    -0.37412
    -0.66895
     0.07914
     0.69082
     0.26836
     0.30357
     0.69522
     0.82283
     0.92404
     0.91524
     1.12647
     1.23648
     1.27169
     1.29809
     1.18368
     1.46091
     1.41691
     1.23208
     0.97245
     0.80963
     0.54560
     0.32117
     0.40038
     0.33437
     0.19355
     0.06154
    -0.16289
    -0.14529
    -0.14089
    -0.07928
    -0.10128
    -0.00447
    -0.05728
     0.11434
     0.10114
     0.35197
     0.42238
     0.21996
     0.35197
     0.52800
     0.53240
     0.44879
     0.51919
     0.43998
     0.47959
     0.59840
     0.54120
     0.37398
     0.45759
     0.41798
     0.32997
     0.34317
     0.52359
     0.29037
     0.22436
     0.30357
     0.32997
     0.28597
     0.27716
     0.10994
     0.16715
     0.05274
     0.14075
     0.07474
    -0.05728
    -0.08368
    -0.18929
    -0.22890
     0.05714
     0.00873
    -0.06608
    -0.10128
    -0.07928
    -0.01327
    -0.04408
    -0.08808
    -0.06168
     0.00433
     0.17155
     0.14515
     0.26396
     0.36958
     0.39598
     0.10554
     0.21116
     0.19795
     0.03953
     0.09234
     0.18035
     0.18475
     0.20235
     0.07034
     0.07034
     0.12314
     0.08794
     0.13195
     0.14075
     0.07914
     0.16275
     0.19795
     0.21556
     0.30797
     0.34757
     0.32117
     0.34317
     0.40038
     0.38718
     0.42238
     0.37398
     0.50159
     0.62041
     1.01206
     0.97685
     1.02526
     0.71282
     0.23756
     0.18915
     0.17595
     0.31237
     0.33877
     0.16715
    -0.57214
    -1.10021
    -1.27623
    -1.29823
    -1.17942
    -0.84938
    -1.27623
    -1.25423
    -1.45665
    -1.68988
    -1.95391
    -1.91871
    -1.41705
    -1.35544
    -1.48746
    -1.52706
    -1.39944
    -1.21902
    -0.97259
    -0.71296
    -0.92419
    -0.87578
    -0.86698
    -0.93299
    -0.66895
    -0.41812
    -0.12329
    -0.04848
    -0.00007
     0.10554
    -0.20250
    -0.43132
     0.14075
     0.44439
     0.66001
     0.77443
     0.82723
     0.66881
     0.52800
     0.33877
     0.25956
     0.44439
     0.49719
     0.49279
     0.66881
     0.78763
     0.88004
     0.80963
     0.91964
     0.76122
     0.72602
     0.51479
     0.52800
     0.54120
     0.52359
     0.54120
     0.48399
     0.39158
     0.32557
     0.21556
     0.10994
     0.27276
     0.18915
    -0.01327
     0.15835
     0.09234
     0.01753
     0.07914
     0.02633
     0.03513
     0.07474
     0.17595
     0.12755
     0.05274
     0.09674
     0.11874
     0.03073
     0.26396
     0.29037
     0.16715
     0.15395
     0.18035
     0.14955
     0.16275
     0.27716
     0.17595
     0.16275
     0.16715
     0.07474
     0.02633
    -0.02207
    -0.03968
    -0.15849
    -0.00887
     0.06154
    -0.12329
    -0.20250
    -0.36092
    -0.35211
    -0.51934
    -0.50613
    -0.49293
    -0.39612
    -0.29931
    -0.17609
    -0.18489
    -0.16729
    -0.11889
    -0.21570
    -0.13209
     0.20235
     0.21996
     0.28597
     0.46199
     0.57640
     0.61601
     0.65121
     0.72162
     0.77003
     0.73042
     0.69962
     0.63361
     0.77443
     0.78763
     0.69962
     0.62041
     0.81843
     1.01206
     0.88884
     0.91084
     0.79203
     0.77443
     0.83603
     0.92404
     0.82283
     0.70842
     0.52800
     0.40478
     0.21996
     0.10114
    -0.14969
    -0.31691
    -0.04408
    -0.34331
    -1.08261
    -1.41265
    -1.30263
    -1.30263
    -1.27183
    -0.89338
    -0.70856
    -0.42252
    -0.28171
    -0.37852
    -0.42692
    -0.49293
    -0.32571
    -0.25530
     0.02633
     0.50159
     0.60721
     0.59400
     0.36518
     0.43558
     0.04834
    -0.64695
    -1.15301
    -1.47865
    -1.74709
    -1.46985
    -0.99899
    -0.45773
    -0.58974
    -1.02540
    -1.17942
    -1.26303
    -1.27183
    -1.07380
    -0.70416
    -0.77017
    -0.18049
     0.28156
     0.85804
     1.28489
     1.42131
     1.25849
     0.92845
     0.93725
     1.28489
     1.49612
     1.46091
     1.72054
     1.60173
     1.44771
     1.50932
     1.30249
     1.09127
     0.96805
     0.86244
     0.85804
     0.85364
     0.70402
     0.41798
     0.40038
     0.40478
     0.22876
     0.00873
     0.18915
     0.22436
     0.21116
     0.19795
     0.28597
     0.14515
     0.18915
     0.23756
     0.23316
     0.37838
     0.25076
     0.23316
     0.30357
     0.35197
     0.37838
     0.29917
     0.29037
     0.33877
     0.22876
     0.15835
     0.22436
     0.26836
     0.19355
     0.18035
     0.19795
     0.07474
     0.11874
     0.24196
     0.02193
    -0.04408
     0.03073
     0.03073
     0.00433
     0.21116
     0.09234
    -0.08808
     0.07914
     0.12314
    -0.00447
     0.03513
     0.08354
     0.02633
    -0.00447
     0.10114
     0.01753
    -0.01767
     0.02633
    -0.14529
    -0.36092
    -0.08808
    -0.16289
    -0.27730
    -0.33451
    -0.25970
    -0.23330
    -0.09688
    -0.13649
    -0.10128
    -0.13209
    -0.06168
     0.00433
     0.05274
     0.23316
     0.17155
     0.03073
     0.07914
     0.09674
    -0.12769
    -0.24210
     0.01313
     0.18475
     0.36958
     0.30797
     0.22436
     0.26836
     0.16715
     0.15835
     0.34317
     0.51479
     0.65121
     0.56320
     0.73042
     1.24088
     1.32890
     0.94165
     0.57640
     0.13195
     0.16275
     0.49719
     0.38718
     0.15395
    -0.02207
    -0.00447
     0.07034
    -0.12769
    -0.01327
    -0.17169
    -0.37412
    -0.36092
    -0.32571
    -0.19810
     0.15395
     0.28156
     0.53680
     0.27276
    -0.26410
    -0.73496
    -0.62935
    -0.76137
    -0.73496
    -0.39612
    -0.13209
    -0.37852
    -0.90658
    -0.62055
    -0.51053
    -0.76577
    -1.24983
    -1.43465
    -0.83177
    -0.13649
    -0.12329
    -0.07488
    -0.36092
    -0.59414
    -0.98139
    -1.09581
    -0.95059
    -1.12221
    -1.19262
    -1.39064
    -1.06060
    -0.50173
    -0.60735
    -0.70856
    -0.91538
    -0.83177
    -0.54134
    -0.46653
    -0.01767
     0.29037
     0.55880
     0.60280
     0.80083
     0.88444
     0.97245
     1.07366
     1.17928
     1.01646
     0.87124
     0.89324
     0.85364
     0.79203
     0.57200
     0.47079
     0.55000
     0.55880
     0.60721
     0.37398
     0.40038
     0.31677
     0.36518
     0.41798
     0.56760
     0.47079
     0.39598
     0.48399
     0.59400
     0.55000
     0.57200
     0.46199
     0.47519
     0.55880
     0.68201
     0.50599
     0.40038
     0.38718
     0.24636
     0.10114
     0.33437
     0.37398
     0.18475
     0.15395
     0.25076
     0.17595
     0.20676
     0.13635
     0.00433
     0.05274
     0.04834
     0.18915
     0.26396
     0.16715
     0.06154
     0.03953
     0.12314
     0.14515
    -0.02647
    -0.08808
    -0.12329
    -0.18489
    -0.25970
    -0.22450
    -0.33011
    -0.32131
    -0.35211
    -0.38292
    -0.52814
    -0.52814
    -0.59855
    -0.73936
    -0.70856
    -0.44453
    -0.36532
    -0.51493
    -0.49733
    -0.44013
    -0.30811
    -0.36972
    -0.16289
    -0.14969
     0.06594
     0.27276
     0.52800
     0.83603
     0.95485
     1.10447
     1.32890
     1.54012
     1.17928
     0.54120
    -0.04408
     0.09674
     0.87564
     0.88004
     0.89324
     0.66441
     0.36518
     0.24196
    -0.34771
    -0.51493
    -0.43572
    -0.64255
    -0.72176
    -0.35211
    -0.29931
    -0.37412
    -0.34331
    -0.25530
    -0.35211
    -0.44453
    -0.26850
    -0.31251
    -0.37852
    -0.41812
    -0.29051
    -0.31691
    -0.28171
    -0.33011
    -0.40052
    -0.25970
    -0.13649
    -0.22450
    -0.17609
    -0.07488
     0.20235
     0.25516
     0.31237
     0.55880
     0.59840
     0.48839
     0.47959
     0.43118
    -0.10128
    -0.81417
    -1.12221
    -0.70416
    -0.28611
    -0.52814
    -0.97259
    -1.38184
    -1.88351
    -2.68441
    -3.45450
    -3.10246
    -2.57879
    -1.98032
    -2.02872
    -1.95391
    -1.51386
    -1.49626
    -1.46105
    -1.26303
    -0.79217
    -0.41372
    -0.09248
     0.41358
     0.59400
     0.94605
     1.03846
     1.05166
     0.98565
     1.04286
     0.99445
     0.80523
     0.74802
     0.67761
     0.63361
     0.47079
     0.62041
     0.67761
     0.46199
     0.42678
     0.51039
     0.49719
     0.48839
     0.36518
     0.48399
     0.57640
     0.55440
     0.51039
     0.40038
     0.44439
     0.24196
     0.24196
     0.33437
     0.42678
     0.38718
     0.32117
     0.31237
     0.32997
     0.29917
     0.19795
     0.26396
     0.18915
     0.20235
     0.16715
     0.05714
     0.14955
     0.32557
     0.28597
     0.30797
     0.51919
     0.40478
     0.37398
     0.46199
     0.51039
     0.89324
     0.91964
     0.91964
     0.71282
     0.11874
    -0.27730
    -0.39172
    -0.13649
    -0.01767
     0.12755
    -0.03527
    -0.08368
    -0.42252
    -0.66015
    -0.82297
    -0.84058
    -0.77017
    -0.84938
    -0.77457
    -0.58094
    -0.23330
    -0.13209
    -0.34331
    -0.62495
    -0.53254
    -0.49733
    -0.57214
    -0.33891
    -0.26410
    -0.14969
    -0.22450
    -0.07928
    -0.21130
    -0.07488
     0.15835
     0.31237
     0.51919
     0.80523
     0.91084
     1.06926
     1.22328
     1.17488
     1.03846
     0.92845
     0.88444
     0.55440
    -0.03087
    -0.37852
    -0.58534
    -0.43132
    -0.17169
    -0.27730
    -0.53254
    -0.91098
    -1.00780
    -0.93739
    -0.94619
    -0.90218
    -0.87138
    -0.75696
    -0.50173
    -0.91538
    -1.42585
    -1.46105
    -1.34224
    -0.75256
    -0.23330
    -0.34331
    -0.71736
    -1.45225
    -1.86590
    -1.53586
    -0.82737
    -0.53694
    -0.77017
    -0.99899
    -0.84938
    -0.11889
     0.10554
     0.38718
     0.46199
     0.53240
     0.29477
     0.29477
     0.25076
     0.10994
     0.00433
     0.18035
     0.41798
     0.48399
     0.35637
     0.14955
     0.03073
     0.17595
     0.21116
     0.07034
     0.12755
     0.15395
     0.18475
     0.45319
     0.30797
     0.43998
     0.39158
     0.36077
     0.46199
     0.66001
     0.69082
     0.57200
     0.73042
     1.04726
     0.73042
     0.69522
     0.80083
     0.86684
     0.82283
     0.82723
     0.86684
     0.79203
     0.83163
     0.78323
     0.58960
     0.50159
     0.45319
     0.25076
     0.06594
    -0.03087
    -0.36972
    -0.67335
    -0.14089
    -0.19369
    -0.36972
    -0.46653
    -0.75696
    -0.63375
    -0.48413
    -0.54134
    -0.42252
    -0.03527
     0.20676
     0.12314
     0.02633
     0.32997
     0.42238
     0.36958
     0.55440
     0.66881
     0.62481
     0.71722
     0.73922
     0.71282
     0.66441
     0.44439
     0.39598
     0.58960
     0.57640
     0.60721
     0.34757
     0.37838
     0.52800
     0.40038
     0.49279
     0.58960
     0.64681
     0.55880
     0.57640
     0.53680
     0.51479
     0.33437
     0.56760
     0.53240
     0.48839
     0.46199
     0.43558
     0.28156
     0.40478
     0.35637
     0.29037
     0.44439
     0.51039
     0.43118
     0.63801
     0.80083
     0.58960
     0.29917
     0.14515
     0.18915
     0.17595
     0.35637
     0.61161
     0.39158
     0.26836
     0.13635
    -0.08808
    -0.18049
    -0.21570
    -0.03968
     0.01313
     0.08794
     0.10554
    -0.09248
    -0.19369
    -0.30371
    -0.27730
    -0.20250
    -0.25090
    -0.33891
    -0.11889
    -0.05728
    -0.24650
    -0.38732
    -0.31251
    -0.50613
    -0.78777
    -0.77017
    -0.84058
    -0.71736
    -0.84498
    -0.85818
    -1.08701
    -1.02100
    -0.66895
    -0.70416
    -0.75256
    -0.83177
    -1.14861
    -0.98139
    -0.87578
    -0.16729
    -0.37412
    -0.47093
    -0.54574
    -0.67335
    -0.62935
    -0.19810
    -0.03968
     0.27276
     0.28156
     0.20676
     0.16715
     0.43558
     0.61601
     0.64681
     0.82723
     1.03846
     1.04726
     0.84484
     0.31237
     0.34757
     0.47519
     0.40038
    -0.14969
    -0.51493
    -0.22450
    -0.06608
    -0.50613
    -0.73496
    -1.30703
    -1.60627
    -1.61947
    -2.31036
    -2.58319
    -2.60960
    -2.55239
    -2.59199
    -2.56559
    -2.22675
    -2.22235
    -2.10793
    -2.03312
    -2.04192
    -2.07713
    -1.77349
    -1.46545
    -1.13541
    -0.79217
    -0.29931
     0.00873
     0.40918
     0.55000
     0.80523
     0.98565
     1.30249
     1.45211
     1.44331
     1.53572
     1.53572
     1.55772
     1.46971
     1.69414
     1.51372
     1.39050
     1.29369
     1.53572
     1.52252
     1.57093
     1.46971
     1.34210
     1.17048
     0.91084
     0.53680
     0.48839
     0.53240
     0.52800
     0.59400
     0.84924
     0.59840
     0.24196
     0.11874
    -0.00007
     0.01753
     0.07474
     0.23316
     0.22876
     0.39598
     0.48839
     0.43118
     0.47519
     0.46199
     0.48839
     0.34757
     0.40478
     0.38278
     0.16275
     0.23756
     0.26836
     0.32117
     0.42238
     0.35197
     0.32557
     0.33877
     0.31677
     0.04394
     0.18915
     0.36518
     0.33877
     0.18035
     0.27276
     0.37398
     0.25516
     0.34317
     0.45759
     0.40918
     0.47959
     0.40038
     0.32557
     0.25956
     0.18915
     0.16715
     0.23316
     0.42678
     0.37398
     0.25956
     0.14515
     0.21116
     0.05714
    -0.15409
     0.08354
     0.18035
    -0.15409
    -0.68216
    -0.92859
    -0.54134
    -0.16289
    -0.24210
    -0.64255
    -0.73056
    -0.88018
    -0.99899
    -1.06060
    -0.52374
    -0.41372
    -0.30811
    -0.05288
     0.14515
     0.27716
     0.28597
     0.54560
     0.75242
     1.28489
     1.64133
     2.06379
     2.28381
     2.42903
     2.24421
     1.73815
     1.56653
     1.14847
     0.61161
     0.36958
     0.46639
     0.28597
    -0.16289
    -0.51934
    -1.22342
    -1.90551
    -2.56559
    -2.97044
    -3.09806
    -2.96604
    -2.44237
    -2.25315
    -2.28836
    -2.22675
    -2.46878
    -2.24435
    -1.99352
    -1.71628
    -1.66348
    -1.70308
    -1.57987
    -1.26743
    -0.87578
    -0.91979
    -1.24543
    -1.18822
    -1.00340
    -0.94619
    -0.86258
    -0.45773
    -0.26850
    -0.11008
    -0.01327
     0.27716
     0.55000
     0.52359
     0.60280
     0.74802
     0.99005
     1.28049
     1.45651
     1.41251
     1.40370
     1.27609
     1.11767
     1.24088
     1.16167
     0.94165
     0.84043
     0.85364
     0.81843
     0.77443
     0.66881
     0.60280
     0.51479
     0.48399
     0.60280
     0.69522
     0.68642
     0.52800
     0.36077
     0.58520
     0.80083
     0.58960
     0.58960
     0.69522
     0.69522
     0.73922
     0.64241
     0.64681
     0.58520
     0.51039
     0.59400
     0.64681
     0.69522
     0.71282
     0.58960
     0.56320
     0.84043
     0.80963
     0.68642
     0.72602
     0.73042
     0.75242
     0.70842
     0.63801
     0.47959
     0.32117
     0.48839
     0.40918
     0.45319
     0.44439
     0.29477
     0.00873
     0.02633
    -0.00007
    -0.00887
     0.13635
     0.39598
     0.49719
     0.38718
     0.03073
    -0.09688
     0.25956
     0.40038
     0.53680
     0.46199
     0.50599
     0.46639
     0.33437
     0.54120
     0.60280
     0.48399
     0.53680
     0.43118
     0.43558
     0.43998
     0.31237
     0.07474
     0.08354
     0.16715
     0.22436
     0.45319
     0.51039
     0.58080
     0.48399
     0.92845
     1.50052
     1.25849
     0.89324
     0.18035
    -0.86698
    -1.06940
    -0.38292
     0.48399
     0.63801
     0.23316
    -0.24650
    -0.61615
    -1.02540
    -1.61507
    -2.22675
    -2.61400
    -2.63160
    -2.70641
    -2.67560
    -2.27075
    -2.09473
    -2.42917
    -2.73281
    -2.66240
    -2.45558
    -2.09473
    -2.11673
    -2.14314
    -2.29276
    -1.95391
    -1.99352
    -2.15634
    -1.98472
    -1.53586
    -1.14861
    -0.74376
    -0.48853
    -0.48413
    -0.65135
    -0.58094
    -0.34771
    -0.15409
    -0.07048
     0.42678
     0.78763
     0.95485
     1.04286
     1.14407
     1.39490
     1.49172
     1.56212
     1.42571
     1.49612
     1.56653
     1.44771
     1.37290
     1.41251
     1.36850
     1.30249
     1.23208
     1.24088
     1.20128
     1.31129
     1.01206
     0.90204
     1.09567
     0.91524
     0.92404
     0.92845
     0.84043
     0.63361
     0.54120
     0.31677
     0.39158
     0.39158
     0.50599
     0.43558
     0.28597
     0.25076
     0.29917
     0.24196
     0.47519
     0.67321
     0.54120
     0.57200
     0.36077
     0.31237
     0.41358
     0.30357
     0.40478
     0.47959
     0.56320
     0.51919
     0.43118
     0.49279
     0.51039
     0.39158
     0.59840
     0.71282
     0.86244
     1.02966
     1.19688
     1.24969
     1.14407
     1.17048
     1.10887
     0.95045
     0.72162
     0.55440
     0.33437
     0.36958
     0.25956
    -0.16289
    -0.34331
    -0.61615
    -0.74376
    -0.79217
    -0.75696
    -0.71736
    -0.75256
    -0.80537
    -0.75696
    -0.40932
    -0.35651
    -0.13209
     0.05274
     0.15835
     0.34317
     0.23756
     0.40478
     0.63801
     0.55880
     0.57640
     0.68201
     0.60280
     0.36518
     0.25076
    -0.01327
     0.14075
     0.83603
     0.93725
     0.55440
     0.14515
     0.08794
     0.02633
    -0.20250
     0.10114
     0.20235
     0.15395
     0.02633
    -0.32571
    -0.57654
    -0.52374
    -0.36972
    -0.76577
    -1.36424
    -1.62387
    -1.68548
    -1.62827
    -1.88791
    -2.16074
    -3.01005
    -3.12006
    -2.53919
    -2.33236
    -2.19594
    -1.97592
    -1.83950
    -1.73389
    -1.67668
    -1.83510
    -1.59747
    -1.36864
    -1.25423
    -1.00780
    -0.66455
    -0.51053
    -0.40492
    -0.21570
     0.35197
     0.60721
     0.40038
     0.09674
    -0.06168
     0.05274
     0.09234
     0.36077
     0.55440
     0.69082
     0.60721
     0.56320
     0.76563
     0.97685
     0.72162
     0.44439
     0.48399
     0.39158
     0.24196
     0.30357
     0.09234
    -0.00887
     0.09674
     0.36518
     0.32117
     0.33877
     0.37838
     0.30357
     0.37398
     0.47519
     0.54560
     0.50159
     0.88884
     0.86244
     0.82283
     1.01646
     1.11767
     1.20128
     1.35530
     1.31569
     1.39050
     1.52692
     1.39490
     1.14847
     0.99005
     1.08687
     1.10887
     1.06486
     1.24969
     1.08687
     0.78763
     0.57640
     0.49279
     0.31677
     0.04394
     0.15835
     0.02633
     0.16715
     0.12314
    -0.00447
    -0.09688
    -0.07048
    -0.05728
    -0.08808
     0.05274
     0.14955
     0.03513
     0.09674
     0.22436
     0.20676
     0.30357
     0.32997
     0.39598
     0.34317
     0.52800
     0.47079
     0.48399
     0.40038
     0.44879
     0.49279
     0.53240
     0.67761
     0.62481
     0.47079
     0.62481
     0.67321
     0.80963
     0.77003
     0.76563
     1.00325
     1.02966
     1.19688
     1.19248
     1.19688
     0.94165
     0.85364
     0.70842
     1.10447
     1.01206
     0.81843
     0.43558
     0.13195
    -0.86258
    -1.32464
    -1.86590
    -2.08153
    -1.91871
    -2.30596
    -3.05845
    -3.35329
    -3.36209
    -3.49851
    -3.04965
    -2.39837
    -2.27515
    -2.42477
    -2.32356
    -1.99352
    -1.71628
    -1.44785
    -1.09581
    -0.43572
     0.38278
     0.83603
     0.70842
     0.52359
     0.54560
     0.27276
     0.18475
     0.41798
     0.62481
     0.50599
     0.23316
     0.17155
    -0.01767
    -0.16729
    -0.19810
    -0.14089
    -0.39172
    -1.28063
    -2.10793
    -2.41157
    -2.20475
    -1.57987
    -1.71628
    -1.57107
    -1.30703
    -1.33344
    -1.17942
    -1.07380
    -0.94619
    -0.66015
    -0.26850
     0.41358
     1.11767
     1.59733
     1.84376
     2.05499
     2.20901
     2.25741
     2.19140
     2.21341
     2.29262
     2.10339
     1.79535
     1.73815
     1.57093
     1.47411
     1.25409
     1.04286
     0.91524
     0.90644
     0.86244
     0.76563
     0.77443
     0.69522
     0.45759
     0.32117
     0.29917
     0.39158
     0.20676
     0.04834
    -0.10128
    -0.21130
    -0.25090
    -0.21130
    -0.49293
    -0.46213
    -0.43572
    -0.52374
    -0.69096
    -0.76137
    -0.83177
    -0.90658
    -0.77017
    -0.43572
    -0.46653
    -0.37412
    -0.30371
    -0.35211
    -0.47533
    -0.29931
    -0.18929
    -0.03968
    -0.06608
     0.02633
    -0.03968
     0.17155
     0.07034
     0.09674
     0.04834
     0.34317
     0.19795
     0.21996
     0.27276
     0.45759
     0.51919
     0.52800
     0.61161
     0.67761
     0.81403
     0.87124
     0.91084
     0.97245
     1.03406
     1.03846
     0.87124
     1.09567
     1.09567
     1.00766
     0.90644
     0.88884
     0.80523
     0.85804
     0.68201
     0.69962
     0.66001
     0.74362
     0.71282
     0.63361
     0.75682
     0.59400
     0.53680
     0.67321
     0.73042
     0.68201
     0.65561
     0.74802
     0.69082
     0.68642
     0.78323
     0.83163
     0.81843
     0.79643
     0.73922
     0.49719
     0.15395
    -0.09688
    -0.34771
    -0.50173
    -0.47093
    -0.74376
    -1.33344
    -1.44345
    -1.35984
    -1.23662
    -1.19262
    -1.51386
    -2.00232
    -2.09033
    -2.04633
    -2.19154
    -1.78229
    -1.51386
    -1.14861
    -1.13541
    -0.62935
    -0.33891
    -0.70416
    -0.63375
    -0.74816
    -0.62935
    -0.57654
    -0.61615
    -0.55894
    -0.47973
    -0.70856
    -0.61175
    -0.46213
    -0.60295
    -0.97259
    -1.10901
    -0.70416
    -0.55454
    -0.99019
    -1.33784
    -1.91871
    -2.77242
    -4.06618
    -4.66905
    -4.44022
    -3.39289
    -2.25315
    -2.05953
    -2.45118
    -2.87363
    -3.17287
    -2.96604
    -2.25315
    -1.62827
    -1.17502
    -0.43132
     0.39598
     1.06486
     1.61933
     2.14740
     2.41583
     2.76787
     2.70187
     2.68426
     2.57865
     2.66226
     2.53025
     2.42463
     2.15180
     2.12980
     1.94937
     1.59733
     1.50492
     1.58413
     1.55772
     1.48291
     1.34210
     1.18368
     1.16608
     0.98125
     0.78323
     0.65561
     0.69082
     0.66881
     0.51919
     0.76563
     0.65561
     0.50599
     0.56760
     0.51039
     0.49719
     0.48399
     0.50599
     0.59840
     0.61161
     0.55880
     0.66001
     0.63801
     0.62481
     0.64241
     0.54560
     0.59840
     0.63801
     0.52800
     0.48839
     0.51479
     0.52800
     0.47079
     0.29037
     0.36518
     0.39158
     0.39598
     0.45319
     0.34757
     0.43998
     0.38718
     0.34757
     0.44879
     0.51919
     0.50159
     0.50599
     0.55440
     0.57640
     0.54560
     0.56760
     0.62921
     0.63361
     0.76122
     0.71722
     0.73042
     0.70402
     0.76563
     0.71282
     0.62041
     0.77003
     0.70402
     0.68201
     0.85364
     0.69082
     0.76563
     0.75682
     0.85364
     0.71722
     0.62481
     0.35637
    -0.02647
    -0.35651
    -0.40492
    -0.45333
    -0.51053
    -0.43572
    -0.36532
    -0.58534
    -0.92419
    -1.20142
    -1.21462
    -1.04740
    -0.87138
    -1.00780
    -0.99899
    -0.96819
    -1.13981
    -0.91979
    -0.81417
    -0.67335
    -0.73056
    -0.65575
    -0.71296
    -0.99899
    -1.26743
    -1.38624
    -1.55786
    -1.46545
    -1.27623
    -1.12661
    -1.09141
    -1.17062
    -1.35984
    -1.39504
    -1.16182
    -1.20142
    -1.30263
    -1.27623
    -0.96819
    -0.94179
    -1.05620
    -0.77457
    -0.46213
    -0.51934
    -0.55894
    -0.80097
    -0.84058
    -0.80977
    -1.06500
    -1.39064
    -1.46545
    -1.25423
    -1.21902
    -1.15741
    -1.09141
    -1.09581
    -1.43465
    -1.41705
    -1.17502
    -1.06060
    -1.06500
    -1.13981
    -0.81857
    -0.34331
     0.02633
     0.27276
     0.30357
     0.52359
     0.52359
     0.56760
     0.97245
     1.00325
     0.96365
     1.03846
     1.26729
     1.39490
     1.29809
     1.22768
     1.24088
     1.24088
     1.28489
     1.19248
     1.10887
     1.17048
     1.21008
     1.08246
     1.09127
     1.21888
     1.24529
     1.03406
     0.92404
     0.84043
     0.88444
     0.73042
     0.75242
     0.58520
     0.56320
     0.52359
     0.27716
     0.28156
     0.21116
     0.14075
     0.05274
     0.29037
     0.03073
     0.00873
     0.12314
     0.08794
     0.19355
     0.23316
     0.10554
     0.28156
     0.33437
     0.34757
     0.24196
     0.29037
     0.26836
     0.24636
     0.17155
     0.38718
     0.24196
     0.19795
     0.29917
     0.20676
     0.24196
     0.23316
     0.20676
     0.24636
     0.23756
     0.32997
     0.32117
     0.26836
     0.41358
     0.47519
     0.27716
     0.38278
     0.27716
    -0.22450
    -0.63815
    -0.83617
    -1.17502
    -0.98579
    -0.76137
    -0.62935
    -0.53254
    -0.58534
    -0.74816
    -0.78337
    -1.02100
    -1.10461
    -1.03420
    -0.54574
    -0.52374
    -0.37412
    -0.22890
     0.03073
     0.30357
     0.32117
     0.25076
     0.18035
     0.24196
     0.34317
     0.10554
     0.12755
     0.15395
     0.20676
     0.18035
    -0.14529
     0.22436
     0.20235
     0.27276
     0.37398
     0.21116
     0.15835
    -0.02207
    -0.44893
    -0.61175
    -0.37412
    -0.00887
     0.06594
     0.10554
    -0.04848
    -0.14089
    -0.46213
    -0.23330
    -0.19810
    -0.21570
    -0.07488
    -0.29931
    -0.26410
    -0.33011
    -0.29931
    -0.26410
    -0.10568
    -0.13649
    -0.44453
    -0.80977
    -1.09581
    -1.13101
    -1.30263
    -1.08701
    -0.69096
    -0.50613
    -0.89338
    -1.26303
    -1.57547
    -1.79989
    -1.50946
    -1.13981
    -0.75256
    -0.51493
    -0.63815
    -0.77457
    -0.67335
    -0.24650
    -0.11889
     0.09234
     0.40918
     0.40038
     0.53680
     0.67761
     0.97245
     1.07366
     1.03406
     1.03846
     0.85804
     0.66441
     0.69522
     0.74802
     0.72602
     0.70402
     0.64241
     0.37838
     0.58080
     0.50159
     0.29037
     0.22436
     0.31237
     0.36518
     0.35637
     0.26836
     0.34317
     0.55880
     0.65121
     0.73482
     0.62921
     0.77883
     0.82723
     0.73922
     1.03846
     1.10007
     0.88004
     1.17488
     1.10447
     1.07806
     1.07366
     1.04286
     1.04286
     0.91524
     0.81403
     0.77003
     0.69522
     0.54560
     0.43998
     0.19355
     0.39598
     0.51039
     0.34317
     0.13195
     0.01753
     0.01753
     0.00873
     0.10554
     0.17155
     0.28597
     0.37838
     0.48399
     0.54560
     0.58960
     0.67321
     0.52800
     0.55440
     0.66441
     0.44879
     0.33437
     0.18475
     0.49279
     0.62041
     0.56320
     0.31677
     0.32997
     0.19355
     0.42238
     0.55880
     0.79203
     0.71282
     0.18035
    -0.55454
    -0.81417
    -0.97699
    -1.54906
    -0.98579
    -0.54134
    -0.41812
    -0.61175
    -0.94619
    -1.35984
    -1.68548
    -1.78669
    -1.65468
    -1.37744
    -1.17062
    -0.92419
    -1.01220
    -0.77897
    -0.57654
    -0.76577
    -0.85818
    -0.70416
    -0.42692
    -0.29931
    -0.33891
    -0.38732
    -0.65135
    -1.02100
    -0.97259
    -0.89778
    -0.76577
    -0.69096
    -0.73496
    -0.84058
    -0.86698
    -0.77897
    -0.93299
    -0.76137
    -0.71736
    -0.79657
    -0.80097
    -1.13981
    -1.08701
    -1.08701
    -1.49186
    -1.42145
    -0.91979
    -0.69536
    -0.63815
    -0.62495
    -0.39172
    -0.36532
    -0.34331
    -0.28611
    -0.24210
     0.05274
     0.23756
     0.64241
     0.77443
     0.83603
     0.97245
     0.99005
     1.10887
     1.11327
     1.30689
     1.06486
     1.10887
     1.04286
     0.56760
     0.61601
     0.69082
     0.83163
     0.76122
     0.62041
     0.61161
     0.50159
     0.55440
     0.33437
     0.30797
     0.43558
     0.54120
     0.42238
     0.61601
     0.66441
     0.60721
     0.62921
     0.67761
     0.62481
     0.59840
     0.53240
     0.52359
     0.56760
     0.53240
     0.50159
     0.52359
     0.60721
     0.56760
     0.46639
     0.50599
     0.58960
     0.53240
     0.51479
     0.59840
     0.56320
     0.58080
     0.66441
     0.61601
     0.68642
     0.68201
     0.66881
     0.59840
     0.58080
     0.43558
     0.38718
     0.32117
     0.62481
     0.69082
     0.53680
     0.68642
     0.69522
     0.77443
     0.80523
     0.88884
     1.11327
     1.00325
     1.04726
     0.89324
     0.79203
     0.73042
     0.51919
     0.23316
     0.25516
     0.19795
    -0.03087
     0.04834
     0.25956
    -0.06608
    -0.44453
    -0.86258
    -0.83617
    -0.78777
    -0.45773
    -0.30371
    -0.23770
    -0.62935
    -1.06500
    -1.27623
    -1.06500
    -0.61615
    -0.39612
    -0.40492
    -1.03420
    -1.20142
    -0.32131
    -0.06608
    -0.27730
    -0.93299
    -2.14314
    -2.47758
    -1.98472
    -1.02980
    -0.61615
    -0.55454
    -0.99459
    -1.23222
    -1.54466
    -1.86150
    -1.79989
    -1.82190
    -1.82630
    -1.80430
    -1.58427
    -1.33344
    -1.33784
    -1.31583
    -1.39064
    -1.13101
    -1.05620
    -1.06060
    -1.25423
    -1.00340
    -0.97259
    -0.81417
    -0.56334
    -0.42252
    -0.33451
    -0.16729
    -0.34771
    -0.62935
    -0.80537
    -0.41372
    -0.27290
    -0.56774
    -0.80537
    -1.05180
    -1.06060
    -0.62935
    -0.71296
    -1.06060
    -1.11341
    -0.72176
    -0.66895
    -0.79217
    -0.79217
    -0.58974
    -0.10128
     0.17155
     0.21556
     0.36518
     0.55000
     0.72602
     0.69962
     0.95045
     1.08246
     1.06046
     1.10447
     1.18368
     1.28489
     1.13527
     1.20128
     1.15287
     1.24088
     1.24088
     1.35090
     1.18808
     1.29809
     1.32009
     1.14407
     1.25849
     1.40370
     1.32009
     1.27169
     1.25409
     1.27609
     1.13527
     1.10007
     1.11327
     1.08687
     1.10887
     1.03846
     0.91964
     0.87124
     0.82283
     0.67321
     0.42238
     0.70402
     0.61161
     0.49279
     0.51479
     0.55880
     0.54560
     0.52800
     0.40918
     0.40918
     0.47519
     0.46639
     0.46199
     0.44879
     0.52800
     0.58520
     0.37398
     0.52800
     0.52800
     0.35197
     0.36518
     0.33437
     0.18475
     0.14515
     0.12314
     0.04834
     0.08794
    -0.00007
    -0.11008
    -0.15849
    -0.16289
    -0.26410
    -0.32571
    -0.31251
    -0.31691
    -0.62935
    -1.04300
    -1.13101
    -1.15301
    -1.23662
    -1.24103
    -1.10461
    -1.09141
    -1.59307
    -1.86150
    -1.98472
    -2.18274
    -1.98032
    -1.98032
    -2.18274
    -2.11673
    -2.17394
    -2.36317
    -2.59199
    -2.52158
    -2.34116
    -2.50398
    -2.06393
    -1.90111
    -1.82630
    -1.93631
    -1.99792
    -1.54466
    -1.53146
    -1.26303
    -0.99019
    -0.49733
    -0.94179
    -0.98579
    -1.00340
    -0.57214
     0.25076
     0.49279
     0.58520
     0.75242
     0.60280
     0.57200
     0.43998
     0.66881
     1.04286
     1.29369
     1.37290
     1.48732
     1.56212
     1.43011
     1.39050
     1.35530
     1.39050
     1.29369
     1.32890
     1.33770
     1.21888
     1.15287
     0.96805
     0.65121
     0.18035
     0.05274
     0.47959
     0.82723
     0.42238
     0.04394
    -0.10568
    -0.13649
    -0.07488
    -0.02647
     0.18915
     0.20235
     0.18475
     0.00433
     0.12755
     0.11874
     0.24196
     0.25516
     0.35197
     0.49719
     0.77443
     0.66001
     0.58520
     0.56320
     0.64241
     0.62481
     0.64681
     0.49719
     0.50599
     0.54120
     0.57640
     0.51039
     0.48399
     0.48839
     0.52800
     0.40478
     0.63801
     0.64241
     0.47959
     0.43118
     0.52359
     0.58080
     0.64241
     0.64681
     0.69522
     0.70402
     0.81843
     0.77883
     0.90644
     0.97685
     1.03846
     1.00766
     1.10887
     1.16608
     1.02086
     1.00325
     0.97245
     0.91084
     0.77883
     0.76122
     0.77883
     0.60280
     0.53680
     0.56320
     0.31677
     0.28597
     0.10554
     0.03953
    -0.10128
     0.13635
     0.08794
    -0.14969
    -0.05288
    -0.22450
    -0.18049
    -0.34331
    -0.45333
    -0.58974
    -0.78777
    -0.90658
    -0.95059
    -0.38732
    -0.49733
    -0.66895
    -0.82737
    -0.70416
    -0.82737
    -0.78337
    -0.58974
    -0.55454
    -0.44893
    -0.62495
    -1.01220
    -1.15741
    -0.98139
    -0.62495
    -0.40492
    -0.76137
    -1.87470
    -2.51718
    -2.54359
    -2.09033
    -2.68441
    -3.33569
    -2.93084
    -2.39397
    -2.24435
    -1.94511
    -2.42917
    -2.96164
    -3.35329
    -2.96164
    -2.23115
    -1.49626
    -0.91979
    -0.66455
    -0.26410
     0.00433
     0.52800
     0.70842
     0.72602
     1.03406
     1.31569
     1.71614
     1.88777
     2.06819
     2.32782
     2.34982
     2.35422
     2.35422
     2.26621
     2.27501
     2.16500
     2.05499
     2.30582
     2.05939
     1.82616
     1.90977
     1.95377
     1.86576
     1.67214
     1.39490
     1.14407
     0.69082
     0.40038
     0.31237
     0.17155
     0.01313
    -0.36972
    -0.73496
    -0.36972
    -0.51053
    -1.03420
    -1.06940
    -1.29383
    -1.18822
    -1.00780
    -0.71296
    -0.37852
    -0.16729
    -0.00447
    -0.09248
    -0.14089
     0.22876
     0.62041
     0.77003
     0.99445
     1.00766
     0.84484
     0.76563
     0.85804
     0.91524
     0.94165
     0.93725
     1.00325
     0.98125
     1.01646
     0.95485
     0.92845
     0.91524
     0.82283
     0.78323
     0.77443
     0.89324
     0.84484
     0.63801
     0.72602
     0.63801
     0.71282
     0.76122
     0.74802
     0.76122
     0.78323
     0.80523
     0.72162
     0.81403
     0.91524
     0.84484
     0.81843
     1.12647
     1.06486
     0.97685
     0.95045
     0.85804
     0.70402
     0.60280
     0.37398
     0.37838
     0.25516
     0.25076
     0.05274
    -0.13209
    -0.25090
    -0.47533
    -0.83177
    -0.83177
    -1.14861
    -1.36424
    -1.08261
    -1.35984
    -1.58867
    -1.73829
    -1.98472
    -2.26635
    -2.01552
    -2.08593
    -1.91871
    -1.66788
    -1.92311
    -2.01552
    -2.04633
    -2.13434
    -1.97152
    -2.02872
    -1.99352
    -1.76469
    -1.53586
    -1.36864
    -1.58867
    -1.76029
    -1.62827
    -1.55786
    -1.30263
    -1.23222
    -1.23222
    -1.10901
    -1.06500
    -1.08261
    -0.91538
    -1.24983
    -1.57547
    -1.25423
    -0.81857
    -0.40932
    -0.33891
    -0.40932
    -0.80977
    -1.46105
    -1.74709
    -1.37744
    -0.50173
    -0.35211
    -0.09248
    -0.21570
    -0.22010
    -0.35211
    -0.53694
    -0.65575
    -0.06168
     0.22876
     0.55440
     0.83603
     1.08687
     1.07366
     0.95485
     0.84043
     0.88004
     1.13527
     1.29809
     1.24088
     1.44331
     1.67214
     1.48732
     1.41251
     1.42571
     1.32449
     1.12207
     1.06926
     1.08687
     1.16167
     1.16167
     1.07806
     0.93725
     0.80523
     0.70402
     0.18915
     0.07914
     0.19355
     0.13635
     0.02193
     0.10114
    -0.16289
    -0.37852
    -0.19810
    -0.07048
    -0.34331
    -0.29491
    -0.48413
    -0.67775
    -0.48413
    -0.22010
    -0.09248
    -0.14089
    -0.10128
    -0.26850
    -0.12769
     0.13635
     0.21556
     0.30357
     0.34317
     0.32117
     0.40478
     0.39158
     0.51039
     0.46199
     0.51479
     0.63801
     0.62921
     0.51919
     0.67321
     0.69082
     0.58520
     0.69962
     0.66441
     0.63801
     0.56760
     0.64241
     0.60280
     0.67321
     0.73922
     0.68201
     0.60721
     0.70402
     0.71722
     0.62921
     0.74802
     0.75682
     0.79203
     0.87124
     0.82283
     0.84924
     0.84043
     0.84924
     0.84043
     0.96805
     0.91524
     0.96365
     0.88444
     0.83603
     0.48399
    -0.07928
    -0.05288
    -0.00447
    -0.34331
    -0.72616
    -0.44893
    -0.31251
    -0.44893
    -0.61175
    -1.13101
    -1.36424
    -1.53146
    -1.68988
    -1.44345
    -1.25863
    -1.25863
    -1.23662
    -1.02980
    -0.75696
    -0.64695
    -0.69976
    -0.73496
    -0.92419
    -0.89778
    -0.62495
    -0.31691
    -0.14089
     0.09674
     0.50159
     0.53680
     0.18035
    -0.05728
    -0.01327
     0.00433
     0.64681
     0.99005
     1.14847
     1.18808
     0.69962
     0.45319
     0.24196
     0.05274
     0.34317
     0.70402
     0.92845
     0.74802
     0.59840
     0.94165
     1.10007
     0.69522
     0.70402
     0.76122
     0.61601
     0.18475
     0.63801
     0.81403
     0.74362
     0.66441
     0.81403
     0.67321
     0.57200
     0.36958
     0.47079
     0.40918
    -0.05728
    -0.50613
     0.12755
     0.42238
     0.31677
     0.25516
     0.36077
     0.37838
     0.31677
     0.17595
     0.24636
     0.17595
     0.26396
     0.62481
     0.61601
     0.95045
     0.98125
     0.89324
     0.66441
     0.82283
     0.84924
     0.69082
     0.79643
     0.95925
     0.97685
     1.04726
     0.90204
     0.84924
     0.52359
     0.23316
     0.13195
     0.03513
    -0.35211
    -0.38292
    -0.09248
     0.17595
     0.01313
    -0.03968
    -0.18489
    -0.29051
    -0.43572
    -0.31691
    -0.36532
    -0.31251
    -0.12329
     0.03073
     0.14075
    -0.01327
    -0.20690
    -0.42252
    -0.60295
    -0.47093
    -0.55454
    -0.66455
    -0.67775
    -0.70416
    -0.79657
    -0.76577
    -0.92419
    -0.85818
    -0.70416
    -0.58974
    -0.31251
    -0.24210
    -0.06168
    -0.12769
    -0.16729
    -0.00007
     0.18035
     0.24636
     0.08354
     0.13635
     0.27276
     0.36077
     0.38718
     0.20676
     0.33877
     0.46199
     0.37838
     0.38718
     0.16715
     0.00873
    -0.12769
    -0.48413
    -0.30371
    -0.53254
    -0.45333
    -0.51053
    -0.73496
    -0.69976
    -0.77017
    -1.26743
    -1.38624
    -1.65908
    -1.84390
    -2.02432
    -1.79989
    -1.68988
    -1.87470
    -1.92751
    -1.67668
    -1.62387
    -1.49626
    -1.41265
    -1.13981
    -1.02100
    -0.94619
    -1.14421
    -1.02980
    -0.58094
    -0.24650
    -0.10128
    -0.56774
    -1.12661
    -0.92419
    -0.58534
    -0.32131
    -0.12329
    -0.31251
    -0.54574
    -0.69976
    -0.93299
    -1.05620
    -0.80977
    -0.66455
    -0.11889
     0.23756
     0.28156
     0.27716
     0.43558
     0.13195
    -0.22450
     0.23316
     1.07366
     0.71722
     0.60721
     0.67321
     0.53240
     0.44879
     0.40038
     0.54560
     0.48399
     0.50159
     0.73482
     0.54120
     0.40038
     0.16275
     0.14955
     0.24196
     0.56760
     0.50599
     0.35637
     0.27716
    -0.03527
     0.02193
     0.34757
     0.32117
     0.29917
     0.21116
     0.29037
     0.20676
     0.20676
     0.31237
     0.27276
     0.32117
     0.56760
     0.70842
     0.64681
     0.72162
     0.72602
     0.79643
     0.77883
     0.75242
     0.83603
     0.82283
     0.88444
     0.91084
     0.93285
     1.07366
     1.18368
     1.20128
     1.40811
     1.42131
     0.98565
     0.16715
    -0.09688
     0.06594
     0.40478
     0.57640
     0.22876
    -0.15849
    -0.49733
    -0.68656
    -0.72176
    -0.86698
    -1.02540
    -1.13101
    -1.11781
    -0.75256
    -0.58534
    -0.52814
    -0.36972
    -0.30371
    -0.17609
    -0.06168
     0.10994
     0.20676
     0.19355
     0.26396
     0.40918
     0.49279
     0.43558
     0.41358
     0.31237
     0.63801
     0.61601
     0.42678
     0.45759
     0.47079
     0.45759
     0.62481
     0.61601
     0.60721
     0.58080
     0.61161
     0.40918
     0.43558
     0.25516
    -0.00887
    -0.22010
    -0.04408
     0.17595
    -0.00887
    -0.03968
    -0.12329
    -0.14969
    -0.42692
    -0.59414
    -0.55014
    -0.57214
    -0.67775
    -0.61175
    -0.55894
    -0.40052
    -0.19369
    -0.09688
    -0.21130
    -0.14529
    -0.30371
    -0.48853
    -0.29491
    -0.15849
    -0.30371
    -0.43132
    -0.53254
    -0.96379
    -0.95939
    -0.46653
     0.10994
     0.07914
    -0.49733
    -0.64695
    -1.12661
    -1.13981
    -1.02100
    -1.07380
    -0.45773
    -0.14089
     0.05274
     0.43998
     0.49279
     0.66001
     0.48399
     0.72602
     0.88444
     1.09567
     1.26289
     1.37730
     1.31569
     1.57093
     1.65454
     1.43891
     1.45651
     1.46091
     1.41691
     1.33770
     1.35970
     1.26289
     1.15287
     1.06046
     0.99005
     1.03846
     1.13527
     1.06926
     0.87124
     0.83603
     1.06046
     0.94605
     1.02086
     0.90204
     0.71282
     0.73922
     0.69962
     0.68201
     0.66881
     0.56320
     0.53680
     0.44439
     0.47519
     0.55440
     0.48399
     0.34757
     0.55000
     0.46639
     0.38718
     0.45759
     0.40918
     0.38278
     0.33437
     0.31237
     0.32557
     0.38278
     0.31237
     0.27276
     0.39598
     0.58520
     0.43118
     0.45759
     0.59840
     0.60721
     0.19355
     0.17595
     0.04834
    -0.07928
    -0.04408
     0.02193
     0.04834
    -0.13649
    -0.22450
    -0.29931
    -0.37412
    -0.29931
    -0.32571
    -0.58094
    -0.41812
    -0.31691
    -0.35651
    -0.32131
    -0.21570
    -0.23770
    -0.30811
    -0.22010
    -0.26850
    -0.24210
    -0.23330
    -0.30371
    -0.26410
    -0.18049
    -0.15409
    -0.29051
    -0.22890
    -0.07488
    -0.05728
    -0.03087
     0.20235
     0.15835
     0.34317
     0.16275
    -0.00007
    -0.31251
    -0.38292
    -0.41372
    -0.71736
    -0.51493
    -0.55894
    -0.74376
    -0.94179
    -0.66455
    -0.89778
    -1.26743
    -1.33344
    -1.39064
    -1.35984
    -1.28503
    -1.34664
    -1.38624
    -1.45665
    -1.27623
    -0.90218
    -1.01660
    -1.02540
    -0.85818
    -1.14861
    -1.12661
    -1.33344
    -1.65028
    -1.68108
    -1.38184
    -1.19702
    -1.08261
    -1.22782
    -0.80977
    -0.48853
    -0.56774
    -0.71736
    -0.47973
    -0.13649
    -0.05288
    -0.06608
    -0.55454
    -1.17062
    -0.72176
     0.06154
     0.15395
    -0.01767
    -0.24210
    -0.46653
    -0.51053
    -0.54574
    -0.48413
    -0.57654
    -0.65575
    -0.44453
    -0.23330
    -0.24210
    -0.01767
     0.33437
     0.38278
     0.54120
     0.84924
     0.80083
     0.83163
     0.83603
     0.90644
     1.03406
     1.10007
     1.22768
     1.05606
     0.94165
     1.01646
     0.79643
     0.68201
     0.77003
     0.61601
     0.38278
     0.28156
     0.28156
     0.13195
     0.04834
     0.04394
    -0.10128
     0.01753
     0.01753
    -0.17609
    -0.05288
     0.02193
     0.12314
     0.03513
     0.35197
     0.47519
     0.47519
     0.60280
     0.80083
     0.90644
     0.96365
     1.01206
     1.12647
     1.13087
     0.93725
     0.71282
     0.62921
     0.68201
     0.66001
     0.50159
     0.51919
     0.54120
     0.32997
     0.10554
     0.12755
     0.05714
    -0.00447
    -0.09248
     0.13195
     0.06594
     0.13195
     0.18475
     0.18915
     0.18915
     0.36958
     0.22876
     0.34317
     0.52359
     0.31677
     0.36077
     0.50159
     0.47079
     0.55000
     0.40918
     0.29477
     0.35197
     0.44439
     0.55440
     0.32557
     0.35637
     0.21116
     0.13635
     0.16715
     0.17155
     0.19795
     0.05274
     0.08354
     0.03073
     0.07034
     0.05714
     0.11874
     0.02633
     0.14515
     0.26396
     0.20235
     0.32117
     0.36077
     0.45319
     0.29037
     0.55880
     0.58960
     0.50599
     0.57200
     0.56320
     0.40918
     0.29037
     0.15395
     0.02193
    -0.28611
    -0.64695
    -0.95939
    -1.24983
    -1.58427
    -1.62827
    -1.51386
    -1.35984
    -1.63707
    -1.95391
    -2.34116
    -2.80322
    -3.14206
    -2.97924
    -2.78562
    -2.17834
    -1.43905
    -0.66895
    -0.28171
    -0.06168
    -0.42252
    -1.18382
    -0.84058
     0.31237
     1.05606
     1.32009
     1.34650
     1.75135
     1.91857
     2.11219
     2.21781
     2.01538
     1.87456
     1.98018
     2.14300
     2.01978
     2.09019
     1.76455
     1.66334
     1.36850
     1.65014
     1.66774
     1.63253
     1.57533
     1.58413
     1.65454
     1.61053
     1.58853
     1.27609
     1.08687
     1.17048
     1.28489
     1.28049
     1.20568
     1.03846
     0.75682
     0.78763
     0.70402
     0.48399
     0.42238
     0.38278
     0.34317
     0.10114
     0.05274
    -0.04848
    -0.08368
    -0.06168
    -0.09688
    -0.21130
    -0.11889
    -0.22450
    -0.14529
     0.25956
     0.84043
     1.03846
     1.04726
     0.94605
     0.58080
    -0.13209
    -0.37412
    -0.44013
    -0.08368
     0.24636
    -0.05728
    -0.84058
    -1.28503
    -1.43905
    -1.38624
    -1.25863
    -0.86698
    -1.15741
    -1.50506
    -1.51826
    -1.44345
    -1.21902
    -0.82297
    -0.46653
    -0.03527
     0.18475
     0.38278
     0.55880
     0.73482
     0.87124
     0.79203
     0.72602
     1.08246
     0.99005
     0.91964
     0.85804
     0.77883
     0.82283
     0.70402
     0.61601
     0.68201
     0.62041
     0.55440
     0.51919
     0.49719
     0.40478
     0.35197
     0.16715
     0.35197
     0.51479
     0.30797
     0.32997
     0.42678
     0.51919
     0.57640
     0.53240
     0.59840
     0.63801
     0.73922
     0.75242
     0.80963
     0.83603
     0.63801
     0.47959
     0.54560
     0.60721
     0.25516
     0.15395
     0.21116
     0.24196
     0.20676
    -0.11448
    -0.44013
    -0.79657
    -1.10021
    -0.99019
    -0.99899
    -1.01660
    -1.05620
    -1.25863
    -1.49186
    -1.60627
    -2.22235
    -2.75481
    -2.90003
    -3.06285
    -3.01005
    -2.61840
    -2.52599
    -3.01005
    -3.39729
    -3.29608
    -2.82522
    -2.71081
    -2.39837
    -2.73721
    -2.68441
    -1.72949
    -0.88898
    -0.66455
    -0.62935
    -0.29051
    -0.34331
    -0.40932
    -0.25090
    -0.09248
     0.36077
     0.80523
     0.82283
     0.77883
     0.69522
     0.66441
     0.46639
     0.41798
     0.63801
     0.84484
     0.91084
     0.95485
     0.91084
     0.67321
     0.96805
     1.23208
     1.34210
     1.28489
     1.27609
     1.02526
     0.40478
     0.14955
     0.12314
     0.26836
     0.17155
    -0.16289
    -0.29931
    -0.42252
    -0.62495
    -0.70856
    -1.01220
    -1.06060
    -0.88898
    -0.54134
    -0.32571
    -0.26850
    -0.25530
    -0.11889
     0.00433
     0.05714
     0.54560
     0.80523
     1.00766
     1.24969
     1.61493
     1.95377
     2.12099
     2.00658
     1.72054
     0.90204
     0.14515
     0.23756
     0.76563
     1.32449
     1.15727
     0.45759
     0.15835
    -0.12329
    -0.35651
    -0.55454
    -0.65135
    -0.70416
    -1.26743
    -1.58427
    -1.41265
    -0.83617
    -0.62055
    -0.54574
    -0.69976
    -0.77457
    -0.75696
    -0.85818
    -0.84498
    -0.53694
    -0.59414
    -0.44893
    -0.25530
    -0.16729
    -0.10568
     0.03073
     0.25516
     0.47959
     0.46639
     0.40918
     0.40038
     0.66001
     0.73482
     0.89324
     0.91964
     1.11767
     1.11327
     0.96365
     0.95925
     1.13967
     1.18368
     1.27609
     1.31569
     1.10007
     1.00325
     0.96805
     0.61601
     0.59400
     0.53680
     0.42238
     0.24196
     0.37838
     0.45319
    -0.07928
    -0.09688
    -0.09248
    -0.29931
    -0.24650
    -0.15849
    -0.14969
    -0.21130
    -0.20690
     0.12314
     0.32117
     0.77003
     0.99005
     0.59840
     0.57200
     0.72602
     0.35197
    -0.50173
    -1.16182
    -1.97592
    -2.52599
    -1.88791
    -1.40385
    -1.66348
    -1.83950
    -2.23115
    -2.72401
    -3.05845
    -2.90883
    -2.74161
    -2.64480
    -2.07273
    -1.43905
    -0.99019
    -0.78777
    -0.03968
     0.62041
     1.15727
     1.29369
     1.19248
     1.15727
     1.23648
     1.20568
     1.43011
     1.48732
     1.45651
     1.36410
     1.35530
     1.24969
     1.09127
     1.10887
     1.17488
     1.13087
     0.65561
     0.59840
     0.57640
     0.27276
     0.40478
     0.51039
     0.58520
     0.48839
     0.67761
     0.32117
    -0.00007
    -0.32571
    -0.43572
    -0.24650
    -0.31691
    -0.26410
    -0.26850
    -0.49733
    -0.39172
    -0.34771
    -0.38732
    -0.46653
    -0.55454
    -0.60735
    -0.65575
    -0.44013
    -0.32571
    -0.21570
    -0.28171
    -0.12769
     0.09234
     0.17155
     0.15835
     0.11874
     0.24196
     0.33437
     0.37398
     0.48399
     0.35637
     0.09674
     0.20676
    -0.36972
    -0.89338
    -0.78337
    -0.30811
    -0.03527
    -0.12769
    -0.47973
    -0.91538
    -1.22342
    -1.11341
    -0.98579
    -0.83177
    -0.87578
    -0.84938
    -0.73496
    -0.67775
    -0.51493
    -0.40052
    -0.20250
    -0.15409
    -0.22890
    -0.06168
    -0.01327
    -0.07488
    -0.05288
     0.03513
     0.06594
     0.30797
     0.21116
     0.22436
     0.24636
     0.29917
     0.44439
     0.51919
     0.79643
     0.95045
     0.58080
     0.37838
     0.49719
     0.62041
     0.87564
     0.68201
     0.55000
     0.43118
     0.36077
     0.33437
     0.15835
    -0.21570
    -0.08368
    -0.25090
    -0.10128
    -0.11889
    -0.33891
    -0.32571
    -0.25970
    -0.45773
    -0.73936
    -0.73936
    -0.49293
    -0.53254
    -0.57654
    -0.88018
    -1.14421
    -0.62935
    -0.20250
    -0.34331
    -0.33891
    -0.35651
    -0.62495
    -0.69536
    -0.41372
    -0.40932
    -0.32571
    -0.21570
    -0.23770
    -0.03968
    -0.22450
    -0.11448
    -0.44893
    -0.40932
    -0.18049
     0.02633
    -0.25090
    -0.15849
    -0.27730
    -0.54574
    -0.55014
    -0.57214
    -0.75696
    -0.69096
    -0.51493
    -0.39172
    -0.47973
    -0.65135
    -1.05180
    -1.10901
    -1.01660
    -0.98139
    -0.98579
    -0.82297
    -0.60295
    -0.55454
    -0.95059
    -1.49186
    -0.64255
    -0.10568
    -0.14969
    -0.22890
     0.03073
     0.32557
     0.43558
     0.50159
     0.58960
     0.64681
     0.77443
     0.86684
     0.83603
     0.69082
     0.33877
     0.73482
     0.89764
     1.00325
     0.78323
     0.65561
     0.63361
     0.62481
     0.62041
     0.40478
     0.44439
     0.61161
     0.69522
     0.73482
     0.95485
     0.88444
     0.87564
     0.88444
     1.00766
     1.05606
     1.12207
     1.15287
     1.16608
     1.30689
     1.56653
     1.55332
     1.83936
     2.06379
     2.05499
     1.68094
     1.44771
     0.59400
     0.30797
     0.56320
     0.95485
     0.92404
     0.06594
    -0.56334
    -0.35651
    -0.55014
    -0.69536
    -1.07380
    -1.33784
    -1.55346
    -1.55346
    -1.54466
    -1.21462
    -1.02540
    -1.25863
    -1.21902
    -1.08701
    -0.98139
    -0.94619
    -0.89778
    -0.84498
    -0.85378
    -0.79217
    -0.78337
    -0.75696
    -0.64695
    -0.66455
    -0.57654
    -0.47093
    -0.34331
    -0.28611
    -0.25090
    -0.13649
     0.16275
     0.34317
     0.55880
     0.77443
     0.91524
     0.90644
     1.19688
     1.15287
     1.37730
     1.58413
     1.37730
     1.04286
     1.03406
     0.76563
     1.09567
     1.35530
     0.94165
     0.33877
     0.03513
    -0.61175
    -0.54134
    -0.58974
    -0.47093
    -0.66015
    -0.63815
    -0.84938
    -1.04740
    -1.31583
    -1.06940
    -0.88898
    -0.79657
    -0.79217
    -0.45333
    -0.26850
    -0.17609
    -0.15849
     0.01313
     0.04394
     0.03513
     0.13195
     0.11434
     0.17595
     0.36958
     0.36518
     0.76122
     0.90644
     0.53240
     0.34317
     0.12314
     0.10994
     0.42678
     0.74802
     0.62481
     0.41358
     0.37398
     0.54120
     0.47079
     0.37398
     0.22876
     0.00433
     0.09234
     0.43558
     0.04834
    -0.34771
    -0.66455
    -0.84058
    -0.84938
    -0.60735
    -0.77017
    -0.96379
    -1.12221
    -1.08261
    -1.12661
    -1.22342
    -1.46985
    -1.37304
    -1.36864
    -1.09581
    -0.84498
    -0.74376
    -0.22450
     0.04834
     0.21116
     0.38718
     0.52800
     0.58960
     0.44879
     0.70842
     0.99005
     1.12207
     1.34210
     0.95045
     0.50159
     0.74802
     1.01206
     0.93725
     0.73482
     0.61161
     0.48839
     0.42678
     0.23316
     0.21116
     0.33877
     0.33437
     0.36077
     0.47519
     0.49719
     0.51919
     0.46639
     0.51479
     0.69962
     0.63361
     0.54560
     0.66001
     0.74362
     0.77003
     0.73482
     0.51039
     0.16275
    -0.63815
    -0.52814
    -0.03968
     0.28597
     0.19795
    -0.09248
    -0.23330
    -0.22890
    -0.52814
    -0.88458
    -0.99899
    -0.67335
    -0.49293
    -0.28171
    -0.18049
    -0.07048
     0.01313
     0.02193
    -0.05288
     0.09234
     0.24196
     0.28156
     0.29477
     0.58520
     0.73922
     0.80083
     0.80963
     0.90204
     0.94605
     1.06486
     0.96365
     1.08246
     1.13967
     1.20568
     1.18368
     1.17928
     1.41691
     1.50052
     1.13087
     0.92404
     0.73482
     0.73482
     0.48839
     0.62921
     0.11434
    -0.22010
    -0.71736
    -1.28943
    -1.85270
    -2.17834
    -2.11233
    -2.09913
    -2.17834
    -2.31916
    -2.61400
    -2.70641
    -2.45998
    -2.53039
    -2.30156
    -1.83510
    -1.55786
    -1.20142
    -0.70856
    -0.43132
    -0.31691
    -0.13649
    -0.09248
    -0.03968
     0.32557
     0.69082
     0.48839
     0.32557
     0.37838
     0.63361
     0.49719
     0.40478
     0.33877
     0.24196
     0.15395
     0.10114
    -0.03968
    -0.17169
    -0.03527
    -0.03527
    -0.25090
    -0.33451
    -0.29931
    -0.19810
     0.02633
    -0.09248
    -0.47093
    -0.23330
    -0.14089
    -0.14089
    -0.07488
    -0.04408
     0.11874
     0.25516
     0.40918
     0.38718
     0.18475
     0.16715
     0.19355
     0.20676
     0.35637
     0.51039
     0.27276
     0.21556
     0.31677
     0.38278
     0.29917
     0.07914
     0.17155
     0.32117
     0.36958
     0.55000
     0.45319
     0.51039
     0.42238
     0.31677
     0.34317
     0.47959
     0.37838
     0.36077
     0.51039
     0.41358
     0.47959
     0.59400
     0.55000
     0.58960
     0.54560
     0.66441
     0.64681
     0.72162
     0.74802
     0.76122
     0.66001
     0.97245
     0.90204
     0.80963
     1.03406
     1.01646
     0.99445
     1.07366
     1.10447
     1.15287
     1.19248
     1.37290
     1.55772
     1.27609
     1.44771
     1.17048
     0.75682
     0.79643
     0.74802
     0.48839
     0.59400
     0.70402
     0.39598
    -0.00447
    -0.30371
    -0.37412
    -0.40492
    -0.23770
    -0.22890
    -0.23770
    -0.17609
     0.00873
    -0.02647
     0.21996
     0.41358
     0.49719
     0.58520
     0.61601
     0.54120
     0.70402
     0.76563
     0.99005
     1.02086
     0.81843
     0.45759
     0.36958
     0.45759
     0.48399
     0.05274
    -0.85818
    -1.24983
    -1.18822
    -1.66788
    -1.87470
    -1.64148
    -1.59747
    -1.61067
    -1.63267
    -1.73829
    -1.90551
    -1.95831
    -1.97152
    -2.01112
    -1.89231
    -1.67228
    -1.31143
    -0.73056
    -0.51934
    -0.54134
    -0.31691
    -0.36092
    -0.37852
    -0.44453
    -0.25530
    -0.03087
    -0.16729
    -0.12769
    -0.17609
     0.04394
     0.01313
    -0.03087
    -0.01767
     0.35197
     0.30797
     0.25516
     0.14515
     0.10994
    -0.01327
     0.08794
     0.20676
     0.10114
     0.16715
     0.16715
     0.24196
     0.08794
     0.26396
     0.10994
     0.18915
     0.11434
     0.35637
     0.23756
     0.21116
     0.43118
     0.34317
     0.24196
     0.17595
     0.10994
     0.18035
     0.32997
     0.30797
     0.27716
     0.27716
     0.30357
     0.16715
     0.12755
     0.35197
     0.33877
     0.14955
     0.26836
     0.20235
     0.34757
     0.17595
     0.16275
     0.25076
     0.20235
     0.30357
     0.23756
     0.09234
     0.08794
    -0.04408
    -0.11448
     0.13635
     0.12755
    -0.06608
     0.04834
     0.09674
     0.19355
     0.14955
     0.25516
     0.33437
     0.47959
     0.60280
     0.68201
     0.63361
     0.55000
     0.62041
     0.55440
     0.69962
     0.73042
     0.64241
     0.69082
     0.58520
     0.53680
     0.48399
     0.55880
     0.53680
     0.61601
     0.73482
     0.84924
     0.76563
     0.58520
     0.42238
     0.08354
    -0.23770
    -0.18049
     0.06594
    -0.06608
    -0.02207
    -0.17169
    -0.52814
    -0.82297
    -1.15741
    -1.34224
    -1.23222
    -0.81857
    -1.11341
    -1.32464
    -1.15301
    -0.96379
    -1.01660
    -0.76577
    -0.74376
    -0.79217
    -0.60735
    -0.42692
    -0.33011
    -0.32571
    -0.65575
    -0.80977
    -0.74376
    -0.44893
    -0.38732
    -0.70416
    -1.02100
    -1.61507
    -2.01992
    -2.13434
    -2.08593
    -1.66348
    -1.42585
    -1.27183
    -1.31143
    -1.21902
    -1.39504
    -1.72069
    -1.35984
    -0.94179
    -0.79217
    -0.73056
    -0.51493
    -0.37412
    -0.03968
     0.13195
     0.16275
     0.41798
     0.79643
     0.55440
    -0.20690
     0.04394
     0.20235
     0.31677
     0.36077
     0.33437
     0.30797
     0.53680
     0.63801
     0.60280
     0.48399
     0.53240
     0.79643
     0.66881
     0.36518
     0.40478
     0.37838
     0.43118
     0.54560
     0.53680
     0.48399
     0.50159
     0.62041
     0.46199
     0.53240
     0.58080
     0.53680
     0.49719
     0.71282
     0.68201
     0.52800
     0.65561
     0.61601
     0.68201
     0.65561
     0.65121
     0.58080
     0.65561
     0.62481
     0.60721
     0.56320
     0.54120
     0.43998
     0.35197
     0.59400
     0.61601
     0.51919
     0.56320
     0.61601
     0.55000
     0.53680
     0.58960
     0.62481
     0.60280
     0.62481
     0.76563
     0.61601
     0.60721
     0.63361
     0.52359
     0.62041
     0.83163
     0.56760
     0.50159
     0.58960
     0.49719
     0.56320
     0.51479
     0.46639
     0.51919
     0.62921
     0.83163
     0.91084
     1.11767
     1.25849
     1.53572
     1.66774
     1.58853
     1.18808
     0.32997
    -0.21130
    -0.28171
     0.35637
     0.75682
     0.83163
     0.54560
    -0.14969
    -0.92859
    -1.61067
    -1.75589
    -1.44345
    -0.97699
    -0.71736
    -0.36092
    -0.28171
    -0.44013
    -0.40932
    -0.31691
    -0.65135
    -0.77897
    -0.91979
    -1.08261
    -1.29383
    -1.87470
    -2.58319
    -2.85163
    -2.82522
    -2.43357
    -2.56999
    -2.60520
    -2.79002
    -3.07605
    -2.98804
    -2.87803
    -2.59199
    -1.81310
    -1.05180
    -0.44013
     0.05714
     0.42238
     0.69522
     1.03406
     1.19688
     1.43011
     1.39930
     1.50492
     1.82616
     1.66774
     1.41691
     1.43011
     1.35090
     1.47411
     1.58413
     1.73375
     1.68094
     1.24088
     1.03846
     1.06486
     1.15287
     1.18808
     0.89764
     1.29369
     1.57973
     1.54452
     0.71722
     0.39598
    -0.18049
    -0.57214
    -0.36092
    -0.25530
     0.26396
     0.57200
     0.07474
    -0.54134
    -1.35984
    -1.39504
    -1.27623
    -1.19702
    -0.73056
    -0.50613
    -0.55454
    -0.70416
    -0.77017
    -0.57654
    -0.47093
    -0.29491
    -0.11889
     0.03513
     0.19795
     0.20676
     0.40918
     0.62481
     0.66881
     0.60280
     0.84043
     0.88884
     0.73042
     0.83163
     0.98565
     0.86684
     0.77003
     0.67761
     0.62921
     0.56320
     0.51479
     0.49279
     0.40478
     0.49719
     0.51039
     0.32557
     0.21556
     0.46639
     0.37398
     0.21116
     0.26836
     0.26836
     0.23756
     0.24636
     0.18475
     0.34317
     0.32557
     0.32557
     0.21556
     0.21116
     0.24636
     0.21996
     0.06594
     0.37838
     0.38278
     0.28156
     0.38278
     0.43998
     0.55440
     0.68642
     0.80963
     1.01646
     1.14847
     1.15287
     1.06486
     0.38718
     0.00873
     0.24196
     0.20235
     0.21556
    -0.00447
    -0.60295
    -0.91098
    -1.30703
    -1.80430
    -2.11673
    -2.36317
    -2.42037
    -2.33676
    -2.28836
    -2.31476
    -2.45998
    -2.28396
    -2.20034
    -2.09473
    -1.82630
    -1.48306
    -1.34224
    -1.02540
    -0.77897
    -0.59414
    -0.43132
    -0.31251
    -0.28171
    -0.07048
    -0.05728
     0.01313
     0.03073
     0.24196
     0.31677
     0.37398
     0.24636
     0.49719
     0.61161
     0.67761
     0.88444
     0.88004
     0.89764
     0.92845
     1.12207
     1.24969
     1.38610
     1.35090
     1.37730
     1.44331
     1.60173
     1.37290
     0.86244
     0.31677
    -0.26850
    -0.77017
    -1.50506
    -1.93631
    -2.24875
    -3.03205
    -4.58544
    -5.43035
    -5.81760
    -5.21912
    -5.28953
    -5.83080
    -5.59757
    -5.21032
    -5.08270
    -4.52383
    -3.78894
    -3.29608
    -2.24875
    -1.11341
    -0.31691
     0.44879
     1.39930
     1.75575
     1.90977
     2.10779
     2.41143
     3.20353
     4.61611
     4.07924
     2.86909
     2.62706
     2.49064
     1.51372
     1.09127
     1.26729
     1.40370
     1.39050
     1.06926
     0.76563
     0.47519
     0.11874
     0.04394
    -0.25970
    -0.43132
    -0.33011
    -0.30371
    -0.25970
     0.01753
     0.18915
     0.26396
     0.50599
     0.60280
     0.55880
     0.70842
     0.72162
     0.87564
     0.93285
     1.03846
     0.90204
     0.99885
     1.21448
     1.02526
     0.81403
     0.73482
     0.56760
     0.56320
     0.36518
     0.25956
     0.19795
     0.16715
     0.02193
     0.01753
    -0.09688
    -0.17169
    -0.32131
    -0.51934
    -0.45333
    -0.32571
    -0.40052
    -0.32131
    -0.12329
    -0.26850
    -0.06608
     0.09674
     0.20235
     0.36077
     0.36958
     0.47079
     0.54120
     0.54560
     0.23316
    -0.38292
    -0.41372
    -0.33451
    -0.03968
     0.22436
     0.46639
     0.11434
    -0.15849
    -0.23330
    -0.27290
    -0.30371
    -0.30371
    -0.25970
    -0.14089
    -0.17169
    -0.02647
    -0.04408
     0.04834
     0.19355
     0.08794
     0.05714
     0.20676
     0.14955
    -0.00007
     0.02193
     0.02633
     0.12314
     0.12314
     0.10554
     0.14515
     0.21116
     0.34757
     0.33877
     0.33437
     0.38278
     0.40478
     0.22436
     0.44439
     0.49279
     0.29477
     0.27276
     0.32117
     0.43998
     0.40918
     0.40478
     0.37398
     0.37838
     0.21116
     0.14955
     0.07034
     0.16715
     0.29037
     0.00433
    -0.09688
     0.13195
    -0.05728
    -0.11008
    -0.20250
    -0.22450
    -0.26410
    -0.33451
    -0.33451
    -0.25970
    -0.12769
    -0.04848
    -0.03527
     0.07914
     0.09674
     0.20676
     0.45759
     0.80083
     0.91084
     0.73922
     0.71722
     0.48839
     0.27716
     0.07474
     0.13195
     0.36077
     0.84043
     0.96805
     0.66001
     0.21996
    -0.24650
    -0.81857
    -1.72949
    -2.04633
    -1.77349
    -1.63707
    -1.64148
    -1.47865
    -1.33344
    -1.79549
    -2.62280
    -3.23887
    -2.95284
    -2.68000
    -2.49958
    -2.34556
    -2.37637
    -2.21355
    -2.24435
    -1.55786
     0.04834
     0.98565
     0.70402
     0.04394
    -0.37412
    -0.12329
     0.44439
     1.06046
     1.55772
     1.78215
     1.86576
     1.70734
     1.51372
     1.38610
     1.06486
     1.12207
     1.10887
     0.81843
     0.59400
     0.61601
     0.41798
     0.27276
     0.16715
     0.16715
     0.08794
     0.05274
     0.19355
    -0.02647
    -0.01327
    -0.07048
    -0.14969
    -0.24650
     0.10994
    -0.11889
    -0.06608
     0.14075
     0.21996
     0.29037
     0.30357
     0.23316
     0.36958
     0.32557
     0.40478
     0.37398
     0.33877
     0.33877
     0.33437
     0.24196
     0.56320
     0.42238
     0.33877
     0.32117
     0.39158
     0.26396
     0.46639
     0.42238
     0.43118
     0.41358
     0.53240
     0.63361
     0.66441
     0.62921
     0.58080
     0.29477
     0.61601
     0.54120
     0.40478
     0.24196
     0.27276
     0.16715
     0.12314
     0.03953
    -0.08368
    -0.13649
    -0.11008
    -0.16289
    -0.25530
    -0.29491
    -0.17609
    -0.31691
    -0.27730
     0.00433
     0.10114
     0.01753
     0.07034
     0.11434
     0.09674
     0.07034
     0.11434
     0.05714
    -0.00887
    -0.01327
    -0.02207
     0.14515
     0.05274
    -0.00007
    -0.29051
    -0.13209
    -0.23330
    -0.14969
    -0.14529
    -0.11889
    -0.01327
    -0.00887
    -0.01767
     0.13195
     0.18475
     0.35197
     0.24196
     0.34757
     0.64241
     0.44879
     0.28597
     0.54120
     0.40038
     0.28597
     0.12755
     0.00873
    -0.08808
    -0.03968
     0.10114
     0.31677
     0.26396
     0.24636
    -0.02207
    -0.09688
    -0.11889
     0.07914
    -0.07928
     0.10994
     0.36958
     0.47079
     0.51919
     0.32117
    -0.01767
    -0.24210
    -0.89778
    -1.73389
    -2.19594
    -1.69868
    -1.35544
    -1.69428
    -2.16514
    -1.98032
    -2.29276
    -2.23555
    -2.23115
    -2.81202
    -2.92644
    -2.82082
    -2.75041
    -2.26195
    -1.67668
    -1.21462
    -0.68216
    -0.79217
    -1.43905
    -2.13434
    -2.03312
    -0.83177
     0.01753
     0.39158
     0.45759
     0.20676
     0.17155
     0.23316
     0.50159
     0.71282
     0.99445
     1.27169
     1.53572
     1.53132
     1.43011
     1.29369
     1.13967
     1.11767
     0.92845
     0.67761
     0.67761
     0.61161
     0.52800
     0.44879
     0.39598
     0.51039
     0.47519
     0.47079
     0.59840
     0.60721
     0.57640
     0.57640
     0.50599
     0.54560
     0.63801
     0.62041
     0.77003
     0.88444
     0.68642
     0.65121
     0.73482
     0.62041
     0.61601
     0.61161
     0.60721
     0.63361
     0.72162
     0.59400
     0.51039
     0.47519
     0.47079
     0.39158
     0.29477
     0.36518
     0.09674
    -0.09248
    -0.08808
    -0.11889
    -0.13209
    -0.22010
    -0.33011
    -0.33451
    -0.29931
    -0.24650
    -0.34771
    -0.22450
    -0.32571
    -0.34331
    -0.42692
    -0.18049
    -0.20690
    -0.38292
    -0.21570
    -0.29051
    -0.34331
    -0.37412
    -0.56334
    -0.41372
    -0.31691
    -0.38732
    -0.53254
    -0.53694
    -0.38292
    -0.42252
    -0.55014
    -0.19810
    -0.11448
    -0.32131
    -0.40932
    -0.33891
    -0.27730
    -0.17609
    -0.12329
     0.02193
     0.21116
     0.35197
     0.36518
     0.36958
     0.45759
     0.41358
     0.45759
     0.76563
     1.16608
     1.12647
     1.09127
     1.27169
     1.21888
     1.08246
     1.14407
     1.12647
     1.06486
     0.99445
     0.89324
     0.82723
     0.70402
     0.56320
     0.58960
     0.55440
     0.77883
     0.40478
    -0.34771
    -0.63375
    -0.77017
    -0.89778
    -1.17942
    -1.13101
    -1.23222
    -0.72616
    -0.80977
    -1.35984
    -1.63267
    -1.89231
    -2.26635
    -2.33676
    -1.74269
    -0.84058
    -0.21130
    -0.38732
     0.11434
     0.98125
     1.13087
     0.10114
    -0.87578
    -1.67228
    -1.58867
    -1.37744
    -1.30703
    -1.05180
    -0.91979
    -1.10021
    -1.03860
    -1.52706
    -2.07273
    -2.40717
    -2.33676
    -2.04633
    -1.70748
    -1.16622
    -0.63815
    -0.12329
     0.37838
     0.79203
     1.02966
     1.22328
     1.43451
     1.29369
     1.46531
     1.51812
     1.43451
     1.40370
     1.42571
     1.43891
     1.41251
     1.28489
     1.22768
     1.19688
     1.46531
     1.46971
     1.24088
     1.04286
     0.99005
     0.84043
     0.69962
     0.85804
     0.77443
     0.51039
     0.50599
     0.33877
     0.17155
     0.10114
    -0.00887
     0.07474
     0.06594
     0.11434
     0.04394
     0.08354
     0.10554
     0.03073
     0.02193
     0.29917
     0.47079
     0.47959
     0.52359
     0.57200
     0.60721
     0.47959
     0.33877
     0.33877
     0.40478
     0.46199
     0.54120
     0.21116
     0.18475
     0.14955
     0.05714
     0.12314
     0.14955
    -0.13649
    -0.14529
    -0.13209
    -0.17169
    -0.19369
    -0.19369
    -0.31251
    -0.23770
    -0.33891
    -0.21130
    -0.18929
    -0.28171
    -0.57214
    -0.73496
    -0.84058
    -0.69536
    -0.66455
    -0.57214
    -0.38732
    -0.36092
    -0.39612
    -0.62055
    -0.47973
    -0.39612
    -0.30371
    -0.28611
    -0.20690
     0.03513
     0.21996
     0.33877
     0.40918
     0.66881
     0.63361
     0.37838
     0.43998
     0.45759
     0.55000
     0.57640
     0.48839
     0.59840
     0.50159
     0.54560
     0.62481
     0.62481
     0.56320
     0.66881
     0.41798
     0.26396
    -0.00887
    -0.44453
    -0.98579
    -1.31583
    -1.33784
    -0.97259
    -0.75696
    -1.02540
    -1.44345
    -1.46985
    -1.84830
    -2.03312
    -1.92311
    -1.79989
    -1.78229
    -1.65028
    -1.48746
    -1.48746
    -0.93299
    -0.33011
     0.16715
     0.76563
     0.66001
     0.01313
     0.69522
     1.16167
     1.36410
     1.68974
     2.02858
     2.35862
     2.48184
     2.50384
     2.96150
     2.99670
     3.06711
     3.02751
     2.58745
     1.66334
    -0.01767
    -0.95059
    -1.05180
    -0.76577
    -0.43572
    -0.56774
    -1.23662
    -2.27075
    -2.93524
    -3.47210
    -3.42810
    -3.35329
    -3.23887
    -2.96164
    -2.53479
    -2.21355
    -1.83070
    -1.55346
    -1.13541
    -0.63815
    -0.41812
    -0.22890
    -0.03087
     0.12314
     0.23316
     0.27716
     0.40478
     0.64241
     0.54560
     0.47079
     0.56320
     0.58520
     0.59840
     0.58960
     0.62041
     0.41798
     0.36077
     0.39158
     0.40918
     0.41358
     0.29037
     0.16715
     0.24196
     0.35197
     0.32997
     0.07034
     0.06154
     0.13195
     0.31677
     0.44439
     0.29037
     0.30797
     0.22436
     0.42678
     0.31237
     0.30797
     0.21996
     0.19795
     0.07914
     0.46639
     0.46639
     0.31677
     0.30797
     0.30357
     0.33877
     0.34757
     0.37398
     0.25076
     0.02193
    -0.14969
    -0.11008
    -0.13209
     0.03073
     0.03513
    -0.18489
     0.04834
     0.08794
     0.11874
     0.06154
     0.13635
     0.06594
     0.19795
     0.28597
     0.40038
     0.60721
     0.52359
     0.67321
     0.60721
     0.61601
     0.62921
     0.69962
     0.96805
     1.12207
     1.11327
     1.00325
     0.78323
     0.62041
     0.62921
     0.93725
     1.35970
     1.55332
     1.57093
     1.11767
     0.95045
     0.44879
    -0.02647
    -0.47973
    -0.54134
    -0.58534
    -0.68656
    -0.63815
    -0.50173
    -0.58094
    -0.98139
    -1.32464
    -1.37744
    -1.72949
    -1.92751
    -1.89231
    -1.71188
    -1.38184
    -1.16182
    -0.93299
    -0.61615
    -0.02207
    -0.36092
    -0.40932
     0.00433
     0.26836
     0.32557
     0.40038
     0.62041
     0.83603
     1.02526
     1.29369
     1.36850
     1.47411
     1.54452
     1.54012
     1.42571
     1.49172
     1.40811
     1.17048
     0.99885
     0.89324
     0.58520
     0.37398
     0.33437
     0.43998
     0.82723
     0.68642
     0.76563
     0.64681
     0.57200
     0.11434
    -0.59855
    -1.05180
    -0.57214
    -0.16729
    -0.18489
    -0.14969
    -0.27290
    -0.39612
    -0.64695
    -0.73936
    -0.76137
    -0.89338
    -0.69536
    -0.56774
    -0.39172
    -0.24210
    -0.13209
    -0.08368
     0.14515
     0.18915
     0.29037
     0.37838
     0.43998
     0.53680
     0.58960
     0.47079
     0.46199
     0.54560
     0.49279
     0.39158
     0.53240
     0.49719
     0.40918
     0.26396
     0.46199
     0.43558
     0.34757
     0.29917
     0.30797
     0.32117
     0.25956
     0.15835
    -0.00007
    -0.05728
     0.01753
     0.11434
    -0.02207
     0.11874
    -0.06168
    -0.08808
     0.03513
     0.13195
     0.04394
    -0.00007
     0.06154
     0.08794
     0.14515
     0.15395
     0.36077
     0.46639
     0.52800
     0.70842
     0.47079
     0.33437
     0.10554
     0.24196
     0.51919
     1.02086
     1.01646
     0.94165
     1.02526
     0.56760
     0.25956
    -0.15849
    -0.40052
    -0.58094
    -0.66895
    -0.44893
    -0.02207
     0.10114
    -0.22450
    -0.54574
    -0.72176
    -0.65575
    -0.43132
    -0.40052
    -0.74376
    -0.63815
    -0.07928
     0.22876
     0.21996
     0.25516
     0.25076
     0.12314
    -0.09688
    -0.58094
    -0.75696
    -0.98579
    -1.17942
    -1.27183
    -1.58427
    -1.94071
    -1.83950
    -1.61507
    -1.80870
    -1.92311
    -2.01992
    -1.61947
    -1.46105
    -1.06500
    -0.81417
    -1.05620
    -0.86258
    -0.17609
     0.43998
     0.62481
     0.77883
     0.62481
     0.73922
     0.82723
     1.15287
     1.15727
     1.14407
     1.12647
     1.06046
     1.23648
     1.07366
     0.92404
     0.80083
     0.73922
     0.76122
     0.80963
     0.96805
     0.77003
     0.45759
     0.32997
    -0.01327
    -0.07048
    -0.17169
    -0.20690
    -0.25090
    -0.15409
    -0.25090
    -0.49293
    -0.60735
    -0.73056
    -0.80977
    -0.84498
    -0.41372
    -0.51493
    -0.63375
    -0.47973
    -0.49733
    -0.40052
    -0.33451
    -0.24650
    -0.03527
     0.06594
     0.14515
     0.11874
     0.15835
     0.19355
     0.13195
     0.08794
     0.21116
     0.32557
     0.22876
     0.26396
     0.42678
     0.32557
     0.15835
     0.21116
     0.17155
     0.25076
     0.15395
     0.16715
     0.22436
     0.19795
     0.11874
     0.09674
     0.18035
     0.27276
     0.14955
     0.08354
     0.14075
     0.28156
     0.29917
     0.23756
     0.10994
     0.10994
     0.34757
     0.38278
     0.29917
     0.24636
     0.29917
     0.29917
     0.23316
     0.52359
     0.46639
     0.36958
     0.56760
     0.80083
     1.00766
     0.95925
     1.04286
     1.27609
     1.33330
     0.72602
     0.02633
    -0.07488
     0.43118
     1.10887
     0.99445
     0.89764
     0.59840
     0.29917
     0.23756
    -0.07928
    -0.28611
    -0.07048
     0.09234
     0.20676
     0.31677
     0.62041
     0.61161
     0.53240
     0.39158
     0.53680
     0.26836
     0.62041
     0.69082
     0.54560
     0.62041
     0.68201
     0.78323
     0.77443
     0.84484
     0.86244
     0.86244
     0.21996
    -0.44453
    -0.62495
    -0.36972
    -0.24650
    -0.00447
     0.15395
     0.30797
    -0.00007
    -0.35651
    -0.40492
    -0.50613
    -0.27290
    -0.17609
    -0.14089
    -0.14529
    -0.06608
     0.09674
     0.25956
     0.44439
     0.62921
     0.58080
     0.36518
     0.43998
     0.35197
     0.10114
     0.41798
     0.48399
     0.49279
     0.47519
     0.38718
     0.30797
     0.09674
     0.12755
     0.10994
     0.16275
     0.13195
     0.11434
     0.00873
     0.07474
     0.04394
    -0.01767
    -0.02207
     0.08794
     0.10554
     0.15395
     0.23756
     0.25516
     0.29917
     0.03953
    -0.45333
    -0.70856
    -0.47533
    -0.32571
    -0.58974
    -0.77897
    -1.24983
    -1.60627
    -1.60187
    -1.42585
    -1.53146
    -1.68548
    -1.92751
    -1.70748
    -1.62827
    -1.51826
    -1.27183
    -1.10461
    -0.92419
    -0.77457
    -0.65575
    -0.49293
    -0.27730
    -0.18929
    -0.23770
    -0.01767
     0.03953
    -0.03527
    -0.00447
     0.05714
     0.16715
     0.26396
     0.34317
     0.29477
     0.21996
     0.33437
     0.45759
     0.40038
     0.58080
     0.52359
     0.50159
     0.69082
     0.70402
     0.65561
     0.66001
     0.70402
     0.72162
     0.72602
     0.83603
     0.77883
     0.83603
     0.80083
     0.73922
     0.49279
     0.74362
     0.74362
     0.52800
     0.48839
     0.55440
     0.64241
     0.51919
     0.64241
     0.58520
     0.55440
     0.70842
     1.02966
     1.14407
     0.82723
     0.23316
    -0.25530
    -0.57654
    -0.70856
    -0.65135
     0.16715
     0.51039
     0.41798
    -0.11889
    -0.77897
    -1.09141
    -1.07820
    -0.82737
    -0.56774
    -0.43132
    -0.37412
    -0.21570
    -0.11448
     0.14955
     0.67321
     0.83603
     0.70842
     0.45319
    -0.22010
    -0.53254
    -0.52814
     0.06154
     0.61601
     0.71282
     0.60280
     0.34317
    -0.03527
     0.08354
     0.24196
     0.23756
     0.54120
     0.88004
     1.26729
     1.79975
     1.08687
    -0.03968
    -1.39944
    -1.24983
    -0.82297
    -0.05728
     0.13195
    -0.20690
    -0.83177
    -1.21022
    -1.67668
    -1.94511
    -1.63707
    -1.45225
    -1.34664
    -0.91538
    -0.36532
     0.10114
     0.37398
     0.40038
     0.21116
     0.14515
     0.40478
     0.89324
     1.28489
     1.36410
     1.26729
     0.80523
     0.48399
     0.00433
    -0.47533
    -0.60295
    -0.38292
    -0.28611
    -0.37412
    -0.74376
    -1.28503
    -1.47865
    -1.66348
    -1.58427
    -1.38184
    -1.22782
    -1.24543
    -1.50066
    -1.43465
    -1.14421
    -0.98139
    -0.68656
    -0.29491
     0.05714
     0.25516
     0.58080
     0.73922
     0.59400
     0.60721
     0.76563
     1.23208
     1.31569
     1.02086
     0.84924
     0.55880
     0.78323
     0.79643
     0.75682
     0.70402
     0.63361
     0.54560
     0.40478
     0.37398
     0.55880
     0.52800
     0.65121
     0.66881
     0.56760
     0.68201
     0.64681
     0.68642
     0.74802
     0.84924
     0.92845
     0.91524
     0.85804
     0.74802
     0.67321
     0.57200
     0.62481
     0.68642
     0.57640
     0.52800
     0.61601
     0.63801
     0.67321
     0.51919
     0.48399
     0.67761
     0.61161
     0.54560
     0.57200
     0.52800
     0.44879
     0.59840
     0.73042
     0.78763
     0.57200
     0.35637
     0.28156
     0.30357
     0.12314
     0.12755
    -0.35651
    -0.22450
    -0.24650
    -0.25530
    -0.07048
    -0.19369
    -0.44453
    -0.45773
    -0.74376
    -0.59855
    -0.36532
    -0.03087
     0.15395
     0.32997
     0.68642
     0.84484
     1.04286
     1.61493
     1.88336
     1.40370
     1.16167
     1.24969
     1.74255
     1.61933
     0.97245
     0.11434
    -0.50173
    -1.10021
    -1.45665
    -2.23555
    -2.81202
    -2.95284
    -3.08926
    -3.05845
    -3.34009
    -3.72734
    -4.06618
    -4.03537
    -3.82855
    -3.46330
    -3.01005
    -2.51278
    -2.10353
    -1.53146
    -0.99019
    -0.69536
    -0.29931
     0.24636
     0.53240
     1.11327
     1.44771
     1.28489
     0.95485
     0.98125
     0.49719
    -0.68656
    -1.19702
    -0.74376
    -0.10128
    -0.17609
    -0.58974
    -1.44785
    -1.88791
    -2.04192
    -2.27075
    -2.73281
    -2.54799
    -2.50398
    -2.64040
    -2.20915
    -1.97592
    -1.64148
    -1.37304
    -1.02980
    -0.62055
    -0.47533
    -0.35651
    -0.05288
    -0.04848
     0.25516
     0.40918
     0.37398
     0.71282
     1.09127
     1.17048
     1.24088
     1.26289
     1.40370
     1.61493
     1.74255
     1.50492
     1.39930
     1.02526
     1.01206
     1.06046
     1.16608
     1.18808
     1.02966
     0.83163
     0.85804
     0.53240
     0.40478
     0.48399
     0.43998
     0.34757
    -0.03527
    -0.15849
     0.04394
     0.14075
     0.14515
     0.07034
    -0.02647
    -0.16289
    -0.55454
    -0.66015
    -0.55014
    -0.59855
    -0.73936
    -0.67775
    -0.67335
    -0.75696
    -0.84938
    -0.86698
    -0.79217
    -0.69536
    -0.69536
    -0.76137
    -0.66895
    -0.59855
    -0.43572
    -0.51053
    -0.21570
    -0.06168
    -0.14089
    -0.10128
    -0.14529
    -0.22890
    -0.21130
    -0.19369
    -0.10568
    -0.00887
    -0.03968
    -0.03968
     0.05714
    -0.06608
    -0.11448
    -0.12769
    -0.06168
    -0.01767
    -0.14089
    -0.11448
     0.03953
     0.24196
     0.29917
     0.27716
     0.41358
     0.35197
     0.31237
     0.43998
     0.65121
     0.71722
     0.79203
     0.78323
     0.76563
     0.73482
     0.04834
    -0.96819
    -0.89778
    -0.43572
    -0.09688
     0.27276
    -0.08808
    -0.40052
    -0.44453
    -0.58094
    -0.90218
    -1.29823
    -1.16622
    -0.86698
    -0.58094
    -0.03527
     0.20676
    -0.25970
    -0.49733
    -0.54574
    -0.17169
     0.18915
     0.41798
     0.55880
     0.65121
     0.51039
     0.44439
     0.58960
     1.13967
     1.38610
     1.10447
     0.80523
     0.33877
    -0.05288
     0.16715
     0.63361
     0.86684
     0.38278
    -0.09248
    -0.83177
    -1.26303
    -1.20142
    -0.95059
    -0.83177
    -0.74376
    -0.88018
    -1.07820
    -0.78777
    -0.40052
    -0.35651
    -0.07488
     0.19355
     0.35637
     0.71722
     0.66441
     0.72162
     0.47079
     0.64681
     0.97245
     1.02966
     1.10887
     0.92845
     0.85804
     0.79203
     1.07806
     0.95045
     0.91084
     1.07806
     1.25409
     1.37290
     1.21888
     1.10007
     1.17928
     1.25849
     1.11767
     0.44439
    -0.29931
    -0.55894
    -0.12329
     0.10554
     0.38278
     0.09674
    -0.36092
    -0.79217
    -0.82297
    -0.89778
    -0.78777
    -0.58534
    -0.44013
    -0.27290
    -0.16289
    -0.05728
     0.10994
     0.30797
     0.40918
     0.28597
     0.49719
     0.44879
     0.21996
     0.28597
     0.39158
     0.36958
     0.44439
     0.24636
     0.30357
     0.48399
     0.56760
     0.55440
     0.33877
     0.39158
     0.40918
     0.42238
     0.58520
     0.56320
     0.39598
     0.39158
     0.45759
     0.60280
     0.66001
     0.58960
     0.22876
    -0.02647
    -0.09248
     0.00873
     0.10114
     0.06594
    -0.00447
    -0.10568
    -0.14529
    -0.03087
    -0.28171
    -0.51934
    -0.66455
    -0.78337
    -0.72176
    -0.59855
    -0.64255
    -0.63815
    -0.83177
    -0.70416
    -0.62495
    -0.47533
    -0.45333
    -0.36092
    -0.43572
    -0.22010
    -0.36532
    -0.49293
    -0.45333
    -0.20690
     0.05714
     0.00433
    -0.05728
    -0.13649
    -0.30811
    -0.28611
     0.06154
     0.14515
     0.34317
     0.47519
     0.20676
     0.24636
     0.16715
     0.53240
     0.76122
     0.97245
     0.72602
     0.23316
     1.00325
     1.36850
     1.55772
     1.62813
     1.79095
     1.71614
     1.79095
     1.73815
     1.17048
    -0.18049
    -0.94619
    -0.27730
     0.20235
     0.62481
     0.32997
     0.09234
    -0.54134
    -1.21022
    -1.81750
    -2.27075
    -2.38077
    -2.06833
    -1.75149
    -1.37304
    -1.37304
    -1.47865
    -1.32024
    -1.63707
    -1.76029
    -1.42145
    -1.27183
    -1.29383
    -1.36864
    -1.18382
    -1.21902
    -1.61067
    -1.93631
    -1.63267
    -1.57107
    -1.67668
    -1.95831
    -1.75589
    -1.20582
    -1.13101
    -1.27623
    -1.29823
    -1.14421
    -0.91538
    -0.71296
    -0.38732
    -0.22450
     0.20676
     0.51479
     0.74802
     0.87124
     1.01206
     1.10887
     1.06046
     1.23208
     1.36410
     1.36850
     1.42131
     1.48291
     1.24529
     0.95925
     0.49279
     0.40038
     0.28156
     0.02193
    -0.06168
     0.20676
     0.07914
     0.05274
    -0.20690
    -0.23770
    -0.21130
    -0.36532
    -0.35211
    -0.29931
    -0.14529
     0.12314
     0.13195
     0.29037
     0.33877
     0.42678
     0.49279
     0.48399
     0.57640
     0.51479
     0.48399
     0.36958
     0.51919
     0.43118
     0.40478
     0.33437
     0.37398
     0.40478
     0.38278
     0.26396
     0.35197
     0.39598
     0.25516
     0.27716
     0.28156
     0.22876
     0.29917
     0.26836
     0.36518
     0.35197
     0.09674
     0.06594
     0.18035
     0.29477
     0.47519
     0.56760
     0.38718
    -0.29491
    -1.00340
    -0.94179
    -0.41812
    -0.12769
    -0.25090
    -0.49733
    -0.64255
    -0.68656
    -0.89778
    -0.84938
    -0.81857
    -0.83617
    -0.69096
    -0.54574
    -0.40932
    -0.41372
    -0.17609
    -0.23330
    -0.32571
    -0.10128
     0.02633
    -0.13209
    -0.46213
    -0.34771
    -0.28171
    -0.14089
    -0.05288
     0.05714
     0.02633
    -0.04848
     0.05714
     0.08354
    -0.00887
     0.07034
     0.17595
     0.28156
     0.37838
     0.59840
     0.52800
     0.99005
     1.08687
     1.10887
     1.08246
     0.93285
     0.55880
     0.49719
     0.80963
     1.16608
     1.18808
     0.92404
     0.20235
    -0.29491
    -0.23330
    -0.12329
    -0.77897
    -1.04300
    -0.94179
    -1.04740
    -1.20142
    -1.42585
    -1.33344
    -1.19262
    -0.97699
    -0.61615
    -0.45773
    -0.19810
     0.13195
     0.46639
     0.53680
     0.75242
     0.85364
     1.18808
     1.73375
     1.85256
     1.95377
     1.83936
     1.89217
     1.77775
     1.72054
     1.67654
     1.50052
     1.30249
     1.10007
     0.80963
     0.85804
     0.96365
     1.08687
     0.68642
     0.69082
     0.46639
     0.35637
     0.11874
    -0.30811
    -0.66015
    -0.95059
    -0.77017
    -0.49293
    -0.39172
    -0.37412
    -0.63375
    -0.73496
    -0.61615
    -0.73936
    -0.80977
    -0.55454
    -0.37412
    -0.47093
    -0.22010
     0.10114
     0.20235
     0.14075
     0.12314
     0.25516
     0.35197
     0.57640
     0.58960
     0.67761
     0.61601
     0.67761
     0.63361
     0.63361
     0.43118
     0.33877
     0.33877
     0.30357
     0.06594
     0.06594
     0.00873
    -0.10568
    -0.27290
    -0.27730
    -0.45773
    -0.73496
    -0.80977
    -0.89338
    -0.74816
    -0.65575
    -0.58974
    -0.84938
    -0.85378
    -0.91979
    -0.87578
    -0.80977
    -0.69536
    -0.66015
    -0.68216
    -0.52814
    -0.51493
    -0.59414
    -0.61615
    -0.58094
    -0.57214
    -0.47093
    -0.30371
    -0.28171
    -0.29491
    -0.16289
    -0.10568
    -0.01767
     0.06154
     0.07474
     0.17595
     0.23756
     0.38718
     0.29037
     0.33437
     0.29917
     0.10114
     0.07474
     0.33437
     0.39598
     0.34757
     0.37838
     0.46199
     0.36958
     0.32997
     0.28597
     0.25076
     0.40478
     0.55000
     0.57200
     0.32997
     0.24636
     0.33877
     0.09234
    -0.17169
    -0.23330
    -0.36972
    -0.21130
    -0.24210
    -0.49293
    -0.57214
    -0.85818
    -1.35104
    -1.71628
    -1.20142
    -1.10461
    -1.15741
    -0.95059
    -0.84498
    -1.21902
    -0.95499
    -0.31251
     0.05274
     0.02633
     0.07914
     0.16275
     0.30357
     0.54120
     0.63361
     0.90204
     1.10007
     1.19248
     1.25849
     1.35530
     1.30249
     1.15727
     0.85804
     0.84924
     0.58960
     0.63361
     0.65561
     0.61161
     0.45319
     0.38718
     0.03073
    -0.17609
    -0.10128
     0.12755
     0.47959
     0.34317
     0.07914
    -0.33451
    -0.50613
    -0.35651
    -0.08808
    -0.07048
    -0.02207
     0.02193
    -0.23330
    -0.30811
    -0.44013
    -0.51934
    -0.36532
    -0.31691
    -0.39172
    -0.40932
    -0.37852
    -0.53694
    -0.63375
    -0.51934
    -0.02207
    -0.08808
    -0.07928
    -0.03968
     0.07474
     0.10994
     0.10114
     0.09674
     0.32997
     0.35637
     0.51039
     0.45319
     0.49279
     0.41798
     0.55880
     0.30357
     0.60721
     0.54120
     0.43998
     0.55440
     0.56320
     0.56320
     0.47519
     0.44879
     0.43998
     0.45759
     0.51479
     0.43998
     0.31237
     0.32997
     0.33437
     0.18915
     0.39158
     0.39158
     0.11874
     0.19795
     0.10554
     0.17155
     0.12755
     0.07474
     0.05714
     0.16275
     0.09674
     0.17595
     0.06154
     0.10994
     0.15395
     0.01753
     0.22436
     0.35637
     0.17595
     0.10994
     0.16275
     0.18475
     0.25516
     0.25956
     0.18035
     0.29037
     0.24636
     0.29917
     0.29917
     0.24196
     0.29917
     0.24196
     0.44439
     0.65121
     0.69962
     0.72602
     1.02086
     1.12207
     1.29369
     1.32449
     1.18368
     0.89324
     0.73922
     0.39598
     0.24196
     0.30357
     0.23316
     0.07914
    -0.37852
    -0.67335
    -1.10901
    -1.64588
    -1.73389
    -1.92751
    -2.10353
    -2.32796
    -2.28836
    -1.96712
    -1.94071
    -1.68988
    -1.68108
    -1.57987
    -1.61947
    -1.84390
    -2.42917
    -1.32464
    -0.17609
    -0.18489
    -0.33011
    -0.48853
    -0.63375
    -0.55894
    -0.60735
    -0.54134
    -0.23770
     0.13195
     0.29477
     0.02193
     0.09674
    -0.29491
    -0.55014
    -0.22890
     0.15395
     0.11434
    -0.69976
    -0.95939
    -0.59414
    -0.32131
    -0.25530
    -0.35651
    -0.29931
    -0.36532
    -0.17169
    -0.22890
    -0.13209
    -0.07048
    -0.01767
     0.14515
     0.47519
     0.49279
     0.45759
     0.52800
     0.55880
     0.57640
     0.58960
     0.57640
     0.58960
     0.57200
     0.48399
     0.45319
     0.39158
     0.32117
     0.36077
     0.32557
     0.55000
     0.57640
     0.47519
     0.47959
     0.46639
     0.40478
     0.39598
     0.49279
     0.52800
     0.54560
     0.61601
     0.54560
     0.51039
     0.51479
     0.34317
     0.29037
     0.44879
     0.45759
     0.40918
     0.38718
     0.35637
     0.36077
     0.41358
     0.29477
     0.35637
     0.33437
     0.37398
     0.41798
     0.47959
     0.44439
     0.48399
     0.38278
     0.40918
     0.55880
     0.46639
     0.41358
     0.43118
     0.42238
     0.39158
     0.39598
     0.40038
     0.40918
     0.40038
     0.40918
     0.43998
     0.30797
     0.38718
     0.36958
     0.27276
     0.54120
     0.51919
     0.49719
     0.66881
     0.73922
     0.90644
     1.10887
     1.20128
     1.61493
     1.96697
     2.44663
     2.39823
     2.20460
     1.79095
     1.08246
     0.74362
     1.16608
     1.31129
     1.39930
     1.55332
     1.02966
     0.60721
    -0.17609
    -0.87138
    -1.49186
    -1.78229
    -1.38624
    -1.24983
    -1.28943
    -1.17502
    -1.00780
    -1.10021
    -0.92419
    -1.03860
    -1.73829
    -2.15634
    -1.78669
    -1.18382
    -0.73936
    -0.57214
    -0.48413
    -0.76137
    -1.08261
    -1.39504
    -1.74709
    -1.85710
    -1.95831
    -1.98032
    -2.25315
    -2.46878
    -2.73281
    -2.91323
    -2.26195
    -2.16954
    -2.23555
    -2.34116
    -2.40717
    -2.45558
    -2.48638
    -2.20034
    -1.97152
    -1.42145
    -1.06060
    -0.69536
    -0.30811
     0.17595
     0.59400
     0.81403
     1.10887
     1.23648
     1.36410
     1.65894
     1.97578
     2.09459
     2.05939
     1.98458
     2.05939
     2.20020
     2.13860
     2.14740
     1.79095
     1.78215
     1.59293
     1.11767
     0.86684
     0.55000
     0.39158
     0.38718
     0.28597
     0.14955
    -0.03527
     0.06594
    -0.05728
    -0.11008
    -0.06168
     0.10994
     0.10554
     0.15395
     0.27716
     0.23316
     0.30797
     0.41798
     0.60280
     0.56760
     0.67321
     0.68642
     0.77003
     0.74362
     0.75682
     0.62921
     0.69522
     0.66441
     0.58080
     0.56760
     0.61161
     0.57640
     0.44879
     0.57200
     0.49719
     0.45759
     0.42678
     0.42238
     0.43998
     0.40478
     0.42678
     0.32117
     0.36518
     0.37838
     0.39158
     0.24636
     0.44879
     0.41358
     0.38718
     0.52359
     0.55440
     0.66001
     0.69962
     0.76122
     0.90204
     0.99885
     1.08687
     1.07806
     1.17048
     1.39050
     1.52692
     1.25409
     1.03846
     0.80083
     0.75682
     0.41358
    -0.33011
    -0.57214
    -0.76577
    -0.99899
    -0.84938
    -0.94179
    -0.89778
    -0.82737
    -0.88458
    -0.65135
    -0.77017
    -1.25863
    -1.86590
    -2.18274
    -2.11233
    -2.04633
    -1.57547
    -0.95059
    -0.71736
    -1.04740
    -1.47865
    -1.99792
    -2.62280
    -2.89563
    -2.99244
    -2.34116
    -1.58867
    -1.42145
    -1.34224
    -0.97259
    -0.87138
    -1.01220
    -0.80097
    -0.55894
    -0.29051
    -0.13649
    -0.08368
     0.01753
     0.21996
     0.26836
     0.10114
     0.01313
    -0.21130
    -0.32571
    -0.60295
    -0.51934
    -0.55014
    -0.70416
    -0.78777
    -0.69976
    -0.55014
    -0.73496
    -0.85378
    -0.79657
    -0.44893
    -0.29051
    -0.25530
    -0.42252
    -0.16729
     0.00873
    -0.21130
    -0.28171
    -0.57214
    -0.82737
    -0.51493
    -0.03087
     0.25516
     0.10994
     0.03513
     0.18035
     0.31677
     0.47079
     0.48839
     0.36077
     0.45759
     0.60721
     0.84924
     1.13087
     1.50052
     1.54892
     1.57093
     1.71614
     1.55772
     1.40370
     1.32449
     1.37730
     1.31129
     1.43451
     1.25849
     1.11327
     1.15727
     1.04726
     1.00325
     0.93725
     1.25409
     1.16167
     0.96365
     1.07806
     1.03846
     0.84484
     0.83163
     0.76122
     0.87564
     0.90644
     0.90204
     0.80083
     0.68201
     0.73042
     0.70842
     0.45319
     0.62041
     0.68642
     0.62481
     0.59840
     0.79203
     0.63801
     0.43558
     0.25516
     0.31677
     0.43118
     0.49279
     0.62041
     0.62481
     0.58080
     0.49279
     0.31677
     0.18035
    -0.04848
    -0.33011
    -0.09688
     0.10114
     0.18915
    -0.03527
    -0.18489
    -0.25970
    -0.25530
    -0.33011
    -0.37412
    -0.22010
    -0.16289
    -0.28611
    -0.66455
    -0.78337
    -0.73936
    -0.83177
    -0.80097
    -0.53694
     0.01313
     0.09674
     0.27276
     0.21116
     0.29477
    -0.15409
    -0.26850
    -0.84498
    -1.20582
    -1.44345
    -1.62387
    -2.07273
    -2.57439
    -2.25755
    -1.71188
    -1.72509
    -2.51278
    -3.36649
    -3.57772
    -3.85055
    -3.42810
    -3.09366
    -2.55679
    -2.13874
    -1.86150
    -1.59307
    -1.32024
    -1.50066
    -1.06060
    -0.73936
    -0.49733
    -0.15409
    -0.26850
    -0.66015
    -0.73936
    -0.75256
    -0.95499
    -1.25863
    -1.30263
    -1.27623
    -1.47865
    -1.38184
    -1.04300
    -1.01660
    -0.80977
    -1.07820
    -1.15301
    -1.19702
    -1.25423
    -0.95939
    -0.54134
    -0.33891
    -0.19810
     0.09234
     0.12755
     0.38278
     0.37398
     0.58520
     0.89324
     0.67761
     0.76563
     0.99005
     0.94605
     0.92845
     1.11327
     1.17488
     1.20128
     1.15727
     1.13087
     1.05606
     1.09127
     1.19688
     1.05166
     1.11767
     1.10887
     1.13967
     1.02526
     1.12647
     1.08687
     1.10007
     1.20128
     1.22328
     1.29369
     1.26289
     1.07806
     0.99445
     0.88444
     0.98565
     0.92845
     0.92404
     0.84043
     0.85364
     0.66881
     0.68642
     0.64681
     0.49279
     0.57640
     0.44439
     0.46639
     0.33437
     0.36958
     0.29477
     0.18915
     0.21116
     0.43998
     0.26836
     0.38278
     0.23756
     0.18915
    -0.05288
    -0.02647
    -0.13649
    -0.21130
    -0.03087
     0.08794
     0.14515
    -0.09248
    -0.19369
    -0.18929
    -0.22450
    -0.03087
    -0.08368
     0.05274
     0.12755
     0.15395
     0.31677
     0.73042
     0.73482
     0.55000
     0.69962
     0.98565
     1.08246
     1.03406
     0.66881
     0.41798
     0.34317
     0.42678
     0.51039
     0.49719
     0.37838
     0.33877
    -0.01767
     0.18475
     0.22436
    -0.29051
    -0.43572
    -0.28611
    -0.07488
    -0.07048
    -0.24210
    -0.09688
     0.29477
    -0.16289
    -0.31691
    -0.25090
    -0.55014
    -1.02100
    -0.64255
     0.27716
     0.18475
    -0.46653
    -0.86698
    -0.78777
    -0.69976
    -0.47533
    -0.44893
    -0.65575
    -0.48413
    -0.39612
    -1.02540
    -1.34224
    -1.21462
    -0.73056
    -0.33891
    -0.66895
    -1.25423
    -1.95831
    -1.79109
    -1.55786
    -1.55786
    -1.49186
    -1.57107
    -1.50506
    -1.36864
    -1.24543
    -1.29383
    -1.03860
    -0.96819
    -0.80537
    -0.66455
    -0.58534
    -0.06168
    -0.00887
     0.10994
     0.35637
     0.41798
     0.60280
     0.67321
     0.71282
     0.87124
     0.89764
     0.84484
     0.79643
     0.86684
     0.77003
     0.79203
     0.84043
     0.85804
     0.90204
     0.80963
     0.73042
     0.74362
     0.85804
     0.78323
     0.82283
     0.92845
     0.99005
     0.97245
     0.92845
     0.97245
     1.10887
     1.06046
     0.88884
     0.77443
     0.95045
     0.95045
     0.88884
     0.88884
     0.87124
     0.79643
     0.62481
     0.57200
     0.59400
     0.64681
     0.57200
     0.48399
     0.48839
     0.39598
     0.33437
     0.28156
     0.44879
     0.43558
     0.38278
     0.31677
     0.37838
     0.28597
     0.15395
    -0.01327
    -0.01767
     0.12314
     0.31677
     0.28597
     0.00873
    -0.23770
    -0.58094
    -1.18382
    -0.94179
    -0.35211
    -0.47533
    -0.69976
    -1.10461
    -1.20582
    -1.17942
    -1.31143
    -1.16182
    -1.21462
    -1.09141
    -0.95059
    -0.86698
    -0.73056
    -0.59855
    -0.62935
    -0.43132
    -0.24650
    -0.43132
    -0.40052
    -0.23770
    -0.25970
    -0.22890
    -0.15409
    -0.54574
    -0.91979
    -1.26303
    -1.32904
    -1.25423
    -0.97699
    -0.84938
    -0.99459
    -0.86258
    -1.00340
    -1.13541
    -1.21022
    -1.00780
    -0.84938
    -1.17062
    -1.43025
    -1.39064
    -0.67775
     0.08354
     0.25076
     0.07914
    -0.20250
    -0.91979
    -1.13101
    -1.33344
    -1.17942
    -1.22342
    -1.19702
    -0.62495
    -0.75256
    -1.18382
    -1.61067
    -1.83510
    -1.54026
    -0.95059
    -0.76137
    -1.01220
    -1.56667
    -1.61507
    -1.24103
    -0.81417
    -0.49293
    -0.38732
    -0.43572
    -0.30811
    -0.31251
    -0.15849
    -0.09248
     0.12755
     0.24196
     0.32997
     0.47519
     0.45759
     0.51039
     0.62481
     0.77883
     0.71282
     0.82723
     1.04286
     0.96365
     1.12647
     1.08687
     1.14847
     1.04286
     1.03846
     1.01206
     1.08687
     1.12207
     1.10007
     1.00325
     1.00766
     1.00325
     0.67321
     0.84043
     0.94165
     0.78323
     0.68201
     0.63801
     0.61161
     0.59400
     0.54120
     0.52359
     0.54560
     0.68201
     0.65121
     0.53240
     0.49719
     0.50599
     0.56320
     0.45319
     0.68642
     0.75682
     0.46199
     0.64681
     0.45319
     0.49719
     0.50159
     0.42238
     0.35197
     0.34757
     0.51479
     0.38718
     0.29037
     0.28156
     0.33437
     0.17595
     0.31677
     0.43118
     0.37398
     0.43118
     0.40038
     0.47519
     0.38718
     0.43998
     0.48839
     0.51919
     0.41798
     0.40478
     0.29477
     0.14075
    -0.06608
    -0.29491
    -0.18929
    -0.18049
    -0.15849
    -0.07048
    -0.03968
    -0.33891
    -0.92859
    -1.39504
    -1.46985
    -1.19702
    -1.15301
    -0.96379
    -1.10901
    -1.29383
    -1.40825
    -1.36424
    -1.21902
    -0.81857
    -0.80537
    -1.25423
    -1.40825
    -1.29383
    -0.86698
    -0.36092
    -0.10128
    -0.12329
    -0.12769
    -0.18049
    -0.26410
    -0.17169
    -0.10568
    -0.06168
     0.01313
     0.36518
     0.29917
     0.27276
     0.36518
     0.41358
     0.43118
     0.42238
     0.09674
     0.12755
     0.11874
     0.32557
     0.55000
     0.69962
     0.69522
     0.55440
     0.09674
     0.16715
     0.04394
     0.07474
    -0.06168
    -0.28611
    -0.35651
    -0.43132
    -0.18929
    -0.00007
     0.15395
     0.17155
     0.02633
     0.07034
     0.16275
     0.26396
     0.32557
     0.59840
     0.83603
     0.94605
     0.93285
     1.09567
     1.20128
     1.27169
     1.28049
     1.13527
     1.30249
     1.32890
     1.22328
     1.15727
     1.10447
     0.93725
     0.81843
     0.78323
     0.90644
     0.78763
     0.60721
     0.67321
     0.55880
     0.60280
     0.47519
     0.29037
     0.29477
     0.25076
     0.33437
     0.29917
     0.25516
     0.29917
     0.29477
     0.14075
     0.31677
     0.29037
     0.28156
     0.37838
     0.34757
     0.25956
     0.23756
     0.29037
     0.29037
     0.14955
     0.22436
     0.13195
     0.04834
     0.04394
    -0.13649
    -0.15409
    -0.03087
    -0.02207
    -0.14089
    -0.12769
    -0.25090
    -0.16729
    -0.18489
    -0.19369
    -0.14529
    -0.15849
    -0.04848
    -0.02207
    -0.05288
     0.02633
     0.01313
    -0.06608
    -0.07928
     0.08354
     0.08354
    -0.03087
     0.03073
     0.01313
     0.08354
     0.06594
    -0.05288
    -0.05728
     0.06154
     0.09234
     0.07474
     0.05714
    -0.03527
    -0.16289
    -0.25970
     0.00873
     0.07034
     0.15395
     0.18035
    -0.02647
    -0.50173
    -1.20582
    -1.56667
    -1.87470
    -2.53039
    -3.04085
    -3.33129
    -3.04965
    -3.36209
    -4.39182
    -5.13111
    -4.91988
    -5.02110
    -5.52276
    -5.50956
    -5.03870
    -4.12338
    -3.81095
    -3.54691
    -2.95724
    -2.20915
    -1.64588
    -1.10461
    -0.51934
     0.13635
     0.47959
     0.87124
     1.45211
     1.75135
     1.98458
     2.37183
     2.38503
     2.06379
     1.90097
     1.59293
     1.36850
     1.47411
     1.60173
     1.58853
     1.40811
     1.08687
     0.94605
     0.66441
     0.59400
     0.56320
     0.51479
     0.31237
     0.45319
     0.39598
     0.40478
     0.45759
     0.44439
     0.40918
     0.53680
     0.51919
     0.62041
     0.68201
     0.69522
     0.66441
     0.56320
     0.84924
     0.99445
     0.75682
     0.88004
     0.92404
     0.83163
     0.91524
     0.97685
     0.97685
     0.93725
     0.93725
     0.92845
     0.99005
     0.95045
     0.86684
     0.71282
     0.82283
     0.90644
     0.74802
     0.73922
     0.75682
     0.64241
     0.62921
     0.53240
     0.61601
     0.58080
     0.53680
     0.46639
     0.44879
     0.42678
     0.47959
     0.39158
     0.50599
     0.60280
     0.52359
     0.45759
     0.56760
     0.57640
     0.56760
     0.69082
     0.64681
     0.74362
     0.73482
     0.80523
     0.81843
     0.88004
     0.86684
     0.77443
     0.87124
     0.96805
     0.88884
     0.72602
     0.85804
     0.75682
     0.77443
     0.66441
     0.62921
     0.62041
     0.53240
     0.60280
     0.59840
     0.59400
     0.49279
     0.48399
     0.38278
     0.56320
     0.51919
     0.32117
     0.13195
     0.10114
     0.07474
    -0.02647
    -0.23330
    -0.09248
    -0.19810
    -0.18489
    -0.37412
    -0.40052
    -0.50173
    -0.51493
    -0.69976
    -0.63815
    -0.67775
    -0.92859
    -1.31583
    -1.70748
    -2.21795
    -2.29276
    -2.17394
    -2.19594
    -2.31036
    -2.34996
    -2.42037
    -2.60520
    -3.04525
    -3.85495
    -4.10138
    -4.58104
    -3.92536
    -2.87803
    -2.67120
    -2.71961
    -2.65360
    -2.25755
    -2.20475
    -2.37197
    -2.49958
    -2.26195
    -1.98032
    -1.90991
    -1.65028
    -1.79989
    -1.32464
    -0.58094
     0.00433
     0.06594
    -0.23330
    -0.20690
     0.02193
     0.07474
     0.42678
     0.70842
     1.09127
     1.21888
     1.48291
     1.54012
     1.55332
     1.73375
     1.80415
     1.57973
     1.63253
     1.91857
     1.95377
     1.68974
     1.68974
     1.68974
     1.65014
     1.65014
     1.43011
     1.25849
     1.17048
     0.95485
     1.02526
     1.09567
     1.18808
     0.86244
     0.75242
     0.72602
     0.64241
     0.73922
     0.73042
     0.86684
     0.70402
     0.67761
     0.62481
     0.82283
     0.99885
     1.06046
     1.16167
     1.23208
     1.07366
     1.01206
     1.00325
     1.06046
     1.10447
     0.96805
     1.11767
     0.96365
     0.88444
     0.61161
     0.82723
     0.82723
     0.90644
     0.87124
     0.76122
     0.70842
     0.55000
     0.37398
     0.46639
     0.51479
     0.35197
     0.26396
     0.40038
     0.32117
     0.25516
     0.32997
     0.41358
     0.48399
     0.47519
     0.43558
     0.44439
     0.54560
     0.60280
     0.79203
     0.64681
     0.89324
     0.92845
     0.80963
     0.94605
     0.86244
     0.71282
     0.66881
     0.56760
     0.72162
     0.61161
     0.71722
     0.57640
     0.48839
     0.29037
     0.20235
    -0.03087
    -0.11448
    -0.40492
    -1.05620
    -1.64148
    -1.92311
    -1.82630
    -2.01112
    -1.72509
    -1.68988
    -1.70308
    -2.02872
    -2.19154
    -2.42037
    -2.31916
    -2.08153
    -2.24435
    -2.12994
    -1.57547
    -1.36424
    -1.93631
    -2.39397
    -2.79882
    -2.23115
    -1.77349
    -1.79109
    -0.99019
    -1.12661
    -1.41265
    -1.89671
    -1.98472
    -1.74269
    -1.09141
    -0.84938
    -0.46653
    -0.28171
    -0.17609
    -0.08368
     0.19795
     0.48839
     0.45759
     0.51479
     0.61601
     0.32997
     0.03953
    -0.29491
    -0.28171
     0.01753
     0.28156
     0.48839
     0.73922
     0.25956
    -0.75256
    -1.07380
    -1.01220
    -0.87138
    -0.26410
     0.35197
    -0.20690
    -1.06500
    -1.62827
    -1.63707
    -1.41265
    -0.97699
    -0.75696
    -0.77897
    -0.77457
    -0.58534
    -0.71296
    -0.63375
    -0.36532
    -0.03527
     0.13635
     0.31677
     0.37398
     0.59400
     0.86684
     0.96805
     0.91524
     1.11767
     1.09567
     1.13527
     1.02086
     1.18808
     0.88884
     0.58080
     0.61161
     0.58080
     0.44439
     0.32117
     0.25516
     0.27716
     0.18475
     0.11874
    -0.02647
    -0.08808
    -0.08808
    -0.07488
    -0.11889
     0.18475
     0.24196
     0.27276
     0.46199
     0.47959
     0.55440
     0.58080
     0.58520
     0.69522
     0.78763
     0.96805
     0.89324
     0.93285
     0.91524
     1.00325
     0.75682
     0.89764
     1.03846
     0.88884
     0.78763
     0.87564
     0.79643
     0.83163
     0.86684
     0.85804
     0.81403
     0.87124
     0.80963
     0.73922
     0.61161
     0.69962
     0.68201
     0.71722
     0.74802
     0.67321
     0.56320
     0.62041
     0.55440
     0.56320
     0.40038
     0.15835
     0.14515
     0.15835
     0.21556
     0.09674
    -0.23770
    -0.59855
    -0.92859
    -1.36864
    -1.67668
    -2.60960
    -3.56011
    -3.68333
    -3.15086
    -3.01445
    -3.48531
    -4.19819
    -4.72626
    -5.33354
    -5.24552
    -4.92428
    -4.88908
    -3.94736
    -3.04085
    -2.65800
    -2.03312
    -1.94511
    -1.62387
    -1.15301
    -0.77457
    -0.25530
     0.24636
     0.36958
     0.72162
     1.27609
     1.47851
     1.48291
     1.16167
     0.88884
     0.55880
     0.25956
     0.18915
     0.44439
     0.25956
     0.18475
     0.20676
     0.33437
     0.24196
     0.36518
     0.30357
     0.41358
     0.49279
     0.64681
     0.61601
     0.80523
     0.90204
     1.06046
     1.19688
     1.40811
     1.38610
     1.32009
     1.33770
     1.48732
     1.56653
     1.73375
     1.82616
     2.05939
     2.24421
     2.40263
     2.25741
     1.91417
     1.17048
    -0.02207
    -0.71296
    -0.07928
     0.53240
     0.83603
     0.33877
    -0.43572
    -1.22342
    -1.29823
    -1.51826
    -1.57547
    -1.49626
    -1.28503
    -1.16182
    -0.98579
    -0.97699
    -0.81857
    -0.69536
    -0.47533
    -0.25090
    -0.33011
    -0.25090
    -0.15849
    -0.24650
    -0.20250
    -0.26850
    -0.40932
    -0.22890
    -0.12329
    -0.09248
    -0.17169
    -0.12329
    -0.16729
    -0.16729
     0.05274
     0.32557
     0.35197
     0.25516
     0.34317
     0.74362
     1.41251
     0.08794
    -0.02647
     0.10554
     0.36518
     0.35197
     0.45759
     0.39598
     0.39598
     0.22876
     0.20676
     0.31237
     0.26836
     0.03953
     0.11874
     0.11434
     0.13635
     0.17595
     0.11874
     0.13195
     0.05274
     0.25516
     0.24636
     0.12314
     0.07034
    -0.02207
    -0.19369
     0.04834
     0.08354
    -0.16289
    -0.12329
    -0.14969
    -0.20690
    -0.35211
    -0.52374
    -0.62055
    -0.64695
    -0.49293
    -0.61615
    -1.03420
    -1.30703
    -1.60627
    -2.64480
    -2.92644
    -3.27848
    -4.02217
    -4.47983
    -4.22460
    -3.59092
    -3.69213
    -4.06178
    -4.11898
    -3.97377
    -3.92096
    -3.91216
    -3.61732
    -3.41930
    -2.71081
    -1.84830
    -0.96819
    -0.41372
    -0.01327
     0.13635
     0.44439
     0.74362
     0.88884
     1.07366
     1.21448
     1.35090
     1.43451
     1.62373
     1.65014
     1.83936
     1.87016
     1.90537
     1.99778
     2.27061
     2.19140
     2.01538
     1.83936
     1.49172
     1.11767
     0.84484
     0.81403
     1.04726
     1.03846
     0.87124
     0.59840
     0.05714
    -0.13649
    -0.18489
    -0.36532
    -0.17169
    -0.18049
    -0.36532
    -0.33451
    -0.14529
    -0.04408
     0.01313
     0.10994
     0.32557
     0.45759
     0.62041
     0.67321
     0.76122
     0.85364
     0.81843
     0.76122
     0.85364
     0.85364
     0.61161
     0.51039
     0.36958
     0.32557
     0.35637
     0.38718
     0.28597
     0.23756
     0.14515
     0.01753
    -0.11448
    -0.03968
     0.02193
    -0.01327
     0.03953
     0.25076
     0.26836
     0.27276
     0.28597
     0.40918
     0.51039
     0.51039
     0.45319
     0.51919
     0.54560
     0.32557
     0.35197
     0.22876
     0.07914
     0.18915
     0.04834
     0.07914
    -0.06608
    -0.13649
    -0.12329
    -0.14969
    -0.09688
    -0.21130
    -0.15409
    -0.25090
    -0.08368
    -0.00447
    -0.13209
    -0.07488
    -0.04848
    -0.00887
    -0.03527
     0.07034
     0.25076
     0.05714
     0.08794
     0.15395
     0.10114
     0.06594
    -0.04848
     0.01753
     0.09674
     0.08354
     0.07474
    -0.04408
    -0.03527
    -0.07928
    -0.22450
     0.00433
     0.02193
    -0.06168
    -0.04408
     0.05714
     0.00873
    -0.15409
    -0.12769
    -0.26410
    -0.93739
    -1.56227
    -2.09473
    -2.12994
    -2.07273
    -2.15194
    -2.36757
    -2.62720
    -2.68000
    -2.98364
    -3.63052
    -4.36542
    -4.55904
    -4.02657
    -3.55131
    -3.09806
    -2.79002
    -1.42585
    -1.02980
    -1.41265
    -1.70748
    -1.23222
    -0.83617
    -0.70416
    -0.42252
    -0.25090
     0.56320
     1.10447
     1.04286
     0.69522
     0.47079
     0.49719
     0.37398
     0.51039
     0.50159
     0.40918
     0.58520
     0.67761
     0.61601
     0.51919
     0.70402
     0.88444
     0.77443
     0.80083
     0.82283
     0.86684
     0.91084
     0.86244
     0.85364
     0.85804
     0.85804
     0.80083
     0.75242
     0.59400
     0.55880
     0.40038
     0.34317
     0.57640
     0.39598
     0.25076
     0.20235
     0.31677
     0.24196
     0.16715
     0.12755
     0.10994
     0.06594
     0.03953
    -0.05288
     0.06154
     0.20676
     0.16275
     0.11874
     0.25956
     0.18035
     0.09674
     0.22876
     0.15835
     0.10554
     0.17595
     0.11874
     0.18915
     0.19355
     0.11434
     0.11434
     0.11434
     0.21116
     0.26836
     0.17155
     0.26836
     0.31677
     0.09234
     0.14515
     0.21116
     0.24196
     0.34757
     0.25956
     0.26396
     0.37838
     0.41358
     0.11874
     0.09674
     0.09674
     0.16715
    -0.03087
     0.06154
     0.03073
    -0.14529
    -0.20690
    -0.06168
    -0.13649
    -0.27730
    -0.33011
    -0.44013
    -0.31251
    -0.29931
    -0.24650
    -0.29051
    -0.38732
    -0.25530
    -0.29051
    -0.32571
    -0.07928
    -0.25090
    -0.21130
    -0.13649
    -0.08368
    -0.13649
    -0.15409
    -0.11889
    -0.01767
     0.00873
     0.08794
     0.02193
     0.08794
     0.18035
     0.20235
     0.18035
     0.34317
     0.38278
     0.30357
     0.52800
     0.60721
     0.73922
     0.77883
     0.56760
    -0.10568
    -0.75256
    -1.20582
    -1.53146
    -1.34664
    -1.08701
    -0.94619
    -0.95499
    -1.10021
    -1.69428
    -1.93191
    -2.06833
    -2.53039
    -3.03205
    -3.02765
    -2.44237
    -1.77789
    -1.52706
    -1.80870
    -2.06393
    -1.49186
    -1.32464
    -1.79989
    -2.45558
    -2.44237
    -2.01112
    -1.30263
    -1.11341
    -0.88458
    -0.66455
    -0.45333
    -0.32131
    -0.17609
    -0.00007
     0.16715
     0.58080
     0.87564
     1.03846
     1.24088
     1.39490
     1.56212
     1.70734
     1.71174
     1.60613
     1.73375
     1.69854
     1.65014
     1.55332
     1.40370
     1.37730
     1.37730
     1.44771
     1.24529
     1.10447
     0.89764
     0.79643
     0.40918
     0.36518
     0.08794
    -0.29051
    -0.19369
    -0.11448
    -0.06608
    -0.15409
    -0.25530
    -0.40052
    -0.31251
    -0.18489
    -0.12329
    -0.09248
     0.11434
     0.22436
     0.29917
     0.68201
     0.80963
     0.74362
     0.80083
     0.89764
     0.96365
     0.90644
     0.87124
     0.83163
     0.84484
     0.78323
     0.83603
     0.62921
     0.57640
     0.54120
     0.55880
     0.56760
     0.67761
     0.49719
     0.33437
     0.40918
     0.29917
     0.30357
     0.20235
     0.18475
     0.14075
     0.19355
     0.16275
     0.10554
     0.00433
     0.03073
    -0.05288
    -0.14529
     0.03953
     0.05274
    -0.13649
     0.00873
    -0.04408
     0.05714
     0.03953
     0.07474
     0.04394
     0.18035
     0.18915
     0.10114
     0.16715
     0.20235
     0.13635
    -0.07488
     0.27716
     0.33437
     0.09234
     0.10114
     0.08794
     0.17155
     0.06594
     0.04834
     0.00433
     0.00873
     0.05274
     0.01753
     0.01753
     0.03513
     0.03513
    -0.06608
     0.10994
     0.15835
     0.07914
     0.01753
     0.11874
     0.22436
     0.34317
     0.69082
     0.76563
     0.70842
     0.70842
     0.65561
     0.62041
     0.57640
     0.43118
    -0.26410
    -1.20142
    -2.03312
    -2.64040
    -3.13326
    -2.84283
    -3.05845
    -3.78454
    -4.44022
    -5.07390
    -5.68118
    -5.58437
    -6.64930
    -6.39847
    -4.87148
    -3.79774
    -3.74934
    -3.82855
    -3.48531
    -2.87363
    -2.46878
    -1.52706
    -1.04740
    -0.33451
     0.01313
     0.53680
     0.69082
     0.54560
     0.28156
    -0.14529
    -0.40932
     0.08794
     0.40038
     0.28597
     0.40478
     0.10114
    -0.14969
    -0.36532
    -0.43572
    -0.33011
    -0.26410
    -0.01767
     0.24196
     0.47519
     0.69522
     0.73482
     0.84043
     1.01206
     1.01646
     1.19248
     1.35530
     1.30249
     1.26729
     1.30249
     1.31569
     1.15727
     1.21448
     0.99885
     0.75242
     0.52359
     0.38718
     0.11874
    -0.11448
    -0.00447
     0.10554
     0.05714
    -0.02647
     0.06154
    -0.14969
    -0.18049
     0.04834
     0.12755
     0.17595
     0.35197
     0.37398
     0.62041
     0.63801
     0.77443
     0.79643
     0.90644
     0.84924
     0.79203
     0.62481
     0.75242
     0.77443
     0.55000
     0.44439
     0.53680
     0.48839
     0.43118
     0.36077
     0.35637
     0.29917
     0.25076
     0.25076
     0.09674
     0.32117
     0.28156
     0.08794
     0.30797
     0.29917
     0.29037
     0.25956
     0.36518
     0.29477
     0.25516
     0.29037
     0.23316
     0.24636
     0.34757
     0.31677
     0.30357
     0.32997
     0.27276
     0.24636
     0.24196
     0.40038
     0.39598
     0.35197
     0.56320
     0.61601
     0.85804
     1.06926
     1.13967
     1.22768
     1.20128
     1.05166
     0.47079
    -0.03087
    -0.18929
    -0.30371
    -0.35651
     0.16715
     0.43998
     0.09674
    -0.50173
    -1.13981
    -1.15741
    -0.91538
    -0.85818
    -0.86698
    -1.02980
    -1.26303
    -1.33784
    -1.40825
    -1.04740
    -0.92419
    -0.98139
    -0.75256
    -0.84938
    -1.04740
    -1.34664
    -1.43465
    -1.45225
    -1.10461
    -0.87138
    -0.57214
    -0.24650
    -0.85378
    -2.17394
    -3.50731
    -3.74494
    -3.16847
    -2.54799
    -1.46985
    -1.32464
    -1.88351
    -2.57879
    -3.48090
    -3.78014
    -3.16847
    -2.91763
    -2.17834
    -1.64148
    -0.96819
     0.01753
     0.47519
     0.59400
     0.77003
     0.86684
     0.99885
     1.24088
     1.32449
     1.41251
     1.66774
     1.85256
     1.91417
     1.68094
     1.40811
     1.40370
     1.54012
     1.38170
     1.20128
     1.32009
     1.24529
     1.23208
     1.09127
     1.25849
     1.25849
     1.13087
     1.28049
     1.35530
     1.05606
     0.94165
     0.83603
     0.83163
     0.76563
     0.72162
     0.73042
     0.68642
     0.62481
     0.40478
     0.33877
     0.48839
     0.44439
     0.39598
     0.37838
     0.41358
     0.25956
     0.25956
     0.15835
     0.23316
     0.25516
     0.20235
     0.15395
     0.13195
     0.13195
     0.09234
    -0.03527
     0.01753
     0.09674
     0.01753
    -0.05288
     0.00433
     0.08354
     0.03513
     0.03513
     0.03513
     0.03953
     0.12755
     0.14515
     0.05274
     0.15835
     0.12755
     0.04834
     0.12314
     0.22436
     0.13195
     0.06594
     0.14955
     0.09674
     0.16715
     0.06154
     0.02193
    -0.01767
     0.10554
     0.15395
    -0.07928
    -0.10128
    -0.00887
    -0.06608
    -0.12329
     0.07474
    -0.00007
    -0.09248
    -0.06168
     0.06594
     0.04834
     0.10114
     0.09234
     0.07914
     0.29477
     0.53680
     0.59840
     0.70842
     0.80523
     0.83603
     0.54560
     0.36958
    -0.04408
    -0.62055
    -0.80537
    -0.67335
    -0.32131
    -0.29051
    -0.59414
    -0.88018
    -1.33784
    -1.46105
    -1.46985
    -1.44345
    -1.25423
    -1.14861
    -0.99899
    -0.73056
    -0.52814
    -0.60735
    -0.71296
    -0.88018
    -1.28503
    -1.66788
    -1.78229
    -1.34224
    -1.08701
    -1.11781
    -1.35104
    -1.54906
    -1.56227
    -1.68108
    -1.57987
    -1.77789
    -2.00232
    -1.65908
    -1.68108
    -1.34664
    -0.74376
    -0.40932
    -0.84498
    -0.85818
    -0.55454
    -0.36972
    -0.09248
    -0.27730
    -0.66895
    -1.41705
    -1.39504
    -1.07380
    -0.63375
    -0.77017
    -1.39504
    -1.24983
    -1.05180
    -0.77457
    -0.40052
    -0.11008
    -0.02647
    -0.16729
     0.06154
    -0.26850
    -0.58974
    -0.36972
     0.00433
     0.28597
     0.92845
     1.15287
     1.01646
     0.65561
     0.49279
     0.40038
     0.26836
     0.14515
     0.02633
     0.10114
     0.19355
     0.24196
     0.19795
     0.27276
     0.21116
     0.26396
     0.25516
     0.51039
     0.37838
     0.30357
     0.38278
     0.43558
     0.38718
     0.36958
     0.25076
     0.32997
     0.44439
     0.53240
     0.39158
     0.24196
     0.23756
     0.28597
     0.16715
     0.42678
     0.24636
     0.12314
     0.18915
     0.18915
     0.16275
     0.21116
     0.14955
     0.10114
     0.13635
     0.12314
     0.10554
     0.04834
     0.13195
     0.04834
    -0.07928
     0.14075
     0.14075
     0.05274
     0.05274
     0.13195
     0.16715
     0.11434
     0.15395
     0.15395
     0.16715
     0.17155
     0.14515
     0.23756
     0.19795
     0.19795
     0.11434
     0.30797
     0.28597
     0.21996
     0.07474
     0.12755
     0.09234
     0.13635
     0.06154
     0.07914
     0.01313
     0.17595
    -0.00447
     0.00433
     0.09234
    -0.06608
    -0.12769
    -0.03087
     0.07914
     0.04834
    -0.02647
     0.10114
     0.18035
     0.27716
     0.26396
     0.29037
     0.35197
     0.29477
     0.11874
    -0.16729
    -0.37852
    -0.63375
    -0.53254
    -0.29491
    -0.00007
    -0.12769
    -0.43572
    -0.66895
    -0.49733
    -0.52374
    -0.40492
    -0.20690
    -0.00887
    -0.03087
     0.06154
    -0.01767
    -0.20250
    -0.22450
    -0.48853
    -0.73056
    -0.33891
    -0.04408
     0.28597
    -0.07488
    -0.22450
    -0.46213
    -0.73056
    -1.12661
    -1.12661
    -1.25863
    -1.32904
    -0.47093
    -0.16289
    -0.23330
    -0.06168
    -0.30371
    -0.25530
    -0.30371
    -0.48413
    -0.51934
    -0.24650
     0.02633
     0.19795
     0.19355
     0.35197
     0.46199
     0.68642
     1.02966
     1.21448
     1.18368
     0.76563
     0.25516
    -0.14529
    -0.18929
    -0.06168
    -0.19810
    -0.64695
    -1.17062
    -1.13541
    -0.84498
    -0.69976
    -1.17502
    -1.44785
    -1.53586
    -1.68548
    -1.50506
    -1.23662
    -0.96819
    -0.84058
    -0.31691
    -0.03968
     0.08794
     0.21116
     0.32997
     0.45319
     0.46199
     0.43558
     0.40918
     0.39598
     0.47959
     0.42678
     0.47519
     0.48399
     0.40038
     0.22436
     0.40038
     0.47959
     0.44879
     0.45319
     0.44879
     0.43558
     0.43558
     0.53240
     0.51039
     0.41798
     0.46639
     0.51039
     0.46199
     0.56320
     0.53240
     0.39158
     0.47959
     0.57640
     0.59840
     0.40038
     0.50599
     0.45319
     0.54120
     0.52359
     0.49719
     0.42238
     0.38278
     0.30357
     0.22436
     0.29917
     0.14515
     0.14075
    -0.03087
     0.10554
     0.04394
    -0.07488
    -0.02207
    -0.00447
    -0.11448
    -0.06608
    -0.14529
    -0.09248
    -0.07928
     0.02633
     0.03073
    -0.00007
     0.11434
     0.05714
    -0.07928
     0.24196
     0.28156
     0.09234
     0.19355
     0.10114
     0.14075
     0.09674
     0.15395
     0.29917
     0.26836
     0.24196
     0.23316
     0.30797
     0.34757
     0.26396
     0.36958
     0.41798
     0.61601
     0.60721
     0.69962
     0.90644
     0.91084
     1.02966
     0.90644
     0.94165
     0.81843
     0.76563
     0.58080
     0.23756
     0.24636
     0.34317
     0.30357
     0.21996
     0.36077
     0.02633
    -0.30371
    -0.22450
    -0.21130
    -0.15409
    -0.35211
    -0.75256
    -0.91098
    -0.82737
    -1.15741
    -1.80430
    -1.91871
    -1.53146
    -0.99899
    -0.89778
    -1.10901
    -1.83070
    -2.26635
    -2.16514
    -1.89231
    -1.26303
    -0.58974
    -0.31251
    -0.18929
     0.02633
     0.24636
    -0.29931
    -0.78777
    -0.20690
     0.52800
     0.88444
     0.99885
     0.59840
    -0.03527
    -0.26850
    -0.44893
    -0.52374
    -0.20690
     0.05274
     0.06154
    -0.16729
    -0.21570
     0.07914
     0.35637
    -0.14969
    -0.59414
    -0.98579
    -1.61067
    -1.57547
    -1.24983
    -0.62935
    -0.24210
    -0.49733
    -0.90218
    -1.13101
    -1.27623
    -1.33784
    -1.23662
    -0.88018
    -0.64255
    -0.15849
     0.19795
     0.32117
     0.48399
     0.88884
     0.85364
     0.87564
     0.86244
     0.95485
     0.88884
     0.84484
     0.79643
     0.78323
     0.85364
     0.80083
     0.66001
     0.59400
     0.65121
     0.43998
     0.35197
     0.57200
     0.49279
     0.34317
     0.40918
     0.45759
     0.21116
     0.18035
     0.17595
     0.08794
     0.15835
     0.17595
     0.09234
     0.04394
    -0.01767
     0.01753
    -0.09688
     0.03513
     0.11874
    -0.07048
    -0.09248
     0.00433
     0.04834
    -0.08808
    -0.03087
     0.10114
     0.11874
     0.13195
    -0.07488
    -0.07928
    -0.03527
     0.00433
    -0.22890
    -0.13209
     0.07034
     0.10994
    -0.13209
    -0.13649
    -0.05728
    -0.07048
    -0.03527
     0.05274
     0.14955
     0.11874
     0.20235
     0.18915
     0.37838
     0.43558
     0.46199
     0.23756
     0.43118
     0.24636
     0.21556
     0.35197
     0.56320
     0.63361
     0.68201
     0.53240
     0.36958
     0.36518
     0.29037
     0.29477
     0.14955
    -0.12329
    -0.20250
    -0.26410
     0.58080
     0.81843
     0.52359
     0.53680
     0.52800
     0.56760
     0.61601
     0.21116
    -0.17609
    -0.43132
    -0.22450
     0.01753
     0.07914
     0.44439
     0.55440
     0.64681
     0.48839
     0.54120
     0.09234
    -0.22890
    -0.22450
    -0.11008
     0.09234
     0.37398
     0.60280
     0.59840
     0.46199
     0.21116
    -0.02647
    -0.11889
     0.00873
    -0.16729
    -0.10128
    -0.15849
    -0.13649
    -0.33891
    -0.50173
    -0.44453
    -0.07048
    -0.17169
    -0.25090
    -0.57654
    -0.68216
    -0.50173
    -0.24650
    -0.44893
    -0.58534
    -0.52814
    -0.44453
    -0.27730
    -0.60735
    -1.17942
    -1.00780
    -0.71296
    -0.29051
    -0.18929
    -0.25530
     0.40478
     0.79643
     1.20128
     1.06926
     0.48399
    -0.02647
    -0.59855
    -0.69096
     0.40038
     1.26289
     0.81403
    -0.00447
    -0.82737
    -1.46985
    -1.32904
    -1.07380
    -1.27623
    -1.26743
    -1.24543
    -1.37744
    -1.59747
    -1.54466
    -1.26743
    -0.95059
    -0.68216
    -0.48853
    -0.45333
    -0.39612
    -0.00447
     0.17595
     0.25076
     0.20235
     0.29477
     0.61161
     0.59400
     0.65121
     0.73042
     0.79203
     0.77443
     0.74362
     0.79203
     0.87124
     0.74362
     0.51039
     0.55880
     0.72162
     0.66001
     0.55000
     0.32117
     0.32557
     0.34317
     0.36958
     0.21116
     0.21116
     0.18035
     0.17595
     0.14955
     0.47519
     0.43118
     0.30797
     0.34317
     0.20235
     0.10554
     0.13635
     0.21996
     0.42678
     0.38278
    -0.03527
    -0.42252
    -0.94179
    -1.05620
    -1.13981
    -0.99459
    -0.60295
    -0.57214
    -0.83617
    -0.97259
    -1.09141
    -0.95939
    -0.91538
    -0.72176
    -0.44893
    -0.19369
    -0.12769
    -0.00887
     0.15835
     0.61601
     0.79203
     0.67321
     0.43118
     0.30797
     0.24636
     0.14515
     0.21116
     0.22436
     0.12755
    -0.21570
    -0.67775
    -0.91538
    -0.88458
    -0.75256
    -0.66015
    -0.42252
    -0.45333
    -0.44453
    -0.68216
    -1.14421
    -1.75589
    -1.74269
    -1.13101
    -0.65135
    -0.63375
    -0.67775
    -0.91098
    -1.04740
    -1.03860
    -0.92859
    -0.93739
    -0.81857
    -0.88458
    -0.95059
    -1.04740
    -0.47093
    -0.33011
    -0.59855
    -0.62055
    -0.62055
    -0.47093
    -0.59855
    -0.77017
    -0.61175
    -0.56334
    -0.49293
    -0.51493
    -0.60295
    -0.70416
    -0.73936
    -0.84938
    -0.51493
    -0.36972
    -0.26850
    -0.21570
    -0.17169
    -0.15849
    -0.04848
    -0.14529
    -0.01767
     0.38278
     0.74802
     0.94165
     0.91084
     0.80083
     0.78323
     0.55000
     0.53680
     0.68642
     0.80523
     0.93725
     1.09127
     1.00325
     0.97245
     1.03846
     0.97245
     0.77443
     0.71722
     0.78763
     0.73042
     0.99005
     0.99885
     1.10447
     1.06486
     1.26729
     1.19248
     0.82723
     0.76122
     0.93725
     0.97245
     0.84924
     0.78763
     0.60280
     0.49719
     0.43558
     0.45319
     0.34317
     0.29477
     0.14955
    -0.06608
     0.06154
    -0.01327
    -0.22450
    -0.28611
    -0.38732
    -0.72616
    -0.30811
     0.22876
     0.23316
    -0.14529
    -0.53694
    -0.93739
    -1.27623
    -1.16182
    -0.64255
    -0.53694
    -0.18929
    -0.17609
    -0.47093
    -0.47973
    -0.27730
    -0.22890
    -0.04408
     0.04834
     0.10554
     0.32117
     0.69962
     0.84924
     1.13527
     1.36850
     1.51812
     1.43451
     1.31569
     1.04726
     0.28597
    -0.48853
    -0.10128
     0.41798
     0.52359
     0.27276
     0.07914
    -0.28611
    -0.49293
    -0.48853
    -0.55014
    -0.45333
    -0.33011
    -0.35651
    -0.32131
     0.19355
     0.44439
     0.43558
     0.62481
     0.61601
     0.79643
     0.79203
     0.70402
     0.73042
     0.43118
     0.31237
     0.08794
     0.14075
     0.27716
     0.20676
     0.02193
    -0.08808
    -0.10128
    -0.30811
    -0.44893
    -0.47973
    -0.57654
    -0.51934
    -0.62495
    -0.86698
    -0.52374
    -0.26410
     0.08794
    -0.00447
    -0.18929
    -0.09248
    -0.19810
    -0.12769
     0.16275
     0.17595
     0.26836
     0.23316
     0.47959
     0.50599
     0.49719
     0.32997
     0.36958
     0.26836
     0.17595
     0.03073
     0.22436
     0.25516
     0.00873
    -0.02647
     0.23756
     0.40038
     0.43558
     0.21116
    -0.01327
     0.38278
     0.77883
     0.84484
     0.66881
    -0.10128
    -0.08368
     0.53240
     0.64241
     0.73482
     0.63801
     0.10994
     0.32557
     0.48399
     0.35197
     0.31677
     0.32557
     0.29917
     0.23756
     0.26396
     0.22436
     0.31677
     0.38718
     0.37398
     0.51479
     0.41798
     0.32557
     0.24636
     0.38278
     0.54560
     0.43118
     0.34757
     0.39598
     0.26396
     0.09234
     0.01753
    -0.00887
     0.11434
     0.02193
     0.06154
    -0.27730
    -0.50173
    -0.32131
    -0.32131
    -0.38732
    -0.37852
    -0.57214
    -0.51053
    -0.22010
    -0.22890
    -0.10128
    -0.02647
    -0.19369
     0.07474
     0.30797
    -0.19369
    -0.43132
    -0.28171
    -0.16729
     0.03953
     0.09674
     0.28156
     0.16275
    -0.12329
    -0.00887
    -0.14969
    -0.15849
    -0.05288
     0.08794
     0.20676
     0.30797
     0.36077
     0.51479
     0.60280
     0.78763
     0.79203
     0.67321
     0.80963
     0.84043
     0.74362
     0.76122
     0.78763
     0.64681
     0.68201
     0.72162
     0.72162
     0.84924
     0.77883
     0.67761
     0.59400
     0.69962
     0.65121
     0.43118
     0.53680
     0.50159
     0.40918
     0.38718
     0.43558
     0.52359
     0.36518
     0.20676
     0.28156
     0.45759
     0.20676
     0.03953
    -0.21130
    -0.27730
    -0.08368
    -0.16729
    -0.07488
     0.17595
    -0.12769
    -0.23770
    -0.41372
    -0.56334
    -0.71296
    -1.02100
    -1.21462
    -0.83617
    -0.74376
    -1.11341
    -1.17942
    -1.11781
    -1.48306
    -1.66788
    -2.05073
    -1.96272
    -1.68988
    -1.83510
    -1.99352
    -2.03312
    -1.62827
    -1.57547
    -1.78229
    -1.79549
    -1.67668
    -1.07380
    -0.69976
    -0.53254
    -0.40052
    -0.22010
    -0.23770
    -0.16289
    -0.01767
     0.08354
     0.31677
     0.51479
     0.56760
     0.55880
     0.67321
     0.60280
     0.45319
     0.40478
     0.29477
     0.04394
     0.19355
     0.22876
     0.03073
     0.21996
     0.24636
     0.12314
     0.07034
     0.24636
     0.25516
     0.33437
     0.37398
     0.24196
     0.40038
     0.36958
     0.40478
     0.29037
     0.36518
     0.55440
     0.49719
     0.85804
     0.97245
     0.87124
     0.43118
     0.30357
    -0.10568
    -0.22010
    -0.11889
    -0.07048
     0.24636
     0.21116
    -0.13209
    -0.31251
    -0.29931
    -0.40052
    -0.32131
    -0.33451
     0.03513
     0.03073
    -0.04408
    -0.11889
    -0.02207
     0.27276
     0.50159
     0.49719
     0.58080
     0.62041
     0.82723
     0.77003
     0.80963
     0.83163
     0.72162
     0.69522
     0.90644
     0.95485
     0.91084
     0.90644
     0.95485
     0.97245
     0.99885
     0.98565
     0.99005
     0.96805
     1.00325
     0.98565
     0.94165
     0.88444
     0.97685
     0.74362
     0.87124
     1.05606
     0.88004
     0.72602
     0.74802
     0.70402
     0.71282
     0.58080
     0.56320
     0.61161
     0.44879
     0.45759
     0.47079
     0.43998
     0.34757
     0.14955
     0.05274
     0.35197
     0.29917
     0.16715
     0.32997
     0.40478
     0.30797
     0.23756
     0.25076
     0.32117
     0.32117
     0.51479
     0.51479
     0.55440
     0.39158
     0.38278
     0.07914
     0.33437
     0.27716
     0.11434
     0.21116
     0.30357
     0.37398
     0.32557
     0.31677
     0.29477
     0.19355
     0.21556
     0.29477
     0.20676
     0.24196
     0.27276
     0.05274
     0.00873
     0.13195
    -0.08808
    -0.25530
    -0.41812
    -0.97259
    -1.92751
    -2.65360
    -3.51611
    -3.43690
    -2.83842
    -2.28836
    -2.27515
    -3.26088
    -4.18059
    -4.69106
    -4.19379
    -3.12446
    -2.73281
    -2.68441
    -2.14314
    -1.72949
    -1.32464
    -0.90218
    -0.54574
    -0.33451
    -0.02207
     0.24196
     0.41798
     0.65561
     0.87564
     1.03846
     0.83163
     0.98565
     0.89764
     0.62041
     0.66881
     0.62041
     0.48399
     0.16715
     0.32117
     0.44439
     0.36958
     0.36958
     0.14955
     0.19355
     0.23756
     0.05714
     0.13195
     0.41798
     0.73922
     0.65561
     0.55000
     0.67321
     0.91084
     1.02966
     1.19248
     1.33330
     1.38170
     1.51372
     1.44331
     1.45651
     1.53132
     1.65454
     1.53132
     1.49172
     1.65454
     1.45211
     1.39050
     1.27169
     1.35970
     1.32890
     1.09127
     1.10007
     1.09567
     1.20128
     1.15727
     1.12647
     1.02526
     0.97685
     0.97245
     1.01646
     1.22768
     1.19248
     0.87124
     0.82283
     0.91084
     0.85804
     0.84484
     0.77003
     0.79643
     0.70842
     0.77443
     0.67321
     0.85364
     0.69082
     0.67321
     0.54120
     0.67321
     0.77443
     0.62041
     0.58960
     0.53240
     0.51479
     0.49719
     0.44439
     0.44439
     0.37398
     0.34317
     0.18915
    -0.00447
     0.03953
    -0.00887
    -0.31251
    -0.14969
    -0.16289
    -0.19369
    -0.15409
    -0.17169
    -0.27730
    -0.36532
    -0.29931
    -0.40932
    -0.21130
    -0.11008
    -0.25970
    -0.21570
    -0.33891
    -0.36092
    -0.44893
    -0.57654
    -0.43572
    -0.53694
    -0.51934
    -0.45773
    -0.70856
    -0.74376
    -0.78777
    -0.89778
    -0.90218
    -0.66895
    -0.68216
    -0.68216
    -0.73496
    -0.79657
    -0.67335
    -0.66455
    -0.67335
    -0.83177
    -1.21022
    -1.32464
    -1.54026
    -1.85270
    -2.58319
    -2.59199
    -1.69868
    -1.76909
    -2.16514
    -2.83842
    -3.37969
    -3.55131
    -3.78894
    -4.07058
    -3.72734
    -3.31808
    -3.12446
    -3.18167
    -3.51171
    -3.40610
    -3.87255
    -3.83735
    -3.26088
    -2.40717
    -2.16074
    -1.67228
    -1.61507
    -1.43905
    -1.35984
    -1.18382
    -0.69976
    -0.20690
     0.10554
     0.45319
     0.73482
     0.88884
     1.08246
     1.24969
     1.42131
     1.46531
     1.64133
     1.72935
     1.68534
     1.56212
     1.57533
     1.43891
     1.42571
     1.58853
     1.56212
     1.55332
     1.48291
     1.36850
     1.21448
     1.18368
     1.13967
     1.15287
     0.93285
     0.95925
     0.88004
     0.77443
     0.78763
     0.72602
     0.73482
     0.92404
     0.86244
     0.70402
     0.76122
     0.79203
     0.69082
     0.77003
     0.71282
     0.73482
     0.86684
     0.94165
     0.84043
     0.73922
     0.76122
     0.73922
     0.61601
     0.76563
     0.78763
     0.65561
     0.63361
     0.70842
     0.70842
     0.69522
     0.62921
     0.55880
     0.63361
     0.73922
     0.69522
     0.73482
     0.79203
     0.85804
     0.80523
     0.94605
     1.17928
     1.21008
     1.28049
     1.24969
     1.22768
     1.22768
     1.29809
     1.46971
     1.56653
     1.50932
     1.50932
     1.49172
     1.61493
     1.57533
     1.41251
     1.18808
     1.36850
     1.24969
     1.45651
     1.50492
     1.52252
     1.40370
     1.28489
     1.42571
     1.45211
     1.55772
     1.43451
     1.33770
     0.83603
     0.63361
     0.39598
    -0.36092
    -0.49293
    -0.93739
    -1.43465
    -0.81857
    -1.09581
    -2.11673
    -2.56119
    -2.71961
    -2.94404
    -3.07605
    -2.79882
    -2.61840
    -2.23115
    -2.15194
    -2.13434
    -1.90111
    -1.35984
    -0.94179
    -0.99459
    -0.68216
    -0.43572
    -0.29491
    -0.30371
    -0.61175
    -0.48853
    -0.69976
    -0.73936
    -0.28611
    -0.51053
    -0.66015
    -1.18382
    -1.91871
    -2.31036
    -2.20034
    -1.61507
    -1.57987
    -1.72509
    -1.63267
    -1.23222
    -1.25863
    -1.17502
    -0.88018
    -0.79657
    -0.47973
    -0.27730
     0.14955
     0.46199
     0.47959
     0.70402
     1.06926
     1.11767
     1.07806
     1.13527
     1.15727
     1.14407
     1.05606
     1.06046
     1.07366
     1.23648
     1.30249
     1.25409
     1.38170
     1.37290
     1.17928
     1.08687
     1.32449
     1.35090
     1.24088
     1.34210
     1.35090
     1.19248
     1.07366
     0.95925
     0.96805
     0.99445
     0.90204
     0.72602
     0.52800
     0.49279
     0.47079
     0.41798
     0.55000
     0.59840
     0.46639
     0.46639
     0.47079
     0.53680
     0.47959
     0.36958
     0.45759
     0.56320
     0.55000
     0.55880
     0.44439
     0.55440
     0.51039
     0.46199
     0.52359
     0.55880
     0.54560
     0.36077
     0.46639
     0.44879
     0.44439
     0.38278
     0.45319
     0.36958
     0.38718
     0.48399
     0.42238
     0.36958
     0.32557
     0.32997
     0.12755
     0.35637
     0.40478
     0.19795
     0.24196
     0.27716
     0.30797
     0.26836
     0.32117
     0.24636
     0.29917
     0.37398
     0.35637
     0.43998
     0.38718
     0.41358
     0.28597
     0.63801
     0.70842
     0.66881
     0.75242
     0.77003
     0.86244
     0.97245
     0.92845
     0.90644
     1.20568
     1.27609
     1.37290
     1.47851
     1.65454
     1.71174
     1.21888
     0.58080
    -0.03527
    -1.19262
    -2.30596
    -2.91323
    -3.42810
    -3.31368
    -3.38409
    -3.57332
    -3.95616
    -4.96829
    -6.43367
    -6.79452
    -6.94414
    -5.98482
    -5.17512
    -5.09591
    -4.75706
    -4.89788
    -4.94189
    -4.14979
    -2.70201
    -1.79989
    -1.81750
    -1.73829
    -1.68988
    -1.40385
    -1.16622
    -0.84498
    -0.72176
    -0.20690
    -0.08808
     0.02193
     0.48839
     0.47959
     0.45319
     0.73482
     0.71282
     0.77003
     0.75682
     0.86244
     0.91524
     1.06046
     1.13527
     1.13967
     1.21448
     1.04726
     0.99885
     0.99885
     1.22328
     1.41691
     1.39050
     1.38170
     1.48732
     1.54892
     1.68094
     1.68534
     1.74255
     1.72054
     1.91857
     1.85696
     1.86136
     1.80415
     1.79535
     1.67654
     1.58413
     1.70294
     1.55332
     1.41691
     1.28049
     1.16167
     1.02086
     0.88444
     0.80523
     0.71722
     0.80963
     0.70402
     0.55880
     0.56320
     0.58960
     0.47959
     0.47959
     0.65121
     0.58960
     0.48839
     0.66441
     0.55880
     0.64681
     0.57640
     0.61601
     0.71722
     0.73482
     0.83163
     0.77443
     0.71722
     0.84924
     0.80523
     0.71722
     1.04286
     0.98125
     0.88004
     0.89324
     0.97245
     1.02526
     1.04286
     1.05166
     1.06046
     1.15727
     1.23208
     1.19688
     1.19688
     1.22328
     1.32890
     1.23648
     1.40370
     1.50492
     1.28489
     1.10887
     1.08687
     0.96365
     0.92845
     0.64241
     0.45759
     0.36518
     0.02193
     0.16715
    -0.04408
    -0.33011
    -0.70856
    -1.02540
    -1.03860
    -0.93299
    -1.18382
    -1.31143
    -1.17942
    -1.27623
    -1.22342
    -1.20142
    -1.15301
    -0.87138
    -0.66455
    -0.57654
    -0.37852
    -0.13649
    -0.00447
     0.16715
     0.15395
     0.61601
     1.03846
     1.02086
     0.82283
     0.75242
     0.69082
     0.38718
    -0.14969
    -0.21570
    -0.29931
    -1.09581
    -1.78229
    -2.27955
    -2.68881
    -2.95284
    -3.06285
    -3.70093
    -4.11018
    -4.71306
    -4.65145
    -4.82747
    -4.66025
    -4.42702
    -3.44570
    -2.83402
    -2.31036
    -1.94951
    -1.65908
    -1.32024
    -0.83177
    -0.29491
     0.32117
     0.97685
     1.43891
     1.64574
     1.73815
     1.77335
     1.63693
     1.76895
     1.68534
     1.65894
     1.35970
     1.23648
     1.06046
     0.97685
     1.12647
     0.98125
     0.69082
     0.77003
     0.97245
     0.94165
     0.62481
     0.65561
     0.66881
     0.69962
     0.72162
     0.75242
     0.64681
     0.73042
     0.70842
     0.62481
     0.62921
     0.62481
     0.48399
     0.36077
     0.51039
     0.42678
     0.28597
     0.43118
     0.31677
     0.22436
     0.35637
     0.34317
     0.29477
     0.29917
     0.28156
     0.18475
     0.32997
     0.33437
     0.43558
     0.36958
     0.66001
     0.90204
     0.86684
     0.99885
     0.90644
     0.90204
     0.80523
     0.94605
     1.01206
     1.10007
     1.16608
     1.13967
     1.03846
     0.99885
     1.06926
     0.94605
     0.93285
     0.93285
     0.79643
     0.63801
     0.59400
     0.65121
     0.61601
     0.65561
     0.50159
     0.59400
     0.62921
     0.61601
     0.54560
     0.51919
     0.44439
     0.40918
     0.38278
     0.54560
     0.46639
     0.42678
     0.44879
     0.54120
     0.60280
     0.50159
     0.55440
     0.48399
     0.53680
     0.66001
     0.56320
     0.68201
     0.64241
     0.54560
     0.47519
     0.73922
     0.70842
     0.54560
     0.45759
     0.39158
     0.26396
     0.24636
    -0.00447
     0.03953
    -0.04408
    -0.12769
    -0.44453
    -0.62055
    -0.69096
    -0.69536
    -1.01660
    -0.92419
    -0.88018
    -1.08701
    -1.22342
    -1.32024
    -1.39064
    -1.55786
    -1.56227
    -1.48306
    -1.30263
    -1.50946
    -1.77789
    -2.44678
    -2.26635
    -2.00672
    -1.59747
    -1.51826
    -1.68108
    -2.07713
    -1.95831
    -1.26743
    -0.66015
    -0.48413
    -0.58094
    -0.81417
    -0.84058
    -1.22782
    -1.71188
    -1.53586
    -0.58094
    -0.17609
     0.04834
    -0.09248
    -0.86258
    -1.52266
    -1.46545
    -1.14421
    -1.11781
    -0.86698
    -0.51934
    -0.19369
     0.00433
    -0.07928
    -0.10128
     0.04834
     0.18475
     0.23316
     0.50599
     0.44439
     0.55440
     0.55880
     0.41358
     0.44439
     0.35197
     0.30797
     0.38278
     0.20235
     0.35637
     0.35197
     0.41358
     0.43558
     0.51919
     0.57200
     0.65121
     0.46639
     0.62041
     0.73482
     0.62481
     0.67761
     0.54560
     0.54560
     0.51479
     0.53680
     0.50159
     0.54120
     0.44439
     0.43558
     0.29477
     0.37838
     0.40918
     0.40038
     0.36518
     0.70842
     0.52800
     0.56760
     0.65561
     0.60280
     0.63801
     0.54120
     0.68201
     0.84924
     0.88884
     0.91524
     0.77443
     0.69962
     0.72602
     0.65121
     0.66001
     0.84484
     0.77883
     0.70842
     0.68642
     0.71282
     0.71282
     0.74802
     0.69522
     0.92404
     0.99445
     1.00766
     0.82723
     0.90204
     0.96365
     0.83163
     0.86684
     1.06486
     1.06926
     0.93285
     0.85364
     0.77003
     0.79643
     0.72602
     0.65121
     0.65121
     0.49719
     0.57200
     0.52800
     0.46639
     0.33877
     0.30797
     0.20676
     0.32997
     0.52800
     0.37398
     0.25956
     0.26836
     0.35637
     0.33877
     0.30797
     0.28156
     0.22436
     0.12314
    -0.13649
    -0.50613
    -0.55894
    -0.55454
    -0.45773
    -0.40932
    -0.33011
    -0.40932
    -0.56334
    -0.61175
    -0.89778
    -0.92419
    -0.91098
    -0.99899
    -0.61175
    -0.54574
    -0.67775
    -0.55894
    -0.72616
    -0.35651
    -0.05728
    -0.16729
    -0.06168
     0.10554
     0.16715
     0.11434
     0.09234
    -0.83617
    -2.21795
    -3.06285
    -2.86923
    -1.88351
    -0.96819
    -1.30703
    -1.76029
    -2.16074
    -2.45558
    -2.77242
    -2.78562
    -2.72841
    -2.58319
    -2.05513
    -1.68548
    -1.42585
    -0.73936
    -0.42692
    -0.24650
    -0.14089
    -0.00887
     0.10554
     0.11874
     0.12755
     0.23756
     0.05274
     0.20235
     0.34757
     0.21996
     0.18475
     0.31237
     0.29917
     0.31677
     0.26396
     0.22876
     0.33437
     0.30357
     0.32997
     0.29917
     0.38278
     0.32557
     0.28156
     0.25956
     0.46639
     0.54120
     0.48839
     0.54120
     0.59840
     0.60721
     0.62481
     0.55440
     0.65561
     0.63361
     0.63361
     0.56320
     0.53680
     0.54120
     0.52359
     0.35197
     0.56760
     0.51039
     0.39598
     0.48399
     0.45759
     0.38278
     0.33877
     0.38718
     0.43118
     0.36958
     0.39598
     0.41798
     0.25956
     0.34757
     0.37838
     0.29037
     0.36958
     0.40918
     0.39158
     0.42238
     0.47079
     0.52359
     0.61161
     0.52359
     0.61161
     0.70402
     0.79643
     0.96365
     0.86684
     0.96805
     0.88884
     0.89324
     0.90204
     1.17928
     1.06926
     0.89764
     1.02966
     1.02966
     1.00325
     0.92845
     0.81843
     0.76122
     0.75682
     0.86244
     0.70402
     0.66881
     0.52359
     0.49719
     0.39598
     0.60280
     0.44439
     0.29917
     0.24196
     0.12755
     0.16715
     0.10114
    -0.07048
    -0.11448
    -0.11448
     0.02633
    -0.08368
    -0.12329
    -0.28611
    -0.03087
    -0.03968
     0.05714
    -0.10128
    -0.49293
    -1.06940
    -1.44785
    -1.63707
    -1.33784
    -0.91538
    -0.95059
    -1.13981
    -1.15741
    -1.23222
    -1.44345
    -1.45225
    -1.20582
    -1.23662
    -1.24543
    -1.18382
    -1.53146
    -1.40825
    -0.83177
    -0.38292
     0.14075
     0.36958
     0.03513
    -0.46653
    -0.69536
    -0.28611
     0.15395
    -0.02207
     0.09234
     0.05274
     0.05714
     0.27276
    -0.20690
    -0.51493
    -0.73936
    -0.64695
    -0.68656
    -0.72616
    -0.84058
    -1.07820
    -1.08701
    -1.26303
    -1.55346
    -1.42585
    -1.40385
    -1.35544
    -1.30263
    -0.98139
    -0.95499
    -0.80977
    -0.51493
    -0.40932
    -0.18929
     0.00433
    -0.05288
    -0.02647
     0.03513
     0.10994
     0.10994
     0.13635
     0.14515
     0.15395
     0.10554
     0.36958
     0.50599
     0.37838
     0.34317
     0.33877
     0.21996
     0.39158
     0.43118
     0.53240
     0.44879
     0.58080
     0.59840
     0.70842
     0.74802
     0.77883
     0.58960
     0.73482
     0.85804
     0.84924
     0.85364
     0.96365
     0.97245
     0.96805
     1.00766
     1.00325
     1.02966
     1.06926
     1.12207
     1.08687
     1.18368
     1.30689
     1.27169
     1.20568
     1.38610
     1.39930
     1.28489
     1.42571
     1.38170
     1.41251
     1.31569
     1.32890
     1.44331
     1.55772
     1.47851
     1.59293
     1.43011
     1.46091
     1.48732
     1.33330
     1.52692
     1.60173
     1.37730
     1.50052
     1.43011
     1.42571
     1.38610
     1.34210
     1.37730
     1.36410
     1.39930
     1.29369
     1.24969
     1.32009
     1.35090
     1.31129
     1.54012
     1.55772
     1.10447
     0.51919
    -0.70416
    -1.78229
    -2.42917
    -2.51278
    -1.85270
    -0.83617
    -0.99019
    -1.50066
    -1.98032
    -2.40717
    -2.92644
    -3.11566
    -3.09366
    -2.27955
    -1.67228
    -1.44785
    -0.83177
    -0.37412
    -0.19369
    -0.26850
    -0.44453
    -0.75696
    -0.57654
    -0.25530
    -0.18049
     0.08354
     0.08794
    -0.00447
    -0.76577
    -0.64255
    -0.41812
    -0.71296
    -0.55894
    -0.24650
     0.02193
     0.06154
     0.13635
     0.20676
     0.11874
     0.03953
    -0.03968
    -0.20690
    -0.11008
    -0.12769
    -0.42692
    -0.23770
    -0.28171
    -0.41812
    -0.35651
    -0.47093
    -0.51493
    -0.75696
    -0.97699
    -0.98579
    -0.98139
    -0.87578
    -0.74816
    -0.66015
    -0.63375
    -0.49733
    -0.45333
    -0.36972
    -0.21130
    -0.22890
    -0.14529
     0.04834
     0.06594
     0.16715
     0.16715
     0.20676
     0.32997
     0.37398
     0.25956
     0.23756
     0.20235
     0.24196
     0.20676
     0.11874
     0.54120
     0.43118
     0.41358
     0.50159
     0.41798
     0.41798
     0.44879
     0.52359
     0.52359
     0.56760
     0.71282
     0.60280
     0.66441
     0.69082
