# Supplementary material for: Software algorithm and hardware design for real-time implementation of new spectral estimator
Source: Biomed Eng Online. 2014 May 9;13:61. doi: 10.1186/1475-925X-13-61 (PMC4057578; doi:10.1186/1475-925X-13-61)
Supplement: Additional file 2 — txtfiles.zip. [file 1475-925X-13-61-S2.zip › FILE194.TXT]

     0.58596
     0.59835
     0.27618
    -0.59119
     0.38770
     0.62313
     0.85856
     1.49051
     0.75943
     0.63552
     0.48683
     0.73465
     0.49922
     0.78421
     1.34181
     1.91180
     1.94897
     2.28353
     0.54878
    -1.28509
    -0.64076
    -2.21442
    -4.13504
    -3.37918
    -2.41268
    -2.22681
     0.22662
     1.20551
    -0.39294
    -1.86747
    -2.21442
    -2.11529
    -1.14879
    -0.07077
     1.01965
     2.06049
     2.69244
     2.61809
     2.24636
     2.44462
     2.77918
     2.48179
     2.24636
     1.42855
     0.92052
     0.74704
     0.36292
     0.46205
     0.40009
     0.52400
     0.35053
     0.40009
     0.32575
     0.25140
    -0.08316
     0.48683
     1.39138
     1.49051
     1.45333
     1.52768
     1.34181
     1.46572
     1.39138
     1.44094
     1.47811
     1.88702
     1.84985
     2.14723
     1.94897
     1.76311
     1.56485
     1.47811
     1.97376
     1.75072
     1.46572
     1.34181
     1.56485
     1.14356
     1.13116
     1.01965
     1.21790
     0.87095
     1.19312
     1.00725
     1.06921
     0.79661
     0.51161
     0.11510
     0.75943
     0.82139
     0.40009
     0.18944
     0.41248
     0.84617
     0.93291
     0.80900
     0.63552
     0.43727
     0.33814
     0.58596
     0.49922
     0.66030
     0.66030
     0.20184
     0.54878
     0.87095
     0.79661
     0.32575
     0.04075
     0.01597
     0.00358
    -0.16990
     0.10271
     0.05314
     0.13988
     0.15227
     0.26379
     0.26379
     0.16466
    -0.38054
     0.12749
     0.27618
     0.32575
     0.09032
     0.18944
     0.25140
     0.16466
     0.43727
     0.28857
     0.23901
     0.30096
     0.26379
     0.10271
     0.30096
     0.22662
    -0.55402
    -0.72749
     0.02836
     0.40009
    -0.25663
    -0.23185
     0.15227
    -0.07077
    -0.18229
    -0.08316
     0.09032
    -0.34337
    -0.91336
    -0.07077
     0.48683
     0.95769
     0.98247
     0.75943
     1.32942
     1.49051
     1.20551
    -0.10794
    -1.13640
    -1.49574
    -3.55266
    -4.59351
    -3.05701
    -3.09419
    -4.17221
    -3.93678
    -3.41636
    -3.28005
    -2.59855
    -1.96660
    -2.89593
    -3.92439
    -3.60222
    -2.17725
    -0.30620
     0.35053
     1.30464
     1.98615
     2.35788
     2.17201
     1.96137
     1.58963
     1.27986
     0.89573
     0.77182
     0.05314
    -0.04599
     0.17705
    -0.07077
    -0.34337
    -0.13272
    -0.08316
     0.13988
    -0.38054
    -0.21946
    -0.23185
    -0.35576
    -0.13272
    -0.30620
    -0.35576
    -0.40533
    -0.71510
    -0.91336
    -0.21946
    -0.54163
    -0.96292
    -0.90097
    -1.29748
    -0.96292
    -1.29748
    -0.88858
    -0.83901
    -0.82662
    -0.62837
    -0.91336
    -0.76467
    -0.66554
    -0.54163
    -0.97532
    -0.55402
    -0.33098
    -0.41772
    -0.41772
    -0.07077
    -0.51685
    -0.26903
    -0.61598
    -0.45489
    -0.13272
    -0.14511
    -0.28142
    -0.57880
    -0.30620
    -0.04599
    -0.77706
    -0.35576
     0.00358
    -0.40533
    -0.54163
    -0.21946
    -0.56641
    -0.65315
    -0.57880
    -0.00881
     0.51161
     0.07792
    -0.19468
    -0.51685
    -0.24424
     0.06553
     0.30096
     0.25140
     1.00725
     0.25140
     0.05314
     0.36292
     0.33814
     0.36292
     0.07792
     0.26379
     0.16466
     0.23901
     0.10271
    -0.38054
    -0.44250
    -0.76467
    -0.54163
    -0.72749
    -0.40533
    -0.60358
    -1.44618
    -1.11162
    -0.71510
    -0.45489
    -0.72749
    -0.55402
    -0.61598
    -0.14511
    -0.19468
    -0.10794
    -0.30620
    -0.65315
    -0.46728
    -0.86380
    -0.05838
     0.00358
    -0.28142
    -0.21946
    -0.12033
    -0.43011
    -0.41772
    -0.10794
     0.25140
     0.63552
     0.64791
     0.25140
     0.42487
     0.31335
     0.66030
     0.82139
     1.45333
     1.93658
     1.42855
     1.87463
     1.84985
     2.24636
     2.06049
     2.37027
     2.30832
     2.38266
     2.89070
     1.66398
     0.41248
    -0.03360
    -2.37551
    -4.03591
    -3.34201
    -3.32962
    -4.54394
    -3.01984
    -2.46224
    -2.37551
    -0.60358
    -2.90832
    -4.40764
    -4.56872
    -3.68896
    -2.26399
    -0.78945
     0.47444
     1.27986
     1.82506
     1.91180
     2.49418
     2.22158
     1.15595
     0.74704
     0.43727
     0.01597
     0.04075
    -0.39294
    -0.83901
    -1.02488
    -1.00010
    -1.30987
    -1.63204
    -1.69400
    -1.61965
    -2.07812
    -1.52052
    -1.53291
    -2.11529
    -1.83030
    -1.71878
    -1.44618
    -1.44618
    -1.73117
    -1.60726
    -1.53291
    -1.00010
    -1.32227
    -1.78074
    -1.45857
    -1.59487
    -1.83030
    -1.33466
    -1.07444
    -1.59487
    -1.95421
    -1.96660
    -2.06573
    -2.31355
    -2.43746
    -2.79680
    -2.85876
    -2.68528
    -2.64811
    -2.75963
    -2.73485
    -2.75963
    -2.66050
    -2.84637
    -2.09051
    -1.94182
    -1.95421
    -1.75595
    -1.61965
    -0.87619
    -1.07444
    -0.95053
    -0.44250
    -0.21946
     0.20184
     0.30096
     0.32575
     0.53639
     0.27618
     0.22662
     0.89573
     0.97008
     0.49922
     0.61074
     0.54878
     0.69748
     0.43727
     0.35053
     0.46205
     0.52400
     0.64791
     0.52400
     0.28857
     0.20184
     0.05314
    -0.15751
     0.41248
     0.38770
     0.43727
     0.40009
    -0.15751
     0.09032
     0.11510
     0.22662
    -0.14511
     0.36292
     0.44966
     0.58596
     0.41248
     0.16466
     0.16466
     0.13988
     0.36292
     0.73465
     0.41248
    -0.21946
     0.06553
     0.23901
     0.98247
     1.01965
     0.85856
    -0.90097
    -0.85141
     0.09032
     0.51161
     0.46205
     0.31335
    -0.20707
    -0.46728
     0.56118
     0.53639
    -0.07077
    -0.19468
     0.30096
     0.02836
     0.16466
    -0.20707
     0.40009
     0.62313
     1.03204
     0.94530
     1.68876
     1.77550
     1.89941
     1.62681
     2.35788
     1.70115
     0.63552
     0.37531
    -2.16486
    -3.52787
    -2.37551
    -2.85876
    -3.15614
    -1.90465
    -1.47096
    -1.44618
    -1.35944
    -2.28877
    -3.51548
    -3.80048
    -2.85876
    -1.29748
    -0.41772
     0.52400
     1.42855
     2.01093
     2.41984
     2.60570
     2.20919
     2.14723
     1.96137
     1.82506
     1.73833
     1.37899
     0.75943
    -0.21946
    -0.24424
     0.58596
     0.49922
     0.25140
     0.37531
    -0.23185
    -0.24424
    -0.18229
    -0.26903
    -0.34337
    -0.33098
    -0.24424
    -0.02120
    -0.14511
     0.05314
    -0.13272
    -0.38054
     0.53639
     0.37531
     0.12749
     0.25140
     0.15227
     0.15227
     0.33814
     0.15227
     0.16466
     0.04075
     0.05314
     0.18944
     0.11510
     0.15227
     0.02836
    -0.52924
    -0.03360
     0.18944
    -0.39294
    -0.39294
    -0.21946
    -0.47967
    -0.19468
    -0.28142
    -0.23185
    -0.12033
    -0.08316
    -0.26903
    -0.43011
    -0.44250
    -0.15751
    -0.43011
    -0.08316
     0.13988
     0.26379
     0.09032
    -0.04599
    -0.03360
    -0.09555
    -0.25663
    -0.15751
    -0.09555
    -0.00881
     0.25140
     0.28857
    -0.04599
    -0.03360
    -0.12033
    -0.44250
     0.43727
     0.26379
    -0.03360
    -0.03360
     0.09032
     0.17705
     0.23901
     0.15227
     0.36292
     0.16466
     0.58596
     0.28857
     0.42487
     0.42487
     0.47444
    -0.08316
     0.51161
     0.41248
     0.26379
    -0.02120
     0.04075
     0.32575
     0.32575
     0.40009
     0.33814
     0.01597
    -0.12033
    -0.43011
     0.05314
    -0.16990
     0.04075
    -0.52924
    -0.18229
     0.15227
    -0.25663
    -0.35576
    -0.35576
    -0.72749
    -0.57880
    -0.78945
    -0.71510
    -0.50446
    -0.49206
    -0.38054
    -0.57880
    -0.64076
    -0.34337
    -0.52924
    -0.65315
    -0.16990
    -0.45489
    -0.49206
    -0.26903
    -0.33098
     0.11510
     0.27618
     0.42487
     1.19312
     1.37899
     0.30096
    -0.39294
    -1.04966
    -3.63939
    -4.39525
    -3.55266
    -3.70135
    -3.30484
    -1.92943
    -2.32594
    -2.58615
    -1.97899
    -3.00745
    -3.88722
    -3.67657
    -2.93310
    -1.79313
    -1.02488
    -0.13272
     0.20184
     0.77182
     0.78421
     1.39138
     1.25508
     0.56118
     0.32575
     0.20184
    -0.19468
    -0.18229
    -0.45489
    -0.70271
    -0.86380
    -1.13640
    -1.58248
    -1.78074
    -1.76834
    -1.43379
    -1.81791
    -1.80552
    -1.79313
    -2.31355
    -2.31355
    -2.12768
    -2.40029
    -2.41268
    -2.21442
    -2.15247
    -1.85508
    -1.92943
    -1.86747
    -1.64443
    -1.66922
    -1.26031
    -1.30987
    -1.08684
    -0.81423
    -0.62837
    -0.73989
    -0.38054
    -0.45489
    -0.36815
    -0.39294
    -0.20707
    -0.04599
    -0.00881
     0.25140
    -0.23185
     0.11510
     0.30096
     0.16466
    -0.19468
     0.63552
     0.11510
    -0.04599
     0.09032
     0.21423
     0.01597
    -0.08316
     0.06553
     0.12749
     0.16466
     0.44966
     0.20184
     0.06553
     0.10271
     0.18944
    -0.08316
     0.63552
     0.41248
     0.42487
     0.36292
     0.73465
     0.61074
     0.51161
     0.87095
     0.61074
     0.89573
     0.94530
     0.77182
     0.73465
     0.83378
     0.74704
     0.31335
     0.78421
     1.08160
     0.99486
     0.79661
     0.69748
     0.48683
     0.28857
     0.21423
     0.05314
     0.38770
     0.33814
     0.01597
    -0.33098
    -0.25663
    -0.15751
    -0.49206
    -0.70271
    -0.08316
    -0.25663
    -0.57880
    -0.28142
    -0.25663
     0.00358
    -0.35576
    -0.33098
    -0.18229
    -0.36815
    -0.26903
    -0.23185
     0.09032
     0.20184
    -0.04599
    -0.19468
     0.54878
     0.28857
    -0.08316
     0.27618
     0.48683
     0.63552
     1.51529
     1.31703
     1.55246
     1.72594
     2.02332
     1.73833
     1.42855
     1.78789
     0.61074
    -0.60358
     0.17705
    -1.39661
    -2.61094
    -2.95789
    -2.82158
    -2.90832
    -1.65682
    -1.03727
    -1.91704
    -2.68528
    -2.67289
    -2.75963
    -2.09051
    -1.19836
    -0.46728
     0.30096
     1.00725
     1.97376
     1.99854
     1.96137
     2.12245
     2.12245
     1.70115
     1.34181
     0.98247
     1.08160
     1.36659
     1.08160
     0.57357
     0.13988
     0.38770
     0.46205
    -0.12033
     0.48683
     0.06553
    -0.04599
     0.36292
     0.31335
    -0.08316
    -0.15751
    -0.46728
    -0.54163
    -0.26903
     0.16466
     0.04075
    -0.54163
    -1.17357
    -1.35944
    -1.26031
    -0.03360
    -0.36815
    -1.09923
    -0.93814
    -0.67793
    -0.23185
    -0.46728
    -0.14511
     0.26379
     0.74704
     0.89573
     1.63920
     1.63920
     2.20919
     2.34549
     2.45701
     3.05178
     3.80763
     3.26243
     3.68372
     3.64655
     3.88198
     3.60938
     3.42351
     3.20047
     3.05178
     2.94026
     2.71722
     2.22158
     2.02332
     1.68876
     1.46572
     1.20551
     1.32942
     1.01965
     0.57357
     0.85856
     0.62313
     0.52400
     0.28857
     0.15227
     0.35053
     0.80900
     1.04443
     0.41248
     0.36292
     0.26379
     0.25140
     0.15227
     0.99486
     0.33814
    -0.02120
     0.40009
     0.46205
     0.23901
     0.12749
    -0.13272
    -0.24424
    -0.09555
    -0.00881
     0.05314
    -0.35576
    -0.04599
    -0.28142
    -0.75228
     0.00358
     0.28857
    -0.47967
    -0.19468
    -0.10794
    -0.14511
    -0.16990
    -0.30620
    -0.56641
    -0.34337
    -0.33098
     0.01597
    -0.26903
    -0.33098
    -0.54163
    -0.95053
    -0.38054
    -0.07077
    -0.29381
    -0.51685
    -0.47967
    -0.75228
    -0.67793
    -0.88858
    -0.56641
    -0.45489
    -0.08316
     0.31335
     0.22662
     0.56118
     0.72226
     1.09399
     1.27986
     0.30096
    -1.78074
    -2.71006
    -4.03591
    -6.65042
    -4.53155
    -3.82526
    -4.58112
    -2.68528
    -2.32594
    -2.41268
    -1.94182
    -3.82526
    -5.59718
    -4.80415
    -3.35440
    -0.60358
     0.62313
     1.36659
     2.25875
     2.96504
     3.22525
     2.89070
     2.37027
     2.33310
     2.13484
     1.73833
     1.49051
     1.13116
     0.98247
     0.58596
    -0.09555
     0.52400
     0.49922
    -0.12033
     0.05314
    -0.20707
    -0.16990
    -0.33098
    -0.34337
    -0.72749
    -0.38054
    -0.57880
    -0.55402
    -0.52924
    -0.67793
    -0.70271
    -1.09923
    -0.91336
    -0.66554
    -0.76467
    -0.93814
    -0.71510
    -0.92575
    -0.69032
    -0.85141
    -0.97532
    -0.73989
    -0.81423
    -0.55402
    -1.06205
    -0.93814
    -0.88858
    -1.14879
    -1.33466
    -0.49206
    -0.87619
    -1.11162
    -1.34705
    -1.12401
    -1.16118
    -1.30987
    -1.13640
    -0.87619
    -0.69032
    -0.72749
    -0.93814
    -1.11162
    -1.06205
    -0.67793
    -1.37183
    -0.91336
    -0.47967
    -1.00010
    -0.46728
    -0.54163
    -0.77706
    -0.93814
    -0.78945
    -0.52924
    -0.41772
    -0.21946
    -0.24424
    -0.21946
     0.37531
    -0.13272
    -0.88858
    -0.45489
    -0.09555
    -0.36815
    -0.24424
    -0.26903
    -0.18229
    -0.50446
    -0.52924
    -0.73989
    -0.77706
    -0.80184
    -0.82662
    -0.73989
    -0.72749
    -0.86380
    -0.93814
    -1.11162
    -0.36815
    -0.75228
    -0.69032
    -0.40533
    -0.60358
    -0.55402
    -0.57880
    -0.36815
    -0.41772
    -0.08316
    -0.28142
    -0.35576
    -0.30620
    -0.08316
    -0.16990
    -0.87619
    -0.24424
    -0.49206
    -0.77706
    -0.60358
    -0.71510
    -0.88858
    -0.93814
    -1.23553
    -1.38422
    -1.17357
    -1.17357
    -1.18596
    -1.00010
    -0.86380
    -0.92575
    -1.16118
    -0.35576
    -0.03360
    -0.16990
     0.01597
     0.28857
     0.48683
     0.74704
     0.58596
     0.99486
     1.34181
     1.62681
     1.92419
     2.28353
     2.65527
     1.47811
     0.20184
    -0.46728
    -3.09419
    -3.32962
    -3.21810
    -4.17221
    -2.88354
    -1.37183
    -1.80552
    -1.13640
    -0.30620
    -2.09051
    -3.03223
    -3.10658
    -1.86747
    -0.38054
     0.26379
     1.82506
     3.20047
     3.55981
     3.59699
     3.73329
     3.05178
     2.45701
     1.83746
     1.45333
     1.46572
     1.09399
     0.59835
     0.38770
     0.57357
     0.12749
    -0.07077
    -0.59119
     0.05314
    -0.09555
    -0.41772
    -0.09555
    -0.09555
    -0.16990
    -0.13272
    -0.08316
    -0.04599
     0.15227
     0.38770
    -0.10794
     0.22662
     0.18944
     0.41248
    -0.25663
     0.38770
     0.40009
     0.09032
     0.32575
     0.41248
     0.31335
     0.04075
     0.28857
     0.17705
     0.35053
     0.30096
     0.31335
     0.23901
     0.09032
     0.07792
    -0.09555
     0.02836
     0.18944
    -0.00881
    -0.03360
     0.18944
    -0.02120
     0.02836
    -0.23185
    -0.15751
     0.09032
    -0.10794
    -0.05838
    -0.25663
    -0.13272
    -0.21946
    -0.47967
    -0.30620
     0.07792
     0.02836
    -0.28142
    -0.19468
    -0.09555
     0.05314
    -0.03360
    -0.04599
    -0.04599
     0.12749
     0.09032
    -0.33098
    -0.35576
     0.05314
    -0.43011
    -0.38054
     0.01597
    -0.14511
    -0.62837
    -0.57880
    -0.72749
    -0.55402
    -0.43011
     0.02836
     0.22662
    -0.05838
    -0.24424
    -0.39294
    -0.20707
    -0.02120
     0.21423
    -0.25663
     0.53639
     0.68509
     0.17705
     0.32575
     0.10271
     0.02836
    -0.07077
    -0.33098
    -0.35576
    -0.36815
    -0.62837
    -0.83901
    -1.12401
    -0.87619
    -0.61598
    -0.10794
    -0.38054
    -0.55402
    -1.27270
    -1.33466
    -1.09923
    -1.09923
    -0.69032
    -0.72749
    -0.67793
    -0.62837
    -0.33098
    -0.44250
    -0.35576
    -0.46728
    -0.23185
    -0.24424
    -0.12033
     0.77182
     0.97008
     0.59835
     0.47444
     0.36292
    -0.21946
    -2.88354
    -3.28005
    -3.25527
    -4.02352
    -3.19332
    -2.68528
    -3.25527
    -1.73117
    -1.18596
    -2.92071
    -3.51548
    -3.57744
    -3.70135
    -2.77202
    -1.38422
    -0.14511
     0.73465
     0.89573
     1.47811
     1.80028
     1.80028
     1.46572
     1.00725
     0.87095
     0.77182
     0.43727
     0.75943
     0.97008
     0.42487
    -0.29381
     0.04075
    -0.16990
    -0.33098
    -0.23185
    -0.03360
    -0.04599
     0.26379
    -0.10794
    -0.33098
    -0.15751
    -0.16990
    -0.09555
     0.32575
     1.06921
     1.00725
     0.25140
    -0.40533
    -0.47967
     0.10271
     0.36292
     0.32575
    -0.23185
    -0.20707
     0.43727
    -0.05838
    -0.29381
    -0.34337
    -0.61598
    -0.93814
    -0.21946
    -0.24424
    -0.38054
    -0.13272
    -0.15751
     0.01597
     0.06553
    -0.26903
    -0.00881
     0.11510
     0.22662
     0.06553
     0.07792
    -0.19468
    -0.23185
    -0.34337
    -0.20707
    -0.16990
    -0.41772
    -0.43011
    -0.08316
    -0.16990
    -0.47967
    -0.66554
    -0.59119
    -0.50446
    -0.36815
    -0.39294
    -0.67793
    -0.46728
    -0.70271
    -1.11162
    -0.50446
    -0.47967
    -0.95053
    -1.01249
    -0.87619
    -0.59119
    -1.02488
    -1.12401
    -1.40900
    -1.07444
    -0.90097
    -0.88858
    -1.06205
    -0.93814
    -0.93814
    -1.13640
    -0.85141
    -0.38054
    -0.54163
    -0.71510
    -0.38054
    -0.44250
    -0.23185
    -0.31859
    -0.28142
    -0.15751
    -0.13272
    -0.28142
    -0.50446
    -0.36815
    -0.29381
    -0.39294
    -0.70271
     0.00358
    -0.10794
    -0.57880
    -0.77706
    -0.57880
    -0.38054
    -0.12033
    -0.28142
    -0.12033
     0.41248
     0.97008
     0.78421
     0.94530
     1.13116
     1.65159
     0.69748
     1.78789
     1.21790
    -0.77706
    -0.82662
    -1.30987
    -2.52420
    -3.31723
    -3.70135
    -4.34569
    -4.01113
    -1.22314
    -0.25663
    -2.09051
    -3.39157
    -4.48199
    -4.39525
    -3.96156
    -2.30116
    -0.57880
     1.20551
     2.76678
     3.12613
     2.41984
     2.38266
     2.22158
     1.86224
     1.34181
     0.58596
     0.95769
     1.70115
     1.80028
     1.44094
     0.93291
     0.98247
     0.04075
    -0.70271
    -0.98771
    -1.12401
    -0.81423
    -0.46728
    -0.25663
    -0.19468
     0.28857
     0.64791
     0.05314
    -0.14511
    -0.26903
    -0.55402
    -0.69032
     0.28857
     0.31335
    -0.02120
     0.12749
     0.01597
    -0.08316
     0.11510
    -0.04599
    -0.30620
    -0.30620
     0.18944
    -0.21946
     0.10271
     0.22662
     0.09032
    -0.18229
     0.16466
     0.68509
     0.22662
    -0.00881
     0.25140
     0.53639
     0.15227
     0.41248
     0.04075
     0.35053
     0.35053
     0.33814
     0.02836
     0.32575
    -0.02120
    -0.08316
     0.13988
     0.43727
     0.21423
    -0.35576
    -0.13272
     0.01597
    -0.21946
    -0.02120
    -0.04599
    -0.55402
    -0.36815
     0.13988
    -0.05838
     0.01597
    -0.21946
    -0.41772
    -0.46728
     0.22662
     0.11510
    -0.30620
     0.06553
    -0.09555
     0.09032
    -0.04599
    -0.10794
     0.13988
    -0.15751
     0.20184
    -0.24424
    -0.38054
    -0.29381
    -0.40533
    -0.78945
    -0.09555
     0.11510
    -0.57880
    -0.56641
    -0.76467
    -0.75228
    -0.90097
    -1.07444
    -0.85141
    -0.85141
    -0.54163
    -0.56641
    -1.01249
    -0.83901
    -0.87619
    -0.88858
    -0.81423
    -0.07077
    -0.38054
    -0.39294
    -0.12033
    -0.05838
     0.01597
     0.21423
     0.30096
     0.80900
     1.20551
     1.39138
     1.54007
     1.37899
     1.34181
     0.95769
     0.27618
    -1.16118
    -0.66554
    -2.23920
    -4.29612
    -4.84133
    -4.77937
    -5.37414
    -2.85876
    -0.92575
    -1.59487
    -2.80919
    -4.29612
    -4.40764
    -3.76331
    -2.49942
    -1.45857
     0.61074
     1.46572
     1.83746
     2.68005
     2.56853
     2.43223
     2.37027
     2.06049
     1.76311
     1.24268
     0.98247
     0.49922
     0.64791
    -0.00881
    -0.36815
    -0.82662
    -0.43011
    -0.60358
    -0.77706
    -0.64076
    -0.57880
    -0.19468
    -0.02120
    -0.24424
    -0.08316
    -0.39294
     0.17705
     0.40009
     0.35053
     0.64791
     0.77182
     0.11510
     0.43727
     0.77182
     0.73465
     0.44966
     0.56118
     0.32575
     0.51161
     0.43727
     0.27618
     0.69748
     0.74704
     0.68509
     0.06553
    -0.33098
     0.15227
     0.68509
     0.44966
     0.74704
    -0.33098
    -0.65315
    -0.31859
     0.10271
    -0.08316
    -0.50446
    -0.52924
    -0.67793
    -0.65315
    -0.52924
    -0.65315
    -0.54163
    -0.24424
    -0.46728
    -0.78945
    -0.10794
     0.01597
    -0.15751
    -0.15751
    -0.08316
    -0.07077
    -0.00881
    -0.51685
    -1.39661
    -1.64443
    -1.29748
    -1.47096
    -1.11162
    -0.67793
    -0.60358
    -0.97532
    -0.60358
    -0.51685
    -0.76467
    -0.73989
    -0.13272
     0.12749
     0.30096
     0.33814
     0.68509
     1.20551
     1.09399
     0.74704
     0.33814
     0.27618
     0.16466
    -0.12033
    -0.12033
     0.01597
    -0.41772
    -0.66554
    -0.39294
    -0.82662
    -1.03727
    -0.98771
    -0.91336
    -0.51685
    -0.43011
    -0.26903
    -0.47967
    -0.12033
    -0.02120
    -0.46728
    -0.34337
     0.25140
     0.35053
     0.17705
     0.35053
     0.42487
     0.66030
     0.61074
     0.52400
     0.85856
     1.31703
     0.97008
     0.99486
     0.67270
    -0.66554
    -0.96292
    -0.96292
    -1.87986
    -2.75963
    -3.72613
    -4.53155
    -4.89089
    -2.64811
    -1.14879
    -1.60726
    -2.00377
    -2.89593
    -2.98267
    -2.88354
    -2.11529
    -0.88858
     0.23901
     0.62313
     1.86224
     2.19680
     1.98615
     2.07289
     1.98615
     1.72594
     0.84617
     0.53639
     0.40009
     0.52400
     0.54878
     0.35053
    -0.20707
    -0.16990
    -0.44250
    -0.70271
    -0.39294
     0.01597
    -0.28142
    -0.95053
    -0.34337
    -0.35576
     0.02836
     0.30096
     0.18944
     0.30096
    -0.00881
    -0.08316
    -0.28142
    -0.08316
     0.22662
     0.28857
     0.22662
     1.09399
     0.68509
     0.74704
     0.89573
     0.84617
     0.69748
     0.40009
     0.66030
     0.70987
     0.93291
     0.87095
     0.98247
     0.72226
     1.01965
     0.87095
     0.13988
     0.30096
     0.41248
     0.31335
     0.30096
     0.30096
     0.09032
     0.00358
    -0.08316
    -0.26903
    -0.31859
    -0.07077
    -0.21946
    -0.31859
    -0.35576
    -0.28142
    -0.54163
    -0.18229
    -0.00881
    -0.09555
    -0.49206
    -0.24424
    -0.09555
    -0.12033
     0.01597
    -0.12033
    -0.04599
     0.18944
     0.40009
     0.31335
     0.22662
     0.57357
     0.33814
     0.43727
     1.03204
     0.52400
     0.15227
     0.41248
     0.75943
     0.79661
     0.47444
     0.42487
     0.92052
     0.95769
     1.10638
     0.48683
    -0.07077
     0.64791
     3.27482
    -2.04095
    -1.27270
    -0.34337
     0.27618
     0.23901
     0.11510
    -0.24424
    -0.66554
    -1.08684
    -0.90097
    -0.61598
    -0.33098
    -0.26903
    -0.03360
     0.15227
     0.22662
     0.17705
     1.00725
     0.17705
    -0.43011
    -0.66554
    -1.63204
    -3.03223
    -3.72613
    -4.85372
    -4.69263
    -2.49942
    -1.04966
    -1.80552
    -2.47463
    -3.42875
    -3.75091
    -4.01113
    -3.19332
    -1.73117
    -0.83901
     0.16466
     1.06921
     1.60203
     2.01093
     2.20919
     1.88702
     1.93658
     1.78789
     1.67637
     1.34181
     0.99486
     0.83378
     0.32575
     0.33814
     0.83378
     0.32575
    -0.13272
    -0.16990
    -0.34337
    -0.25663
    -0.52924
    -0.71510
    -0.82662
    -0.61598
    -0.33098
    -0.46728
    -0.51685
    -0.59119
    -0.39294
    -0.36815
     0.40009
    -0.13272
    -0.71510
    -0.76467
    -0.86380
    -0.14511
    -0.21946
    -0.07077
    -0.21946
     0.05314
     0.20184
     0.10271
     0.23901
    -0.00881
    -0.21946
    -0.09555
     0.62313
     1.26747
     0.40009
     0.23901
     0.54878
     0.97008
     0.99486
     1.08160
     1.13116
     1.24268
     0.73465
     0.04075
    -0.52924
    -0.07077
     0.36292
     0.40009
     0.62313
     0.67270
     0.37531
    -0.47967
    -0.30620
    -0.03360
     0.02836
    -0.10794
    -0.05838
     0.01597
    -0.20707
    -0.13272
    -0.14511
    -0.23185
    -0.02120
    -0.35576
    -0.59119
     0.49922
    -0.09555
    -0.98771
    -1.42139
    -1.23553
    -0.44250
    -0.19468
    -1.12401
    -1.70639
    -2.28877
    -2.21442
    -2.20203
    -1.59487
    -1.43379
    -1.63204
    -1.91704
    -1.85508
    -1.78074
    -2.07812
    -2.01617
    -1.81791
    -1.50813
    -1.22314
    -1.22314
    -0.77706
    -0.46728
    -0.23185
    -0.10794
    -0.03360
     0.40009
     0.35053
     0.21423
     0.57357
     1.41616
     1.42855
     1.37899
     1.82506
     1.96137
     2.02332
     1.55246
     1.08160
     1.41616
     1.15595
     1.35420
     1.18073
     1.23029
     1.25508
     0.78421
     0.72226
     0.52400
    -0.46728
    -1.14879
    -1.89225
    -3.06941
    -4.12265
    -5.05198
    -5.12632
    -3.04462
    -1.37183
    -1.76834
    -1.94182
    -2.79680
    -3.19332
    -3.31723
    -3.20571
    -1.75595
    -0.70271
    -0.31859
     0.69748
     1.39138
     1.68876
     1.84985
     1.70115
     1.80028
     1.49051
     1.44094
     1.16834
     0.90813
     0.90813
     0.59835
    -0.13272
     0.51161
     0.48683
     0.10271
     0.15227
     0.25140
     0.21423
     0.21423
     0.26379
     0.17705
     0.30096
     0.21423
     0.22662
     0.31335
     0.35053
     0.27618
    -0.09555
     0.07792
     0.59835
     0.17705
     0.05314
     0.20184
    -0.19468
    -0.08316
    -0.09555
     0.01597
     0.05314
    -0.08316
     0.10271
    -0.04599
     0.01597
    -0.03360
    -0.15751
    -0.31859
     0.17705
    -0.00881
    -0.14511
     0.00358
    -0.10794
     0.00358
    -0.07077
    -0.31859
    -0.19468
    -0.29381
    -0.23185
    -0.07077
     0.02836
    -0.16990
    -0.18229
    -0.50446
    -0.02120
     0.09032
    -0.34337
    -0.43011
    -0.07077
    -0.09555
    -0.12033
    -0.14511
    -0.24424
    -0.00881
    -0.10794
    -0.19468
    -0.18229
    -0.35576
     0.00358
    -0.65315
    -0.34337
     0.00358
    -0.20707
    -0.02120
     0.26379
    -0.02120
     0.05314
     0.22662
     0.04075
     0.04075
     0.00358
     0.33814
     0.28857
    -0.08316
    -0.29381
    -0.93814
    -0.87619
    -0.21946
    -0.40533
    -0.82662
    -0.43011
    -1.08684
    -1.00010
    -0.67793
    -0.24424
    -0.16990
    -0.57880
    -1.90465
    -2.61094
    -1.78074
    -0.44250
    -0.44250
    -0.51685
    -0.29381
    -0.73989
    -1.13640
    -0.76467
    -1.30987
    -1.71878
    -2.01617
    -2.16486
    -1.74356
    -1.57009
    -1.12401
    -1.24792
    -1.37183
    -1.40900
    -1.47096
    -2.04095
    -1.24792
    -1.49574
    -1.57009
    -1.16118
    -0.95053
    -0.64076
    -0.66554
    -0.75228
    -0.93814
    -0.41772
    -0.00881
     0.18944
     0.21423
     0.18944
    -0.49206
    -1.19836
    -0.80184
    -0.67793
    -0.96292
    -2.09051
    -3.15614
    -3.08180
    -2.49942
    -2.83398
    -1.37183
     0.04075
    -0.46728
    -1.33466
    -1.78074
    -1.26031
    -1.08684
    -0.51685
     0.09032
     1.51529
     1.54007
     1.80028
     2.02332
     2.17201
     1.84985
     1.68876
     1.45333
     1.51529
     1.46572
     1.11877
     1.20551
     1.56485
     1.16834
    -0.39294
    -1.13640
    -0.08316
     0.21423
    -0.23185
    -0.09555
    -0.18229
    -0.15751
    -0.46728
    -0.85141
    -0.98771
    -0.80184
    -0.56641
    -0.60358
    -0.86380
    -0.64076
    -0.41772
    -0.73989
    -0.16990
    -0.19468
    -0.41772
    -0.38054
    -0.08316
    -0.31859
    -0.51685
    -0.43011
    -0.34337
    -0.45489
    -0.30620
    -0.33098
    -0.46728
    -0.45489
    -0.40533
    -0.62837
    -0.39294
     0.02836
    -0.41772
    -0.51685
    -0.20707
    -0.28142
    -0.25663
    -0.36815
    -0.12033
    -0.28142
    -0.05838
    -0.02120
    -0.33098
    -0.16990
    -0.07077
    -0.43011
    -0.24424
     0.21423
     0.10271
    -0.21946
    -0.09555
    -0.04599
     0.05314
     0.00358
    -0.09555
     0.06553
     0.17705
     0.13988
     0.09032
     0.01597
     0.21423
     0.17705
    -0.23185
     0.38770
     0.36292
     0.00358
     0.23901
     0.05314
     0.23901
     0.10271
     0.00358
    -0.20707
     0.15227
     0.23901
     0.04075
     0.04075
     0.16466
     0.09032
    -0.31859
     0.16466
     0.27618
    -0.04599
    -0.10794
     0.05314
     0.04075
     0.17705
     0.00358
     0.06553
     0.18944
     0.28857
     0.21423
     0.22662
    -0.18229
     0.13988
    -0.34337
     0.04075
     0.53639
     0.11510
    -0.18229
     0.05314
     0.21423
     0.32575
     0.09032
    -0.02120
     0.20184
     0.44966
     0.42487
     0.20184
     0.41248
     0.40009
    -0.00881
    -0.09555
     1.05682
     1.03204
     0.46205
     1.04443
     1.01965
     0.72226
    -0.14511
    -1.33466
    -2.61094
    -1.80552
     1.10638
     0.70987
    -0.09555
    -1.02488
    -1.97899
    -2.67289
    -1.78074
    -1.70639
    -1.94182
    -1.39661
    -0.88858
    -0.72749
    -0.57880
    -0.45489
    -0.10794
     0.13988
    -0.25663
    -1.07444
    -1.52052
    -1.52052
    -1.18596
    -0.33098
     0.87095
     0.58596
    -0.60358
    -1.07444
    -1.52052
    -1.58248
    -0.91336
    -1.06205
    -0.97532
    -0.44250
    -0.23185
     0.23901
     0.15227
     0.00358
    -0.28142
    -0.18229
    -0.13272
     0.49922
     0.31335
     0.04075
     0.18944
     0.22662
     0.25140
     0.04075
     0.16466
     0.10271
     0.04075
     0.12749
     0.12749
     0.17705
    -0.15751
    -0.00881
    -0.44250
     0.48683
     0.25140
    -0.26903
     0.02836
    -0.13272
     0.07792
     0.06553
    -0.12033
    -0.15751
     0.01597
     0.16466
     0.06553
    -0.04599
     0.04075
    -0.02120
    -0.33098
     0.51161
     0.28857
    -0.12033
    -0.00881
     0.25140
     0.16466
     0.06553
     0.01597
     0.02836
     0.10271
     0.27618
     0.42487
     0.07792
     0.25140
     0.27618
    -0.15751
     0.26379
     0.27618
     0.20184
     0.06553
     0.15227
     0.21423
     0.17705
     0.06553
    -0.13272
    -0.05838
    -0.15751
     0.00358
    -0.15751
    -0.20707
    -0.21946
    -0.33098
    -0.44250
     0.09032
    -0.19468
    -0.46728
    -0.40533
    -0.57880
    -0.29381
    -0.24424
    -0.23185
    -0.31859
    -0.15751
    -0.03360
    -0.10794
    -0.18229
    -0.28142
    -0.54163
    -0.57880
    -0.25663
    -0.05838
    -0.62837
    -0.38054
    -0.44250
    -0.61598
    -0.36815
    -0.45489
    -0.49206
    -0.31859
     0.07792
     0.04075
    -0.16990
     0.38770
    -0.00881
    -0.24424
     0.72226
     0.90813
     0.31335
     0.64791
     0.52400
     0.67270
     0.54878
     0.53639
     0.62313
     0.64791
     0.66030
     0.89573
     1.04443
     1.93658
     3.36156
     3.72090
     2.23397
     0.95769
     0.26379
    -0.67793
    -1.63204
    -0.34337
    -0.85141
    -0.97532
    -1.00010
    -1.54530
    -1.47096
    -2.62333
    -3.96156
    -5.28741
    -6.16717
    -5.12632
    -3.55266
    -2.51181
    -2.47463
    -2.52420
    -1.81791
    -0.82662
    -0.57880
    -0.85141
    -0.24424
    -0.02120
    -0.26903
     0.01597
     0.12749
     0.99486
     1.08160
     1.03204
     0.43727
     0.74704
     0.68509
     0.26379
    -0.08316
    -0.08316
     0.00358
     0.02836
     0.63552
     1.40377
     1.46572
     1.65159
     1.39138
     0.77182
     0.49922
     0.30096
    -0.26903
     0.23901
     0.54878
     0.11510
    -0.61598
    -0.91336
    -1.84269
    -2.09051
    -1.84269
    -1.64443
    -2.02856
    -2.06573
    -2.25160
    -2.26399
    -2.47463
    -2.49942
    -2.30116
    -1.43379
    -0.47967
    -0.66554
    -0.72749
    -0.10794
     0.21423
     0.28857
     0.36292
    -0.09555
    -0.21946
     0.06553
    -0.03360
    -0.25663
     0.15227
     0.25140
     0.11510
    -0.20707
    -0.19468
    -0.38054
    -0.88858
    -0.34337
    -0.55402
    -0.49206
    -0.61598
    -0.28142
    -0.31859
    -0.00881
    -0.03360
    -0.13272
    -0.09555
     0.25140
    -0.03360
    -0.38054
     0.27618
     0.37531
     0.27618
     0.32575
     0.41248
     0.23901
     0.27618
     0.47444
     0.42487
     0.41248
     0.51161
     0.28857
     0.57357
     0.57357
     0.61074
    -0.03360
     0.27618
     0.67270
     0.16466
     0.10271
     0.21423
    -0.00881
    -0.24424
    -0.07077
     0.02836
    -0.05838
    -0.02120
     0.12749
    -0.08316
    -0.02120
     0.27618
    -0.03360
    -0.21946
     0.31335
     0.22662
    -0.08316
     0.53639
     0.18944
     0.21423
     0.07792
     0.23901
     0.44966
     0.07792
     0.46205
     0.21423
     0.26379
     0.22662
     0.20184
    -0.15751
     0.63552
     0.59835
     0.21423
     0.40009
     0.37531
     0.54878
     0.35053
     0.42487
     0.47444
     0.68509
     0.89573
     0.66030
     0.74704
     0.82139
     0.98247
     0.57357
     1.06921
     1.30464
     0.78421
     1.08160
     1.14356
     1.19312
     1.01965
     1.03204
     1.13116
     1.19312
     1.21790
     0.89573
     1.09399
     0.99486
     0.99486
     0.47444
     0.64791
     1.61442
     2.13484
     3.48547
     3.38634
     2.40744
     1.56485
     1.14356
     1.16834
     0.53639
    -0.10794
     0.27618
     0.12749
     0.25140
    -0.64076
    -1.43379
    -2.90832
    -2.99506
    -3.01984
    -3.94917
    -4.61829
    -4.75459
    -3.78809
    -3.41636
    -3.61461
    -3.16853
    -3.01984
    -2.66050
    -2.47463
    -2.04095
    -1.26031
    -1.53291
    -1.34705
     0.43727
     0.64791
    -0.03360
    -0.39294
    -0.78945
    -0.93814
    -0.39294
     0.17705
     0.51161
     0.72226
     0.40009
     0.35053
    -0.31859
     0.11510
    -0.12033
    -0.67793
    -0.34337
     0.23901
     0.32575
    -0.30620
    -0.78945
    -1.39661
    -1.27270
    -1.13640
    -1.61965
    -2.43746
    -2.49942
    -1.57009
    -1.13640
    -1.28509
    -1.54530
    -2.31355
    -2.09051
    -1.80552
    -2.04095
    -1.66922
    -1.14879
    -0.33098
    -0.09555
     0.30096
     0.02836
     0.37531
     0.51161
     0.68509
     0.74704
     0.77182
     0.89573
     0.52400
     0.36292
     1.32942
     1.10638
     0.90813
     1.18073
     1.26747
     1.03204
     0.94530
     0.80900
     0.98247
     0.99486
     1.05682
     0.87095
     0.82139
     1.00725
     0.94530
     0.63552
     1.16834
     1.18073
     0.82139
     0.80900
     0.97008
     0.97008
     1.04443
     0.68509
     0.74704
     0.87095
     0.89573
     0.82139
     1.00725
     0.80900
     0.77182
     0.40009
     0.97008
     1.01965
     0.67270
     0.67270
     0.78421
     0.79661
     0.85856
     0.30096
     0.57357
     0.69748
     0.90813
     0.89573
     0.58596
     0.49922
     0.53639
     0.42487
     0.57357
     1.16834
     0.57357
     0.68509
     0.79661
     0.78421
     0.67270
     0.69748
     0.47444
     0.64791
     0.70987
     0.74704
     0.61074
     0.75943
     0.53639
     0.47444
     0.40009
     0.84617
     0.83378
     0.16466
     0.63552
     0.63552
     0.53639
     0.68509
     0.43727
     0.41248
     0.68509
     0.69748
     0.68509
     0.43727
     0.47444
     0.51161
     0.37531
     0.93291
     0.72226
     0.51161
     0.43727
     0.52400
     0.58596
     0.48683
     0.25140
     0.47444
     0.59835
     0.77182
     0.52400
     0.31335
     0.44966
     0.43727
     0.18944
     0.67270
     0.93291
     1.23029
     1.71354
     2.96504
     2.92787
     1.75072
     1.19312
     0.57357
    -0.41772
     0.02836
     0.87095
     0.52400
     1.47811
    -0.12033
    -1.03727
    -1.64443
    -1.48335
    -1.89225
    -2.12768
    -2.80919
    -3.04462
    -2.21442
    -1.70639
    -1.89225
    -1.57009
    -1.19836
    -0.55402
    -0.30620
    -0.18229
     0.42487
     0.37531
    -0.03360
     0.84617
     0.95769
     0.70987
     0.78421
     0.62313
     0.44966
     0.10271
     0.37531
     0.67270
     0.88334
     0.82139
     0.67270
     0.80900
     0.66030
     0.25140
     0.09032
     0.40009
     0.09032
    -0.57880
    -0.60358
    -0.16990
     0.64791
     0.21423
    -0.46728
    -1.33466
    -1.66922
    -2.16486
    -1.47096
    -1.40900
    -1.83030
    -1.18596
    -1.76834
    -1.45857
    -0.86380
    -0.92575
    -0.77706
    -0.78945
    -0.30620
    -0.04599
     0.09032
     0.43727
     0.62313
     0.84617
     1.04443
     1.10638
     1.10638
     0.97008
     0.30096
    -0.18229
     0.75943
     0.68509
     0.16466
     0.31335
     0.46205
     0.57357
     0.05314
    -0.33098
    -0.10794
    -0.30620
    -0.07077
    -0.21946
     0.05314
    -0.02120
     0.01597
    -0.14511
     0.56118
     0.30096
     0.35053
     0.33814
     0.53639
     0.27618
     0.42487
     0.35053
     0.43727
     0.40009
     0.20184
     0.49922
     0.52400
     0.35053
     0.37531
     0.01597
     0.51161
     0.75943
     0.21423
     0.37531
     0.36292
     0.49922
     0.38770
     0.26379
     0.32575
     0.27618
     0.57357
     0.69748
     0.47444
     0.42487
     0.36292
    -0.09555
     0.23901
     0.78421
     0.37531
     0.47444
    -0.00881
     0.17705
     0.35053
     0.23901
     0.40009
     0.31335
     0.40009
     0.16466
     0.13988
     0.30096
     0.15227
     0.25140
    -0.10794
     0.59835
     0.44966
     0.21423
     0.30096
     0.16466
     0.18944
     0.32575
     0.31335
     0.10271
     0.42487
     0.40009
     0.38770
     0.37531
     0.33814
     0.38770
    -0.04599
     0.48683
     0.56118
     0.15227
     0.26379
     0.38770
     0.26379
     0.37531
     0.35053
     0.30096
     0.49922
     0.23901
     0.37531
     0.61074
     0.72226
     0.53639
     0.35053
     0.68509
     1.13116
     1.19312
     0.46205
     0.12749
    -0.83901
    -0.46728
     0.73465
     1.29225
     1.29225
     0.77182
     0.36292
     0.28857
     0.63552
     0.62313
     0.49922
     0.82139
     1.56485
     1.81267
     1.58963
     2.09767
     2.29592
     2.49418
     2.48179
     2.51896
     2.65527
     2.43223
     2.24636
     1.88702
     1.87463
     2.19680
     1.91180
     1.62681
     2.46940
     2.74200
     2.39505
     2.81635
     2.94026
     2.18441
     0.28857
    -2.52420
    -2.44985
    -0.33098
     1.35420
     2.37027
     1.11877
     0.07792
    -0.95053
    -2.38790
    -2.21442
    -1.68161
    -1.43379
    -1.99138
    -1.89225
    -2.37551
    -2.22681
    -2.18964
    -1.42139
    -0.98771
    -0.72749
    -1.12401
    -1.54530
    -1.71878
    -1.61965
    -1.58248
    -1.00010
    -0.23185
    -0.62837
    -0.29381
     0.00358
     0.04075
     0.38770
     0.40009
     0.70987
     1.01965
     0.56118
     0.28857
     0.11510
    -0.16990
    -0.04599
    -0.10794
    -0.15751
     0.15227
    -0.20707
    -0.26903
     0.30096
    -0.23185
    -0.23185
    -0.02120
     0.10271
     0.10271
     0.44966
     0.35053
     0.21423
     0.40009
     0.67270
     0.83378
     0.38770
     0.87095
     1.09399
     0.42487
     0.43727
     0.77182
     0.18944
     0.32575
     0.13988
     0.36292
     0.47444
     0.32575
     0.37531
     0.18944
     0.35053
     0.38770
    -0.02120
     0.63552
     0.83378
     0.31335
     0.52400
     0.61074
     0.48683
     0.53639
     0.48683
     0.28857
     0.43727
     0.59835
     0.43727
     0.23901
     0.43727
     0.48683
     0.16466
     0.30096
     0.32575
     0.38770
     0.38770
     0.52400
     0.27618
     0.44966
     0.42487
     0.58596
     0.13988
    -0.56641
    -1.09923
    -1.22314
    -1.13640
    -0.64076
    -0.75228
    -0.87619
    -0.39294
    -1.27270
    -1.96660
    -1.54530
    -1.55770
    -1.34705
    -1.28509
    -1.13640
    -0.50446
    -0.21946
     0.17705
    -0.00881
     0.02836
     0.74704
     0.63552
     0.25140
     1.18073
     1.19312
     0.87095
     0.90813
     1.16834
     1.08160
     1.00725
     1.27986
     1.04443
     1.21790
     1.44094
     1.25508
     0.85856
     0.95769
     0.84617
     0.27618
     0.92052
     0.90813
     0.64791
     0.67270
     0.95769
     0.59835
     0.61074
     0.62313
     0.53639
     0.80900
     1.08160
     1.30464
     1.31703
     1.93658
     2.09767
     1.97376
     1.86224
     2.23397
     0.15227
    -1.18596
    -0.75228
    -2.92071
    -4.48199
    -4.18460
    -4.40764
    -3.16853
    -0.16990
     0.27618
    -1.73117
    -3.16853
    -4.22177
    -4.34569
    -3.55266
    -1.30987
    -0.00881
     0.79661
     1.56485
     2.30832
     2.82874
     2.86591
     2.53135
     2.51896
     1.88702
     1.20551
     0.53639
     0.48683
     0.35053
     0.05314
    -0.59119
     0.27618
     0.27618
    -0.18229
    -0.49206
    -0.54163
    -0.61598
    -0.51685
    -0.57880
    -0.40533
     0.02836
     0.57357
     0.18944
     0.10271
     0.16466
     0.46205
     0.30096
     1.01965
     1.31703
     0.69748
    -0.10794
    -0.14511
     0.04075
     0.18944
     0.05314
    -0.12033
     0.05314
    -0.25663
    -0.12033
    -0.43011
    -0.59119
    -0.34337
    -0.72749
    -0.45489
     0.25140
     0.02836
    -0.15751
    -0.08316
     0.11510
     0.16466
    -0.15751
    -0.51685
    -0.61598
    -0.15751
    -0.08316
    -0.61598
    -0.09555
     0.43727
     0.63552
     0.43727
     0.93291
     0.74704
     0.52400
     0.30096
     0.41248
     0.69748
     0.59835
     0.97008
     1.08160
     1.25508
     1.39138
     0.78421
     0.56118
     0.44966
     0.28857
    -0.23185
     0.46205
     0.66030
     0.20184
     0.12749
     0.43727
     0.57357
     0.73465
     0.58596
     0.58596
     0.70987
     1.08160
     0.93291
     0.66030
     0.72226
     0.38770
     0.48683
     0.77182
     0.82139
     0.62313
     0.12749
    -0.10794
    -0.19468
    -0.03360
     0.37531
    -0.28142
    -0.34337
     0.09032
    -0.10794
     0.00358
    -0.08316
    -0.14511
    -0.03360
     0.07792
     0.90813
     0.74704
     0.40009
     0.90813
     1.10638
     1.41616
     1.86224
     1.99854
     2.12245
     1.71354
     1.66398
    -0.12033
    -1.55770
    -1.49574
    -3.25527
    -5.67153
    -4.82894
    -3.87482
    -3.98634
    -1.22314
     0.15227
    -1.27270
    -2.94550
    -4.34569
    -4.45720
    -3.32962
    -1.73117
     0.11510
     1.65159
     2.82874
     3.20047
     3.20047
     3.23765
     3.16330
     2.59331
     2.04810
     2.11006
     1.50290
     1.37899
     1.15595
     1.18073
     0.77182
     0.79661
     0.62313
     0.51161
     0.32575
     0.04075
    -0.52924
    -0.39294
    -0.08316
    -0.45489
    -0.90097
    -0.76467
    -0.76467
    -0.33098
    -0.10794
     0.35053
     0.26379
     0.07792
     0.25140
     0.07792
     0.13988
     0.23901
     0.02836
     0.21423
     1.26747
     1.25508
     0.77182
     0.64791
     0.59835
     0.67270
     0.37531
     0.21423
    -0.02120
     0.05314
     0.10271
     0.31335
     0.18944
     0.15227
     0.28857
    -0.02120
     0.48683
     0.42487
     0.11510
     0.04075
    -0.08316
    -0.28142
    -0.21946
    -0.33098
    -0.33098
    -0.65315
    -0.50446
    -0.57880
    -1.07444
    -0.46728
    -0.24424
    -0.65315
    -0.73989
    -0.10794
    -0.30620
    -0.76467
    -0.52924
    -0.20707
     0.47444
     0.82139
     0.59835
     0.42487
    -0.13272
    -0.52924
    -0.54163
    -0.23185
     0.28857
    -0.76467
    -0.88858
    -0.57880
    -0.88858
    -1.32227
    -1.02488
    -1.29748
    -1.29748
    -1.13640
    -1.03727
    -0.83901
    -0.75228
    -0.57880
    -0.29381
    -0.16990
     0.25140
     0.05314
     0.04075
     0.70987
     0.57357
     0.05314
     0.68509
     0.84617
     0.97008
     0.56118
     0.53639
     0.33814
     0.44966
     0.73465
     0.77182
     1.19312
     1.52768
     1.04443
     0.75943
     1.91180
     2.24636
     1.70115
     1.58963
     1.55246
    -0.05838
    -0.25663
    -0.46728
    -2.23920
    -3.91200
    -4.06069
    -3.56505
    -1.29748
     1.50290
     1.50290
    -2.18964
    -3.06941
    -2.92071
    -2.78441
    -2.01617
    -0.87619
     0.13988
     1.26747
     2.01093
     2.81635
     2.56853
     2.33310
     2.06049
     1.58963
     1.46572
     0.99486
     0.77182
     0.87095
     0.92052
     0.69748
     0.61074
     0.53639
     0.43727
     0.54878
     0.42487
     0.33814
     0.48683
     0.38770
     0.48683
     0.25140
     0.41248
     0.40009
     0.23901
     0.20184
     0.66030
     0.59835
     0.37531
     0.46205
     0.27618
     0.59835
     0.37531
     0.16466
     0.07792
     0.43727
     1.01965
     1.01965
     1.21790
     1.31703
     1.09399
     0.61074
     1.25508
     1.16834
     0.97008
     1.42855
     1.39138
     1.44094
     1.63920
     1.32942
     1.55246
     1.42855
     1.29225
     0.90813
     0.85856
     1.15595
     0.80900
     0.54878
     0.75943
     1.31703
     0.93291
     0.58596
     0.79661
     0.54878
     0.56118
     0.44966
     0.61074
     0.40009
     0.28857
     0.23901
    -0.04599
    -0.08316
     0.07792
    -0.33098
    -0.54163
     0.10271
    -0.28142
    -0.46728
    -0.34337
    -0.56641
    -0.23185
    -0.59119
    -0.70271
    -0.97532
    -0.66554
    -0.40533
    -0.54163
    -0.50446
    -0.52924
    -0.65315
    -1.01249
    -0.41772
    -0.61598
    -0.80184
    -0.34337
    -0.39294
    -0.59119
    -0.77706
    -0.80184
    -0.83901
    -0.44250
    -0.45489
    -0.80184
    -0.67793
    -0.95053
    -1.21075
    -1.40900
    -2.25160
    -3.46592
    -3.75091
    -2.88354
    -1.97899
    -1.97899
    -2.62333
    -2.98267
    -2.83398
    -2.33833
    -1.63204
    -0.67793
    -0.25663
     0.01597
    -1.17357
    -1.34705
    -0.52924
     0.87095
     0.87095
     1.25508
     1.15595
     0.62313
     0.02836
    -0.72749
    -1.32227
    -1.79313
    -0.96292
    -0.44250
    -0.60358
    -0.65315
    -1.00010
    -1.34705
    -2.00377
    -1.03727
    -1.01249
    -0.26903
     0.20184
     0.44966
     0.57357
     0.51161
     0.52400
     0.97008
     0.92052
     1.04443
     0.94530
     1.08160
     1.32942
     1.54007
     0.69748
     1.56485
     1.44094
     1.10638
     1.03204
     1.15595
     1.16834
     0.82139
     0.57357
     0.75943
     0.77182
     0.64791
     0.46205
     0.15227
     0.02836
     0.26379
    -0.25663
     0.43727
     0.46205
     0.22662
     0.27618
     0.74704
     0.70987
     0.67270
     0.66030
     0.78421
     0.95769
     1.13116
     1.39138
     1.25508
     1.24268
     1.11877
     0.92052
     1.00725
     1.62681
     1.26747
     0.78421
     0.93291
     0.90813
     0.70987
     0.52400
     0.57357
     0.63552
     0.74704
     0.47444
     0.54878
     0.64791
     0.41248
     0.41248
     0.16466
     0.92052
     0.43727
     0.12749
     0.47444
     0.36292
     0.38770
     0.22662
     0.30096
     0.49922
     0.30096
     0.46205
     0.44966
     0.36292
     0.20184
     0.26379
    -0.21946
     0.73465
     0.49922
     0.27618
     0.13988
     0.51161
     0.36292
     0.30096
     0.11510
     0.28857
     0.33814
     0.73465
     0.80900
     0.42487
     0.70987
     0.70987
     0.44966
     0.51161
     0.73465
     0.51161
     0.25140
     0.30096
     0.31335
     0.21423
     0.07792
    -0.56641
    -0.25663
     0.46205
     0.75943
     1.06921
     0.70987
     0.13988
     0.07792
    -0.10794
     0.23901
    -0.15751
    -0.45489
    -0.08316
     0.25140
     1.04443
     1.00725
     0.56118
    -0.14511
     0.21423
    -0.10794
    -0.08316
     0.18944
     0.04075
     0.22662
    -0.39294
     1.20551
     1.27986
     0.38770
     0.28857
     0.25140
     0.67270
     0.48683
    -0.10794
    -0.13272
     0.17705
     0.15227
    -0.40533
    -0.59119
    -1.02488
    -1.29748
    -1.37183
    -0.81423
    -0.46728
    -1.16118
    -0.77706
    -0.85141
    -0.78945
    -0.80184
    -0.54163
    -0.86380
    -0.47967
    -0.71510
    -0.66554
    -0.21946
     0.41248
     0.66030
    -0.34337
    -1.52052
    -1.64443
    -1.57009
    -0.67793
    -0.21946
    -0.31859
    -0.50446
    -0.56641
    -0.70271
    -0.82662
    -0.57880
    -0.09555
    -0.19468
     0.16466
     0.20184
     0.70987
     0.56118
     1.46572
     1.32942
     0.89573
     1.13116
     1.31703
     1.01965
     1.20551
     0.97008
     0.54878
     0.98247
     1.29225
     0.88334
     0.92052
     0.80900
     0.68509
     0.25140
     1.15595
     1.06921
     0.49922
     0.53639
     0.54878
     0.62313
     1.09399
     0.56118
     0.51161
     0.41248
     0.66030
     0.62313
     0.46205
     0.69748
     0.40009
    -0.21946
     0.48683
     0.94530
     0.40009
     0.44966
     0.37531
     0.49922
     0.52400
     0.28857
     0.58596
     0.44966
     0.62313
     0.52400
     1.01965
     1.08160
     1.34181
     0.74704
     0.84617
     1.31703
     1.00725
     0.68509
     0.46205
     0.56118
     0.11510
    -0.59119
    -1.11162
    -0.59119
    -0.64076
    -0.28142
    -0.24424
    -0.69032
    -1.33466
    -1.61965
    -1.75595
    -1.02488
    -0.72749
    -0.57880
    -0.19468
    -0.20707
     0.20184
     0.18944
     0.46205
     0.42487
     0.51161
     0.52400
     0.41248
     0.46205
     0.41248
     0.58596
     0.02836
     0.59835
     0.51161
    -0.03360
     0.00358
    -0.09555
     0.33814
     0.02836
     0.06553
     0.04075
     0.18944
     0.25140
     0.27618
     0.06553
     0.00358
     0.05314
    -0.31859
     0.17705
     0.68509
     0.22662
     0.22662
     0.07792
     0.35053
     0.48683
     0.80900
     0.62313
     0.82139
     1.05682
     0.85856
     1.13116
     1.21790
     0.79661
     0.61074
     0.82139
     1.45333
     1.71354
     1.19312
     1.55246
     1.32942
     1.51529
     1.45333
     1.40377
     1.63920
     1.91180
     1.92419
     1.87463
     2.25875
     2.28353
     2.37027
     1.89941
     2.06049
     2.22158
     1.44094
     2.03571
     1.65159
     1.46572
     1.40377
     1.03204
     0.88334
     0.77182
     0.72226
     0.38770
     0.26379
     0.17705
     0.31335
    -0.13272
     0.11510
     0.00358
    -0.57880
     0.05314
     0.28857
     0.38770
     0.51161
     0.48683
     0.16466
    -0.39294
    -1.18596
    -1.14879
    -1.06205
    -0.29381
    -0.31859
    -0.60358
    -0.14511
    -0.23185
    -1.22314
    -1.28509
    -1.23553
    -0.95053
    -0.78945
    -0.49206
     0.16466
     0.01597
     0.63552
     0.79661
     0.82139
     1.05682
     1.13116
     0.84617
     1.06921
     2.28353
     2.14723
     1.82506
     1.52768
     0.88334
     0.58596
     0.62313
     0.97008
     1.78789
     2.38266
     2.12245
     0.33814
    -2.56137
    -3.88722
    -3.15614
    -2.07812
    -0.75228
    -0.62837
    -1.76834
    -1.73117
    -2.27638
    -2.87115
    -2.40029
    -2.10290
    -1.80552
    -0.97532
    -0.50446
    -0.55402
    -0.31859
     0.54878
     0.88334
     0.32575
     0.67270
     0.93291
     0.40009
     0.40009
     0.46205
    -0.00881
    -0.38054
    -0.71510
    -0.49206
    -0.41772
    -0.66554
    -0.81423
    -1.29748
    -1.06205
    -1.27270
    -1.27270
    -1.52052
    -0.98771
    -1.03727
    -1.52052
    -1.22314
    -1.21075
    -1.08684
    -1.23553
    -1.23553
    -1.02488
    -0.91336
    -0.96292
    -0.76467
    -0.75228
    -0.54163
    -0.56641
    -0.44250
     0.37531
     0.43727
    -0.02120
     0.49922
     0.48683
     1.01965
     1.21790
     1.30464
     1.78789
     1.92419
     1.88702
     1.87463
     1.56485
     1.75072
     1.80028
     1.47811
     2.04810
     2.18441
     1.18073
     1.21790
     1.44094
     1.25508
     1.10638
     1.56485
     1.66398
     1.36659
     1.25508
     1.05682
     1.27986
     1.45333
     1.34181
     1.21790
     1.14356
     1.72594
     1.11877
     1.40377
     1.37899
     1.27986
     0.66030
     0.85856
     0.56118
     0.77182
     0.85856
     0.83378
     0.47444
     0.48683
     0.83378
     0.21423
    -0.36815
    -0.23185
    -0.95053
    -0.52924
    -0.29381
    -0.34337
    -0.44250
    -0.91336
    -1.13640
    -0.41772
    -0.54163
    -0.38054
    -0.56641
    -0.62837
    -0.35576
    -0.08316
    -0.23185
     0.35053
     0.40009
     0.15227
     0.37531
     0.47444
     0.90813
     1.41616
     1.56485
     1.50290
     1.01965
     0.63552
     0.73465
     0.87095
     1.18073
     1.30464
     0.79661
     1.29225
     1.30464
     0.89573
     0.80900
     0.66030
     0.47444
     0.38770
    -0.02120
    -0.04599
     0.15227
     0.26379
     0.22662
     0.11510
     0.10271
    -0.05838
    -0.13272
    -0.09555
     0.30096
     0.15227
     0.15227
     0.66030
     0.32575
     0.27618
    -0.13272
     0.07792
     0.28857
    -0.23185
     0.11510
     0.33814
     0.67270
     0.82139
     0.53639
     0.00358
    -0.33098
     0.35053
     0.48683
     0.22662
    -1.04966
    -2.02856
    -1.38422
    -1.76834
    -0.75228
    -1.21075
    -1.42139
    -1.61965
    -1.68161
    -1.79313
    -1.90465
    -1.91704
    -1.38422
    -1.29748
    -1.60726
    -0.95053
    -0.44250
     0.32575
     0.43727
     0.68509
     0.62313
     0.59835
     0.87095
     0.90813
     0.49922
     0.57357
     0.35053
     0.38770
     0.98247
     0.77182
     0.02836
     0.00358
    -0.03360
     0.21423
    -0.05838
    -0.24424
    -0.41772
    -0.66554
    -0.26903
    -0.04599
    -0.46728
    -0.51685
    -0.45489
    -0.23185
     0.16466
     0.72226
     0.02836
    -0.05838
     0.40009
     0.15227
     0.58596
     0.57357
     0.41248
     0.42487
     0.40009
     0.64791
     0.43727
     0.53639
     0.23901
    -0.05838
     0.09032
     0.46205
     0.31335
     0.02836
    -0.00881
    -0.05838
     0.13988
    -0.12033
    -0.18229
    -0.02120
     0.10271
    -0.00881
    -0.15751
    -0.10794
    -0.13272
    -0.13272
    -0.52924
     0.06553
     0.12749
    -0.46728
    -0.12033
    -0.14511
    -0.10794
    -0.30620
    -0.59119
    -0.44250
    -0.31859
    -0.28142
    -0.31859
    -0.57880
    -0.77706
    -0.66554
    -0.96292
    -0.52924
    -0.66554
    -0.71510
    -0.61598
    -0.41772
    -0.61598
    -0.31859
    -0.80184
    -0.69032
    -0.41772
     0.18944
     0.77182
     0.61074
     0.17705
     0.20184
     0.05314
     0.54878
     1.30464
     0.79661
     0.54878
     0.17705
     0.15227
     0.18944
     0.04075
     0.02836
     0.12749
     0.01597
    -0.24424
    -0.36815
    -0.75228
    -0.83901
    -1.06205
    -1.43379
    -0.81423
    -1.18596
    -1.35944
    -0.87619
    -0.41772
    -0.28142
    -0.57880
    -1.08684
    -0.85141
    -0.23185
    -0.03360
    -0.16990
     0.33814
     0.72226
     0.62313
     0.30096
     1.11877
     1.45333
     1.34181
     1.77550
     1.72594
     1.60203
     1.93658
     1.89941
     1.30464
     1.36659
    -0.41772
    -1.57009
    -1.85508
    -3.57744
    -4.51916
    -2.95789
    -2.40029
    -1.64443
    -0.09555
    -1.23553
    -2.68528
    -3.44114
    -3.54027
    -2.75963
    -1.44618
     0.07792
     0.85856
     1.39138
     1.66398
     1.89941
     1.97376
     1.65159
     1.70115
     1.86224
     1.35420
     0.85856
     0.88334
     0.66030
     0.66030
     0.56118
     0.42487
     0.17705
     0.26379
     0.40009
     0.37531
     0.52400
     0.35053
     0.10271
    -0.14511
     0.68509
     0.51161
     0.04075
     0.27618
     0.27618
     0.52400
     0.68509
     0.48683
     0.40009
     0.54878
     0.51161
     0.35053
     0.37531
     0.78421
     0.43727
     0.07792
     0.47444
     0.69748
     0.43727
     0.20184
     0.28857
     0.05314
     0.20184
     0.13988
     0.02836
     0.09032
     0.22662
     0.00358
    -0.34337
    -0.07077
    -0.25663
    -0.51685
    -0.23185
     0.67270
     0.92052
     0.92052
     0.48683
     0.09032
     0.00358
    -0.09555
     0.04075
     0.56118
     1.06921
     0.89573
     0.75943
     0.61074
     0.31335
     0.06553
    -0.40533
     0.20184
    -0.08316
    -0.33098
    -0.33098
    -0.08316
    -0.03360
    -0.30620
    -0.40533
    -0.14511
    -0.12033
    -0.14511
    -0.21946
     0.05314
    -0.09555
     0.07792
    -0.31859
     0.57357
     0.48683
     0.09032
     0.32575
     0.21423
     0.13988
     0.12749
    -0.07077
     0.13988
     0.12749
     0.26379
     0.43727
     0.21423
     0.07792
     0.27618
    -0.07077
     0.33814
     0.33814
     0.36292
     0.17705
     0.48683
     0.12749
     0.49922
     0.53639
     0.99486
     0.92052
     1.04443
     1.23029
     1.51529
     1.63920
     1.35420
     0.58596
     0.41248
    -1.11162
    -2.63572
    -2.31355
    -2.58615
    -3.41636
    -2.62333
    -2.37551
    -2.66050
    -1.33466
    -0.86380
    -2.31355
    -3.30484
    -2.88354
    -1.91704
    -1.29748
    -0.50446
     0.87095
     1.72594
     1.83746
     2.02332
     1.91180
     2.08528
     1.89941
     1.52768
     0.93291
     0.54878
     0.69748
     0.21423
     0.30096
     0.40009
     0.05314
    -0.23185
     0.21423
     0.02836
    -0.41772
    -0.19468
     0.12749
     0.07792
     0.02836
    -0.13272
    -0.16990
    -0.05838
     0.13988
    -0.02120
     0.01597
     0.02836
     0.16466
    -0.13272
     0.09032
     0.10271
     0.22662
     0.22662
     0.41248
     0.57357
     0.28857
     0.11510
    -0.26903
     0.26379
     0.44966
     0.17705
     0.04075
     0.43727
     0.18944
    -0.25663
    -0.55402
    -0.10794
     0.00358
    -0.08316
     0.11510
    -0.41772
    -0.39294
    -0.69032
    -0.52924
    -0.40533
    -0.29381
    -0.28142
    -0.34337
    -0.23185
     0.02836
     0.13988
     0.06553
     0.59835
     0.09032
    -0.28142
     0.32575
     0.27618
     0.33814
     0.40009
     0.18944
     0.26379
     0.63552
     0.40009
     0.35053
     0.21423
     0.16466
     0.68509
     0.13988
     0.77182
     0.56118
     0.04075
     0.02836
    -0.25663
    -0.02120
    -0.39294
    -0.25663
    -0.16990
     0.02836
     0.17705
    -0.26903
    -0.55402
    -0.55402
    -0.57880
    -1.00010
    -0.56641
    -0.31859
    -0.38054
    -0.25663
    -0.13272
     0.00358
    -0.70271
    -1.17357
    -0.34337
     0.38770
     0.56118
     0.44966
     0.20184
     0.07792
     0.52400
     0.48683
     0.66030
     1.46572
     1.46572
     1.16834
     0.53639
    -0.07077
    -1.52052
    -3.21810
    -3.21810
    -3.44114
    -3.96156
    -3.03223
    -2.83398
    -3.21810
    -1.79313
    -1.54530
    -2.79680
    -2.74724
    -2.80919
    -2.52420
    -1.04966
     0.09032
     1.50290
     2.04810
     2.70483
     2.89070
     2.95265
     2.87830
     2.53135
     2.25875
     2.04810
     1.60203
     1.16834
     1.36659
     0.83378
     0.43727
     0.54878
     0.49922
     0.54878
     0.48683
     0.20184
     0.12749
     0.53639
     0.67270
     0.36292
    -0.20707
     0.27618
     0.21423
     0.11510
     0.36292
     0.51161
     0.25140
     0.06553
     0.42487
     0.44966
     0.62313
     0.04075
    -0.46728
    -0.46728
    -0.09555
     0.28857
     0.26379
     0.18944
    -0.21946
    -0.40533
    -0.59119
     0.06553
     0.09032
    -0.40533
    -0.13272
    -0.13272
     0.23901
    -0.19468
    -0.12033
    -0.02120
     0.18944
     0.35053
     0.38770
     0.20184
    -0.10794
    -0.15751
    -0.76467
     0.38770
     0.26379
    -0.18229
    -0.28142
    -0.05838
    -0.57880
    -0.39294
    -0.41772
    -0.36815
    -0.43011
    -0.20707
    -0.12033
     0.15227
     0.52400
     0.54878
    -0.41772
    -0.08316
     0.33814
     0.11510
     0.31335
     0.59835
     0.53639
     0.33814
     0.04075
     0.30096
     0.36292
     0.70987
     0.23901
    -0.19468
    -0.14511
    -0.08316
    -0.28142
     0.01597
     0.30096
     0.18944
    -0.60358
    -0.44250
    -0.05838
    -0.12033
    -0.61598
    -0.61598
    -0.28142
     0.00358
     0.43727
     0.04075
    -0.02120
    -0.23185
    -0.18229
    -0.14511
     0.56118
     0.37531
     0.16466
     0.62313
     0.75943
     0.79661
     0.88334
     0.82139
     0.61074
     0.98247
     1.58963
     1.45333
     1.41616
     1.27986
    -0.00881
    -0.46728
     0.09032
    -2.47463
    -4.49438
    -3.98634
    -4.01113
    -4.22177
    -2.83398
    -2.66050
    -2.27638
    -0.92575
    -1.45857
    -3.16853
    -3.67657
    -3.14375
    -1.61965
    -0.57880
     1.01965
     2.25875
     2.44462
     2.28353
     2.49418
     2.04810
     1.97376
     1.56485
     0.98247
     0.68509
     0.43727
     0.25140
    -0.21946
    -0.38054
    -0.30620
    -0.51685
    -0.85141
    -0.31859
    -0.35576
    -0.85141
    -0.66554
    -0.61598
    -0.36815
    -0.19468
    -0.12033
    -0.03360
     0.06553
     0.10271
    -0.09555
     0.09032
    -0.07077
     0.07792
    -0.24424
     0.58596
     0.61074
     0.15227
     0.38770
     0.46205
     0.30096
     0.17705
    -0.04599
    -0.15751
     0.01597
     0.26379
     0.28857
     0.07792
     0.11510
     0.09032
    -0.19468
     0.37531
     0.56118
    -0.08316
     0.04075
     0.20184
     0.13988
     0.32575
    -0.19468
    -0.07077
     0.20184
     0.30096
     0.16466
     0.36292
     0.18944
     0.06553
    -0.29381
    -0.08316
     0.40009
     0.27618
    -0.15751
     0.30096
    -0.03360
     0.26379
     0.16466
     0.23901
    -0.02120
    -0.18229
     0.13988
     0.11510
     0.09032
    -0.05838
    -0.35576
    -0.45489
     0.01597
    -0.20707
    -0.47967
    -0.47967
    -0.46728
     0.02836
     0.10271
     0.46205
     0.07792
    -0.15751
    -0.03360
    -0.30620
     0.06553
     0.52400
     0.33814
    -0.21946
    -0.25663
    -0.07077
    -0.59119
    -0.57880
    -0.18229
    -0.28142
    -0.38054
    -0.67793
    -0.78945
    -0.88858
    -0.50446
    -0.82662
    -0.73989
    -0.72749
    -0.66554
    -0.93814
    -0.24424
     0.25140
    -0.16990
    -0.52924
    -0.40533
     0.27618
     0.36292
     0.66030
     0.26379
     0.18944
     0.53639
     0.40009
     0.57357
     0.61074
     0.59835
    -0.18229
     0.51161
     1.40377
     2.68005
     2.33310
     2.45701
     2.91548
     2.13484
     0.17705
    -2.77202
    -5.27501
    -4.63068
    -0.50446
     0.99486
     0.37531
    -1.17357
    -2.83398
    -3.85004
    -3.88722
    -3.73852
    -3.94917
    -3.03223
    -2.40029
    -1.74356
    -1.02488
    -0.33098
     0.09032
     0.44966
     0.61074
     0.92052
     0.85856
     0.77182
     0.84617
     0.41248
     1.05682
     1.06921
     0.73465
     0.52400
     0.53639
     0.36292
     0.41248
     0.06553
     0.28857
     0.37531
     0.30096
     0.13988
     0.04075
     0.10271
     0.28857
    -0.35576
     0.12749
     0.01597
    -0.05838
    -0.05838
    -0.09555
     0.05314
    -0.00881
    -0.07077
    -0.21946
    -0.26903
    -0.00881
    -0.13272
    -0.12033
    -0.16990
     0.01597
    -0.30620
    -0.35576
    -0.04599
    -0.08316
    -0.55402
    -0.25663
    -0.23185
    -0.19468
    -0.34337
    -0.41772
    -0.25663
    -0.16990
    -0.09555
    -0.29381
    -0.16990
    -0.07077
    -0.18229
    -0.35576
    -0.02120
     0.28857
    -0.13272
     0.02836
     0.05314
    -0.04599
    -0.20707
     0.23901
     0.05314
     0.15227
     0.00358
     0.04075
     0.16466
    -0.00881
    -0.09555
    -0.51685
    -0.23185
     0.09032
    -0.03360
     0.42487
     0.42487
     0.52400
     0.72226
     1.31703
     0.93291
     0.49922
     0.40009
     0.35053
     0.67270
     1.11877
     1.24268
     0.48683
     0.74704
     0.84617
     0.18944
     0.28857
     0.22662
     0.21423
     0.13988
    -0.10794
    -0.30620
    -0.04599
    -0.25663
    -0.25663
     0.13988
     0.06553
     0.28857
     0.30096
     0.02836
     0.40009
    -0.18229
    -0.18229
    -0.00881
    -0.14511
    -0.23185
    -0.44250
     0.01597
     0.02836
    -0.13272
    -0.78945
    -1.35944
    -0.64076
    -0.29381
     0.58596
     1.04443
     1.25508
     1.51529
     0.48683
    -0.04599
    -0.64076
    -3.05701
    -2.94550
    -0.46728
     1.15595
     0.97008
    -0.00881
    -1.40900
    -2.30116
    -2.15247
    -1.81791
    -1.78074
    -1.52052
    -1.18596
    -1.52052
    -1.33466
    -1.01249
    -0.91336
    -0.71510
    -0.38054
    -0.29381
    -0.07077
     0.04075
    -0.31859
    -0.39294
    -0.15751
     0.06553
    -0.51685
    -0.28142
    -0.21946
    -0.00881
     0.00358
     0.25140
     0.25140
     0.12749
     0.12749
     0.23901
     0.68509
     0.70987
     0.41248
     0.26379
     0.16466
    -0.04599
     0.04075
     0.15227
     0.80900
     0.27618
     0.04075
     0.27618
     0.38770
     0.20184
     0.13988
    -0.02120
     0.05314
     0.20184
     0.51161
     0.23901
     0.13988
     0.06553
     0.46205
     0.25140
     0.61074
     0.13988
    -1.21075
    -0.72749
    -0.14511
     0.17705
    -0.29381
    -0.59119
    -0.73989
    -0.80184
    -0.59119
    -0.49206
    -0.88858
    -0.77706
    -0.60358
    -1.21075
    -0.39294
    -0.23185
    -0.40533
    -0.43011
    -0.18229
    -0.13272
    -0.18229
    -0.21946
     0.01597
    -0.10794
    -0.02120
     0.10271
    -0.04599
    -0.15751
    -0.19468
    -0.39294
    -0.30620
     0.00358
     0.01597
    -0.47967
     0.09032
    -0.13272
    -0.24424
    -0.28142
    -0.28142
    -0.19468
     0.13988
    -0.09555
    -0.14511
    -0.28142
     0.11510
    -0.07077
    -0.18229
     0.28857
     0.16466
    -0.23185
     0.11510
     0.20184
     0.13988
    -0.31859
    -0.34337
    -0.36815
    -0.05838
    -0.02120
     0.05314
    -0.02120
     0.37531
     1.00725
     0.74704
     1.54007
     1.84985
     1.31703
     1.31703
     1.25508
    -0.03360
    -1.55770
    -0.88858
     0.12749
     0.51161
     0.46205
     0.93291
    -0.57880
    -2.47463
    -2.68528
    -2.72246
    -2.05334
    -1.43379
    -2.16486
    -1.50813
    -1.76834
    -1.96660
    -1.91704
    -1.79313
    -1.52052
    -0.83901
    -0.72749
    -0.20707
    -0.25663
    -0.52924
    -0.77706
    -0.33098
    -0.46728
    -0.09555
    -0.31859
    -0.10794
     0.09032
     0.07792
     0.10271
     0.04075
    -0.10794
    -0.12033
    -0.08316
     0.05314
    -0.20707
    -0.36815
    -0.14511
    -0.09555
    -0.41772
     0.25140
     0.31335
     0.01597
     0.40009
     0.35053
     0.47444
     0.77182
     0.32575
     0.47444
     0.82139
     1.01965
     0.54878
     0.41248
     0.44966
     0.16466
    -0.09555
     0.57357
     0.20184
    -0.20707
    -0.23185
    -0.02120
     0.36292
     0.04075
    -0.00881
     0.33814
     0.22662
    -0.07077
    -0.38054
    -0.18229
     0.16466
     0.56118
     0.02836
     0.16466
     0.51161
     0.04075
    -0.30620
    -0.08316
     0.17705
     0.22662
     0.02836
    -0.10794
     0.00358
     0.30096
     0.11510
     0.25140
     0.37531
     0.01597
     0.15227
    -0.30620
     0.62313
     0.30096
    -0.08316
     0.12749
    -0.02120
     0.05314
    -0.14511
     0.02836
    -0.29381
    -0.21946
     0.16466
     0.33814
     0.53639
     0.47444
     0.72226
     0.16466
     1.08160
     1.32942
     0.79661
     0.89573
     1.16834
     0.99486
    -0.31859
    -1.74356
    -1.39661
    -0.80184
    -0.30620
    -0.70271
    -0.87619
    -0.55402
    -1.14879
    -2.26399
    -1.74356
    -1.28509
    -1.48335
    -1.11162
    -0.76467
    -0.51685
     0.02836
     0.42487
     0.56118
     0.74704
     0.74704
     1.00725
     0.69748
     0.54878
     0.33814
     0.21423
     0.44966
     0.79661
     0.57357
     0.05314
     0.56118
     0.72226
     0.33814
     0.52400
    -0.12033
     0.04075
     0.17705
     0.35053
     0.09032
     0.15227
     0.21423
    -0.05838
    -0.47967
     0.18944
     0.38770
    -0.21946
    -0.00881
    -0.00881
    -0.07077
     0.37531
     0.05314
     0.44966
     0.40009
     0.74704
     0.69748
     0.53639
     0.72226
     0.72226
     0.31335
     1.27986
     1.35420
     1.04443
     0.93291
     0.93291
     0.69748
     1.01965
     0.83378
     1.06921
     0.58596
     0.98247
     0.80900
     0.74704
     0.97008
     0.75943
     0.01597
     0.56118
     0.62313
     0.49922
     0.26379
     0.18944
     0.09032
    -0.02120
    -0.13272
     0.05314
     0.07792
    -0.20707
    -0.19468
    -0.34337
    -0.28142
    -0.40533
    -0.77706
    -0.47967
    -0.33098
    -0.52924
    -0.70271
    -0.51685
    -0.97532
    -1.00010
    -0.85141
    -0.69032
    -1.07444
    -0.73989
    -0.93814
    -0.98771
    -0.97532
    -0.92575
    -0.92575
    -1.00010
    -0.13272
    -0.20707
    -0.86380
    -0.62837
    -0.65315
    -0.97532
    -0.70271
    -1.32227
    -1.18596
    -0.57880
     0.23901
     0.40009
     0.58596
     0.31335
     0.51161
     0.49922
     0.46205
    -0.10794
    -1.53291
    -3.11897
    -2.67289
    -0.33098
     0.28857
    -0.16990
    -0.50446
    -0.95053
    -1.60726
    -2.30116
    -2.32594
    -2.28877
    -1.68161
    -1.85508
    -1.08684
     0.13988
     0.31335
     0.16466
     0.63552
     0.74704
     0.94530
     0.95769
     0.87095
     1.50290
     1.15595
     1.21790
     0.94530
     1.31703
     1.27986
     1.36659
     1.06921
     1.18073
     0.70987
     0.62313
     0.80900
     0.68509
     0.48683
     0.42487
     0.53639
     0.56118
     0.62313
     0.68509
     0.27618
     0.28857
     0.41248
     0.23901
    -0.15751
     0.72226
     0.44966
     0.11510
     0.37531
     0.40009
     0.53639
     0.21423
     0.43727
     0.68509
     0.68509
     0.80900
     0.75943
     0.87095
     0.95769
     1.10638
     0.77182
     1.23029
     1.72594
     1.08160
     1.16834
     1.24268
     1.14356
     1.16834
     0.72226
     0.89573
     1.08160
     0.85856
     0.62313
     0.62313
     0.62313
     0.49922
     0.31335
     0.58596
     0.77182
     0.66030
     0.42487
     0.58596
     0.59835
     0.67270
     0.53639
     0.56118
     0.61074
     0.77182
     0.64791
     0.70987
     0.64791
     0.70987
     0.46205
     0.35053
     0.82139
     0.62313
     0.41248
     0.49922
     0.49922
     0.30096
     0.26379
     0.11510
     0.23901
     0.37531
     0.46205
     0.43727
     0.40009
     0.40009
     0.54878
     0.13988
     0.67270
     0.72226
     0.20184
     0.42487
     0.66030
     0.87095
     0.48683
     0.49922
     0.82139
     0.74704
     1.10638
     0.62313
     0.58596
     0.63552
     0.62313
     0.41248
     0.73465
     0.70987
     0.44966
     0.40009
     0.69748
     0.46205
     0.22662
     0.54878
     0.23901
     0.46205
     0.30096
    -0.04599
    -0.05838
     0.06553
     0.00358
     0.20184
     0.23901
     0.79661
    -0.07077
    -0.31859
    -0.04599
     0.06553
    -0.04599
     0.63552
     0.98247
     1.63920
     2.50657
     2.75439
     2.86591
     1.98615
    -1.11162
    -2.61094
    -2.23920
    -0.56641
     0.27618
     0.75943
    -0.40533
    -1.33466
    -1.42139
    -1.90465
    -3.18093
    -4.81655
    -5.26262
    -4.38286
    -3.13136
    -2.10290
    -1.58248
    -1.13640
    -1.03727
    -0.10794
    -0.54163
    -0.49206
    -0.23185
    -0.47967
    -0.05838
     0.68509
     0.99486
     1.31703
     1.29225
     1.45333
     1.46572
     1.13116
     1.14356
     1.20551
     0.51161
     0.67270
     0.92052
     0.26379
     0.58596
     0.66030
     0.66030
     0.48683
     0.20184
     0.16466
     0.48683
     0.56118
     1.05682
     0.94530
     0.23901
     0.12749
     0.15227
     0.23901
     0.48683
     0.48683
    -0.00881
     0.47444
     0.51161
     0.20184
     0.30096
    -0.19468
    -0.19468
    -0.09555
     0.26379
    -0.08316
    -0.20707
    -0.08316
    -0.12033
    -0.50446
     0.42487
     0.28857
    -0.34337
     0.01597
    -0.24424
     0.22662
     0.07792
    -0.00881
     0.05314
     0.22662
     0.38770
     0.38770
     0.04075
     0.30096
    -0.09555
    -0.44250
     0.46205
     0.40009
    -0.00881
    -0.00881
     0.18944
    -0.13272
    -0.20707
    -0.20707
    -0.38054
    -0.20707
    -0.43011
    -0.45489
    -0.56641
    -0.49206
    -0.55402
    -0.92575
    -0.65315
    -0.30620
    -0.56641
    -0.76467
    -0.62837
    -0.34337
    -0.78945
    -0.50446
    -0.67793
    -0.36815
    -0.39294
    -0.08316
    -0.35576
    -0.29381
    -0.29381
    -0.38054
    -0.59119
     0.28857
    -0.00881
    -0.18229
     0.05314
     0.13988
     0.10271
     0.17705
     0.46205
     0.43727
     0.75943
     1.06921
     1.04443
     0.43727
     0.56118
     0.47444
     0.22662
     1.35420
     1.21790
     1.11877
     1.25508
     1.14356
     1.01965
     0.70987
     0.97008
     0.57357
     0.89573
     1.24268
     1.32942
     1.25508
     1.11877
     1.05682
     0.66030
     1.39138
     1.39138
     1.06921
     0.70987
     0.84617
     1.19312
     0.99486
     0.94530
     0.47444
     0.56118
     0.66030
     0.69748
     0.54878
     0.70987
     0.62313
     0.61074
     1.01965
     1.70115
     1.96137
     2.13484
     2.28353
     0.78421
     0.27618
    -0.44250
    -1.35944
    -0.60358
     0.88334
     0.36292
     0.99486
    -0.12033
    -1.01249
    -1.78074
    -2.28877
    -1.78074
    -1.39661
    -1.40900
    -1.24792
    -1.11162
    -0.73989
    -0.31859
    -0.59119
    -0.57880
    -0.26903
     0.18944
     0.23901
     0.17705
     0.43727
     0.22662
    -0.19468
     0.87095
     0.79661
     0.17705
     0.43727
     0.72226
     0.57357
     0.67270
     0.32575
     0.61074
     0.47444
     0.84617
     0.73465
     0.68509
     0.82139
     0.74704
     0.20184
     0.48683
     0.73465
     0.74704
     0.94530
     0.48683
    -0.67793
    -1.57009
    -1.11162
    -0.34337
    -0.20707
    -0.05838
    -0.25663
    -0.78945
    -1.32227
    -1.35944
    -1.58248
    -1.16118
    -0.66554
    -0.59119
    -0.47967
    -0.40533
    -0.46728
    -0.51685
    -0.21946
     0.01597
     0.00358
     0.31335
     0.25140
     0.10271
     0.23901
     0.02836
    -0.15751
    -0.62837
     0.12749
     0.00358
    -0.30620
    -0.34337
    -0.15751
    -0.15751
    -0.00881
    -0.34337
    -0.03360
     0.06553
     0.07792
     0.04075
     0.22662
     0.30096
     0.20184
    -0.16990
     0.70987
     0.75943
     0.33814
     0.36292
     0.40009
     0.05314
     0.37531
     0.09032
     0.46205
     0.42487
     0.35053
     0.31335
     0.12749
     0.15227
     0.18944
    -0.43011
    -0.70271
    -0.25663
     0.04075
     0.18944
     0.04075
    -0.20707
    -0.12033
    -0.26903
    -0.19468
    -0.14511
    -0.12033
     0.16466
    -0.15751
     0.09032
     0.36292
    -0.08316
    -0.03360
     0.52400
     0.44966
     0.17705
     0.52400
     0.49922
     0.47444
     0.53639
     0.63552
     0.85856
     0.75943
     0.75943
     0.89573
     1.05682
     1.08160
     1.15595
     0.80900
     1.81267
     1.75072
     1.57724
     1.36659
     1.36659
     1.30464
     1.45333
     1.58963
     1.44094
     1.58963
     1.84985
     2.64287
     3.21286
     3.48547
     3.90676
     3.00222
     3.06417
     2.14723
    -1.40900
    -1.26031
     0.59835
     1.52768
     1.80028
     1.91180
    -0.59119
    -2.15247
    -1.94182
    -1.30987
    -1.35944
    -2.20203
    -2.73485
    -2.85876
    -2.75963
    -1.63204
    -1.09923
    -0.71510
    -0.24424
    -0.55402
    -0.04599
    -0.07077
    -0.09555
     0.02836
     0.36292
     0.52400
     0.44966
     0.67270
     0.89573
     1.05682
     1.32942
     2.12245
     1.00725
    -0.21946
    -0.30620
     0.01597
     0.82139
     0.70987
     0.53639
     0.12749
    -0.26903
    -0.41772
    -0.57880
    -0.57880
    -0.67793
    -0.72749
    -0.64076
    -0.26903
    -0.20707
    -0.31859
    -0.31859
    -0.07077
    -0.29381
    -0.35576
    -0.38054
    -0.33098
    -0.55402
    -0.34337
    -0.51685
    -0.51685
    -0.90097
    -0.73989
    -1.11162
    -0.69032
    -0.71510
    -0.92575
    -0.90097
    -1.07444
    -1.08684
    -0.92575
    -1.35944
    -0.85141
    -1.08684
    -0.88858
    -1.06205
    -0.95053
    -1.09923
    -0.96292
    -1.17357
    -1.19836
    -1.09923
    -1.74356
    -1.60726
    -1.34705
    -1.44618
    -1.44618
    -1.64443
    -1.44618
    -1.45857
    -1.30987
    -1.53291
    -1.85508
    -1.54530
    -1.68161
    -1.71878
    -1.80552
    -1.13640
    -1.40900
    -1.69400
    -1.45857
    -1.73117
    -1.86747
    -1.42139
    -1.30987
    -1.19836
    -1.17357
    -1.02488
    -1.63204
    -1.43379
    -1.21075
    -1.40900
    -1.68161
    -0.82662
    -1.18596
    -1.14879
    -1.04966
    -1.04966
    -0.97532
    -1.00010
    -1.29748
    -1.17357
    -1.23553
    -0.86380
    -0.76467
    -0.69032
    -0.51685
    -0.18229
    -0.49206
     0.09032
     0.27618
     0.21423
     0.30096
     0.84617
     1.08160
     1.56485
     2.32071
     3.57220
     4.60066
     3.68372
     1.60203
     1.63920
     1.42855
     0.99486
     1.75072
     1.96137
     1.91180
     3.15091
     1.24268
    -0.10794
    -0.64076
    -0.47967
    -1.23553
    -1.53291
    -0.85141
    -0.31859
     0.13988
     0.15227
    -0.25663
    -0.33098
    -0.30620
    -0.20707
     0.66030
     0.66030
     0.41248
     0.89573
     1.27986
     1.04443
     0.77182
     0.69748
     0.92052
     0.75943
     0.93291
     0.82139
     0.78421
     0.82139
     0.59835
     0.32575
     1.09399
     0.80900
     0.00358
     0.38770
     0.48683
     0.40009
     0.06553
    -0.02120
    -0.25663
    -0.18229
     0.02836
    -0.31859
    -0.40533
    -0.39294
    -0.62837
    -0.98771
    -0.72749
    -0.69032
    -1.21075
    -1.29748
    -1.01249
    -0.93814
    -1.04966
    -1.01249
    -1.08684
    -1.24792
    -1.19836
    -1.32227
    -1.38422
    -1.33466
    -1.07444
    -1.22314
    -1.12401
    -0.44250
    -0.59119
    -0.90097
    -0.78945
    -0.73989
    -0.08316
     0.05314
     0.13988
    -0.02120
     0.36292
     1.20551
     1.45333
     1.23029
     0.72226
     0.94530
     0.21423
     0.98247
     0.98247
     0.59835
     1.03204
     0.64791
     0.36292
    -0.04599
    -0.30620
    -0.34337
    -0.19468
    -0.26903
    -0.62837
    -0.47967
    -0.29381
    -0.24424
    -0.57880
     0.15227
     0.32575
     0.06553
     0.06553
     0.35053
     0.25140
     0.09032
    -0.08316
     0.26379
     0.40009
     0.63552
     0.48683
     0.44966
     0.38770
     0.37531
    -0.03360
    -0.04599
     0.37531
    -0.13272
    -0.10794
     0.27618
     0.72226
     0.83378
    -0.25663
    -0.75228
    -1.40900
    -0.73989
    -0.10794
    -0.02120
    -0.29381
    -0.47967
    -0.81423
    -1.21075
    -0.47967
    -0.70271
    -0.62837
     0.16466
     0.73465
     1.96137
     1.58963
     0.78421
    -0.30620
    -1.11162
    -0.93814
    -0.28142
     0.31335
     0.92052
     0.26379
    -0.71510
    -1.17357
    -1.45857
    -1.86747
    -1.99138
    -2.28877
    -1.71878
    -1.27270
    -1.47096
    -1.57009
    -1.64443
    -1.12401
    -1.02488
    -0.83901
    -0.54163
    -0.21946
    -0.44250
     0.17705
     0.61074
     0.27618
    -0.00881
     0.26379
     0.41248
     0.23901
     0.13988
     0.12749
     0.47444
     0.58596
     0.33814
     0.31335
     0.43727
     0.53639
     0.10271
     0.32575
     0.87095
     0.49922
     0.09032
     0.25140
     0.25140
     0.40009
     0.28857
     0.31335
     0.01597
     0.09032
     0.25140
     0.09032
     0.22662
     0.31335
     0.46205
    -0.04599
     0.62313
     0.53639
     0.13988
     0.28857
     0.07792
     0.23901
     0.35053
     0.40009
     0.56118
     0.40009
     0.40009
     0.16466
     0.54878
     0.37531
     0.25140
    -0.09555
    -0.05838
    -0.10794
     0.22662
    -0.07077
    -0.04599
    -0.33098
    -0.14511
    -0.09555
    -0.16990
     0.17705
    -0.07077
     0.01597
     0.28857
     0.21423
     0.01597
    -0.18229
     0.32575
     0.53639
     0.42487
     0.53639
     0.46205
     0.25140
     0.16466
    -0.05838
     0.33814
     0.10271
     0.17705
     0.33814
     0.07792
    -0.12033
    -0.23185
    -0.71510
    -0.65315
    -0.04599
    -0.05838
    -0.30620
    -0.25663
    -0.12033
    -0.23185
    -0.28142
    -0.15751
    -0.52924
    -0.30620
    -0.02120
    -0.28142
    -0.20707
    -0.21946
    -0.38054
    -0.73989
     0.07792
     0.00358
    -0.30620
     0.01597
    -0.28142
    -0.02120
    -0.04599
     0.11510
     0.10271
     0.04075
     0.10271
     0.02836
    -0.07077
     0.02836
    -0.09555
    -0.31859
     0.15227
     0.46205
    -0.02120
    -0.15751
    -0.15751
    -0.16990
     0.15227
    -0.41772
    -0.19468
     0.09032
     0.04075
     0.06553
     0.12749
     0.32575
     0.05314
    -0.51685
    -0.25663
     0.17705
    -0.35576
    -0.16990
    -0.33098
    -0.13272
     0.10271
    -0.09555
    -0.43011
    -0.20707
     0.11510
    -0.05838
     0.20184
     1.14356
     2.12245
     0.98247
    -1.07444
    -2.17725
    -2.27638
    -1.33466
    -0.26903
    -0.36815
    -0.97532
    -1.42139
    -1.54530
    -1.83030
    -2.38790
    -2.58615
    -2.56137
    -2.10290
    -1.64443
    -1.59487
    -1.69400
    -1.16118
    -0.86380
    -0.83901
    -0.18229
     0.17705
     0.00358
     0.04075
    -0.36815
     0.06553
     0.21423
     0.12749
    -0.00881
     0.11510
     0.35053
     0.38770
    -0.19468
     0.15227
     0.61074
    -0.03360
    -0.05838
    -0.12033
     0.18944
     0.16466
     0.43727
     0.46205
     0.49922
     0.79661
     0.15227
     0.44966
     0.88334
     0.68509
    -0.25663
    -0.09555
     0.73465
     1.05682
     0.78421
     0.46205
     0.09032
    -0.04599
    -0.24424
    -0.20707
    -0.18229
    -0.21946
    -0.31859
    -0.34337
     0.05314
    -0.10794
    -0.05838
    -0.34337
     0.31335
     0.06553
    -0.04599
     0.16466
     0.40009
    -0.16990
    -0.57880
    -0.30620
    -0.41772
     0.25140
     0.10271
    -0.12033
    -0.13272
    -0.26903
    -0.33098
    -0.44250
     0.10271
     0.12749
    -0.05838
     0.30096
     0.51161
     0.41248
     0.72226
     0.53639
     0.78421
     1.08160
     1.01965
     1.00725
     0.88334
     1.23029
     1.20551
     0.49922
     1.26747
     1.37899
     1.18073
     1.13116
     1.18073
     1.08160
     1.05682
     0.98247
     0.68509
     0.59835
     1.00725
     0.63552
     0.31335
     0.67270
     0.63552
    -0.09555
     0.23901
     0.35053
     0.05314
    -0.24424
    -0.04599
    -0.28142
    -0.19468
    -0.47967
    -0.39294
    -0.14511
    -0.19468
    -0.05838
    -0.39294
    -0.25663
    -0.24424
    -0.12033
    -0.55402
     0.37531
    -0.02120
     0.31335
     0.07792
     0.51161
     0.21423
     0.07792
    -0.14511
    -0.07077
     0.41248
     0.68509
     0.44966
     0.68509
     0.82139
     0.72226
     0.21423
    -0.50446
    -1.90465
    -2.69767
    -1.16118
     0.97008
    -0.05838
    -0.20707
    -0.96292
    -1.60726
    -1.60726
    -1.64443
    -1.19836
    -1.17357
    -0.95053
    -0.61598
    -0.72749
    -0.24424
    -0.08316
    -0.23185
     0.04075
     0.25140
     0.43727
     0.26379
     0.07792
    -0.39294
    -0.46728
     0.25140
     0.33814
     0.36292
     0.27618
     0.07792
    -0.34337
    -0.20707
     0.46205
     0.16466
    -0.31859
    -0.00881
     0.21423
     0.25140
     0.25140
     0.10271
     0.15227
     0.38770
     0.73465
     0.49922
     0.46205
     0.17705
     0.11510
    -0.04599
     0.28857
     0.53639
    -0.16990
    -0.04599
    -0.29381
    -0.73989
    -0.88858
    -0.41772
    -0.62837
    -0.78945
    -1.19836
    -1.13640
    -1.18596
    -1.23553
    -1.21075
    -1.54530
    -1.14879
    -1.19836
    -1.54530
    -1.19836
    -0.96292
    -1.24792
    -1.06205
    -0.95053
    -0.98771
    -0.85141
    -0.49206
    -0.78945
    -0.91336
    -0.87619
    -0.72749
    -1.19836
    -0.78945
    -0.52924
    -0.78945
    -0.69032
    -0.59119
    -0.56641
    -0.51685
    -0.72749
    -0.47967
    -0.05838
     0.44966
    -0.09555
    -1.52052
    -2.71006
    -2.21442
    -1.27270
    -0.65315
    -0.40533
    -0.98771
    -1.75595
    -2.05334
    -2.26399
    -2.33833
    -1.95421
    -1.65682
    -1.01249
    -0.88858
    -0.98771
    -1.48335
    -1.65682
    -1.27270
    -0.55402
    -0.29381
     0.90813
     1.21790
     0.97008
     0.47444
     0.53639
     0.01597
    -0.16990
    -0.39294
    -0.36815
    -0.43011
    -0.81423
    -1.63204
    -2.94550
    -3.66418
    -1.91704
    -0.45489
     0.07792
    -0.85141
    -1.60726
    -2.16486
    -2.05334
    -1.95421
    -1.37183
    -0.86380
    -0.50446
     0.33814
     0.56118
     0.85856
     0.79661
     0.26379
     0.26379
    -0.18229
    -0.14511
    -0.13272
    -0.49206
    -0.67793
    -0.46728
    -0.36815
    -0.30620
    -0.35576
    -0.35576
    -0.26903
    -0.05838
     0.10271
    -0.05838
     0.64791
     0.83378
     0.25140
    -0.18229
     0.47444
     0.46205
     0.41248
     0.49922
     0.79661
     0.44966
     0.47444
     0.16466
     0.17705
     0.04075
     0.47444
     0.22662
     0.18944
    -0.09555
    -0.15751
    -0.71510
     0.13988
     0.12749
    -0.51685
    -0.38054
    -0.20707
    -0.05838
    -0.10794
     0.06553
    -0.16990
    -0.09555
     0.04075
    -0.24424
    -0.36815
    -0.26903
     0.01597
    -0.57880
     0.11510
     0.26379
    -0.24424
    -0.62837
    -0.41772
    -0.18229
    -0.25663
    -0.29381
    -0.18229
    -0.30620
    -0.13272
    -0.19468
     0.00358
     0.02836
    -0.04599
    -0.14511
    -0.09555
     0.52400
     0.17705
     0.01597
     0.18944
    -0.00881
     0.07792
     0.17705
     0.05314
    -0.03360
    -0.14511
    -0.26903
    -0.44250
    -0.55402
    -0.65315
    -0.70271
    -0.82662
    -0.08316
    -0.51685
    -1.19836
    -1.34705
    -1.47096
    -1.32227
    -1.45857
    -0.55402
    -0.83901
    -0.85141
    -0.31859
    -0.41772
    -0.05838
     0.07792
     0.05314
    -0.50446
     0.05314
    -0.55402
    -1.04966
    -0.51685
    -1.22314
    -1.85508
    -1.99138
    -2.04095
    -2.79680
    -1.68161
    -0.46728
    -0.44250
    -1.34705
    -1.55770
    -1.37183
    -1.74356
    -0.93814
     0.10271
     0.35053
     1.21790
     1.39138
     1.56485
     1.75072
     1.54007
     0.70987
     0.85856
     0.97008
     0.89573
     0.43727
     0.21423
    -0.13272
    -0.39294
    -0.51685
    -0.16990
    -0.14511
    -0.69032
    -0.49206
    -0.30620
    -0.55402
    -0.45489
    -0.52924
    -0.46728
    -0.47967
    -0.46728
    -0.10794
     0.44966
     0.73465
     0.83378
     0.33814
     0.61074
     0.68509
     0.07792
     0.00358
    -0.82662
    -1.22314
    -1.16118
    -0.46728
    -0.35576
    -0.15751
    -0.59119
    -1.32227
    -1.65682
    -1.76834
    -1.68161
    -2.32594
    -1.38422
    -0.98771
    -0.67793
    -0.67793
    -0.25663
    -0.41772
    -0.21946
    -0.07077
     0.43727
     0.59835
     0.59835
     0.58596
     0.59835
     0.74704
     0.57357
     0.49922
     0.84617
     0.88334
     0.40009
     0.56118
     0.69748
     0.87095
     0.84617
     0.74704
     0.67270
     0.85856
     0.98247
     0.72226
     0.84617
     0.58596
     0.80900
     0.52400
     0.48683
     1.01965
     0.69748
     0.59835
     0.80900
     0.47444
     0.47444
     0.17705
     0.16466
     0.17705
     0.61074
     0.35053
     0.20184
     0.10271
     0.10271
     0.20184
    -0.31859
     0.23901
     0.46205
    -0.16990
     0.25140
     0.16466
     0.11510
    -0.09555
    -0.05838
    -0.24424
    -0.09555
     0.00358
     0.10271
     0.13988
     0.40009
     0.17705
    -0.38054
     0.06553
     0.54878
     0.38770
     0.82139
     1.05682
     0.67270
     0.33814
     0.01597
    -0.24424
     0.63552
    -0.14511
    -1.23553
    -2.22681
    -2.71006
    -2.67289
    -0.78945
     0.20184
     0.05314
    -0.62837
    -1.45857
    -1.69400
    -1.91704
    -1.45857
    -0.44250
     0.27618
     0.80900
     1.31703
     1.47811
     1.58963
     1.44094
     1.39138
     0.97008
     0.25140
     0.61074
     0.64791
     0.40009
     0.36292
     0.41248
    -0.05838
    -0.14511
    -0.51685
    -0.43011
    -0.29381
    -0.05838
    -0.20707
    -0.09555
    -0.08316
     0.06553
    -0.19468
     0.61074
     0.43727
     0.16466
     0.16466
     0.33814
     0.21423
    -0.05838
    -0.54163
    -0.25663
    -0.07077
    -0.04599
    -0.07077
    -0.69032
    -1.64443
    -2.09051
    -1.45857
    -0.49206
    -0.30620
    -0.86380
    -1.00010
    -1.17357
    -0.87619
    -0.70271
    -0.62837
    -0.40533
     0.01597
     0.25140
     0.27618
     0.07792
     0.37531
     0.51161
     0.12749
     0.36292
     0.69748
     0.18944
     0.17705
     0.44966
     0.47444
     0.17705
    -0.00881
     0.11510
     0.51161
     0.41248
     0.36292
    -0.19468
    -0.41772
    -0.52924
    -0.40533
    -0.65315
    -0.12033
    -0.24424
    -1.09923
    -0.62837
    -0.36815
    -0.59119
    -0.86380
    -1.01249
    -0.97532
    -0.62837
    -0.61598
    -0.46728
    -0.24424
    -0.19468
     0.20184
    -0.10794
     0.43727
     0.74704
     0.40009
     0.49922
     0.75943
     0.77182
     0.37531
     0.33814
    -0.28142
    -0.04599
     0.26379
     0.07792
     0.47444
     0.06553
     0.49922
     0.27618
     0.41248
     0.52400
     0.10271
     0.32575
     0.28857
     0.06553
    -0.05838
     0.22662
    -0.44250
    -0.54163
    -0.57880
    -0.75228
    -1.78074
    -1.92943
    -0.66554
     0.36292
    -0.18229
    -0.46728
    -0.73989
    -0.91336
    -0.57880
    -0.50446
     0.04075
     0.40009
     0.62313
     1.39138
     1.80028
     1.87463
     1.55246
     1.16834
     0.89573
     0.77182
     0.23901
     0.69748
     0.41248
    -0.07077
    -0.25663
    -0.46728
     0.05314
    -0.43011
    -0.25663
    -0.16990
    -0.19468
     0.01597
    -0.46728
    -0.18229
    -0.07077
     0.30096
     0.12749
     0.49922
     0.35053
    -0.34337
    -0.82662
    -0.43011
    -0.46728
    -0.13272
    -0.38054
    -0.21946
    -0.34337
    -0.30620
    -0.69032
    -0.61598
    -0.82662
    -0.73989
    -0.69032
    -0.29381
     0.28857
     0.12749
    -0.15751
     0.21423
     0.47444
     0.52400
     0.17705
     0.13988
     0.41248
     0.38770
     0.49922
     0.02836
     0.21423
     0.13988
    -0.02120
    -0.20707
     0.72226
     0.15227
    -0.10794
    -0.12033
    -0.16990
    -0.07077
    -0.18229
    -0.30620
    -0.18229
    -0.26903
    -0.13272
    -0.18229
    -0.05838
     0.17705
     0.07792
    -0.33098
     0.27618
     0.00358
    -0.19468
    -0.14511
     0.15227
     0.15227
    -0.29381
    -0.30620
    -0.34337
    -0.59119
    -0.40533
    -0.57880
    -0.60358
    -0.51685
    -0.60358
    -1.19836
    -0.60358
    -0.54163
    -0.86380
    -0.70271
    -0.50446
    -0.49206
    -0.44250
    -0.25663
    -0.31859
     0.42487
     0.58596
     0.83378
     0.61074
     0.26379
    -0.15751
    -0.34337
    -0.03360
    -0.57880
    -1.26031
    -2.18964
    -2.17725
    -2.84637
    -1.65682
    -0.38054
     0.05314
    -0.97532
    -1.01249
    -1.27270
    -1.19836
    -0.88858
    -0.30620
     0.01597
     0.52400
     1.93658
     2.11006
     1.81267
     1.92419
     1.88702
     1.76311
     1.62681
     1.04443
     0.28857
     0.28857
     0.36292
     0.15227
    -0.18229
    -0.31859
    -0.77706
    -1.26031
    -0.90097
    -0.70271
    -0.81423
    -0.67793
    -0.59119
    -0.77706
    -0.70271
    -0.75228
    -0.23185
    -0.35576
    -0.05838
     0.02836
     0.09032
     0.33814
     0.48683
     0.33814
     0.63552
     1.03204
     0.72226
     0.78421
     1.05682
     0.87095
     0.61074
     0.35053
     0.42487
     0.67270
     0.30096
    -0.47967
    -1.68161
    -1.17357
    -0.62837
    -0.72749
    -0.47967
    -0.75228
    -1.26031
    -1.66922
    -2.06573
    -2.20203
    -1.39661
    -0.93814
    -0.77706
    -0.72749
    -0.80184
    -0.08316
     0.02836
     0.15227
     0.15227
     0.12749
    -0.04599
     0.46205
     0.36292
     0.27618
     0.53639
     0.54878
     0.38770
     0.44966
     0.77182
     0.17705
    -0.07077
     0.00358
     0.02836
    -0.14511
    -0.07077
     0.01597
    -0.49206
     0.58596
     0.56118
    -0.05838
    -0.26903
     0.18944
    -0.12033
    -0.03360
     0.15227
     0.23901
     0.07792
    -0.02120
     0.21423
     0.33814
     0.22662
     0.11510
    -0.03360
     0.06553
     1.19312
     0.80900
     0.17705
     0.59835
     0.32575
    -0.04599
     0.06553
    -0.16990
    -1.47096
    -1.89225
    -2.17725
    -2.12768
    -2.69767
    -2.38790
    -1.69400
    -1.28509
    -1.23553
    -2.02856
    -2.28877
    -1.60726
    -1.33466
    -0.69032
    -0.08316
     0.30096
     0.95769
     0.89573
     1.27986
     1.42855
     1.36659
     1.55246
     1.32942
     0.85856
     1.37899
     0.83378
     0.20184
     0.26379
     0.10271
    -0.02120
    -0.26903
    -0.26903
     0.06553
     0.01597
     0.13988
    -0.08316
     0.00358
     0.02836
     0.22662
    -0.54163
     0.23901
     0.44966
     0.04075
     0.18944
     0.42487
     0.43727
     0.57357
     0.21423
     0.49922
     0.49922
     0.31335
     0.05314
     0.07792
     0.18944
     0.40009
     0.13988
    -0.30620
    -0.24424
    -0.80184
    -0.72749
    -0.66554
    -0.91336
    -0.61598
    -0.83901
    -0.97532
    -0.93814
    -0.81423
    -0.77706
    -0.62837
    -0.67793
    -0.77706
    -0.90097
    -1.37183
    -0.92575
    -0.69032
    -0.64076
    -0.72749
    -0.87619
    -1.21075
    -1.13640
    -1.50813
    -1.02488
    -0.92575
    -0.54163
    -0.85141
    -0.76467
    -0.85141
    -0.59119
    -0.85141
    -0.09555
     0.02836
    -0.08316
    -0.09555
     0.02836
     0.07792
     0.21423
     0.20184
     0.43727
     0.30096
    -0.24424
    -0.77706
    -0.61598
    -0.12033
     0.02836
    -0.23185
    -0.21946
    -0.39294
    -0.71510
    -0.98771
    -0.61598
    -0.78945
    -0.62837
    -0.69032
    -0.43011
    -0.39294
    -0.36815
     0.10271
    -0.20707
    -0.05838
     0.09032
    -0.31859
    -0.31859
     0.27618
     0.46205
     0.87095
     1.19312
     1.63920
     1.54007
     0.88334
     0.36292
    -1.02488
    -0.92575
    -0.21946
    -1.85508
    -2.58615
    -1.94182
    -3.30484
    -2.52420
    -0.23185
    -0.13272
    -1.91704
    -2.20203
    -2.17725
    -2.06573
    -1.35944
    -0.66554
     0.42487
     1.52768
     1.89941
     1.93658
     2.20919
     2.15962
     2.03571
     0.74704
     0.98247
     0.77182
     0.44966
     0.26379
     0.16466
    -0.09555
    -0.41772
    -0.49206
    -0.82662
    -0.82662
    -0.75228
    -0.69032
    -0.67793
    -0.51685
    -0.34337
    -0.45489
     0.02836
     0.43727
     0.40009
     0.09032
     0.32575
     0.44966
     0.32575
     0.11510
     0.48683
     0.33814
     0.57357
     0.57357
     0.44966
     0.62313
     0.59835
     0.42487
     0.25140
     1.09399
     0.62313
     0.46205
     0.89573
     0.88334
     0.84617
     0.82139
     0.72226
     0.58596
     0.78421
     1.00725
     0.79661
     0.78421
     0.64791
     0.75943
     0.32575
     0.95769
     0.94530
     0.31335
     0.54878
     0.47444
     0.52400
     0.35053
     0.20184
     0.25140
     0.31335
     0.07792
     0.09032
    -0.44250
    -0.08316
    -0.24424
    -0.67793
    -0.15751
    -0.26903
    -0.52924
    -0.72749
    -1.16118
    -1.29748
    -1.49574
    -1.33466
    -1.12401
    -1.37183
    -1.24792
    -1.37183
    -1.54530
    -1.64443
    -1.68161
    -1.91704
    -1.74356
    -1.32227
    -1.58248
    -1.54530
    -1.34705
    -1.28509
    -1.04966
    -1.33466
    -1.37183
    -1.07444
    -0.67793
    -0.91336
    -1.08684
    -1.35944
    -1.03727
    -1.12401
    -0.82662
    -0.25663
    -0.36815
    -0.91336
    -0.66554
    -0.43011
    -0.56641
    -0.46728
    -0.62837
    -0.26903
    -0.03360
     0.28857
     0.12749
     0.07792
     0.44966
     0.77182
     0.88334
     2.19680
     2.02332
     0.94530
     0.89573
     0.79661
     0.22662
    -1.00010
    -1.75595
    -2.43746
    -1.39661
    -0.83901
    -1.30987
    -2.22681
    -2.75963
    -3.34201
    -3.88722
    -3.03223
    -3.00745
    -3.46592
    -3.15614
    -2.47463
    -1.60726
    -1.37183
    -1.03727
    -0.77706
    -0.38054
     0.11510
     0.20184
     0.27618
     0.33814
     0.23901
     0.37531
     0.53639
     1.11877
     0.74704
     0.53639
     0.51161
     0.57357
     0.67270
     0.30096
     0.56118
     0.43727
     0.35053
     0.54878
     0.32575
     0.36292
     0.48683
     0.75943
     0.64791
     1.13116
     1.19312
     1.04443
     1.73833
     1.99854
     2.48179
     2.79157
     2.81635
     2.82874
     3.02700
     3.37395
     3.46068
     3.16330
     3.36156
     3.13852
     2.41984
     3.21286
     2.84113
     2.22158
     2.01093
     1.76311
     1.76311
     1.44094
     1.05682
     0.87095
     0.99486
     1.01965
     0.85856
     0.77182
     0.52400
     0.49922
     0.12749
     0.46205
     0.54878
     0.54878
     0.15227
     0.18944
     0.41248
     0.52400
     0.38770
     0.33814
     0.48683
     0.37531
     0.46205
     0.43727
     0.25140
     0.38770
    -0.02120
     0.13988
     0.69748
     0.30096
     0.25140
     0.37531
     0.32575
     0.38770
     0.32575
     0.05314
     0.16466
     0.41248
     0.31335
     0.35053
     0.23901
     0.06553
     0.16466
    -0.26903
     0.43727
     0.33814
     0.15227
    -0.05838
     0.30096
     0.25140
     0.18944
    -0.07077
     0.18944
     0.07792
     0.27618
     0.26379
     0.28857
     0.38770
     0.52400
     0.22662
     1.27986
     1.65159
     1.76311
     1.93658
     2.54375
     1.89941
     0.69748
    -0.61598
    -1.02488
    -0.78945
    -0.72749
     0.31335
     0.83378
    -0.59119
    -1.54530
    -2.25160
    -2.49942
    -2.17725
    -2.01617
    -2.15247
    -1.19836
    -1.32227
    -0.91336
    -0.72749
    -0.19468
    -0.04599
     0.33814
     2.65527
     7.16561
    -1.14879
    -0.24424
     0.07792
     0.99486
     2.09767
     1.75072
     0.93291
     1.08160
     0.70987
     0.77182
     0.33814
    -0.35576
    -0.54163
    -0.93814
    -0.39294
    -0.67793
    -0.34337
    -0.39294
    -0.91336
    -0.88858
    -0.14511
    -0.08316
    -0.95053
    -0.78945
    -0.47967
    -0.04599
    -0.25663
    -0.30620
    -0.50446
     0.01597
    -0.23185
    -0.16990
    -0.08316
     0.30096
     0.20184
    -0.35576
     0.47444
     0.61074
     0.15227
    -0.56641
    -0.85141
    -0.28142
     0.22662
    -0.05838
    -0.25663
    -0.34337
    -0.33098
    -0.25663
    -0.26903
    -0.14511
    -0.28142
    -0.85141
    -0.80184
    -0.54163
    -0.44250
    -0.26903
     0.13988
     0.02836
    -0.29381
    -0.55402
    -0.41772
    -0.40533
    -0.19468
    -0.02120
    -0.16990
    -0.15751
     0.11510
    -0.39294
    -0.18229
     0.09032
     0.27618
    -0.20707
    -0.04599
    -0.00881
     0.05314
    -0.04599
     0.09032
    -0.18229
    -0.19468
    -0.03360
    -0.20707
     0.01597
     0.06553
    -0.12033
    -0.55402
     0.16466
     0.20184
    -0.19468
    -0.19468
    -0.05838
    -0.05838
    -0.08316
    -0.36815
     0.06553
    -0.09555
     0.47444
     0.06553
     0.52400
     0.94530
     1.20551
     1.08160
     1.41616
     0.57357
    -0.72749
    -1.68161
    -1.34705
    -0.92575
     0.56118
     0.25140
    -0.64076
    -1.34705
    -1.24792
    -1.96660
    -2.82158
    -1.87986
    -1.22314
    -1.44618
    -1.64443
    -1.23553
    -0.90097
    -0.82662
    -0.61598
    -0.44250
    -0.08316
    -0.21946
    -0.02120
    -0.13272
     0.11510
     0.04075
    -0.31859
    -0.14511
    -0.18229
    -0.41772
    -0.75228
     0.04075
    -0.21946
    -0.62837
    -0.29381
    -0.43011
    -0.33098
    -0.56641
    -0.50446
    -0.60358
    -0.51685
    -0.65315
    -0.98771
    -1.09923
    -0.82662
    -1.06205
    -1.55770
    -0.97532
    -1.21075
    -1.42139
    -1.49574
    -1.21075
    -1.29748
    -1.29748
    -1.57009
    -1.14879
    -1.30987
    -0.97532
    -0.83901
    -0.78945
    -0.52924
    -0.52924
    -0.95053
    -0.28142
    -0.13272
    -0.28142
    -0.24424
    -0.08316
    -0.14511
    -0.24424
    -0.19468
    -0.19468
    -0.14511
     0.07792
     0.17705
    -0.18229
    -0.00881
     0.23901
    -0.03360
     0.00358
     0.48683
     0.28857
     0.30096
     0.18944
     0.31335
     0.28857
     0.15227
     0.02836
     0.30096
     0.54878
     0.40009
     0.41248
     0.22662
     0.47444
     0.32575
     0.10271
     0.58596
     0.22662
    -0.07077
     0.13988
     0.38770
     0.16466
    -0.05838
    -0.04599
    -0.00881
     0.18944
     0.07792
    -0.20707
    -0.26903
    -0.43011
    -0.10794
    -0.52924
    -0.16990
    -0.02120
    -0.16990
    -0.21946
     0.15227
    -0.02120
    -0.16990
    -0.54163
    -0.51685
    -0.36815
    -0.09555
     0.02836
     0.10271
    -0.19468
    -0.12033
    -0.39294
    -0.09555
     0.15227
     0.11510
    -0.12033
     0.16466
     0.35053
     0.26379
     0.15227
     0.18944
     0.36292
     0.32575
     0.41248
     0.09032
     0.28857
     0.17705
     0.01597
    -0.26903
     0.10271
     0.20184
    -0.15751
     0.23901
     0.53639
     0.72226
     1.04443
     1.42855
     1.86224
     1.51529
     1.60203
    -0.73989
    -2.78441
    -1.45857
    -1.11162
    -1.92943
    -0.35576
     0.22662
    -1.24792
    -0.91336
    -1.09923
    -1.57009
    -2.40029
    -2.53659
    -1.86747
    -1.21075
    -0.41772
     0.20184
     0.73465
     0.74704
     1.18073
     0.68509
     1.08160
     0.74704
     0.35053
     0.20184
     0.53639
     0.73465
     0.48683
     0.56118
     0.70987
     0.88334
     1.06921
     1.00725
     0.85856
     1.06921
     1.34181
     1.23029
     1.56485
     2.12245
     1.76311
     1.55246
     1.72594
     1.73833
     1.78789
     1.70115
     1.47811
     1.57724
     1.19312
     1.39138
     1.06921
     1.16834
     1.14356
     1.00725
     0.77182
     1.08160
     1.06921
     0.51161
     0.58596
     0.56118
     0.66030
     0.43727
     0.10271
     0.17705
     0.41248
     0.42487
     0.30096
     0.27618
     0.17705
     0.10271
    -0.00881
     0.28857
     0.41248
     0.11510
     0.37531
     0.31335
     0.21423
     0.06553
     0.16466
     0.10271
     0.28857
     0.36292
     0.17705
    -0.00881
     0.32575
     0.16466
    -0.23185
     0.16466
     0.59835
    -0.03360
    -0.05838
    -0.00881
     0.10271
     0.15227
     0.02836
    -0.00881
     0.02836
    -0.05838
     0.42487
    -0.14511
    -0.07077
     0.00358
    -0.08316
    -0.35576
     0.40009
    -0.03360
    -0.30620
    -0.33098
    -0.18229
    -0.07077
    -0.03360
    -0.36815
    -0.35576
    -0.04599
    -0.10794
    -0.12033
    -0.19468
    -0.47967
    -0.39294
    -0.56641
     0.26379
     0.20184
    -0.38054
    -0.14511
    -0.23185
     0.05314
    -0.08316
    -0.36815
    -0.24424
    -0.33098
    -0.25663
    -0.20707
    -0.26903
    -0.40533
    -0.44250
    -0.73989
    -0.04599
     0.05314
    -0.43011
    -0.54163
    -0.30620
    -0.29381
    -0.28142
    -0.12033
    -0.38054
    -0.19468
     0.00358
     0.13988
    -0.04599
    -0.04599
    -0.08316
    -0.24424
     0.09032
     0.37531
     0.07792
    -0.47967
    -0.25663
    -0.16990
     0.07792
    -0.03360
    -0.08316
    -0.39294
    -0.18229
    -0.20707
     0.35053
     0.87095
     1.19312
     1.37899
     0.51161
    -0.72749
    -1.37183
    -1.57009
    -1.65682
    -2.66050
    -2.54898
    -2.23920
    -1.19836
    -0.50446
    -1.38422
    -2.42507
    -2.97028
    -2.87115
    -2.64811
    -2.15247
    -1.80552
    -0.26903
     0.02836
     0.04075
     0.68509
     0.82139
     1.35420
     1.27986
     1.10638
     0.79661
     1.08160
     1.00725
     0.82139
     0.44966
     0.38770
     0.30096
    -0.30620
     0.28857
     0.09032
    -0.26903
    -0.34337
    -0.47967
    -0.19468
    -0.23185
    -0.41772
    -0.54163
    -0.40533
    -0.36815
    -0.34337
    -0.35576
    -0.28142
    -0.59119
    -0.61598
    -0.54163
     0.16466
    -0.20707
    -0.43011
    -0.19468
    -0.40533
    -0.30620
    -0.33098
    -0.21946
    -0.56641
    -0.28142
     0.01597
    -0.18229
    -0.14511
    -0.21946
    -0.38054
    -0.54163
     0.22662
     0.16466
    -0.55402
    -0.24424
    -0.21946
    -0.30620
    -0.16990
    -0.16990
    -0.14511
    -0.31859
    -0.07077
    -0.33098
    -0.28142
    -0.38054
    -0.31859
    -0.81423
    -0.16990
    -0.16990
    -0.43011
    -0.34337
    -0.54163
    -0.16990
    -0.34337
    -0.51685
    -0.35576
    -0.15751
     0.01597
    -0.07077
     0.20184
     0.22662
    -0.13272
    -0.33098
     0.30096
     0.54878
     0.06553
     0.06553
     0.26379
     0.16466
     0.26379
     0.30096
     0.37531
     0.20184
     0.32575
     0.42487
     0.06553
     0.41248
     0.33814
     0.20184
     0.28857
     0.73465
     0.59835
     0.80900
     0.85856
     0.59835
     0.77182
     0.92052
     0.97008
     0.95769
     0.90813
     0.88334
     0.87095
     0.78421
     0.82139
     0.74704
     0.20184
     1.04443
     0.46205
     0.36292
     0.44966
     0.26379
     0.13988
     0.01597
     0.05314
    -0.03360
     0.28857
     0.09032
    -0.12033
    -0.15751
    -0.09555
    -0.20707
    -0.52924
    -0.08316
    -0.00881
    -0.18229
    -0.29381
    -0.33098
    -0.34337
    -0.55402
    -0.81423
    -0.67793
    -0.60358
    -0.35576
    -0.65315
    -1.04966
    -0.91336
    -1.34705
    -1.66922
    -1.78074
    -1.75595
    -2.35072
    -2.35072
    -2.33833
    -1.71878
    -1.08684
    -1.24792
    -1.45857
    -1.45857
    -1.86747
    -1.50813
    -1.54530
    -0.88858
    -0.36815
    -0.14511
    -0.16990
     0.63552
     0.47444
     0.06553
     0.48683
     0.31335
     0.35053
     0.28857
     0.23901
    -0.04599
     0.02836
    -0.12033
    -0.18229
    -0.55402
    -0.54163
    -0.62837
    -1.18596
    -0.49206
    -0.80184
    -0.86380
    -0.72749
    -1.01249
    -0.86380
    -1.04966
    -0.93814
    -0.91336
    -0.44250
    -0.45489
    -0.38054
    -0.30620
    -0.10794
    -0.02120
    -0.35576
     0.41248
     0.35053
     0.18944
     0.56118
     0.54878
     0.49922
     0.40009
     0.27618
     0.62313
     0.47444
     0.84617
     0.57357
     0.44966
     0.70987
     0.49922
     0.18944
     0.01597
     0.59835
     0.40009
    -0.02120
     0.26379
     0.15227
     0.06553
     0.05314
    -0.07077
    -0.14511
     0.06553
    -0.13272
    -0.41772
    -0.03360
     0.18944
     0.36292
     0.13988
     0.73465
     0.63552
    -0.10794
     0.37531
     0.54878
     0.54878
     0.58596
     0.78421
     0.67270
     0.89573
     0.67270
     0.64791
     0.41248
     0.27618
     0.43727
     0.10271
     0.42487
     0.30096
     0.22662
     0.10271
     0.36292
     0.21423
     0.06553
     0.05314
     0.18944
     0.53639
     0.16466
     0.26379
     0.32575
     0.43727
     0.37531
    -0.15751
     0.37531
     0.54878
     0.30096
     0.17705
     0.33814
     0.28857
     0.26379
    -0.05838
     0.13988
     0.41248
     0.68509
     0.78421
     0.25140
     0.33814
     0.20184
    -0.00881
     0.20184
     0.70987
     0.56118
     0.15227
     0.43727
     0.52400
     0.28857
     0.06553
    -0.12033
     0.33814
     0.00358
     0.18944
     0.37531
    -0.18229
    -0.44250
    -0.38054
    -0.62837
    -0.34337
    -0.46728
    -0.66554
    -0.76467
    -0.78945
    -0.85141
    -1.13640
    -0.46728
    -0.39294
    -0.00881
    -0.20707
    -0.40533
    -0.41772
    -0.19468
    -0.20707
    -0.75228
     0.23901
     0.64791
     0.41248
     0.73465
     0.74704
     0.52400
     0.38770
     0.20184
     0.16466
     0.27618
     0.56118
     0.48683
     0.31335
     0.49922
     0.13988
    -0.25663
     0.23901
     0.18944
    -0.20707
    -0.31859
    -0.19468
     0.06553
    -0.34337
    -0.57880
    -0.60358
    -0.43011
    -0.39294
    -0.41772
    -0.46728
    -0.29381
    -0.36815
    -0.50446
    -0.57880
    -0.08316
    -0.44250
    -0.69032
    -0.18229
    -0.38054
    -0.41772
    -0.49206
    -0.49206
    -0.56641
    -0.36815
    -0.41772
    -0.65315
    -0.80184
    -0.71510
    -0.55402
    -0.85141
    -0.41772
    -0.60358
    -0.88858
    -0.86380
    -0.62837
    -0.34337
    -0.72749
    -0.70271
    -0.66554
    -0.29381
    -0.31859
    -0.45489
    -0.50446
    -0.41772
    -0.31859
    -0.52924
    -0.10794
    -0.00881
    -0.18229
    -0.18229
    -0.15751
    -0.15751
    -0.10794
    -0.45489
    -0.26903
    -0.25663
    -0.15751
    -0.38054
    -0.40533
    -0.38054
    -0.56641
    -0.81423
    -0.50446
    -0.25663
    -0.60358
    -0.80184
    -0.47967
    -0.70271
    -0.60358
    -0.40533
    -0.81423
    -0.65315
    -0.35576
    -0.39294
    -0.46728
    -0.38054
    -0.57880
    -0.62837
    -0.31859
    -0.05838
    -0.03360
    -0.67793
    -0.12033
    -0.20707
    -0.13272
    -0.30620
    -0.25663
    -0.33098
    -0.19468
     0.05314
    -0.07077
    -0.02120
    -0.13272
    -0.13272
    -0.67793
     0.30096
    -0.00881
    -0.16990
     0.00358
     0.17705
     0.23901
     0.07792
    -0.08316
     0.09032
     0.15227
     0.17705
     0.40009
     0.22662
     0.26379
     0.26379
    -0.03360
     0.64791
     0.98247
     0.51161
     0.40009
     1.08160
     1.19312
     0.90813
     0.85856
     0.22662
     0.07792
    -0.31859
    -0.78945
    -1.02488
    -1.26031
    -0.91336
    -0.90097
    -0.77706
    -0.85141
    -1.76834
    -2.68528
    -2.42507
    -2.04095
    -1.38422
    -1.19836
    -0.73989
    -0.59119
    -0.49206
    -0.31859
     0.06553
     0.04075
     0.22662
     0.22662
     0.11510
     1.03204
     0.75943
     0.70987
     0.63552
     0.59835
     0.79661
     0.66030
     0.53639
     0.35053
     0.35053
     0.10271
     0.00358
    -0.04599
     0.18944
     0.05314
    -0.39294
     0.13988
     0.05314
    -0.33098
    -0.36815
    -0.41772
    -0.19468
    -0.15751
    -0.14511
    -0.05838
     0.07792
     0.32575
     0.02836
    -0.00881
     0.17705
     0.10271
    -0.23185
     0.26379
     0.44966
     0.02836
     0.10271
    -0.03360
    -0.13272
     0.11510
    -0.13272
    -0.18229
    -0.03360
    -0.20707
     0.02836
    -0.20707
     0.04075
    -0.20707
    -0.45489
    -0.18229
     0.35053
     0.18944
    -0.16990
     0.07792
    -0.04599
    -0.05838
    -0.02120
     0.16466
     0.04075
     0.11510
     0.41248
     0.27618
     0.21423
     0.20184
     0.21423
    -0.16990
     0.63552
     0.38770
     0.28857
     0.35053
     0.23901
     0.32575
     0.46205
     0.25140
     0.52400
     0.26379
     0.52400
     0.37531
     0.37531
     0.47444
     0.35053
     0.01597
     0.37531
     0.53639
     0.46205
     0.25140
     0.38770
     0.33814
     0.25140
     0.27618
     0.25140
     0.18944
     0.36292
     0.47444
     0.28857
     0.40009
     0.49922
    -0.29381
     0.32575
     0.70987
     0.49922
     0.02836
     0.33814
     0.40009
     0.07792
     0.07792
     0.25140
     0.30096
     0.09032
     0.25140
     0.26379
     0.30096
     0.16466
    -0.14511
     0.10271
     0.56118
     0.48683
     0.23901
     0.36292
     0.35053
     0.47444
     0.37531
     0.57357
     0.63552
     0.74704
     0.97008
     0.78421
     0.70987
     1.06921
     0.93291
     1.08160
     1.65159
     1.57724
     1.31703
     1.05682
     0.22662
    -0.15751
     0.11510
     0.58596
     1.24268
     1.32942
     1.09399
     0.38770
     0.31335
     0.11510
     0.47444
     0.27618
     0.99486
     1.21790
     1.03204
     1.09399
     0.82139
     0.31335
     0.10271
    -1.22314
    -1.63204
    -1.49574
    -1.86747
    -2.33833
    -2.07812
    -0.64076
    -0.83901
    -1.89225
    -2.21442
    -2.07812
    -2.17725
    -1.70639
    -0.69032
     0.06553
     0.23901
     0.57357
     0.90813
     1.18073
     1.31703
     1.41616
     1.37899
     1.13116
     1.45333
     1.21790
     1.06921
     1.51529
     1.24268
     0.84617
     1.83746
     2.03571
     1.71354
     1.00725
     0.70987
     0.28857
     0.63552
     1.54007
     1.89941
     1.62681
     1.21790
     0.70987
    -0.08316
     0.67270
     0.21423
     0.02836
     0.30096
     0.41248
     0.32575
     0.53639
     0.25140
     0.42487
     0.53639
     0.44966
     0.54878
     0.57357
     0.53639
     0.94530
     0.17705
     0.59835
     0.72226
     0.52400
     0.43727
     0.69748
     0.44966
     0.66030
     0.32575
     0.57357
     0.54878
     0.61074
     0.67270
     0.30096
     0.37531
     0.54878
     0.35053
     0.35053
     1.01965
     0.52400
     0.70987
     0.40009
     0.75943
     0.46205
     0.41248
     0.36292
     0.51161
     0.68509
     0.66030
     0.46205
     0.48683
     0.62313
     0.43727
     0.21423
     0.75943
     0.47444
     0.05314
     0.75943
     0.51161
     0.44966
     0.36292
     0.32575
     0.41248
     0.44966
     0.64791
     0.35053
     0.27618
     0.62313
     0.43727
    -0.02120
     0.77182
     0.54878
     0.32575
     0.30096
     0.51161
     0.47444
     0.44966
     0.35053
     0.31335
     0.43727
     0.54878
     0.51161
     0.42487
     0.33814
     0.35053
    -0.05838
     0.32575
     0.58596
     0.16466
     0.04075
     0.26379
     0.26379
     0.25140
    -0.03360
    -0.02120
     0.13988
     0.17705
     0.22662
     0.05314
     0.18944
     0.41248
    -0.02120
    -0.15751
     0.41248
     0.00358
    -0.12033
    -0.04599
     0.18944
     0.02836
    -0.18229
    -0.02120
    -0.02120
     0.06553
     0.15227
    -0.23185
    -0.31859
    -0.47967
    -0.30620
    -0.61598
    -0.24424
    -0.16990
    -0.39294
    -0.49206
    -0.78945
    -1.13640
    -1.21075
    -1.34705
    -1.07444
    -1.09923
    -0.73989
    -1.17357
    -1.65682
    -1.95421
    -1.97899
    -2.23920
    -1.78074
    -1.23553
    -1.48335
    -1.58248
    -1.66922
    -1.68161
    -2.05334
    -2.31355
    -2.48703
    -1.66922
    -1.48335
    -0.95053
    -1.11162
    -1.21075
    -1.33466
    -1.90465
    -1.79313
    -2.17725
    -2.74724
    -3.75091
    -2.11529
     0.64791
    -0.03360
    -0.15751
    -0.36815
    -0.69032
    -0.83901
    -1.01249
     0.01597
     0.75943
     1.08160
     1.00725
     1.15595
     2.19680
     1.45333
     0.98247
     1.41616
     1.13116
     1.34181
     1.34181
     1.31703
     1.01965
     1.25508
     1.15595
     1.18073
     1.40377
     1.35420
     1.00725
     0.72226
     1.39138
     1.37899
     1.10638
     1.26747
     0.97008
     1.01965
     0.56118
     0.26379
     0.21423
     0.13988
     0.04075
    -0.09555
    -0.67793
    -0.70271
    -0.80184
    -1.21075
    -0.80184
    -0.67793
    -0.77706
    -1.14879
    -0.92575
    -0.77706
    -0.93814
    -1.23553
    -1.30987
    -1.13640
    -1.08684
    -0.80184
    -0.97532
    -1.18596
    -1.17357
    -1.23553
    -1.08684
    -0.73989
    -1.17357
    -1.14879
    -1.18596
    -1.01249
    -1.06205
    -0.75228
    -1.07444
    -1.13640
    -0.86380
    -0.70271
    -0.67793
    -0.90097
    -0.59119
    -1.11162
    -1.09923
    -0.49206
    -0.72749
    -0.86380
    -1.02488
    -0.64076
    -0.69032
    -0.76467
    -0.67793
    -1.08684
    -0.71510
    -0.57880
    -0.59119
    -0.59119
    -0.77706
    -0.65315
    -1.08684
    -0.29381
    -0.41772
    -0.41772
    -0.75228
    -0.50446
    -0.56641
    -0.52924
    -0.44250
    -0.69032
    -0.34337
    -0.54163
    -0.43011
    -0.31859
    -0.59119
    -0.41772
    -0.66554
    -0.31859
     0.09032
    -0.10794
    -0.19468
    -1.21075
    -1.16118
    -1.01249
    -0.80184
    -0.43011
    -0.39294
    -0.39294
    -0.77706
    -0.76467
    -1.03727
    -1.38422
    -1.45857
    -1.37183
    -0.64076
    -0.82662
    -1.02488
    -0.45489
    -0.56641
    -0.69032
    -0.67793
    -0.57880
    -0.64076
    -0.56641
    -0.16990
    -0.19468
    -0.07077
     0.01597
     0.01597
    -0.12033
     1.08160
     0.80900
     0.54878
     0.61074
     0.46205
     0.42487
     0.23901
     0.18944
    -0.36815
    -0.02120
     0.53639
     0.63552
    -0.67793
    -2.78441
    -4.89089
    -6.96020
    -4.81655
    -1.85508
    -2.48703
    -2.66050
    -3.97395
    -4.64307
    -4.35808
    -5.00241
    -4.55633
    -3.42875
    -2.40029
    -1.85508
    -1.07444
    -0.78945
    -0.41772
    -0.39294
    -0.00881
     0.47444
     0.15227
     0.01597
    -0.03360
     0.16466
    -0.09555
    -0.24424
    -0.35576
    -0.30620
     0.12749
    -0.18229
    -0.21946
    -0.44250
    -0.77706
    -1.11162
    -1.80552
    -0.65315
    -0.02120
     0.42487
     0.25140
    -0.05838
    -1.09923
    -1.03727
    -1.27270
    -0.23185
    -0.19468
     0.28857
     0.07792
     0.09032
     0.23901
     0.09032
    -0.36815
     0.37531
     0.25140
     0.02836
     0.05314
     0.32575
     0.09032
     0.27618
    -0.15751
    -0.15751
     0.01597
    -0.07077
    -0.36815
    -0.20707
    -0.44250
    -0.51685
    -0.86380
    -0.34337
    -0.02120
    -0.28142
    -0.36815
    -0.41772
    -0.45489
    -0.28142
    -0.24424
    -0.26903
    -0.20707
     0.07792
     0.09032
     0.36292
     0.23901
     0.11510
    -0.54163
    -0.50446
    -0.41772
    -0.71510
    -0.62837
    -0.36815
    -0.44250
    -0.30620
    -0.39294
    -0.39294
    -0.66554
    -0.66554
    -0.38054
    -0.71510
    -0.31859
    -0.23185
    -0.03360
    -0.31859
     0.11510
     0.25140
     0.18944
     0.31335
     0.09032
     0.01597
     0.01597
    -0.44250
    -0.19468
    -0.34337
    -0.18229
    -0.59119
    -0.59119
    -0.54163
    -0.40533
    -0.90097
    -0.16990
    -0.46728
    -0.80184
    -0.72749
    -0.61598
    -0.45489
    -0.46728
    -0.43011
    -0.55402
    -0.15751
     0.01597
    -0.24424
    -0.05838
     0.09032
    -0.05838
    -0.28142
     0.12749
     0.56118
     0.00358
     0.31335
     0.80900
     1.39138
     0.94530
    -0.51685
    -1.33466
    -3.92439
    -4.94046
    -3.14375
    -2.27638
    -1.71878
    -2.09051
    -2.46224
    -2.71006
    -2.98267
    -3.37918
    -3.23049
    -2.52420
    -1.80552
    -1.14879
    -0.13272
     0.84617
     1.47811
     1.36659
     1.50290
     1.16834
     1.04443
     1.71354
     1.52768
     1.05682
     1.39138
     1.04443
     0.09032
    -0.15751
    -0.33098
    -0.39294
    -0.65315
    -0.34337
    -0.51685
    -0.47967
    -0.25663
    -0.57880
    -0.45489
    -0.21946
    -0.23185
    -0.85141
    -0.16990
    -0.20707
    -0.30620
     0.04075
     0.18944
    -0.04599
     0.04075
    -0.12033
    -0.10794
     0.30096
     0.36292
     0.44966
     0.40009
     0.62313
     0.54878
     0.43727
     0.79661
     0.93291
     0.53639
     0.00358
     0.25140
     0.20184
     0.27618
     0.04075
    -0.44250
    -0.03360
     0.17705
     0.00358
    -0.25663
    -0.61598
    -1.33466
    -2.44985
    -2.58615
    -1.45857
    -0.83901
    -0.77706
    -0.87619
    -1.09923
    -1.08684
    -1.74356
    -2.16486
    -2.37551
    -2.07812
    -2.00377
    -1.61965
    -1.37183
    -1.26031
    -0.82662
    -1.30987
    -0.85141
    -1.17357
    -1.63204
    -1.33466
    -1.28509
    -1.17357
    -0.87619
    -0.81423
    -0.43011
    -0.25663
    -0.88858
    -1.23553
    -2.06573
    -2.04095
    -1.34705
    -0.75228
    -0.23185
    -0.38054
    -0.82662
    -0.81423
    -0.76467
    -0.57880
    -0.67793
    -0.36815
    -0.16990
     0.01597
    -0.00881
    -0.03360
     0.05314
     0.46205
     0.59835
     0.35053
     0.36292
     0.42487
     0.11510
    -0.03360
     0.27618
     0.38770
     0.40009
     0.36292
     0.61074
     0.73465
     0.90813
     1.47811
     1.18073
     1.72594
     1.81267
     1.49051
     0.79661
     0.26379
    -1.61965
    -1.26031
    -0.59119
     0.05314
     0.38770
    -0.49206
    -1.03727
    -1.68161
    -1.66922
    -1.47096
    -1.71878
    -1.52052
    -1.47096
    -1.28509
    -1.35944
    -0.36815
    -0.21946
    -0.38054
    -0.33098
     0.27618
     0.15227
     0.26379
     0.15227
     0.06553
     0.40009
     0.33814
    -0.03360
    -0.26903
    -0.36815
    -0.21946
    -0.56641
    -0.21946
    -0.30620
    -0.60358
    -0.72749
    -0.65315
    -0.66554
    -0.98771
    -0.98771
    -1.07444
    -0.83901
    -0.64076
    -0.59119
    -0.73989
    -0.50446
    -0.21946
    -0.56641
    -0.24424
     0.31335
     0.21423
    -0.14511
     0.10271
     0.17705
     0.30096
     0.13988
     0.17705
     0.47444
     0.44966
     0.44966
     0.28857
     0.40009
     0.23901
     0.43727
     0.22662
     0.88334
     0.51161
     0.47444
     0.77182
     1.05682
     0.87095
     1.14356
     1.11877
     1.21790
     0.87095
     0.63552
     0.07792
    -0.18229
    -0.07077
     0.26379
    -0.14511
     0.30096
     0.26379
    -0.62837
    -0.78945
    -0.76467
    -0.36815
    -0.50446
    -0.24424
    -0.26903
    -0.26903
     0.43727
     0.63552
     0.82139
     0.94530
     0.75943
     0.26379
     0.97008
     1.31703
     1.19312
     1.00725
     0.88334
     0.82139
     0.72226
     0.90813
     0.49922
     0.30096
     0.28857
     0.42487
     0.25140
     0.15227
     0.13988
    -0.18229
    -0.05838
     0.22662
     0.26379
    -0.14511
     0.02836
    -0.12033
     0.07792
    -0.10794
    -0.16990
    -0.03360
     0.20184
     0.47444
     0.22662
     0.61074
     0.70987
     1.00725
     1.11877
     1.86224
     2.23397
     1.78789
     1.30464
    -0.51685
    -2.01617
    -1.39661
     0.07792
     1.19312
     1.24268
     0.49922
    -0.76467
    -0.82662
    -1.58248
    -1.83030
    -2.09051
    -1.35944
    -0.73989
    -0.75228
    -0.59119
    -0.15751
     0.13988
     0.27618
     0.21423
     0.36292
     0.79661
     1.08160
     0.99486
     1.15595
     1.04443
     0.36292
    -0.09555
     0.30096
     1.08160
     0.97008
     0.62313
     0.53639
     0.31335
     0.23901
    -0.03360
     0.33814
     0.37531
    -0.45489
    -0.64076
    -0.50446
    -0.03360
    -0.16990
    -0.16990
    -0.23185
     0.58596
     0.10271
    -0.30620
     0.04075
    -0.50446
    -0.38054
    -0.40533
    -0.09555
     0.13988
    -0.23185
     0.36292
     0.05314
     0.41248
     0.23901
     0.23901
     0.07792
     0.85856
     1.09399
     0.82139
     1.11877
     1.16834
     0.70987
     0.56118
    -0.05838
     0.56118
     1.20551
     1.16834
     1.31703
     0.95769
     0.63552
     0.89573
     0.57357
     1.03204
     0.97008
     0.21423
     0.21423
     0.17705
    -0.33098
     0.04075
     0.41248
     0.52400
     0.44966
     0.66030
     0.43727
     0.37531
    -0.19468
    -0.05838
    -0.19468
     0.20184
     0.75943
     0.89573
     0.48683
     0.53639
     0.68509
     0.89573
     0.69748
     0.43727
     0.80900
     0.63552
     0.87095
     0.58596
     0.83378
     0.73465
     0.33814
     0.20184
     0.95769
     1.04443
     0.69748
     0.88334
     0.73465
     0.82139
     0.89573
     0.84617
     0.72226
     0.89573
     0.90813
     1.00725
     1.10638
     1.32942
     0.66030
     0.51161
     1.05682
     1.20551
     0.83378
     0.90813
     0.99486
     0.90813
     0.47444
     0.67270
     1.03204
     0.93291
     0.62313
     0.53639
     0.51161
     0.77182
     0.52400
     0.21423
     0.49922
     0.85856
     0.48683
     0.67270
     0.80900
     1.16834
     1.21790
     1.37899
     1.60203
     1.42855
     0.95769
     0.28857
    -0.88858
    -0.87619
     0.40009
     0.95769
     0.40009
     0.64791
     0.01597
    -0.59119
    -0.92575
    -0.90097
    -0.83901
    -0.76467
    -0.61598
    -0.36815
    -0.19468
     0.57357
     0.15227
    -0.09555
     0.31335
     0.16466
     0.16466
     0.79661
     0.69748
     0.16466
     0.33814
     0.37531
     0.74704
     1.09399
     0.87095
     1.00725
     0.61074
     0.41248
    -0.25663
    -0.51685
    -0.33098
     0.06553
    -0.21946
     0.31335
     0.07792
    -0.34337
    -0.46728
    -0.70271
    -0.80184
    -0.69032
    -0.67793
    -0.33098
    -0.15751
    -0.04599
    -0.13272
     0.28857
     0.49922
     0.46205
    -0.18229
     0.26379
     0.07792
    -0.02120
     0.04075
     0.36292
     0.18944
     0.00358
     0.27618
     0.02836
     0.56118
     0.46205
     0.16466
    -0.09555
     0.25140
     0.27618
     0.31335
     0.38770
     0.88334
     0.54878
     0.61074
     0.51161
     0.56118
     0.66030
     0.33814
     0.27618
     0.72226
     0.73465
     0.95769
     0.43727
     0.35053
     0.11510
     0.32575
     0.44966
     1.10638
     0.98247
     0.44966
     0.64791
     0.69748
     0.62313
     0.51161
     0.16466
     0.21423
     0.40009
     0.68509
     0.92052
     0.49922
     0.77182
     0.49922
     0.21423
     0.74704
     1.01965
     0.74704
     1.05682
     0.74704
     0.42487
    -0.09555
     0.15227
     0.38770
     0.79661
     0.89573
     0.78421
     0.44966
     0.30096
     0.28857
    -0.23185
    -0.02120
     0.54878
     0.38770
     0.36292
     0.48683
     0.28857
     0.02836
     0.38770
     0.53639
     0.78421
     0.49922
     0.43727
     0.37531
     0.42487
     0.68509
     0.59835
     0.52400
     1.32942
     1.34181
     1.29225
     1.63920
     1.49051
     1.26747
     0.48683
     0.05314
    -0.18229
    -0.04599
     1.23029
     1.45333
     0.84617
     0.02836
    -0.93814
    -1.39661
    -1.08684
    -1.30987
    -1.22314
    -1.08684
    -0.67793
    -0.83901
    -1.23553
    -1.57009
    -1.50813
    -1.12401
    -0.65315
    -0.80184
    -1.03727
    -0.85141
    -0.67793
    -0.93814
    -0.28142
    -0.13272
    -0.50446
    -0.38054
    -0.05838
     0.02836
    -0.08316
    -0.51685
    -0.07077
    -0.21946
    -0.23185
    -0.30620
    -0.31859
    -0.95053
    -1.26031
    -1.53291
    -1.42139
    -1.50813
    -2.12768
    -2.01617
    -1.96660
    -2.07812
    -2.43746
    -2.48703
    -2.36312
    -2.32594
    -2.21442
    -2.04095
    -2.17725
    -1.87986
    -1.80552
    -1.55770
    -1.64443
    -1.01249
    -1.23553
    -1.21075
    -0.69032
    -0.70271
    -0.98771
    -0.72749
    -0.87619
    -0.51685
    -0.47967
    -0.50446
    -0.50446
    -0.76467
    -0.55402
    -0.31859
    -0.77706
    -0.02120
    -0.25663
    -0.51685
    -0.43011
    -0.25663
    -0.03360
    -0.33098
    -0.24424
    -0.38054
    -0.00881
     0.23901
     0.15227
    -0.13272
    -0.03360
    -0.09555
    -0.19468
     0.27618
     0.70987
     0.46205
     0.26379
     0.41248
    -0.20707
    -0.95053
    -0.56641
     0.06553
     0.48683
     0.85856
     0.30096
    -0.12033
    -0.41772
    -0.71510
    -1.13640
    -0.81423
    -0.33098
    -0.46728
    -0.73989
    -0.62837
    -0.43011
    -0.03360
    -0.29381
    -0.25663
    -0.43011
    -0.38054
    -0.03360
    -0.15751
    -0.28142
    -0.35576
    -0.36815
    -0.64076
     0.79661
     0.66030
     0.26379
     0.12749
     0.06553
    -0.19468
    -0.31859
    -0.19468
    -0.20707
    -0.66554
    -0.71510
    -0.78945
    -0.34337
    -0.52924
    -0.70271
    -0.81423
    -0.19468
     0.07792
    -0.34337
     0.18944
     0.36292
     0.05314
     0.38770
    -0.24424
    -0.02120
    -0.16990
    -1.19836
    -2.92071
    -4.56872
    -5.69631
    -4.09786
    -1.34705
    -0.64076
    -1.99138
    -2.99506
    -3.70135
    -3.73852
    -3.46592
    -2.53659
    -2.05334
    -1.12401
     0.28857
     0.87095
     1.44094
     1.70115
     1.96137
     1.91180
     1.67637
     1.47811
     1.81267
     1.34181
     0.56118
     0.62313
     0.40009
     0.82139
     0.67270
     0.23901
     0.41248
     0.31335
     0.42487
     0.36292
     0.26379
     0.21423
     0.18944
    -0.10794
     0.79661
     0.69748
     0.25140
    -0.02120
    -0.34337
     0.04075
    -0.09555
    -0.10794
    -0.15751
    -0.13272
     0.06553
    -0.18229
    -0.25663
    -0.04599
    -0.12033
    -0.59119
    -0.08316
     0.44966
    -0.10794
    -0.02120
     0.15227
     0.41248
     0.05314
     0.42487
     0.77182
     0.56118
     0.92052
     0.85856
     0.77182
     1.09399
     1.09399
     1.10638
     1.47811
     2.04810
     1.54007
     0.42487
     0.77182
     0.95769
     0.98247
     0.98247
     0.69748
     0.51161
     0.43727
     0.35053
    -0.09555
    -0.19468
    -0.25663
    -0.05838
    -0.21946
     0.42487
     0.15227
    -0.09555
     0.32575
     0.21423
     0.48683
     0.47444
     0.54878
     0.57357
     0.94530
     1.16834
     1.23029
     1.04443
     0.87095
     0.56118
     0.26379
     1.15595
     0.78421
     0.59835
     0.68509
     0.25140
     0.30096
     0.27618
     0.22662
    -0.13272
    -0.00881
    -0.24424
    -0.18229
    -0.13272
    -0.13272
    -0.21946
    -0.76467
    -0.31859
     0.18944
     0.00358
    -0.08316
     0.17705
     0.20184
     0.31335
     0.40009
     0.74704
     0.75943
     0.89573
     1.19312
     1.06921
     1.61442
     1.55246
     1.40377
     1.50290
     1.89941
     1.93658
     2.20919
     2.08528
     1.51529
    -0.12033
    -2.09051
    -2.80919
    -2.64811
    -0.96292
    -0.07077
    -0.61598
    -1.21075
    -1.70639
    -2.40029
    -2.58615
    -2.09051
    -1.79313
    -1.32227
     0.00358
     0.37531
     0.72226
     1.05682
     1.71354
     1.92419
     1.78789
     1.81267
     1.57724
     1.61442
     1.80028
     1.24268
     0.73465
     1.30464
     1.19312
     0.67270
     0.74704
     0.48683
     0.66030
     0.78421
     0.92052
     1.32942
     1.37899
     1.34181
     0.41248
    -0.18229
    -0.39294
    -0.44250
    -1.03727
     0.44966
     1.70115
     1.39138
     0.42487
    -1.00010
    -2.18964
    -1.54530
    -0.67793
    -0.13272
    -0.04599
    -0.18229
     0.10271
    -0.09555
     0.31335
     0.83378
     0.41248
    -0.47967
    -0.31859
    -0.44250
     0.25140
     1.44094
     1.30464
     1.00725
     0.68509
     0.32575
     0.23901
     0.49922
     0.51161
     0.63552
     0.80900
     1.21790
     0.82139
     0.30096
     0.95769
     0.73465
     0.58596
     0.69748
     0.31335
     0.49922
     0.38770
     0.25140
     0.48683
     0.82139
     0.63552
     0.40009
     0.47444
     0.48683
     0.59835
     0.32575
     0.66030
     0.74704
     0.54878
     0.75943
     0.87095
     1.00725
     0.77182
     0.63552
     0.75943
     0.98247
     1.20551
     0.93291
     1.04443
     0.93291
     1.01965
     0.83378
     1.00725
     1.04443
     0.23901
     0.21423
     0.44966
     0.82139
     0.61074
     0.38770
     0.12749
     0.10271
     0.20184
     0.07792
     0.18944
     0.46205
     0.25140
     0.20184
     0.10271
     0.67270
     0.47444
     0.41248
     0.79661
     0.59835
     0.62313
     0.68509
     1.05682
     1.00725
     1.05682
     1.01965
     1.27986
     1.06921
     1.41616
     1.06921
     0.85856
     1.68876
     1.80028
     1.42855
    -0.24424
    -2.26399
    -4.30851
    -4.79176
    -2.79680
    -1.17357
    -1.13640
    -1.66922
    -2.22681
    -2.62333
    -2.75963
    -2.67289
    -2.82158
    -1.68161
    -0.78945
    -0.25663
     0.94530
     1.89941
     2.30832
     2.60570
     2.30832
     2.19680
     1.77550
     1.35420
     1.66398
     0.48683
     0.54878
     0.87095
     0.37531
     0.06553
     0.28857
    -0.23185
    -0.57880
    -0.30620
    -0.49206
    -0.70271
    -0.75228
    -0.57880
     0.04075
     0.37531
     0.59835
     0.40009
     0.06553
     0.28857
     0.23901
     0.18944
     0.69748
     0.56118
     0.37531
     0.58596
     0.63552
     0.70987
     0.35053
     0.30096
     0.42487
     0.53639
     0.74704
     0.62313
     0.53639
     0.48683
     0.22662
    -0.45489
    -0.18229
    -0.52924
     0.01597
     0.54878
     0.43727
     0.46205
    -0.00881
    -0.07077
    -0.14511
     0.36292
     0.69748
     0.82139
     0.93291
     0.26379
    -0.86380
    -2.44985
    -1.44618
     0.41248
     1.66398
     1.25508
     1.10638
     0.32575
    -0.77706
    -0.93814
    -1.00010
    -0.60358
     0.53639
     0.30096
     0.05314
     0.31335
     0.57357
     0.57357
     0.04075
     0.43727
     0.88334
     0.64791
     0.62313
     0.52400
     0.36292
     0.23901
     0.38770
     0.51161
     1.24268
     1.65159
     0.88334
     0.23901
     0.26379
     0.33814
     0.54878
     1.05682
     0.78421
     0.28857
     0.47444
     0.17705
     0.49922
     0.05314
     0.16466
     0.25140
     0.53639
     0.68509
     0.58596
     0.44966
     0.70987
     0.69748
     0.46205
     1.13116
     1.49051
     1.20551
     1.34181
     1.45333
     1.45333
     1.37899
     1.29225
     1.58963
     1.21790
     1.66398
     1.63920
     1.62681
     0.74704
    -0.96292
    -3.30484
    -4.02352
    -2.77202
    -0.92575
    -1.19836
    -0.73989
    -1.58248
    -2.30116
    -2.42507
    -2.43746
    -2.01617
    -1.29748
    -0.39294
    -0.03360
     0.90813
     1.44094
     1.72594
     2.22158
     2.77918
     2.54375
     2.34549
     2.40744
     2.23397
     2.04810
     1.44094
     1.58963
     1.39138
     1.37899
     1.26747
     1.23029
     0.93291
     0.85856
     1.04443
     0.53639
     1.16834
     0.98247
     0.73465
     0.59835
     0.90813
     0.83378
     0.87095
     0.85856
     0.85856
     1.15595
     1.18073
     1.26747
     1.11877
     1.11877
     0.68509
     0.44966
     1.10638
     1.29225
     0.83378
     0.85856
     0.87095
     1.08160
     0.83378
     0.75943
     0.95769
     0.72226
     0.74704
     1.01965
     0.89573
     0.62313
     0.58596
     0.48683
     0.69748
     1.15595
     0.78421
     0.57357
     0.59835
     0.41248
     0.36292
     0.25140
     0.06553
     0.06553
    -0.28142
    -0.49206
    -0.39294
    -0.45489
    -0.30620
    -0.59119
    -0.92575
    -0.62837
    -0.88858
    -1.29748
    -0.92575
    -0.81423
    -0.97532
    -0.96292
    -0.82662
    -0.30620
     0.04075
     0.15227
     0.10271
     0.64791
     0.82139
    -0.59119
    -2.36312
    -2.67289
    -1.22314
     0.01597
     0.47444
     0.11510
    -0.51685
    -1.18596
    -1.80552
    -2.06573
    -1.70639
    -1.60726
    -0.98771
    -0.72749
    -0.57880
    -0.45489
    -0.21946
     0.20184
     0.06553
    -0.70271
    -0.40533
     0.20184
     0.77182
     0.90813
     0.77182
     0.54878
     0.10271
     0.35053
     0.51161
     0.54878
     0.82139
     0.49922
    -0.02120
     0.94530
     1.62681
     1.41616
     1.09399
     1.47811
     0.77182
    -0.23185
    -0.34337
    -0.14511
    -0.19468
     0.09032
     0.40009
     0.27618
     0.66030
     1.03204
     2.08528
     1.41616
    -0.04599
    -1.76834
    -2.25160
    -0.44250
     0.78421
     1.20551
     1.36659
     0.63552
     0.27618
     0.15227
    -0.12033
    -0.65315
    -0.72749
    -0.40533
    -0.43011
    -0.95053
    -0.10794
     0.15227
    -0.13272
    -0.05838
    -0.03360
     0.09032
    -0.18229
    -0.00881
    -0.07077
     0.17705
     0.11510
     0.16466
     0.04075
     0.30096
     0.36292
    -0.19468
     0.16466
     0.69748
     0.66030
     0.54878
     0.74704
     0.88334
     0.80900
     0.83378
     0.73465
     0.93291
     0.95769
     1.44094
     1.24268
     1.34181
     1.09399
     1.13116
     0.98247
     1.72594
     1.37899
     1.15595
     1.06921
     1.16834
     1.04443
     1.29225
     1.03204
     1.00725
     1.09399
     1.61442
     1.00725
     1.21790
     1.29225
     0.77182
     0.26379
     1.13116
     1.23029
     0.79661
     0.87095
     0.72226
     0.56118
     0.77182
     0.82139
     0.63552
     0.62313
     0.56118
     0.58596
     0.48683
     0.66030
     0.10271
    -0.16990
     0.61074
     0.78421
     0.59835
     0.66030
     0.43727
     0.43727
     0.48683
     0.57357
     0.44966
     0.66030
     0.79661
     0.69748
     0.75943
     0.70987
     0.68509
     0.40009
     0.47444
     0.98247
     0.57357
     0.37531
     0.28857
     0.37531
     0.44966
     0.28857
     0.22662
     0.23901
     0.64791
     0.58596
     0.36292
     0.33814
     0.63552
     0.27618
     0.44966
     0.75943
     0.64791
     0.17705
     0.69748
     0.52400
     0.56118
     0.53639
     0.07792
    -0.35576
    -0.12033
     0.52400
     0.06553
     0.07792
    -0.02120
     0.17705
    -0.51685
     0.26379
     0.32575
     0.15227
     0.22662
     0.51161
     0.27618
    -0.30620
    -0.80184
    -1.27270
    -2.27638
    -1.73117
    -1.92943
    -2.04095
    -2.31355
    -2.57376
    -2.21442
    -1.80552
    -2.06573
    -2.31355
    -2.47463
    -1.91704
    -1.58248
    -1.09923
    -0.56641
     0.41248
     0.90813
     1.55246
     1.82506
     1.81267
     1.20551
     1.04443
     0.40009
     1.06921
     1.98615
     1.82506
     1.35420
     1.32942
     0.70987
     0.43727
     0.36292
     0.49922
     0.59835
     0.75943
     0.75943
     0.42487
     0.48683
     0.27618
     0.26379
     0.15227
     0.61074
     0.52400
     0.28857
     0.49922
     0.17705
     0.21423
    -0.18229
    -0.18229
     0.06553
     0.43727
     0.37531
     0.26379
     0.31335
     0.26379
     0.44966
    -0.00881
     0.68509
     0.31335
     0.12749
     0.06553
     0.35053
     0.31335
     0.38770
     0.07792
     0.30096
    -0.02120
     0.41248
    -0.02120
     0.06553
     0.07792
     0.15227
    -0.25663
     0.18944
     0.36292
     0.06553
    -0.03360
     0.02836
     0.11510
    -0.12033
     0.21423
    -0.02120
     0.05314
     0.04075
     0.37531
    -0.04599
     0.23901
     0.09032
    -0.12033
    -0.07077
     0.40009
     0.28857
    -0.03360
     0.12749
     0.01597
     0.22662
    -0.13272
     0.13988
     0.00358
     0.21423
     0.11510
    -0.13272
     0.04075
    -0.09555
    -0.09555
    -0.07077
     0.23901
    -0.03360
    -0.29381
     0.33814
     0.37531
     0.31335
     0.01597
    -0.20707
     0.06553
     0.37531
     0.47444
     0.25140
     0.09032
     0.28857
     0.21423
     0.06553
     0.43727
     0.53639
     0.17705
     0.33814
     0.32575
     0.44966
     0.42487
     0.20184
     0.28857
     0.54878
     0.70987
     0.59835
     0.25140
     0.37531
     0.49922
    -0.04599
     0.53639
     0.56118
     0.21423
     0.21423
     0.30096
     0.27618
     0.43727
     0.17705
     0.20184
     0.10271
     0.23901
     0.44966
     0.04075
    -0.02120
     0.26379
     0.25140
     0.40009
     0.94530
     0.78421
     0.44966
     0.82139
     0.56118
     0.82139
    -0.19468
    -1.34705
    -0.78945
    -1.75595
    -2.07812
    -1.90465
    -1.78074
    -0.50446
    -0.67793
    -2.56137
    -2.73485
    -3.21810
    -3.19332
    -2.59855
    -2.06573
    -1.75595
    -1.65682
    -1.37183
    -0.91336
    -0.40533
    -0.38054
    -0.67793
    -0.50446
    -0.51685
    -0.38054
    -0.56641
    -0.07077
    -0.12033
    -0.43011
    -0.47967
    -0.23185
    -0.10794
    -0.39294
    -0.24424
    -0.50446
    -0.13272
     0.04075
     0.11510
     0.10271
    -0.04599
     0.04075
    -0.05838
     0.44966
     0.74704
     0.31335
     0.17705
     0.37531
     0.49922
     0.38770
     0.36292
     0.11510
     0.20184
     0.31335
     0.37531
     0.47444
     0.42487
     0.36292
     0.61074
     0.38770
     1.14356
     0.94530
     0.57357
     0.30096
    -0.04599
    -0.38054
    -0.67793
    -0.19468
     0.21423
     0.43727
     0.23901
    -0.10794
    -0.45489
    -0.56641
    -0.81423
    -0.91336
    -0.16990
    -0.19468
    -0.24424
    -0.16990
     0.04075
    -0.03360
     0.01597
     0.07792
    -0.08316
     0.05314
     0.37531
     0.46205
     0.11510
     0.37531
    -0.08316
    -0.25663
     0.04075
     0.41248
    -0.03360
    -0.08316
     0.31335
     0.32575
     0.01597
     0.16466
     0.16466
     0.54878
     0.26379
     0.43727
     0.13988
     0.23901
     0.25140
    -0.02120
     0.33814
     0.87095
     0.23901
     0.32575
     0.66030
     0.73465
     0.72226
     0.37531
    -0.05838
    -0.28142
    -0.02120
     0.37531
     0.52400
     0.48683
     0.11510
    -0.25663
     0.07792
     0.57357
    -0.05838
    -0.03360
     0.18944
    -0.03360
     0.22662
     0.33814
     0.31335
     0.40009
     0.44966
     0.77182
     0.46205
     0.58596
     0.75943
     0.30096
     0.21423
     0.84617
     0.94530
     0.35053
     0.33814
     0.46205
     0.46205
     0.47444
     0.47444
     0.31335
     0.09032
     0.43727
     0.61074
     0.63552
     0.78421
     0.83378
     0.43727
     0.95769
     1.08160
     0.88334
    -0.67793
    -1.07444
    -0.76467
    -1.80552
    -1.96660
    -1.13640
    -1.71878
    -1.18596
    -0.65315
    -1.52052
    -2.28877
    -2.69767
    -2.66050
    -2.41268
    -1.68161
    -1.23553
    -1.03727
    -0.04599
    -0.00881
    -0.36815
    -0.38054
    -0.05838
     0.20184
     0.62313
     0.82139
     0.77182
     0.41248
     0.56118
     0.52400
     0.20184
     1.14356
     1.09399
     0.48683
     0.88334
     0.97008
     1.39138
     1.16834
     1.05682
     0.67270
     0.80900
     0.75943
     0.83378
     0.83378
     0.48683
     0.31335
    -0.18229
     0.53639
     0.64791
     0.11510
    -0.36815
    -0.38054
    -0.15751
    -0.40533
    -0.38054
    -0.19468
    -0.07077
    -0.02120
    -0.21946
    -0.02120
     0.36292
     0.35053
     0.17705
     0.16466
     1.18073
     0.84617
     0.88334
     1.01965
     1.00725
     1.20551
     1.23029
     1.61442
     1.31703
     1.20551
     1.25508
     0.99486
     1.01965
     0.97008
     0.78421
     0.57357
     1.04443
     0.84617
     0.31335
     0.56118
     0.27618
     0.25140
     0.16466
    -0.02120
    -0.33098
     0.20184
     0.57357
     0.44966
     0.22662
     0.16466
    -0.25663
    -0.43011
     0.44966
     0.12749
    -0.13272
     0.04075
     0.04075
     0.04075
     0.02836
    -0.12033
     0.05314
    -0.04599
     0.38770
    -0.04599
    -0.20707
    -0.08316
    -0.02120
    -0.54163
     0.23901
     0.26379
    -0.05838
    -0.04599
    -0.19468
    -0.07077
    -0.25663
    -0.25663
    -0.33098
    -0.30620
     0.35053
     0.01597
     0.30096
     0.35053
     0.23901
    -0.20707
    -0.02120
     0.83378
     0.56118
     0.61074
     0.40009
     0.36292
     0.53639
     0.75943
     0.43727
     0.72226
     0.66030
     0.41248
     0.44966
     0.48683
     0.49922
    -0.05838
    -0.14511
     0.58596
     0.63552
    -0.08316
     0.28857
     0.17705
     0.27618
     0.31335
     0.17705
     0.56118
     0.62313
     0.80900
     0.64791
     0.30096
    -0.18229
    -0.55402
    -0.56641
     0.40009
     0.21423
    -0.03360
    -0.44250
    -1.21075
    -1.22314
    -1.55770
    -1.94182
    -1.91704
    -1.55770
    -1.38422
    -1.64443
    -1.79313
    -1.59487
    -1.64443
    -1.74356
    -1.27270
    -1.04966
    -0.73989
    -0.62837
    -0.33098
    -0.31859
    -0.35576
    -0.65315
    -0.02120
     0.36292
     0.43727
     0.79661
     0.66030
     0.33814
     0.61074
     0.04075
     0.46205
     0.95769
     0.68509
     0.53639
     0.93291
     0.97008
     1.03204
     0.70987
     0.75943
     0.88334
     0.90813
     0.68509
     0.73465
     0.63552
     0.73465
     0.37531
     0.04075
     0.53639
     0.43727
    -0.21946
    -0.09555
    -0.14511
     0.01597
     0.04075
     0.01597
     0.04075
    -0.05838
    -0.10794
     0.07792
     0.22662
     0.51161
     0.69748
    -0.18229
     0.83378
     0.87095
     0.44966
     0.61074
     0.92052
     0.70987
     1.03204
     0.94530
     0.99486
     0.97008
     0.92052
     0.68509
     0.48683
     0.74704
     0.66030
     0.46205
     0.75943
     0.73465
     0.35053
     0.46205
     0.68509
     0.58596
     0.53639
     0.57357
     0.31335
     0.47444
     0.58596
     0.66030
     0.44966
     0.30096
     0.49922
     0.38770
     0.47444
     0.82139
     0.63552
    -0.08316
     0.53639
     0.44966
     0.31335
     0.05314
     0.05314
     0.11510
     0.37531
     0.42487
     0.07792
     0.12749
     0.18944
     0.07792
    -0.25663
     0.42487
     0.33814
    -0.20707
    -0.00881
     0.23901
     0.13988
     0.09032
    -0.16990
     0.04075
     0.02836
     0.30096
     0.48683
     0.64791
     0.69748
     0.41248
     0.06553
     0.72226
     0.93291
     0.53639
     0.77182
     0.97008
     1.04443
     0.61074
     0.59835
     0.99486
     0.88334
     0.92052
     0.48683
     0.28857
     0.49922
     0.35053
     0.22662
     0.25140
     0.53639
     0.02836
     0.20184
     0.15227
     0.30096
     0.18944
     0.15227
     0.27618
     0.27618
     0.79661
     0.72226
     0.57357
     0.82139
     0.87095
     0.68509
     0.17705
     0.27618
     0.06553
    -0.47967
    -0.05838
    -0.47967
    -0.97532
    -0.86380
    -1.30987
    -2.28877
    -2.21442
    -2.07812
    -2.21442
    -2.27638
    -2.27638
    -1.92943
    -1.83030
    -1.13640
    -1.35944
    -2.12768
    -1.30987
    -0.07077
     0.25140
     0.38770
     0.17705
     0.22662
     0.52400
     1.16834
     1.21790
     0.94530
     1.23029
     1.10638
     0.82139
     1.29225
     1.36659
     0.77182
     0.82139
     0.72226
     0.75943
     0.59835
     0.41248
     0.41248
     0.47444
     0.28857
     0.33814
     0.07792
     0.12749
    -0.12033
    -0.24424
    -0.25663
     0.15227
     0.23901
    -0.14511
    -0.16990
    -0.34337
    -0.19468
    -0.15751
    -0.03360
     0.23901
     0.84617
     0.69748
     0.62313
     0.68509
     1.04443
     0.46205
     0.28857
     1.19312
     1.16834
     0.74704
     1.47811
     1.10638
     1.11877
     1.04443
     0.80900
     0.74704
     0.79661
     0.92052
     0.68509
     0.54878
     0.43727
     0.59835
     0.07792
     0.99486
     0.77182
     0.56118
     0.75943
     0.44966
     1.05682
     0.72226
     0.74704
     0.66030
     0.92052
     0.89573
     1.14356
     0.87095
     0.82139
     0.64791
     0.53639
     0.87095
     1.21790
     0.54878
     0.59835
     0.72226
     0.77182
     0.49922
     0.67270
     0.46205
     0.46205
     0.40009
     0.75943
     0.58596
     0.61074
     0.28857
     0.11510
     0.30096
     0.72226
     0.46205
     0.05314
     0.37531
     0.15227
     0.23901
     0.18944
     0.07792
    -0.07077
    -0.31859
     0.10271
     0.32575
     0.73465
     0.77182
     0.63552
     0.15227
     0.54878
     0.64791
     0.54878
     0.90813
     0.88334
     1.06921
     0.79661
     1.04443
     0.92052
     0.89573
     0.94530
     0.90813
     0.79661
     0.88334
     0.51161
     0.09032
     0.56118
     0.72226
     0.33814
     0.56118
     0.49922
     0.56118
     0.38770
     0.16466
     0.20184
     0.10271
     0.85856
     1.09399
     0.72226
     1.14356
     0.73465
    -0.29381
     0.26379
     0.43727
     0.09032
     0.07792
     0.18944
    -0.82662
    -2.10290
    -1.81791
    -1.12401
    -1.57009
    -1.83030
    -1.66922
    -2.15247
    -2.06573
    -2.26399
    -2.46224
    -2.52420
    -1.48335
    -1.17357
    -0.92575
    -0.67793
    -1.02488
    -0.86380
    -0.30620
     0.25140
     0.20184
     0.36292
     0.49922
     0.46205
     0.28857
     0.53639
     0.26379
    -0.07077
     0.59835
     0.84617
     0.41248
     0.58596
     0.48683
     0.30096
     0.52400
     0.47444
     0.48683
     0.38770
     0.35053
     0.43727
     0.21423
     0.35053
     0.11510
    -0.24424
     0.06553
     0.38770
     0.02836
    -0.07077
     0.00358
    -0.05838
    -0.05838
    -0.19468
     0.16466
     0.01597
     0.15227
     0.04075
     0.04075
     0.15227
     0.40009
    -0.00881
     0.23901
     0.41248
     0.27618
     0.02836
     0.28857
     0.36292
     0.67270
     0.31335
     0.33814
     0.33814
     0.31335
     0.41248
     0.21423
     0.56118
     0.73465
     0.46205
     0.27618
     0.69748
     0.38770
     0.25140
     0.58596
     0.46205
     0.54878
     0.28857
     0.35053
     0.09032
     0.26379
     0.22662
    -0.09555
     0.07792
     0.07792
    -0.08316
    -0.64076
     0.30096
     0.13988
     0.11510
    -0.02120
     0.18944
     0.10271
    -0.15751
     0.00358
     0.12749
     0.30096
     0.31335
     0.17705
     0.06553
     0.61074
     0.15227
    -0.16990
     0.21423
     0.42487
     0.12749
    -0.09555
    -0.19468
    -0.12033
    -0.09555
    -0.07077
    -0.04599
     0.21423
     0.20184
    -0.10794
    -0.08316
    -0.04599
     0.13988
    -0.49206
    -0.38054
     0.23901
     0.09032
    -0.10794
    -0.07077
    -0.04599
    -0.23185
    -0.33098
    -0.49206
    -0.12033
    -0.08316
     0.15227
    -0.29381
    -0.39294
    -0.28142
    -0.83901
    -1.86747
    -1.09923
    -0.86380
    -1.19836
    -1.03727
    -1.09923
    -1.90465
    -2.46224
    -1.80552
    -1.30987
    -1.57009
    -1.37183
    -1.83030
    -1.75595
    -1.35944
    -1.54530
    -1.89225
    -1.45857
    -0.88858
    -1.71878
    -1.53291
    -0.92575
    -0.93814
    -1.21075
    -1.02488
    -1.04966
    -1.00010
    -1.04966
    -0.86380
    -0.77706
    -0.55402
    -0.09555
    -0.38054
     0.01597
     0.37531
     0.06553
    -0.04599
     0.02836
     0.21423
     0.42487
     0.41248
     0.36292
     0.40009
     0.49922
     0.72226
     0.59835
     0.37531
    -0.09555
    -0.47967
    -0.98771
     0.46205
     0.47444
    -0.03360
     0.30096
     0.18944
    -0.20707
    -0.29381
    -0.35576
    -0.23185
     0.06553
     0.20184
     0.10271
     0.25140
     0.51161
     0.49922
     0.25140
     0.97008
     0.93291
     0.73465
     0.97008
     1.19312
     0.97008
     1.05682
     0.70987
     0.90813
     0.90813
     1.03204
     0.83378
     0.59835
     0.82139
     0.82139
     0.23901
     0.70987
     0.88334
     0.62313
     0.54878
     0.67270
     0.64791
     0.62313
     0.25140
     0.30096
     0.54878
     0.52400
     0.54878
     0.57357
     0.64791
     0.41248
     0.25140
     0.61074
     0.90813
     0.64791
     0.28857
     0.13988
    -0.08316
     0.05314
     0.16466
     0.26379
     0.48683
     0.23901
     0.23901
    -0.00881
    -0.02120
    -0.04599
    -0.18229
    -0.10794
     0.46205
     0.54878
     0.22662
     0.53639
     0.69748
     0.70987
     0.68509
     0.90813
     0.87095
     0.99486
     1.06921
     0.93291
     0.94530
     0.66030
     0.49922
     0.04075
     0.68509
     0.94530
     0.25140
     0.26379
     0.37531
     0.17705
    -0.13272
    -0.28142
    -0.02120
     0.10271
     0.52400
     0.23901
     0.38770
     0.52400
     0.84617
     0.61074
     1.14356
    -0.19468
    -1.92943
    -1.18596
    -1.11162
    -1.43379
    -1.33466
    -1.43379
    -1.54530
    -1.11162
    -1.14879
    -1.97899
    -2.54898
    -2.41268
    -2.04095
    -1.63204
    -1.11162
    -0.47967
    -0.21946
    -0.20707
     0.26379
     0.37531
     0.35053
     0.41248
     0.04075
     0.44966
     0.43727
     0.47444
     0.48683
     0.57357
     0.25140
     0.04075
    -0.02120
     0.58596
     0.33814
     0.16466
     0.17705
     0.36292
     0.02836
     0.05314
    -0.29381
     0.21423
     0.09032
     0.49922
     0.27618
     0.09032
    -0.23185
    -0.45489
    -1.03727
    -0.60358
    -0.20707
    -0.67793
    -0.28142
    -0.19468
    -0.64076
    -0.50446
    -0.78945
    -0.56641
    -0.52924
    -0.40533
    -0.14511
    -0.25663
    -0.28142
    -0.00881
    -0.35576
     0.16466
     0.25140
     0.01597
    -0.15751
     0.16466
     0.11510
     0.18944
     0.02836
     0.13988
     0.02836
     0.17705
    -0.16990
    -0.10794
    -0.09555
    -0.08316
    -0.33098
    -0.33098
     0.23901
    -0.09555
    -0.55402
    -0.28142
    -0.09555
     0.06553
    -0.21946
    -0.28142
    -0.52924
    -0.02120
     0.26379
     0.05314
     0.02836
    -0.20707
    -0.19468
    -0.38054
     0.25140
     0.23901
    -0.25663
    -0.31859
     0.05314
    -0.04599
    -0.19468
    -0.34337
    -0.05838
     0.21423
     0.30096
     0.22662
     0.12749
     0.31335
     0.23901
     0.09032
     0.64791
     0.72226
     0.46205
     0.36292
     0.31335
     0.51161
     0.16466
     0.25140
     0.28857
     0.20184
     0.64791
     0.15227
     0.23901
     0.23901
    -0.07077
    -0.41772
     0.09032
     0.35053
     0.07792
    -0.08316
     0.20184
     0.12749
     0.21423
     0.23901
     0.07792
     0.35053
     0.47444
     0.64791
     0.63552
     0.38770
     0.47444
     0.87095
     0.21423
     0.42487
     0.05314
    -1.42139
    -1.66922
    -2.09051
    -2.21442
    -2.38790
    -1.61965
    -0.83901
    -1.11162
    -1.52052
    -2.15247
    -2.56137
    -2.00377
    -2.00377
    -1.63204
    -0.21946
     0.41248
     0.52400
     0.61074
     0.57357
     0.46205
     0.67270
     0.74704
     0.79661
     0.67270
     1.03204
     0.38770
     0.33814
    -0.16990
    -0.35576
    -0.45489
     0.21423
     0.47444
     0.26379
    -0.02120
    -0.08316
    -0.35576
    -0.41772
     0.32575
    -0.04599
    -0.45489
    -0.39294
    -0.00881
     0.20184
     0.53639
     0.04075
    -0.00881
     0.16466
     0.31335
    -0.67793
    -1.29748
    -1.34705
    -0.35576
     0.10271
     0.17705
     0.02836
    -0.08316
    -0.21946
    -0.18229
    -0.30620
    -0.33098
    -0.34337
    -0.29381
    -0.24424
     0.84617
     0.61074
     0.40009
     0.78421
     0.58596
     0.68509
     0.88334
     0.61074
     0.47444
     0.66030
     0.74704
     0.79661
     0.89573
     0.97008
     0.64791
     0.11510
     1.10638
     1.21790
     0.82139
     0.70987
     0.75943
     0.73465
     0.88334
     0.68509
     0.79661
     0.90813
     1.10638
     0.95769
     0.84617
     0.85856
     0.78421
     0.37531
     0.68509
     0.98247
     0.53639
     0.69748
     0.54878
     0.58596
     0.49922
     0.62313
     0.48683
     0.66030
     0.68509
     0.56118
     0.54878
     0.52400
     0.63552
     0.36292
     0.26379
     0.97008
     0.78421
     0.56118
     0.75943
     0.75943
     0.66030
     0.58596
     0.88334
     0.63552
     0.63552
     0.58596
     0.64791
     0.78421
     0.48683
     0.47444
     0.11510
     0.84617
     0.46205
     0.38770
     0.48683
     0.67270
     0.63552
     1.01965
     1.01965
     0.95769
     0.87095
     0.70987
    -0.97532
    -1.86747
    -0.83901
    -0.08316
    -0.24424
     0.79661
     0.37531
    -0.60358
    -0.78945
    -1.00010
    -1.26031
    -1.18596
    -1.06205
    -0.75228
    -0.34337
     0.17705
     0.00358
     0.35053
     0.47444
     0.23901
     0.04075
     0.35053
     0.52400
     0.12749
     0.16466
     0.43727
     0.15227
     0.28857
    -0.10794
    -0.31859
     0.02836
     0.09032
    -0.09555
    -0.09555
    -0.05838
    -0.14511
    -0.24424
    -0.45489
     0.22662
     0.00358
    -0.38054
     0.02836
     0.16466
     0.17705
     0.26379
     0.35053
     0.51161
     0.46205
     0.58596
     0.10271
     0.41248
     0.26379
     0.32575
     0.10271
     0.73465
     0.63552
     0.23901
     0.38770
     0.44966
     0.04075
     0.16466
    -0.36815
    -0.30620
     0.07792
     0.37531
     0.47444
     0.38770
     0.22662
     0.63552
     0.07792
     0.48683
     0.66030
     0.84617
     1.05682
     1.06921
     1.09399
     1.14356
     0.88334
     0.52400
     0.31335
    -0.07077
    -0.02120
     0.18944
     0.62313
     0.64791
     0.07792
     0.10271
     0.44966
     0.28857
     0.40009
     0.94530
     1.23029
     0.94530
     0.07792
    -0.07077
    -0.38054
     0.28857
     0.83378
     1.16834
     0.49922
     0.47444
     0.10271
    -0.61598
    -0.47967
    -0.55402
    -0.65315
    -0.56641
    -0.56641
    -0.30620
    -0.14511
    -0.08316
     0.42487
     0.44966
     0.47444
     0.21423
     0.26379
     0.38770
     0.07792
    -0.12033
     0.43727
     0.33814
    -0.16990
    -0.03360
    -0.41772
    -0.23185
    -0.23185
    -0.55402
    -0.46728
    -0.41772
    -0.00881
     0.09032
     0.68509
     1.31703
     2.22158
     1.19312
     0.88334
     0.99486
     0.43727
    -0.38054
    -0.34337
    -1.07444
    -1.19836
     0.63552
     1.26747
     0.27618
    -0.72749
    -1.97899
    -2.14008
    -2.20203
    -2.16486
    -2.35072
    -1.48335
    -0.57880
    -0.78945
    -0.46728
    -0.34337
    -0.46728
    -0.62837
    -0.65315
    -0.52924
    -0.38054
    -0.16990
    -0.23185
    -0.35576
    -0.31859
    -0.20707
    -0.50446
    -0.81423
    -0.23185
    -0.30620
    -0.92575
    -0.65315
    -0.39294
    -0.29381
    -0.54163
    -0.49206
    -0.56641
    -0.62837
    -0.29381
    -0.49206
    -0.71510
    -0.64076
    -0.73989
    -0.50446
     0.26379
    -0.05838
    -0.31859
    -0.50446
    -0.54163
    -0.34337
    -0.35576
    -0.29381
    -0.43011
    -0.00881
    -0.16990
    -0.13272
    -0.38054
    -0.46728
    -0.34337
    -0.85141
    -0.44250
    -0.39294
    -0.83901
    -0.62837
    -0.08316
    -0.16990
    -0.21946
    -0.46728
    -0.21946
    -0.30620
     0.16466
     0.25140
     0.21423
     0.16466
     0.44966
     0.47444
     0.35053
     0.95769
     0.64791
     0.41248
     0.63552
     0.74704
     0.79661
     0.47444
     0.63552
     0.52400
     0.90813
     0.74704
     0.83378
     0.66030
     0.73465
     0.59835
     0.49922
     1.10638
     0.87095
     0.43727
     0.66030
     0.89573
     0.85856
     0.92052
     0.44966
     0.66030
     0.80900
     1.11877
     0.94530
     0.77182
     0.72226
     0.93291
     0.43727
     1.10638
     1.18073
     0.85856
     0.82139
     1.15595
     1.21790
     1.13116
     1.32942
     1.36659
     1.94897
     2.25875
     1.40377
    -0.73989
    -1.70639
    -0.15751
     0.99486
     1.29225
     1.57724
     0.63552
    -0.07077
     0.10271
     0.44966
     0.28857
     0.47444
     0.84617
     0.77182
     0.70987
     0.27618
    -0.80184
    -0.43011
     0.77182
     1.56485
     0.89573
     0.84617
    -0.04599
    -1.07444
    -1.54530
    -1.26031
    -0.62837
    -0.30620
    -0.23185
    -0.29381
    -0.75228
    -1.23553
    -1.64443
    -2.23920
    -2.58615
    -1.52052
    -0.55402
     0.90813
     1.18073
     0.87095
    -0.29381
    -3.36679
    -5.02719
    -3.97395
    -1.54530
     0.75943
     1.01965
     0.35053
    -0.18229
    -0.85141
    -0.96292
    -1.12401
    -1.29748
    -0.51685
    -0.12033
    -0.05838
     0.27618
     0.78421
     1.01965
     0.94530
     0.57357
     0.69748
     0.53639
     0.63552
     0.77182
     0.70987
     0.72226
     0.49922
     0.35053
     0.41248
     0.80900
     0.32575
    -0.13272
     0.57357
     0.28857
     0.11510
    -0.14511
    -0.33098
    -0.12033
    -0.16990
    -0.03360
    -0.47967
    -0.24424
    -0.59119
    -0.34337
    -0.60358
     0.21423
    -0.25663
    -0.46728
    -0.60358
    -0.61598
    -0.47967
    -0.23185
    -0.10794
    -0.24424
    -0.39294
     0.17705
     0.01597
    -0.04599
     0.02836
    -0.13272
    -0.35576
     0.25140
     0.43727
     0.12749
     0.11510
     0.02836
     0.33814
     0.26379
     0.27618
     0.46205
     0.09032
     0.53639
     0.13988
     0.38770
     0.42487
     0.61074
     0.10271
     0.61074
     0.99486
     0.83378
     0.73465
     1.03204
     1.14356
     1.05682
     0.84617
     0.33814
     0.32575
     0.38770
     0.43727
     0.32575
     0.30096
     0.00358
    -0.13272
    -0.40533
     0.12749
    -0.47967
    -0.85141
    -0.83901
    -0.76467
    -0.83901
    -0.59119
    -0.61598
    -0.43011
    -0.36815
    -0.26903
    -0.12033
    -0.02120
    -0.03360
     0.12749
    -0.30620
     0.59835
     0.48683
     0.27618
     0.46205
     0.46205
     0.58596
     0.46205
     0.32575
     0.40009
     0.61074
     0.69748
     0.37531
     0.63552
     0.57357
     0.70987
    -0.13272
     0.43727
     0.62313
     0.51161
     0.36292
     0.51161
     0.48683
     0.51161
     0.42487
     0.61074
     0.56118
     0.82139
     0.84617
     0.75943
     1.46572
     1.73833
     0.90813
     0.89573
     1.24268
     1.35420
     1.19312
     1.13116
     1.26747
     1.24268
     1.21790
     1.60203
     1.70115
     1.92419
     0.36292
    -1.33466
    -2.75963
    -5.18828
    -4.25895
    -2.52420
    -1.27270
    -0.80184
    -1.91704
    -2.59855
    -3.77570
    -3.78809
    -3.82526
    -3.44114
    -2.46224
    -1.73117
    -0.82662
    -0.26903
     0.21423
     0.64791
     0.66030
     0.38770
     0.69748
     0.83378
     0.31335
     0.32575
    -0.07077
     0.28857
     0.00358
    -0.21946
     0.05314
     0.02836
     0.16466
     0.06553
     0.38770
     0.74704
     0.84617
     0.44966
     0.17705
    -0.46728
    -0.98771
    -0.57880
     0.10271
     0.49922
    -0.36815
    -0.93814
    -1.59487
    -1.53291
    -1.30987
    -0.83901
    -1.23553
    -1.23553
    -1.04966
    -1.18596
    -0.93814
    -0.38054
    -0.14511
     0.07792
     0.25140
    -0.35576
    -1.19836
    -1.27270
    -0.25663
     1.10638
     1.01965
     0.77182
     0.13988
    -0.28142
    -0.66554
    -0.69032
    -0.51685
     0.13988
     0.01597
     0.21423
     0.56118
     0.46205
     0.40009
     0.32575
     0.46205
     0.52400
     0.49922
     0.44966
     0.13988
     0.23901
     0.61074
     0.25140
    -0.15751
     0.63552
     0.40009
     0.25140
     0.32575
     0.26379
     0.22662
     0.23901
     0.04075
     0.33814
     0.05314
     0.41248
     0.22662
     0.02836
     0.33814
     0.31335
    -0.08316
     0.07792
     0.59835
     0.00358
     0.00358
     0.04075
     0.17705
     0.11510
    -0.02120
    -0.03360
     0.21423
    -0.02120
    -0.21946
    -0.16990
    -0.15751
    -0.23185
    -0.36815
    -0.54163
     0.23901
    -0.14511
    -0.35576
    -0.05838
    -0.21946
    -0.34337
    -0.36815
    -0.26903
    -0.09555
     0.16466
     0.02836
     0.06553
     0.31335
     0.42487
     0.67270
     0.52400
     1.25508
     1.01965
     0.73465
     1.10638
     1.42855
     1.15595
     1.40377
     1.71354
     2.03571
     0.82139
    -1.01249
    -2.71006
    -4.19699
    -2.87115
    -0.66554
    -1.16118
    -0.83901
    -1.53291
    -2.10290
    -2.43746
    -2.89593
    -2.44985
    -2.30116
    -1.47096
    -0.75228
     0.07792
     0.62313
     1.03204
     0.88334
     1.34181
     1.71354
     1.05682
     1.45333
     1.32942
     0.68509
     0.54878
     0.98247
     0.79661
     0.84617
     0.27618
     0.06553
     0.32575
     0.41248
     0.30096
     0.30096
     0.18944
     0.40009
    -0.03360
     0.18944
     0.48683
     0.35053
    -0.15751
     0.32575
     0.22662
     0.40009
     0.33814
     0.26379
     0.35053
     0.48683
     0.48683
    -0.08316
     0.13988
     0.52400
    -0.03360
     0.05314
     0.53639
     0.28857
    -0.05838
     0.27618
     0.51161
     0.10271
     0.22662
     0.31335
     0.21423
     0.44966
     0.37531
     0.00358
     0.36292
     0.49922
     1.01965
     1.23029
     1.39138
     0.15227
    -1.75595
    -2.20203
    -0.55402
     0.84617
     1.23029
     0.87095
     0.15227
    -0.40533
    -1.69400
    -1.73117
    -2.01617
    -1.95421
    -1.21075
    -0.64076
    -0.41772
    -0.50446
    -0.90097
    -0.61598
    -0.97532
    -0.85141
    -0.70271
    -0.03360
    -0.39294
     0.05314
    -0.03360
     0.33814
     0.70987
     0.87095
     0.94530
     0.75943
     0.69748
     1.06921
     0.79661
     0.23901
    -0.28142
    -0.25663
    -0.00881
    -0.07077
     0.01597
    -0.14511
    -0.09555
    -0.09555
    -0.41772
    -0.23185
    -0.35576
    -0.24424
    -0.73989
     0.13988
     0.25140
    -0.09555
     0.20184
     0.43727
     0.31335
     0.15227
     0.25140
     0.38770
     0.36292
     0.75943
     0.33814
     0.64791
     0.02836
     0.15227
     0.31335
     0.68509
     1.01965
     0.94530
     1.19312
     1.57724
     0.87095
    -0.28142
    -1.44618
    -3.34201
    -3.31723
    -1.30987
    -0.55402
    -0.29381
    -1.19836
    -1.37183
    -1.85508
    -2.32594
    -1.86747
    -1.78074
    -1.49574
    -0.65315
     0.17705
     0.57357
     1.13116
     1.20551
     1.67637
     1.50290
     2.03571
     1.83746
     1.67637
     1.40377
     0.92052
     1.05682
     1.54007
     1.03204
     0.41248
     0.63552
     0.54878
     0.56118
     0.37531
     0.43727
     0.35053
     0.38770
     0.68509
     0.92052
     0.62313
     0.70987
     0.46205
     0.36292
     0.73465
     0.78421
     0.53639
     0.35053
     0.42487
     0.51161
     0.36292
     0.23901
     0.15227
     0.18944
     0.41248
     0.40009
     0.36292
     0.48683
     0.33814
    -0.08316
     0.13988
     0.52400
     0.35053
     0.27618
     0.48683
     0.10271
     0.42487
     0.15227
     0.30096
     0.11510
     0.38770
     0.48683
     0.23901
     0.01597
     0.06553
     0.07792
    -0.08316
     0.78421
     0.37531
     0.26379
     0.44966
     0.83378
     0.80900
     1.40377
     1.06921
    -0.19468
    -1.06205
    -1.01249
    -0.47967
    -0.19468
     0.16466
     0.04075
    -0.41772
     0.21423
    -0.45489
    -0.82662
    -0.69032
    -0.61598
    -0.25663
    -0.07077
     0.30096
     0.73465
     1.11877
     1.55246
     1.34181
     0.94530
     0.52400
     0.00358
    -0.28142
     0.92052
     1.10638
     0.80900
     0.44966
    -0.00881
    -0.26903
    -0.52924
    -0.72749
    -0.40533
    -0.73989
    -0.41772
    -0.24424
    -0.28142
    -0.09555
    -0.39294
    -0.34337
    -0.13272
     0.07792
    -0.03360
     0.20184
     0.21423
     0.30096
     0.16466
    -0.15751
    -0.21946
     0.11510
     0.33814
     0.67270
     0.59835
     0.51161
     0.16466
    -0.95053
    -1.54530
    -0.60358
    -0.25663
     0.63552
     0.51161
    -0.15751
    -1.08684
    -3.28005
    -3.45353
    -2.82158
    -1.44618
    -1.08684
    -1.08684
    -0.59119
    -0.59119
    -1.11162
    -1.83030
    -0.95053
    -0.69032
    -0.70271
     0.20184
     0.48683
     0.88334
     1.10638
     1.08160
     1.04443
     1.21790
     1.52768
     1.11877
     0.94530
     0.77182
     0.75943
    -0.00881
     0.78421
     0.64791
     0.16466
     0.28857
     0.41248
     0.26379
     0.01597
     0.18944
     0.07792
    -0.04599
     0.22662
     0.11510
    -0.05838
     0.06553
     0.12749
    -0.23185
    -0.12033
     0.16466
     0.20184
    -0.14511
     0.16466
     0.11510
     0.12749
    -0.04599
    -0.14511
    -0.04599
     0.07792
     0.12749
    -0.03360
     0.09032
    -0.12033
    -0.20707
    -0.73989
     0.10271
     0.02836
    -0.31859
    -0.61598
    -0.33098
    -0.41772
    -0.31859
    -0.30620
    -0.34337
    -0.14511
    -0.12033
    -0.09555
     0.00358
    -0.00881
     0.25140
    -0.38054
     0.36292
     0.28857
     0.18944
     0.30096
     0.31335
     0.36292
     0.02836
     0.07792
     0.31335
     0.21423
     0.18944
    -0.15751
     0.13988
     0.09032
     0.16466
    -0.24424
    -0.14511
     0.09032
    -0.33098
    -0.04599
     0.09032
    -0.21946
     0.04075
    -0.20707
    -0.08316
    -0.12033
     0.06553
    -0.02120
     0.02836
     0.16466
     0.01597
    -0.20707
    -0.33098
     0.09032
    -0.21946
    -0.36815
    -0.38054
    -0.26903
    -0.23185
    -0.46728
    -0.56641
    -0.66554
    -0.49206
    -0.47967
    -1.00010
    -0.65315
    -0.43011
    -0.62837
    -0.70271
     0.00358
    -0.10794
    -0.50446
    -0.13272
    -0.09555
    -0.12033
    -0.40533
    -1.18596
    -1.61965
    -2.26399
    -2.26399
    -2.00377
    -0.78945
    -1.17357
    -1.53291
    -1.81791
    -1.64443
    -1.65682
    -1.96660
    -1.61965
    -1.79313
    -2.16486
    -3.14375
    -4.03591
    -3.76331
    -0.23185
     2.32071
     1.71354
    -0.50446
    -1.66922
    -1.71878
    -1.24792
    -0.25663
     0.49922
     0.27618
     0.31335
     0.43727
     0.43727
     1.13116
     1.24268
     1.35420
     1.30464
     0.90813
     0.32575
    -0.04599
     0.02836
     0.57357
     1.05682
     1.11877
     1.35420
     0.67270
    -0.28142
     0.58596
     1.11877
     1.57724
     1.08160
     0.27618
     0.07792
     0.36292
    -0.03360
    -0.18229
    -0.46728
    -0.51685
    -0.56641
    -0.90097
    -0.33098
    -0.75228
    -1.16118
    -1.11162
    -1.17357
    -1.04966
    -1.07444
    -0.96292
    -0.76467
    -0.70271
    -0.39294
    -0.54163
    -0.66554
    -0.45489
    -0.34337
    -0.86380
    -0.45489
    -0.19468
    -0.61598
    -0.49206
    -0.57880
    -0.47967
    -0.62837
    -0.69032
    -0.56641
    -0.15751
    -0.24424
    -0.09555
    -0.35576
    -0.41772
    -0.12033
    -0.55402
    -0.15751
     0.05314
     0.06553
    -0.18229
     0.02836
     0.13988
    -0.00881
    -0.21946
    -0.23185
     0.10271
     0.04075
     0.11510
    -0.28142
    -0.12033
    -0.26903
    -0.25663
    -0.57880
     0.16466
    -0.21946
    -0.44250
    -0.13272
    -0.25663
     0.01597
    -0.09555
    -0.18229
    -0.15751
    -0.19468
     0.37531
     0.10271
     0.33814
     0.15227
     0.46205
     0.06553
     0.72226
     0.73465
     0.36292
     0.46205
     0.61074
     0.80900
     0.67270
     0.54878
     0.46205
     0.64791
     0.74704
     0.51161
     0.56118
     0.74704
     0.78421
     0.27618
     0.85856
     0.80900
     0.56118
     0.52400
     0.75943
     0.74704
     0.75943
     0.72226
     0.64791
     0.56118
     0.78421
     0.94530
     0.61074
     0.61074
     0.64791
     0.37531
     0.61074
     0.72226
     0.79661
     0.47444
     0.79661
     0.72226
     0.77182
     0.66030
     0.21423
     0.41248
     0.53639
     0.74704
     0.46205
     0.66030
     0.63552
     0.43727
     0.25140
     0.97008
     0.41248
     0.12749
     0.51161
     0.43727
     0.62313
     0.38770
     0.62313
     0.00358
     0.54878
     0.52400
     0.33814
     0.01597
     0.13988
    -0.18229
    -0.50446
     0.37531
     0.13988
    -0.24424
    -0.29381
    -0.14511
     0.72226
     0.66030
    -0.04599
    -1.06205
    -2.47463
    -4.08547
    -2.31355
    -0.18229
    -0.12033
    -0.35576
    -1.17357
    -1.19836
    -1.76834
    -1.78074
    -1.75595
    -1.65682
    -0.85141
    -0.09555
    -0.26903
    -0.45489
    -0.21946
     0.49922
     1.04443
     1.13116
     0.77182
     0.54878
     0.52400
    -0.02120
     0.47444
     0.36292
     0.59835
     0.93291
     0.85856
     1.05682
     1.09399
     0.84617
     0.87095
     0.79661
     1.01965
     1.34181
     1.78789
     1.71354
     1.32942
     0.37531
     1.26747
     0.70987
     0.16466
     0.18944
     0.38770
     0.38770
     0.28857
     0.11510
     0.35053
     0.18944
     0.27618
     0.02836
    -0.24424
    -0.13272
    -0.12033
    -0.33098
     0.69748
     0.89573
     0.53639
     0.62313
     0.88334
     0.75943
     0.64791
     0.67270
     0.66030
     0.57357
     0.56118
     0.82139
     0.43727
     0.73465
     0.61074
     0.44966
     0.47444
     0.87095
     0.67270
     0.72226
     0.61074
     0.77182
     0.63552
     0.74704
     0.57357
     0.75943
     0.36292
     0.74704
     0.59835
     0.57357
     0.49922
     0.43727
     0.16466
     0.93291
     0.56118
     0.36292
     0.46205
     0.43727
     0.40009
     0.53639
     0.37531
     0.23901
     0.41248
     0.37531
     0.40009
     0.22662
     0.31335
     0.40009
    -0.04599
     0.35053
     0.70987
     0.00358
     0.31335
     0.21423
     0.11510
     0.43727
     0.38770
     0.27618
     0.20184
     0.26379
     0.15227
     0.31335
     0.15227
     0.28857
    -0.16990
     0.21423
     0.56118
     0.23901
    -0.02120
     0.25140
     0.23901
     0.26379
     0.26379
     0.15227
     0.10271
     0.20184
     0.20184
     0.11510
     0.35053
     0.06553
    -0.05838
    -0.18229
     0.42487
     0.11510
    -0.05838
     0.17705
    -0.26903
    -0.04599
     0.05314
     0.02836
     0.05314
     0.27618
     0.21423
     0.04075
     0.18944
     0.01597
     0.13988
    -0.36815
     0.44966
     0.54878
     0.16466
     0.11510
     0.15227
     0.15227
     0.11510
     0.01597
     0.02836
     0.05314
     0.04075
     0.01597
     0.05314
     0.33814
    -0.02120
    -0.51685
     0.38770
     0.51161
     0.38770
     0.57357
     0.98247
     1.65159
     2.14723
     1.88702
     1.13116
     1.29225
     2.06049
     1.37899
     0.32575
    -1.32227
    -2.52420
    -1.86747
    -0.75228
    -0.64076
    -2.52420
    -3.47831
    -3.60222
    -4.54394
    -4.58112
    -4.35808
    -4.60590
    -3.73852
    -3.34201
    -3.54027
    -3.40396
    -2.83398
    -2.22681
    -1.81791
    -1.02488
    -0.43011
     0.00358
     0.07792
     0.13988
     0.21423
     0.16466
     0.38770
     0.62313
     0.75943
     0.38770
     0.37531
     0.13988
     0.37531
     0.78421
     0.46205
     0.04075
     0.28857
    -0.03360
    -0.50446
    -0.08316
    -0.44250
    -0.33098
    -0.49206
    -0.23185
    -0.13272
     0.18944
     0.20184
     0.05314
     0.20184
     0.37531
     0.70987
     0.10271
     0.92052
     0.93291
     0.93291
     1.15595
     4.15458
     2.49418
    -1.27270
    -0.04599
     0.68509
     1.23029
     1.40377
     1.29225
     0.92052
     0.84617
     0.67270
    -0.15751
    -0.03360
    -0.00881
    -0.20707
    -0.26903
    -0.04599
    -0.05838
    -0.23185
    -0.24424
    -0.30620
     0.04075
     0.21423
     0.09032
    -0.13272
     0.09032
     0.16466
    -0.00881
    -0.14511
     0.57357
     0.11510
     0.00358
     0.15227
     0.27618
     0.18944
     0.13988
     0.02836
     0.17705
     0.27618
     0.31335
     0.18944
     0.41248
     0.00358
     0.20184
    -0.16990
     0.61074
     0.33814
     0.17705
     0.10271
     0.43727
     0.01597
     0.06553
     0.10271
     0.22662
     0.33814
     0.48683
     0.20184
     0.10271
     0.31335
     0.36292
    -0.21946
     0.20184
     0.48683
     0.16466
     0.16466
     0.17705
     0.21423
     0.31335
     0.23901
     0.22662
     0.38770
     0.30096
     0.07792
     0.04075
     0.22662
     0.42487
    -0.00881
     0.44966
     0.36292
     0.13988
     0.26379
     0.35053
     0.20184
     0.10271
    -0.02120
     0.28857
     0.37531
     0.15227
     0.31335
     0.07792
     0.06553
     0.48683
     0.12749
    -0.18229
     0.52400
     0.36292
     0.21423
     0.62313
     0.30096
     0.79661
     0.66030
     1.19312
     1.35420
     1.14356
     0.46205
    -1.73117
    -1.75595
    -0.34337
     0.83378
     0.52400
     0.77182
     0.53639
    -0.45489
    -0.36815
    -0.29381
     0.20184
    -0.44250
    -1.02488
    -0.92575
    -0.72749
    -0.14511
     0.18944
    -0.08316
    -0.30620
    -0.29381
    -1.13640
    -1.11162
    -1.00010
    -1.26031
    -1.33466
    -1.42139
    -2.00377
    -1.81791
    -1.16118
    -1.12401
    -0.82662
    -0.75228
    -0.72749
    -0.67793
    -0.55402
    -0.34337
    -0.04599
     0.16466
     1.13116
     0.83378
     0.68509
     0.77182
     0.68509
    -0.35576
    -0.67793
    -0.95053
    -2.47463
    -2.97028
    -4.68024
    -5.94413
    -5.38653
    -2.56137
    -1.09923
    -2.43746
    -1.92943
    -3.20571
    -3.75091
    -3.28005
    -2.22681
    -1.14879
     0.25140
     1.34181
     2.34549
     3.29960
     3.52264
     3.47308
     3.41112
     3.27482
     3.10134
     2.41984
     2.71722
     2.64287
     1.97376
     1.73833
     1.80028
     1.46572
     1.52768
     1.46572
     1.06921
     1.32942
     1.16834
     1.30464
     0.89573
     0.82139
     0.57357
    -0.00881
     0.41248
     0.75943
     0.61074
     0.32575
     0.20184
     0.18944
     0.13988
     0.01597
     0.04075
    -0.10794
     0.04075
     0.07792
     0.02836
     0.01597
     0.09032
     0.00358
     0.07792
     0.66030
     0.32575
    -0.16990
     0.43727
     0.23901
     0.30096
     0.16466
     0.07792
     0.28857
     0.44966
     0.38770
     0.25140
     0.16466
     0.21423
     0.30096
    -0.26903
     0.44966
     0.28857
    -0.02120
     0.28857
     0.30096
     0.30096
     0.04075
     0.10271
    -0.07077
     0.31335
     0.28857
     0.06553
     0.13988
     0.06553
     0.09032
    -0.13272
     0.30096
     0.49922
     0.26379
     0.02836
     0.27618
     0.37531
     0.31335
     0.00358
     0.20184
     0.26379
     0.53639
     0.69748
     0.58596
     0.40009
     0.07792
    -0.35576
     0.06553
     0.40009
     0.47444
     0.00358
     0.30096
     0.27618
     0.07792
     0.21423
     0.05314
     0.06553
     0.10271
     0.27618
     0.38770
     0.05314
     0.02836
     0.16466
    -0.07077
     0.84617
     0.49922
    -0.20707
    -0.04599
    -0.13272
     0.06553
     0.05314
    -0.18229
    -0.18229
    -0.02120
    -0.34337
    -0.47967
    -0.86380
    -0.65315
    -0.29381
    -0.26903
     0.01597
     0.18944
    -0.43011
    -0.30620
    -0.02120
     0.05314
     0.42487
     0.33814
     0.56118
     0.42487
     0.56118
     1.04443
     1.03204
     0.83378
     0.74704
    -0.02120
    -2.31355
    -2.11529
    -1.79313
    -4.13504
    -4.06069
    -2.93310
    -3.44114
    -2.36312
    -1.65682
    -1.79313
    -3.13136
    -3.75091
    -3.65179
    -3.28005
    -2.25160
    -1.64443
    -0.03360
     1.21790
     1.46572
     1.00725
     1.03204
     0.74704
     0.54878
     0.41248
     0.54878
     0.72226
     0.64791
     0.44966
     0.43727
     0.09032
    -0.03360
    -0.15751
    -0.52924
     0.43727
     0.41248
    -0.02120
     0.09032
     0.23901
     0.66030
     0.59835
     0.41248
     0.23901
     0.40009
     0.72226
     0.52400
     0.61074
     0.61074
     0.43727
    -0.23185
     0.73465
     0.92052
     0.58596
     0.18944
     0.49922
     0.33814
     0.18944
    -0.07077
     0.35053
     0.47444
     0.31335
     0.12749
     0.40009
     0.37531
     0.10271
    -0.08316
     0.26379
     0.49922
     0.56118
     0.40009
     0.40009
     0.36292
     0.27618
     0.33814
     0.38770
     0.51161
     0.56118
     0.46205
     0.46205
     0.66030
     0.57357
     0.54878
     0.26379
     0.90813
     0.89573
     0.59835
     0.97008
     0.66030
     0.94530
     0.79661
     0.74704
     1.30464
     0.97008
     1.19312
     1.09399
     1.09399
     1.09399
     0.83378
     0.52400
     1.54007
     1.40377
     1.03204
     1.14356
     0.97008
     0.73465
     0.75943
     0.44966
     0.54878
     0.79661
     0.85856
     0.35053
     0.41248
     0.53639
     0.26379
    -0.41772
     0.26379
     0.09032
     0.12749
    -0.29381
    -0.52924
    -0.39294
    -0.57880
    -0.34337
    -0.45489
    -0.52924
    -0.73989
    -0.64076
    -0.81423
    -0.54163
    -0.80184
    -1.30987
    -0.73989
    -0.78945
    -0.69032
    -0.98771
    -0.70271
    -0.80184
    -0.72749
    -0.69032
    -0.61598
    -0.47967
    -0.33098
    -0.05838
    -0.26903
     0.17705
     0.06553
    -0.00881
     0.40009
     1.24268
     0.47444
    -2.05334
    -1.66922
    -2.98267
    -4.55633
    -3.21810
    -2.87115
    -2.54898
    -1.55770
    -0.91336
    -2.12768
    -3.28005
    -3.58983
    -3.16853
    -2.89593
    -1.60726
    -0.78945
    -0.55402
     0.21423
     0.78421
     1.06921
     1.25508
     1.63920
     1.34181
     1.08160
     1.31703
     1.21790
     1.21790
     1.55246
     0.92052
     0.07792
     0.12749
     0.26379
    -0.16990
     0.28857
     0.47444
     0.26379
     0.02836
    -0.25663
    -0.55402
    -0.29381
    -0.49206
    -0.73989
    -0.45489
    -0.33098
    -0.02120
    -0.46728
    -0.07077
     0.35053
     0.35053
     0.15227
     0.32575
     0.16466
     0.05314
     0.27618
     0.31335
     0.23901
     0.41248
     0.36292
     0.05314
     0.22662
     0.09032
     0.10271
     0.21423
     0.63552
     0.62313
     0.35053
     0.44966
     0.61074
     0.58596
     0.59835
     0.75943
     0.74704
     0.68509
     0.92052
     0.77182
     0.79661
     0.74704
     1.09399
     0.59835
     1.16834
     0.93291
     0.70987
     1.06921
     1.08160
     1.05682
     1.04443
     1.21790
     1.21790
     1.16834
     1.36659
     1.18073
     1.18073
     1.40377
     1.18073
     0.37531
     0.57357
     0.80900
     0.87095
     0.51161
     0.74704
     0.59835
     0.18944
     0.31335
     0.40009
     0.35053
     0.36292
     0.54878
     0.49922
     0.47444
     0.63552
     0.36292
     0.61074
     1.18073
     0.82139
     0.58596
     0.84617
     0.92052
     0.92052
     0.51161
     0.75943
     0.61074
     0.73465
     0.73465
     0.53639
     0.42487
     0.53639
     0.56118
     0.11510
     0.66030
     0.64791
     0.20184
     0.62313
     0.48683
     0.38770
     0.38770
     0.20184
     0.52400
     0.46205
     0.63552
     0.36292
     0.56118
     0.63552
     0.92052
     0.33814
     1.34181
     1.89941
     1.71354
     2.01093
     1.04443
    -0.90097
    -1.70639
    -0.80184
    -0.25663
     0.44966
     0.32575
    -0.71510
    -1.66922
    -1.59487
    -0.91336
    -1.08684
    -1.02488
    -0.97532
    -1.68161
    -1.97899
    -1.60726
    -1.21075
    -1.13640
    -0.69032
    -0.08316
     0.27618
     0.18944
    -0.02120
    -0.36815
    -0.35576
    -0.34337
    -0.39294
    -0.70271
    -0.19468
    -0.08316
     0.17705
     0.87095
     0.58596
     0.37531
     0.47444
     0.05314
    -0.02120
     0.05314
     0.21423
     0.20184
     0.15227
    -0.09555
    -0.08316
    -0.60358
    -0.05838
    -0.23185
    -0.97532
    -0.71510
    -0.25663
     0.02836
    -0.20707
    -0.14511
    -0.34337
    -0.00881
     0.07792
    -0.16990
    -0.00881
     0.10271
     0.17705
     0.09032
     0.31335
     0.73465
     0.21423
     0.06553
     0.32575
     0.20184
     0.22662
    -0.03360
     0.00358
    -0.05838
     0.37531
     0.06553
     0.07792
     0.01597
     0.01597
    -0.31859
     0.07792
     0.42487
     0.26379
    -0.03360
     0.40009
     0.31335
     0.37531
     0.15227
     0.40009
     0.38770
     0.37531
     0.33814
     0.22662
     0.26379
     0.01597
    -0.23185
    -0.21946
     0.36292
    -0.09555
    -0.46728
    -0.40533
    -0.31859
    -0.39294
    -0.14511
    -0.70271
    -0.60358
    -0.40533
    -0.23185
    -0.41772
    -0.49206
    -0.47967
    -0.40533
    -0.62837
    -0.12033
    -0.12033
    -0.67793
    -0.97532
    -0.88858
    -0.70271
    -0.87619
    -0.91336
    -0.98771
    -0.54163
    -0.41772
    -0.67793
    -0.86380
    -0.83901
    -0.80184
    -0.95053
    -0.46728
    -0.00881
    -0.41772
    -0.31859
    -0.16990
    -0.13272
    -0.08316
    -0.24424
    -0.13272
     0.06553
     0.12749
     0.25140
    -0.04599
     0.16466
    -0.00881
    -0.33098
    -0.07077
     0.20184
     0.12749
     0.06553
     0.02836
     0.31335
     0.35053
     0.07792
     0.06553
     0.18944
     0.23901
     0.41248
     0.01597
     0.07792
     0.16466
    -0.28142
    -0.33098
     0.25140
     0.23901
    -0.36815
    -0.49206
    -0.61598
    -0.76467
    -0.69032
    -0.97532
    -1.02488
    -1.38422
    -1.13640
    -1.28509
    -1.27270
    -1.54530
    -1.42139
    -1.74356
    -1.09923
    -1.19836
    -1.43379
    -1.48335
    -1.30987
    -0.98771
    -1.32227
    -0.92575
    -0.98771
    -0.62837
    -0.66554
    -0.34337
    -0.34337
    -0.91336
    -0.39294
    -0.88858
    -0.36815
    -0.12033
    -0.26903
    -0.38054
    -0.14511
     0.09032
     0.04075
    -0.07077
    -0.25663
    -0.13272
    -0.09555
     0.10271
    -0.03360
     0.41248
     0.21423
     0.11510
     0.07792
     0.31335
     0.21423
     0.10271
     0.16466
     0.37531
     0.51161
     1.27986
     0.00358
    -0.09555
    -0.30620
    -0.14511
    -0.25663
    -0.00881
     0.04075
     0.01597
    -0.26903
     0.33814
     0.05314
    -0.23185
    -0.51685
    -1.27270
    -1.63204
    -1.30987
    -0.75228
    -0.47967
    -0.30620
    -0.44250
    -0.46728
    -0.75228
    -0.73989
    -0.61598
    -1.13640
    -0.39294
     0.05314
    -0.02120
    -0.16990
     0.13988
     0.54878
     0.31335
     0.32575
     0.22662
     0.52400
     0.67270
     0.61074
     0.63552
     0.36292
     0.53639
    -0.21946
     0.42487
     0.53639
     0.54878
    -0.02120
     0.26379
     0.28857
     0.10271
     0.11510
     0.00358
     0.37531
     0.33814
     0.28857
     0.18944
     0.36292
     0.21423
     0.01597
    -0.19468
     0.36292
     0.30096
     0.13988
     0.35053
     0.12749
     0.17705
     0.06553
     0.06553
    -0.18229
    -0.02120
     0.13988
     0.21423
     0.06553
     0.18944
     0.07792
    -0.20707
     0.28857
     0.40009
     0.06553
     0.06553
     0.20184
     0.11510
    -0.00881
     0.01597
    -0.02120
    -0.20707
     0.10271
     0.06553
     0.16466
     0.06553
     0.06553
    -0.25663
     0.18944
     0.40009
    -0.05838
     0.16466
     0.31335
     0.18944
     0.26379
    -0.00881
    -0.04599
     0.02836
     0.32575
     0.38770
     0.47444
     0.16466
     0.06553
    -0.21946
    -0.13272
     0.33814
     0.00358
    -0.12033
     0.38770
     0.23901
     0.25140
     0.11510
     0.28857
     0.06553
     0.23901
     0.28857
     0.48683
     0.66030
     0.77182
     0.56118
     0.28857
     1.09399
     0.20184
    -0.57880
    -0.38054
    -0.05838
    -0.05838
     0.37531
     0.40009
     0.36292
     0.04075
     0.02836
    -0.14511
    -0.12033
    -0.23185
     0.04075
    -0.31859
     0.61074
     0.67270
     0.53639
     0.56118
     0.79661
     0.57357
     0.46205
     0.48683
     0.33814
     0.54878
     0.36292
     0.57357
     0.54878
     0.38770
     0.37531
    -0.05838
     0.25140
     0.40009
     0.22662
     0.15227
     0.32575
     0.22662
     0.27618
    -0.03360
     0.28857
     0.20184
     0.15227
     0.30096
     0.06553
    -0.04599
     0.22662
    -0.05838
    -0.05838
     0.36292
     0.11510
    -0.56641
    -0.43011
    -0.35576
    -0.23185
     0.00358
     0.09032
    -0.08316
    -0.25663
    -0.08316
    -0.26903
    -0.03360
    -0.08316
    -0.50446
    -1.22314
    -0.67793
     0.10271
     0.05314
     0.31335
    -0.00881
    -0.29381
    -0.43011
    -0.29381
    -0.19468
    -0.33098
    -0.24424
    -0.07077
    -0.30620
    -0.28142
    -0.49206
    -0.51685
     0.00358
    -0.10794
    -0.25663
    -0.33098
    -0.39294
    -0.59119
    -0.59119
    -0.78945
    -0.56641
    -0.19468
    -0.20707
     0.04075
     0.02836
     0.10271
     0.30096
    -0.18229
     0.20184
     0.58596
     0.37531
     0.17705
     0.54878
     0.33814
     0.30096
     0.20184
     0.25140
     0.12749
     0.16466
     0.31335
    -0.12033
    -0.21946
    -0.34337
    -0.93814
    -1.13640
    -0.28142
    -0.16990
    -0.52924
    -0.34337
    -0.30620
    -0.57880
    -0.85141
    -0.82662
    -0.73989
    -0.50446
    -0.19468
    -0.50446
    -0.40533
    -0.45489
    -0.60358
    -1.23553
    -0.65315
    -0.21946
     0.09032
     0.49922
     0.53639
    -0.24424
    -0.39294
    -0.26903
    -0.05838
     0.26379
     0.57357
     0.42487
     0.54878
     0.88334
     0.64791
    -0.14511
     0.33814
     0.15227
     0.09032
     0.31335
     0.06553
    -0.14511
    -0.36815
    -0.38054
    -0.10794
    -0.23185
    -0.04599
    -0.28142
    -0.20707
     0.02836
    -0.03360
    -0.26903
     0.16466
     0.09032
    -0.02120
    -0.13272
    -0.10794
    -0.30620
    -0.64076
    -1.34705
    -1.07444
    -0.55402
    -0.08316
    -0.18229
    -0.54163
    -0.64076
    -0.65315
    -0.92575
    -0.60358
    -0.31859
    -0.13272
    -0.16990
     0.37531
     0.30096
     0.52400
     0.51161
     0.56118
     0.27618
     0.73465
     0.78421
     0.62313
     0.38770
     0.49922
     0.40009
    -0.07077
     0.70987
     0.84617
     0.23901
     0.44966
     0.26379
     0.41248
     0.20184
     0.31335
     0.17705
     0.41248
     0.64791
     0.40009
     0.28857
     0.42487
     0.33814
    -0.29381
     0.49922
     0.58596
     0.23901
     0.13988
     0.27618
     0.20184
     0.30096
     0.30096
     0.02836
     0.28857
     0.73465
     0.63552
     0.78421
     0.72226
     0.67270
     0.46205
     0.35053
     0.89573
     0.58596
     0.16466
     0.44966
     0.16466
    -0.20707
    -1.01249
    -0.92575
    -0.72749
    -0.39294
    -0.47967
    -0.67793
    -0.97532
    -0.85141
    -1.23553
    -1.74356
    -1.16118
    -1.08684
    -1.04966
    -0.43011
    -0.18229
     0.21423
     0.10271
     0.01597
     0.10271
    -0.20707
    -0.03360
     0.16466
     0.42487
     0.46205
     0.38770
     0.17705
     0.89573
     0.82139
     0.36292
     0.00358
     0.21423
     0.35053
     0.52400
     0.57357
     0.27618
     0.44966
     0.22662
     0.48683
     0.59835
     0.49922
     0.38770
     0.02836
     0.27618
     0.74704
     0.49922
    -0.03360
     0.18944
     0.00358
     0.07792
     0.51161
     0.47444
     0.57357
     0.51161
     0.41248
     0.04075
     0.21423
     0.21423
     0.33814
     0.47444
     1.03204
     0.70987
     0.44966
     0.49922
     0.70987
     0.75943
     0.85856
     0.47444
     0.37531
     0.80900
     0.56118
     0.44966
     0.49922
     0.37531
     0.12749
     0.02836
     0.72226
     0.73465
     0.04075
     0.20184
     0.32575
     0.37531
     0.41248
     0.25140
     0.21423
     0.37531
     0.31335
     0.11510
     0.32575
     0.46205
     0.20184
    -0.19468
     0.41248
     0.44966
     0.12749
    -0.00881
     0.11510
     0.46205
     0.36292
     0.07792
     0.10271
     0.27618
     0.27618
     0.40009
     0.44966
     0.20184
     0.30096
    -0.14511
     0.28857
     0.80900
     0.33814
     0.47444
     0.32575
     0.41248
     0.51161
     0.43727
     0.26379
     0.43727
     1.01965
     1.16834
     0.92052
     1.36659
     1.11877
     0.63552
    -0.26903
    -0.54163
    -0.64076
    -1.00010
    -0.05838
     0.35053
     0.38770
    -0.31859
    -0.60358
    -1.35944
    -1.40900
    -1.27270
    -1.08684
    -0.70271
    -0.47967
    -0.72749
    -0.43011
     0.53639
     0.99486
     0.20184
     0.16466
     0.56118
     0.58596
     0.54878
     0.62313
     0.89573
     0.59835
     0.88334
     0.62313
     0.78421
     0.31335
     0.57357
    -0.04599
     0.28857
     0.64791
     0.21423
     0.00358
     0.15227
     0.17705
     0.07792
    -0.00881
     0.12749
     0.05314
     0.18944
     0.05314
    -0.04599
     0.20184
    -0.16990
    -0.08316
    -0.18229
     0.18944
    -0.00881
    -0.19468
     0.11510
    -0.26903
    -0.05838
    -0.20707
    -0.10794
    -0.18229
    -0.09555
    -0.00881
    -0.05838
     0.17705
     0.01597
    -0.07077
    -0.20707
     0.66030
     0.63552
     0.01597
     0.37531
     0.23901
     0.16466
     0.41248
     0.53639
     0.21423
     0.11510
    -0.34337
    -1.59487
    -0.64076
    -0.07077
    -0.10794
    -0.41772
    -0.08316
    -0.00881
    -0.43011
    -0.46728
    -0.33098
    -0.56641
    -0.56641
    -0.00881
     0.28857
     0.75943
     0.66030
     0.33814
     0.41248
     0.61074
     0.53639
     0.35053
     0.56118
     0.59835
     0.53639
     0.37531
     0.17705
    -0.05838
    -0.49206
    -0.81423
    -0.23185
     0.01597
    -0.08316
    -0.40533
    -0.65315
    -0.25663
    -0.33098
    -0.85141
    -0.92575
    -0.23185
    -0.59119
    -0.47967
     0.06553
     0.20184
    -0.00881
     0.25140
     0.25140
     0.21423
     0.48683
     0.44966
     0.53639
     0.59835
     0.72226
     0.37531
     0.30096
     1.08160
     0.84617
     0.57357
     0.78421
     0.75943
     0.97008
     0.47444
     0.70987
     0.37531
     0.69748
     0.53639
     0.35053
     0.51161
     1.01965
     0.85856
     0.62313
     1.08160
     1.05682
     0.63552
     0.46205
     0.33814
     0.30096
     0.01597
    -0.08316
     0.05314
     0.40009
     0.26379
     0.23901
    -0.30620
    -0.04599
    -0.40533
    -0.81423
    -0.91336
    -0.59119
    -0.72749
    -0.46728
    -0.04599
     0.00358
    -0.19468
    -0.25663
     0.09032
     0.21423
     0.21423
     0.48683
     0.37531
     0.36292
     0.12749
    -0.23185
    -0.36815
     0.70987
     0.90813
     0.53639
     0.57357
     0.40009
     0.12749
     0.35053
     0.09032
     0.35053
     0.75943
     0.69748
     0.57357
     0.53639
     0.95769
     1.14356
     0.93291
     1.96137
     1.60203
     0.98247
     0.67270
     0.73465
     0.84617
     0.97008
     0.93291
     0.98247
     0.80900
     0.95769
     0.52400
     0.56118
     0.58596
     0.54878
    -0.13272
     0.12749
     0.49922
     0.18944
     0.51161
     0.61074
     0.44966
     0.38770
     0.53639
     0.69748
     0.70987
     0.73465
     0.54878
     0.49922
     0.69748
     0.79661
     0.35053
     0.73465
     0.84617
     0.69748
     0.52400
     0.56118
     1.00725
     0.80900
     0.79661
     0.82139
     0.90813
     0.68509
     0.63552
     0.43727
     0.62313
     0.46205
     0.57357
    -0.02120
     0.72226
     0.41248
     0.43727
     0.33814
     0.10271
     0.17705
    -0.13272
    -0.00881
    -0.09555
    -0.34337
    -0.19468
     0.22662
     0.18944
     0.49922
     0.40009
    -0.13272
     0.57357
     0.43727
     0.06553
     0.07792
     0.40009
     0.38770
     0.38770
     0.22662
     0.49922
     0.78421
     0.88334
     0.44966
     0.49922
     0.31335
     0.41248
     0.01597
     0.56118
     0.82139
     0.26379
     0.46205
     0.43727
     0.75943
     0.69748
     0.17705
     0.26379
     0.01597
    -0.24424
    -0.26903
    -0.34337
     0.15227
     0.37531
    -0.00881
     0.00358
     0.02836
    -0.19468
    -0.67793
    -0.18229
    -0.10794
    -0.13272
     0.00358
     0.06553
     0.07792
     0.22662
     0.36292
     0.17705
    -0.03360
     0.06553
    -0.08316
    -0.09555
     0.25140
     0.22662
    -0.08316
     0.27618
     0.13988
    -0.07077
    -0.38054
    -0.19468
     0.00358
     0.11510
     0.41248
    -0.04599
    -0.98771
    -1.01249
    -0.82662
    -0.71510
     0.49922
     1.40377
     0.42487
    -1.14879
    -1.86747
    -2.57376
    -0.76467
    -0.19468
    -0.03360
     0.18944
     0.12749
    -0.25663
    -0.47967
    -0.31859
    -0.26903
    -0.33098
     0.02836
     0.68509
     0.66030
     0.83378
     0.78421
     0.58596
     0.37531
     0.31335
     0.54878
     1.03204
     1.11877
     1.14356
     0.58596
     0.57357
     0.27618
     0.20184
     0.15227
     0.43727
     0.32575
     0.32575
     0.64791
     0.43727
     0.27618
     0.10271
    -0.04599
     0.31335
     0.62313
     0.22662
    -0.00881
     0.25140
     0.40009
     0.40009
    -0.09555
     0.51161
     0.85856
     0.26379
     0.85856
     0.58596
     1.10638
     0.82139
     0.30096
    -0.25663
    -0.19468
    -0.16990
     0.43727
     0.70987
     0.74704
     0.40009
    -0.03360
    -0.00881
     0.13988
    -0.24424
    -0.24424
     0.07792
     0.13988
     0.11510
     0.04075
     0.09032
     0.43727
     0.44966
     0.38770
     0.42487
     0.13988
     0.26379
    -0.24424
     0.48683
     0.73465
     0.20184
     0.16466
     0.30096
     0.42487
     0.49922
     0.42487
     0.27618
     0.15227
     0.57357
     0.74704
     0.48683
     0.25140
     0.31335
     0.27618
     0.21423
     1.03204
     0.57357
     0.21423
     0.37531
     0.25140
     0.21423
     0.01597
    -0.33098
     0.12749
     0.59835
     0.57357
     0.62313
     0.18944
     0.36292
     0.15227
    -0.33098
     0.57357
     0.72226
     0.48683
     0.40009
     0.48683
     0.57357
     0.77182
     0.58596
     0.22662
     0.57357
     0.72226
     0.38770
     0.43727
     0.38770
     0.20184
    -0.20707
     0.42487
     0.68509
     0.28857
     0.22662
     0.11510
     0.27618
     0.18944
     0.53639
     0.31335
     0.27618
     0.41248
     0.30096
     0.16466
     0.30096
     0.09032
     0.09032
     0.07792
     0.54878
     0.28857
    -0.04599
     0.09032
    -0.16990
     0.06553
    -0.19468
    -0.57880
    -0.46728
    -0.18229
     0.09032
     0.23901
     0.62313
     0.36292
    -0.51685
    -1.50813
    -2.20203
    -3.32962
    -3.49070
    -2.42507
     0.63552
     1.46572
     0.05314
    -1.21075
    -1.29748
    -1.54530
    -1.23553
    -0.46728
     0.23901
     0.84617
     0.98247
     1.24268
     1.91180
     2.35788
     2.09767
     1.89941
     1.46572
     1.63920
     1.46572
     1.39138
     1.20551
     1.24268
     1.01965
     1.39138
     1.49051
     1.66398
     1.00725
    -0.52924
    -0.50446
     0.23901
     0.51161
     0.35053
     0.16466
    -0.45489
    -0.50446
    -0.52924
    -0.59119
    -0.71510
    -0.67793
    -0.20707
    -0.45489
    -0.05838
     0.41248
     0.01597
    -0.45489
     0.61074
     0.52400
     0.51161
     1.01965
     1.39138
     1.39138
     1.44094
     1.32942
     0.69748
     0.25140
     0.35053
     0.06553
    -0.20707
    -0.05838
     0.21423
    -0.24424
     0.42487
     0.10271
    -0.39294
    -0.61598
    -0.77706
    -0.56641
    -0.43011
    -0.34337
    -0.03360
     0.09032
     0.36292
     0.25140
     0.30096
     0.58596
     0.32575
    -0.04599
     0.73465
     0.54878
     0.72226
     0.44966
     0.51161
     0.51161
     0.69748
     0.75943
     0.85856
     0.64791
     0.80900
     0.83378
     0.99486
     1.14356
     0.85856
     0.58596
     0.88334
     1.44094
     1.04443
     1.15595
     1.18073
     1.16834
     0.95769
     0.85856
     1.06921
     1.55246
     1.42855
     1.24268
     1.11877
     1.20551
     1.27986
     1.14356
     0.72226
     1.24268
     0.74704
     0.42487
     0.38770
     0.43727
     0.18944
    -0.03360
    -0.00881
    -0.08316
    -0.31859
    -0.34337
    -0.67793
    -0.47967
    -0.66554
    -0.85141
    -0.98771
    -0.34337
    -0.66554
    -0.77706
    -0.75228
    -0.45489
    -0.61598
    -0.86380
    -0.43011
    -0.64076
    -0.56641
    -0.40533
    -0.51685
    -0.44250
    -0.31859
    -0.51685
    -0.75228
    -0.16990
    -0.04599
    -0.33098
    -0.51685
    -0.54163
    -0.65315
    -0.59119
    -0.39294
    -0.43011
    -0.18229
    -0.40533
    -0.26903
    -0.41772
    -0.28142
     0.11510
     0.38770
     0.67270
     1.57724
     1.94897
     1.15595
     0.22662
    -0.78945
    -2.23920
    -2.02856
     1.21790
     2.48179
     2.69244
     2.06049
     0.69748
    -0.10794
    -0.41772
    -0.05838
    -0.39294
     0.63552
     0.80900
     1.42855
     1.80028
     1.42855
     0.99486
     1.03204
     0.99486
     1.25508
     1.44094
     1.65159
     1.61442
     0.89573
    -0.38054
    -2.05334
    -2.26399
     0.33814
     1.25508
     0.74704
     0.44966
    -0.29381
    -0.60358
    -0.90097
    -0.78945
    -0.47967
     0.04075
     0.43727
     0.27618
     0.06553
     0.59835
     0.83378
     0.49922
     0.13988
    -0.18229
    -0.70271
    -0.69032
    -0.67793
    -0.62837
    -1.08684
    -1.60726
    -1.79313
    -1.74356
    -1.59487
    -1.96660
    -1.99138
    -1.50813
    -1.28509
    -1.53291
    -0.87619
     0.13988
    -0.03360
     0.04075
     0.47444
     0.73465
     1.00725
     1.09399
     1.06921
     1.31703
     1.49051
     1.54007
     1.36659
     1.21790
     1.11877
     0.95769
     0.51161
     1.04443
     0.88334
     0.36292
     0.44966
     0.27618
     0.67270
     0.06553
     0.13988
     0.09032
     0.16466
     0.04075
    -0.26903
     0.10271
     0.05314
     0.09032
    -0.09555
    -0.02120
     0.07792
    -0.10794
     0.17705
     0.15227
     0.25140
     0.05314
     0.11510
     0.40009
     0.30096
     0.59835
     0.12749
    -0.20707
     0.01597
     0.01597
    -0.12033
     0.09032
     0.40009
     0.11510
    -0.30620
     0.00358
     0.00358
    -0.39294
    -0.55402
    -0.25663
    -0.16990
     0.02836
    -0.12033
    -0.39294
    -0.18229
    -0.35576
    -0.29381
    -0.26903
     0.06553
    -0.07077
    -0.41772
    -0.05838
     0.12749
     0.12749
    -0.23185
    -0.25663
    -0.23185
     0.02836
     0.02836
     0.11510
    -0.41772
    -0.39294
    -0.64076
    -0.73989
    -0.15751
     0.01597
    -0.19468
    -0.34337
    -0.44250
    -0.31859
    -0.95053
    -0.91336
    -1.19836
    -0.75228
    -0.15751
     0.22662
     0.09032
    -0.04599
    -0.67793
    -2.27638
    -2.54898
    -2.17725
    -2.28877
    -0.05838
     1.21790
     0.42487
    -0.35576
    -0.40533
    -0.52924
    -0.35576
     0.28857
     0.80900
     1.20551
     1.32942
     1.26747
     0.68509
     0.82139
     1.61442
     1.26747
     1.10638
     0.82139
     0.22662
     0.05314
    -0.07077
    -0.18229
    -0.43011
    -0.28142
    -0.31859
    -0.50446
    -0.21946
    -0.19468
    -0.29381
    -0.51685
     0.22662
     0.46205
    -0.09555
    -0.02120
     0.20184
     0.18944
    -0.07077
    -0.09555
    -0.04599
     0.25140
     0.52400
     0.32575
     0.33814
    -0.03360
     0.10271
     0.01597
     0.66030
     0.80900
     0.26379
     0.57357
     0.25140
     0.88334
     0.87095
     0.97008
     0.87095
     0.84617
     1.23029
     1.49051
     1.25508
     1.39138
     0.97008
     0.57357
     1.13116
     1.24268
     1.09399
     1.29225
     1.19312
     0.88334
     1.05682
     0.89573
     0.82139
     0.38770
     0.54878
     0.98247
     1.06921
     1.03204
     1.11877
     1.29225
     1.65159
     2.29592
     2.14723
     1.30464
     0.90813
     1.04443
     1.05682
     1.76311
     1.49051
     1.25508
     0.95769
     0.92052
     0.42487
     0.26379
     0.13988
    -0.20707
    -0.46728
     0.20184
     0.25140
    -0.41772
    -0.05838
     0.20184
     0.36292
     0.32575
     0.43727
     0.47444
     0.47444
     1.32942
     0.72226
     0.94530
     0.89573
     0.92052
     0.54878
     1.18073
     1.03204
     0.80900
     0.74704
     0.73465
     0.73465
     0.64791
     0.77182
     0.42487
     0.69748
     0.52400
     0.75943
     0.46205
     0.54878
     0.40009
    -0.07077
     0.41248
     0.64791
     0.53639
     0.17705
     0.38770
     0.18944
     0.56118
     0.57357
     0.42487
     0.36292
     0.56118
     0.70987
     0.80900
     0.95769
     0.88334
     0.69748
     0.44966
     0.83378
     0.07792
    -0.21946
    -0.44250
    -0.21946
     0.18944
     0.27618
     0.59835
    -0.10794
     0.00358
     0.30096
     0.51161
     0.46205
     0.51161
    -0.57880
    -2.77202
    -0.80184
     0.10271
     0.95769
     1.35420
     0.99486
     0.66030
    -0.19468
    -0.44250
    -0.10794
     0.07792
     0.25140
     0.36292
     0.38770
     0.73465
     1.01965
     0.77182
     1.09399
     1.26747
     0.51161
     0.69748
     0.78421
     0.40009
     0.64791
     0.30096
     0.37531
     0.15227
     0.35053
     0.06553
    -0.00881
    -0.14511
    -0.18229
    -0.18229
     0.02836
     0.54878
     0.12749
     0.11510
     0.07792
     0.36292
     0.61074
     0.59835
     0.52400
     0.13988
    -0.23185
    -0.09555
    -0.08316
     0.11510
     0.18944
     0.30096
    -0.34337
     0.01597
    -0.08316
    -0.72749
    -0.28142
    -0.76467
    -0.20707
    -0.44250
    -0.29381
     0.00358
    -0.10794
     0.11510
    -0.04599
    -0.26903
    -0.13272
    -0.14511
    -0.35576
     0.35053
     0.27618
    -0.09555
     0.17705
     0.17705
    -0.23185
    -0.34337
    -0.14511
     0.13988
     0.13988
    -0.03360
    -0.00881
     0.06553
     0.47444
     0.38770
     0.04075
     0.20184
     0.63552
     0.25140
     0.27618
     0.48683
     0.51161
     0.38770
     0.51161
     0.46205
     0.04075
    -0.40533
    -0.71510
    -0.44250
    -0.40533
    -0.07077
    -0.38054
    -0.46728
    -0.02120
    -0.81423
    -1.07444
    -0.59119
    -0.60358
    -0.57880
    -0.36815
    -0.31859
    -0.10794
    -0.07077
     0.35053
     0.25140
     0.59835
     0.32575
     0.32575
    -0.43011
    -0.19468
    -0.31859
    -0.60358
    -0.15751
     0.07792
    -0.23185
    -0.47967
    -0.77706
    -0.97532
    -0.64076
    -0.38054
    -1.02488
    -0.75228
    -0.71510
    -0.45489
    -0.77706
    -0.34337
    -0.21946
    -0.75228
    -0.66554
    -0.51685
    -0.82662
    -0.90097
    -0.55402
    -0.29381
    -0.07077
    -0.50446
    -1.11162
    -1.00010
    -0.47967
    -0.47967
    -0.92575
    -0.46728
    -0.24424
    -0.47967
    -0.60358
    -0.71510
    -0.64076
    -0.51685
    -0.00881
    -0.20707
     0.12749
    -0.10794
    -0.62837
    -0.93814
    -0.28142
     0.59835
     0.30096
     0.57357
     0.33814
    -1.58248
    -3.54027
    -2.30116
    -2.21442
    -0.81423
     1.87463
     1.68876
     0.83378
     0.12749
    -0.51685
    -0.67793
     0.02836
     0.94530
     1.62681
     1.76311
     2.89070
     2.46940
     1.89941
     2.01093
     1.96137
     1.87463
     1.88702
     1.11877
     0.85856
     0.72226
     0.62313
     0.16466
    -0.13272
    -0.43011
    -0.26903
    -1.06205
    -0.16990
    -0.18229
    -0.65315
    -0.39294
    -0.05838
    -0.50446
    -0.57880
    -0.81423
    -0.43011
    -0.54163
    -0.02120
    -0.21946
    -0.25663
    -0.49206
    -0.33098
    -0.47967
     0.11510
     0.40009
     0.33814
    -0.04599
    -0.10794
    -0.36815
    -0.14511
    -0.49206
    -0.18229
     0.26379
     0.15227
     0.26379
     0.02836
     0.01597
     0.01597
    -0.12033
     0.04075
     0.43727
     0.28857
     0.16466
     0.42487
     0.54878
     0.25140
    -0.19468
    -0.25663
    -0.14511
     0.20184
     0.30096
    -0.15751
    -0.21946
    -0.10794
    -0.36815
    -0.50446
     0.13988
    -0.33098
    -0.49206
    -0.23185
    -0.20707
     0.06553
    -0.03360
    -0.39294
     0.12749
     0.17705
     0.10271
     0.27618
    -0.08316
     0.01597
     0.01597
    -0.26903
     0.06553
     0.23901
    -0.09555
    -0.21946
     0.05314
     0.12749
    -0.31859
    -0.46728
    -0.81423
    -0.39294
    -0.29381
    -0.31859
    -0.51685
    -0.35576
    -0.87619
    -0.85141
    -0.50446
    -0.14511
    -0.78945
    -0.61598
    -0.50446
    -0.41772
    -0.45489
    -0.47967
    -0.26903
    -0.09555
    -0.13272
    -0.08316
    -0.07077
     0.00358
    -0.13272
    -0.16990
    -0.16990
     0.16466
     0.18944
    -0.34337
    -0.13272
     0.33814
    -0.18229
    -0.05838
     0.21423
     0.35053
     0.01597
    -0.72749
    -1.58248
    -1.45857
    -0.86380
    -0.52924
    -1.11162
    -0.46728
    -0.73989
    -1.59487
    -1.48335
    -1.76834
    -1.39661
    -1.99138
    -2.31355
    -1.52052
    -0.70271
    -1.02488
    -2.12768
    -1.40900
    -1.66922
    -2.18964
    -4.17221
    -4.55633
    -5.02719
    -3.01984
    -0.80184
    -0.43011
    -1.81791
    -2.07812
    -2.84637
    -2.72246
    -2.00377
    -1.38422
    -0.08316
     0.30096
     0.95769
     1.25508
     1.41616
     1.83746
     2.27114
     1.37899
     0.70987
     1.10638
     1.67637
     1.21790
     0.74704
     0.41248
     0.02836
     0.28857
     0.17705
     0.21423
    -0.13272
    -0.15751
    -0.45489
    -0.75228
     0.28857
     0.16466
    -0.12033
    -0.00881
     0.05314
     0.23901
     0.40009
     0.41248
     0.37531
     0.31335
     0.44966
     0.77182
     0.69748
     0.84617
     0.64791
     0.37531
     0.84617
     1.05682
     0.68509
     0.83378
     0.82139
     0.84617
     0.78421
     0.53639
     0.75943
     0.99486
     1.00725
     0.85856
     0.74704
     0.79661
     0.77182
     0.56118
     0.93291
     1.19312
     1.04443
     0.83378
     1.03204
     1.06921
     1.24268
     1.16834
     0.83378
     1.18073
     1.32942
     1.55246
     1.14356
     1.16834
     1.06921
     1.15595
     1.05682
     1.45333
     0.88334
     0.64791
     0.84617
     1.10638
     1.00725
     0.85856
     0.64791
     0.22662
     0.31335
     1.20551
     1.31703
     0.80900
    -1.13640
    -2.74724
    -2.58615
     0.15227
     0.51161
    -0.29381
    -0.97532
    -1.43379
    -1.55770
    -1.63204
    -1.79313
    -1.52052
    -1.38422
    -1.17357
    -0.71510
    -0.70271
    -0.61598
    -0.45489
    -1.03727
    -0.31859
     0.06553
    -0.30620
    -0.33098
    -0.21946
    -0.61598
    -0.75228
    -0.69032
    -0.62837
    -0.16990
    -0.14511
    -0.04599
    -0.24424
    -0.29381
    -0.45489
    -0.70271
    -0.33098
     0.17705
     0.70987
     0.56118
     0.95769
     0.79661
     1.36659
     1.05682
     1.31703
     1.60203
     2.27114
     2.37027
     2.43223
     2.58092
     2.38266
     1.35420
    -0.91336
    -2.02856
    -3.99874
    -3.55266
    -0.38054
    -0.34337
    -0.75228
    -1.71878
    -2.74724
    -3.09419
    -3.08180
    -3.15614
    -2.30116
    -1.49574
    -0.71510
     0.00358
     0.38770
     1.87463
     2.35788
     2.12245
     1.98615
     2.06049
     2.02332
     2.28353
     1.88702
     1.49051
     1.09399
     1.16834
     0.98247
     0.74704
     1.01965
     0.57357
    -0.02120
     0.63552
     0.59835
     0.18944
     0.05314
     0.05314
    -0.07077
     0.04075
     0.20184
     0.27618
     0.09032
     0.12749
     0.13988
     0.18944
     0.43727
     0.48683
     0.27618
     0.15227
     0.63552
     0.73465
     0.33814
     0.70987
     0.38770
     0.28857
     0.37531
     0.53639
     0.41248
     0.31335
     0.44966
     0.27618
     0.35053
     0.40009
     0.07792
    -0.05838
     0.57357
     0.54878
    -0.18229
     0.11510
     0.10271
     0.42487
     0.02836
     0.05314
     0.04075
     0.31335
     0.31335
     0.35053
     0.21423
     0.36292
     0.33814
    -0.03360
     0.79661
     0.82139
     0.41248
     0.04075
    -0.30620
    -0.23185
    -0.40533
    -0.08316
    -0.14511
    -0.19468
    -0.24424
    -0.64076
    -0.46728
    -0.92575
    -0.88858
    -1.11162
    -0.65315
    -0.07077
    -0.18229
    -0.15751
    -0.05838
     0.13988
    -0.03360
     0.57357
     0.74704
     0.66030
     0.73465
     0.80900
     0.43727
     0.48683
     0.48683
     0.26379
     0.10271
    -0.14511
    -0.47967
    -0.65315
    -0.40533
    -0.09555
    -0.52924
    -0.54163
    -0.70271
    -0.54163
    -0.56641
    -0.59119
    -0.45489
    -0.23185
    -0.07077
    -0.02120
    -0.25663
     0.75943
     0.73465
     0.75943
     0.90813
     0.99486
     0.90813
     1.04443
     1.03204
     1.24268
     1.30464
     1.71354
     1.71354
     0.68509
     1.06921
     0.23901
    -1.39661
    -2.58615
    -3.70135
    -4.34569
    -2.69767
    -0.47967
    -0.21946
    -1.61965
    -2.63572
    -3.28005
    -3.23049
    -3.11897
    -2.25160
    -1.52052
    -0.49206
     0.15227
     0.46205
     1.10638
     1.75072
     1.66398
     1.77550
     2.45701
     2.09767
     1.35420
     0.51161
    -0.69032
    -0.65315
     0.10271
