# Supplementary material for: Software algorithm and hardware design for real-time implementation of new spectral estimator
Source: Biomed Eng Online. 2014 May 9;13:61. doi: 10.1186/1475-925X-13-61 (PMC4057578; doi:10.1186/1475-925X-13-61)
Supplement: Additional file 2 — txtfiles.zip. [file 1475-925X-13-61-S2.zip › FILE195.TXT]

     0.21284
     0.55335
     0.47011
     0.14473
     0.10690
     0.33391
     0.32634
     0.25067
     0.18257
     0.06150
     0.61389
     0.56849
     0.39444
     0.67442
     1.01494
     0.93927
     0.89387
     1.24195
     1.15114
     1.09061
     1.08304
     0.96954
     0.92413
     0.66686
     0.73496
     0.48525
     0.29607
     0.43228
     0.18257
     0.03123
     0.07663
    -0.18821
    -0.59683
    -0.49846
    -0.36982
    -0.34712
    -0.40009
    -0.40766
    -0.54386
    -0.56656
    -0.34712
    -0.07471
     0.03123
     0.06906
    -0.33199
    -0.83141
    -0.99031
    -0.79357
    -0.27902
     0.56849
     1.04520
     0.93170
     0.54578
     0.45498
     0.13717
     0.40958
     0.74253
     0.93927
     1.07547
     1.25708
     1.20411
     0.90143
     1.03007
     1.10574
     0.85603
     0.53822
     0.56849
     0.33391
     0.32634
     0.09933
     0.04636
     0.19770
     0.21284
     0.24310
     0.30364
     0.45498
     0.60632
     0.38688
     0.32634
     0.65929
     0.68199
     0.41715
     0.58362
     0.50795
     0.41715
     0.37931
     0.34148
     0.43985
     0.47011
     0.41715
     0.19770
     0.32634
     0.41715
     0.22797
     0.05393
     0.40201
     0.22040
     0.16743
     0.39444
     0.66686
     0.70469
     0.68199
     0.57605
     0.31877
     0.37174
     0.50795
     0.54578
     0.43985
     0.42471
     0.52308
     0.25824
     0.24310
     0.25824
     0.12203
    -0.11254
     0.12203
     0.19770
    -0.05201
    -0.22605
    -0.47576
    -0.52116
    -0.24118
    -0.15038
    -0.24118
    -0.27902
     0.18257
     0.06150
     0.03880
    -0.52873
    -0.01417
    -0.10498
    -0.88438
    -1.06598
    -1.25516
    -1.11895
    -0.86168
    -0.80114
    -1.88322
    -1.54270
    -1.98159
    -2.31454
    -2.29184
    -1.98159
    -1.76215
    -1.40650
    -1.17192
    -1.36110
    -1.38380
    -1.16435
    -0.94491
    -0.61953
    -0.46062
    -0.55900
    -0.72547
    -0.46062
     0.11447
     0.12203
     0.38688
     0.70469
     0.40201
     0.26581
     0.29607
     0.05393
     0.40201
     0.73496
     1.08304
     1.07547
     1.24195
     1.22681
     1.52949
     1.50679
     1.59759
     1.54463
     1.78677
     1.80190
     1.53706
     1.63543
     2.00621
     1.92298
     1.94568
     2.37699
     2.58887
     2.46780
     2.27106
     2.27106
     2.12728
     1.63543
     1.80947
     1.28735
     0.73496
     0.78793
    -0.24118
    -0.71790
    -0.78601
    -1.17192
    -1.64864
    -1.76215
    -1.97402
    -2.33724
    -2.48858
    -2.47344
    -2.15563
    -1.66378
    -1.39136
    -1.28543
    -1.36110
    -1.23246
    -0.72547
     0.09933
     1.39329
     1.10574
     0.71982
     0.67442
     0.41715
     0.54578
     0.78793
     0.89387
     1.09817
     0.93927
     0.69712
     0.57605
     0.23554
     0.28094
     0.20527
     0.13717
     0.18257
     0.41715
     0.15987
     0.13717
     0.34148
     0.18257
     0.16743
     0.25067
     0.32634
     0.32634
     0.51552
     0.46255
     0.26581
     0.28094
     0.47011
     0.41715
     0.29607
     0.55335
     0.33391
     0.37174
     0.50795
     0.50795
     0.47011
     0.21284
     0.49282
     0.49282
     0.75009
     0.78793
     0.47768
     0.56849
     0.56092
     0.45498
     0.39444
     0.70469
     0.67442
     0.41715
     0.53822
     0.47011
     0.52308
     0.37931
     0.40958
     0.35661
     0.27337
     0.37931
     0.26581
     0.06150
     0.19014
     0.06150
    -0.42279
     0.36418
     0.91657
     0.54578
     0.59119
     0.75009
     0.50795
     0.47768
     0.54578
     0.98467
     0.75766
     0.54578
     0.61389
     0.34904
     0.26581
     0.00096
    -0.46819
    -0.46062
    -0.74060
    -1.33083
    -1.14922
    -0.99031
    -0.25632
    -0.63467
    -0.83897
    -0.48333
    -1.03572
    -1.42920
    -0.38496
    -0.40766
    -0.17308
    -0.38496
    -0.61953
    -0.36982
    -0.46062
    -0.55900
    -0.36225
    -0.53629
    -1.02058
    -1.76971
    -1.98916
    -2.01186
    -1.75458
    -1.47460
    -1.45190
    -1.30056
    -1.19462
    -1.36110
    -1.55027
    -1.66378
    -1.63351
    -0.86924
    -0.63467
    -0.17308
     0.00853
     0.15987
     0.10690
     0.16743
     0.29607
     0.47011
     0.58362
     0.48525
     0.87116
     0.93927
     0.87873
     0.86360
     1.13601
     1.09061
     0.86360
     1.06791
     0.95440
     1.02250
     0.73496
     0.58362
     0.36418
     0.43228
     0.53065
     0.65929
     0.37174
     0.50038
     0.40201
     0.06150
     0.39444
     0.59875
     0.30364
     0.09933
     0.31877
     0.41715
     0.56092
     0.53822
     0.39444
     0.23554
     0.28094
     0.44741
     0.50038
     0.59875
     0.71982
     0.55335
     0.47011
     0.43228
    -0.13524
    -0.78601
    -0.68763
    -0.33199
     1.01494
     2.63427
     2.23322
     0.62145
    -0.03687
     0.15987
     0.37174
     0.87873
     1.24195
     1.40085
     1.32518
     1.59759
     1.42355
     0.94683
     1.11331
     0.79549
     0.53065
     0.48525
     0.43985
     0.31877
     0.21284
     0.47011
     0.31121
     0.29607
     0.24310
     0.30364
     0.08420
     0.56092
     0.56849
     0.29607
     0.31121
     0.40958
     0.40958
     0.40958
     0.30364
     0.29607
     0.29607
     0.43228
     0.59119
     0.30364
     0.30364
     0.19770
    -0.12011
     0.14473
     0.27337
     0.09176
     0.02366
    -0.03687
     0.02366
     0.06150
     0.06150
    -0.09741
    -0.17308
    -0.09741
    -0.02174
    -0.23362
    -0.26388
    -0.31685
    -0.40766
    -0.40766
    -0.09741
    -0.22605
    -0.36225
    -0.61953
    -0.59683
    -0.65737
    -0.73304
    -0.94491
    -0.99788
    -0.87681
    -0.58926
    -0.51359
    -0.26388
    -0.22605
    -0.49846
    -0.97518
    -0.61196
    -0.55143
    -0.40009
    -0.21848
    -0.46062
    -0.40766
    -0.55900
    -0.48333
    -0.65737
    -0.52116
    -0.65737
    -0.73304
    -1.05842
    -0.83897
    -0.74817
    -1.15679
    -1.23246
    -2.12536
    -2.20860
    -1.25516
    -0.30172
    -0.16551
    -0.82384
    -1.47460
    -0.24118
    -0.40766
    -1.01301
    -1.24002
    -1.46703
    -1.47460
    -0.43036
     0.19770
     0.67442
     0.90143
     0.76523
     0.38688
     0.14473
     0.18257
     0.06150
    -0.16551
    -0.45306
    -0.36225
    -0.70277
    -0.96761
    -1.27029
    -0.77087
    -1.00545
    -1.67891
    -2.03456
    -1.61081
    -2.30697
    -2.47344
    -2.32210
    -2.25400
    -1.83782
    -1.29299
    -0.83141
    -0.48333
    -0.29415
     0.06906
     0.09933
     0.53065
     0.72739
     0.94683
     0.82576
     1.34032
     1.61273
     1.52949
     1.40085
     1.31762
     1.48409
     1.39329
     1.26465
     1.18141
     1.13601
     1.05277
     0.85603
     0.96197
     1.07547
     0.93170
     0.40201
     0.77279
     0.89387
     0.78036
     0.54578
     0.56092
     0.16743
     0.08420
     0.06906
     0.01610
     0.22040
     0.50038
     1.00737
     1.06034
     0.84090
     0.46255
     0.15987
     0.14473
     0.37931
     0.43228
     0.51552
     0.64415
     0.59875
     0.34904
     0.37931
     0.29607
     0.21284
     0.22797
     0.03880
    -0.14281
    -0.06714
    -0.15038
    -0.33955
    -0.52116
    -0.11254
    -0.19578
    -0.57413
    -0.36225
    -0.37739
    -0.38496
    -0.32442
    -0.36982
    -0.45306
    -0.34712
    -0.22605
    -0.32442
    -0.19578
    -0.26388
    -0.43036
    -0.46819
    -0.06714
    -0.02931
    -0.00661
     0.00096
    -0.08228
    -0.23362
    -0.06714
     0.25067
     0.26581
     0.34148
     0.32634
     0.37931
     0.12203
     0.36418
     0.43228
     0.09933
     0.43228
     0.56092
     0.48525
     0.34148
     0.64415
     0.40201
     0.47011
     0.35661
     0.27337
     0.31121
     0.29607
     0.37931
     0.26581
     0.34148
     0.31877
     0.25067
     0.21284
     0.40201
     0.24310
     0.25824
     0.38688
     0.45498
     0.54578
     0.27337
     0.36418
     0.20527
    -0.15795
    -0.26388
    -0.77844
    -1.57297
    -1.39893
    -0.89951
    -1.42920
    -1.35353
    -1.36866
    -1.28543
    -0.36225
    -0.80114
    -1.44433
    -2.14806
    -3.04097
    -1.85295
    -0.38496
     0.82576
     1.40085
     1.02250
     0.37174
     0.15987
    -0.02174
     0.67442
     0.99224
     0.84090
     0.86360
     1.05277
     1.12844
     0.99980
     0.95440
     0.95440
     0.80306
     0.73496
     0.78036
     1.07547
     1.12844
     0.90900
     0.61389
     0.49282
     0.99224
     0.66686
     0.75009
     0.82576
     0.63659
     0.61389
     0.71226
     0.58362
     0.58362
     0.49282
     0.39444
     0.36418
     0.59119
     0.47768
     0.62145
     0.48525
     0.75766
     0.65929
     0.90143
     0.95440
     0.95440
     0.81063
     0.75009
     0.93170
     1.04520
     0.99224
     0.96197
     0.95440
     0.87873
     0.86360
     0.77279
     0.47768
     0.76523
     0.63659
     0.38688
     0.34904
     0.28851
     0.19770
     0.31121
     0.15230
     0.20527
     0.20527
     0.24310
     0.24310
     0.07663
     0.12203
     0.04636
     0.00853
     0.50795
     0.66686
     0.28851
     0.28851
     0.50795
     0.62145
     0.61389
     0.40958
     0.37931
     0.64415
     0.59119
     0.65929
     0.42471
     0.29607
     0.28094
     0.14473
     0.31877
     0.53065
     0.28094
     0.09176
     0.18257
     0.10690
     0.09933
     0.09176
     0.11447
     0.19014
     0.23554
     0.33391
     0.28094
     0.35661
     0.34148
     0.28094
     0.17500
     0.59875
     0.68956
     0.59875
     0.66686
     0.65172
     0.67442
     0.69712
     0.61389
     0.81063
     0.70469
     0.75766
     0.53065
     0.52308
     0.78793
     0.65172
     0.43228
     0.70469
     0.69712
     0.75009
     0.63659
     0.79549
     0.87873
     0.68956
     0.70469
     0.50795
     0.46255
     0.48525
     0.12960
    -0.09741
    -0.22605
     0.42471
     1.10574
     0.85603
    -0.15795
    -2.00429
    -3.44958
    -3.20744
    -1.40650
    -0.41522
    -1.50487
    -2.21617
    -2.49614
    -2.37507
    -2.11779
    -2.14806
    -2.63235
    -2.70802
    -2.11023
    -1.27029
    -0.49089
    -0.57413
    -0.81627
    -0.26388
     0.01610
     0.24310
     0.18257
     0.37931
     0.65929
     0.78793
     1.08304
     0.96197
     0.72739
     0.99980
     1.08304
     0.91657
     1.40842
     1.27978
     1.24951
     1.32518
     1.00737
     1.11331
     1.06791
     1.18141
     1.04520
     0.88630
     0.56849
     0.79549
     0.53065
     0.36418
     0.20527
    -0.18065
     0.19770
     0.22797
    -0.07471
    -0.14281
    -0.15038
    -0.07471
    -0.16551
    -0.05201
    -0.00661
     0.17500
     0.39444
     0.46255
     0.53065
     0.47011
     0.79549
     0.47011
     0.79549
     1.03007
     0.85603
     0.81820
     0.77279
     0.97710
     0.95440
     0.59875
     0.56092
     0.71982
     0.65172
     0.71226
     0.55335
     0.37931
     0.32634
     0.37931
     0.24310
     0.71982
     0.34148
     0.05393
     0.15230
     0.30364
     0.25067
     0.20527
     0.15987
     0.19014
     0.24310
     0.26581
     0.22797
     0.32634
     0.13717
     0.13717
    -0.08228
     0.26581
     0.15987
     0.09176
     0.25067
     0.07663
     0.19770
     0.26581
     0.13717
    -0.05201
     0.06150
     0.07663
     0.11447
     0.26581
     0.31877
     0.05393
    -0.16551
     0.26581
     0.28851
     0.22040
     0.15987
     0.15987
     0.02366
     0.06906
     0.24310
     0.11447
     0.12960
     0.14473
     0.21284
     0.06150
     0.27337
     0.14473
    -0.06714
    -0.04444
     0.42471
     0.14473
     0.12203
     0.24310
     0.45498
     0.50038
     0.25067
     0.26581
     0.28851
     0.42471
     0.34148
     0.67442
     0.53065
     0.62145
     0.75009
     0.21284
     0.34148
    -0.46819
    -0.67250
    -0.15038
    -0.45306
    -0.95248
    -1.75458
    -2.38264
    -2.83666
    -4.03981
    -3.19231
    -2.98043
    -3.16204
    -3.13177
    -2.90476
    -2.93503
    -2.32967
    -2.26157
    -2.17076
    -1.90592
    -1.66378
    -1.24002
    -0.55143
     0.28094
     0.70469
     0.99980
     0.81820
     1.03764
     1.21925
     1.05277
     0.88630
     0.56849
     0.60632
     0.99980
     0.75766
     0.62902
     0.69712
     0.68199
     0.75009
     1.21925
     1.29492
     1.38572
     1.24951
     1.25708
     1.15871
     1.25708
     1.27221
     1.06791
     1.21168
     1.90784
     2.11972
     1.02250
     0.98467
     0.71226
     1.08304
     1.18898
     1.24951
     1.09817
     1.12087
     1.15114
     1.07547
     1.15871
     1.12087
     1.28735
     1.24195
     1.54463
     1.56733
     1.40842
     1.78677
     1.77920
     1.76407
     1.85487
     1.65813
     1.50679
     1.65056
     1.83974
     1.64300
     1.78677
     1.75650
     1.55976
     1.44626
     1.55219
     1.47652
     1.29492
     1.31005
     1.15114
     1.09817
     1.03764
     0.85603
     0.63659
     0.65929
     0.55335
     0.50038
     0.31877
     0.26581
     0.14473
    -0.33955
    -0.11254
    -0.01417
    -0.24875
    -0.30929
    -0.26388
    -0.50603
    -0.61196
    -0.77087
    -0.78601
    -0.74060
    -0.59683
    -0.78601
    -0.88438
    -0.92221
    -0.91464
    -1.40650
    -1.25516
    -1.02815
    -0.90708
    -1.08112
    -0.99788
    -1.08868
    -0.92978
    -0.99788
    -0.99788
    -0.89951
    -0.80871
    -0.62710
    -0.90708
    -0.61953
    -0.60440
    -0.56656
    -0.90708
    -0.55143
    -0.49089
    -0.61196
    -0.49846
    -0.36225
    -0.53629
    -0.48333
    -0.41522
    -0.27902
    -0.36225
    -0.28658
    -0.37739
    -0.55143
    -0.24875
    -0.26388
    -0.58926
    -0.35469
    -0.15795
    -0.38496
    -0.52116
    -0.27902
    -0.38496
    -0.33955
    -0.45306
    -0.40009
    -0.26388
    -0.18065
    -0.14281
    -0.14281
    -0.02931
     0.16743
    -0.00661
     0.01610
     0.40201
     0.25824
     0.44741
     0.37174
     0.90143
     0.50795
     0.21284
    -0.18065
    -0.80114
    -2.01942
    -3.87334
    -4.17601
    -3.62362
    -2.04212
    -0.39252
    -1.49730
    -2.26913
    -2.86693
    -3.13177
    -3.49499
    -3.20744
    -2.14806
    -1.29299
    -0.42279
     0.09176
     0.62902
     0.91657
     0.86360
     0.84090
     0.77279
     0.81063
     0.63659
     1.02250
     0.84090
     0.71226
     0.60632
     0.51552
     0.50038
     0.96954
     0.72739
     0.42471
     0.62902
     0.65929
     0.62145
     0.58362
     0.48525
     0.32634
     0.11447
     0.37174
     0.50038
     0.36418
     0.57605
     0.44741
     0.00096
    -0.43036
    -0.67250
    -0.49089
    -0.49089
     0.04636
    -0.19578
    -0.15795
    -0.02931
    -0.08228
    -0.10498
    -0.24118
     0.07663
    -0.10498
    -0.20335
    -0.04444
    -0.09741
    -0.00661
     0.19014
     0.08420
     0.06150
     0.22040
     0.08420
     0.26581
     0.06906
     0.17500
     0.28094
     0.07663
     0.48525
     0.37174
    -0.00661
     0.12960
     0.16743
     0.29607
     0.40201
     0.33391
     0.33391
     0.45498
     0.34148
     0.29607
     0.15987
     0.18257
    -0.05201
    -0.31685
     0.03880
     0.23554
     0.00096
     0.03123
    -0.24118
    -0.36982
    -0.33955
    -0.47576
    -0.40009
    -0.34712
    -0.46062
    -0.24118
    -0.49846
    -0.30929
    -0.58926
    -0.75574
    -0.57413
    -0.30172
    -0.44549
    -0.56656
    -0.47576
    -0.57413
    -0.35469
    -0.63467
    -0.54386
    -0.52116
    -0.40766
    -0.36225
    -0.57413
    -0.76330
    -0.59683
    -0.59683
    -0.58170
    -0.35469
    -0.38496
    -0.55143
    -0.36225
    -0.36225
    -0.29415
    -0.48333
    -0.38496
    -0.27145
    -0.23362
    -0.15038
    -0.17308
    -0.21848
    -0.21848
    -0.14281
    -0.16551
     0.15230
     0.13717
     0.09933
     0.17500
     0.23554
     0.19014
     0.13717
     0.09176
     0.00096
     0.37174
     0.47011
     0.37931
     0.16743
     0.14473
     0.15987
    -0.01417
     0.27337
     0.53065
     0.09176
     0.24310
     0.19770
     0.50038
     0.59875
    -0.10498
    -0.76330
    -1.08868
    -1.29299
    -2.19346
    -3.31338
    -3.07880
    -3.34365
    -2.83666
    -0.85411
    -0.99031
    -1.61081
    -3.23014
    -3.37391
    -3.29824
    -2.60208
    -1.59567
    -0.78601
    -0.36982
    -0.19578
    -0.26388
     0.06906
     0.40958
     0.57605
     0.40958
     0.14473
     0.33391
     0.14473
     0.11447
    -0.05201
    -0.10498
     0.10690
    -0.07471
    -0.15038
     0.11447
     0.16743
     0.42471
     0.36418
     0.32634
     0.19770
     0.28851
     0.19770
     0.34148
     0.31121
     0.22797
     0.08420
    -0.15795
    -0.03687
    -0.29415
    -0.05957
     0.20527
     0.17500
     0.12203
    -0.28658
    -0.33955
    -0.45306
    -0.06714
    -0.17308
     0.00853
     0.25067
     0.28851
     0.06906
     0.18257
     0.24310
     0.33391
     0.48525
     0.31121
     0.35661
     0.57605
     0.69712
     0.68956
     0.45498
     0.60632
     0.55335
     0.54578
     0.87873
     0.72739
     0.34148
     0.29607
     0.19014
     0.37174
     0.34148
     0.47768
     0.59119
     0.50038
     0.54578
     0.34148
     0.36418
     0.31121
     0.31121
     0.25067
     0.71982
     0.60632
     0.48525
     0.56092
     0.66686
     0.56092
     0.57605
     0.37174
     0.45498
     0.34904
     0.37931
     0.22040
     0.25067
     0.26581
     0.22040
    -0.05201
     0.21284
     0.26581
     0.03123
     0.17500
     0.19014
     0.14473
     0.22040
     0.00853
     0.18257
     0.13717
     0.29607
     0.35661
     0.20527
     0.25824
     0.40958
     0.25067
     0.37931
     0.51552
     0.32634
     0.24310
     0.64415
     0.54578
     0.48525
     0.52308
     0.50038
     0.34904
     0.55335
     0.53822
     0.50795
     0.58362
     0.49282
     0.54578
     0.43985
     0.77279
     0.65172
     0.63659
     0.86360
     0.73496
     0.79549
     0.62902
     0.32634
     0.53065
     0.93927
     1.06791
     0.58362
     0.05393
    -0.97518
    -1.80755
    -1.77728
    -1.30813
    -1.47460
    -2.30697
    -2.14050
    -2.01186
    -1.61081
    -2.15563
    -2.40534
    -2.51884
    -2.06483
    -1.74701
    -1.67134
    -1.32326
    -1.06598
    -0.42279
    -0.19578
     0.19014
     0.25067
     0.28851
     0.26581
     0.28094
     0.28094
     0.17500
     0.14473
     0.04636
     0.09933
     0.19014
     0.23554
     0.21284
     0.06906
     0.36418
     0.18257
     0.53065
     0.93927
     0.60632
     0.87873
     0.68199
     0.81820
     0.81820
     0.74253
     0.71226
     0.62145
     0.60632
     0.38688
     0.31121
     0.13717
     0.12960
    -0.12768
    -0.28658
    -0.01417
    -0.26388
    -0.52116
    -0.44549
    -0.55143
    -0.46062
    -0.19578
    -0.13524
     0.00096
     0.09176
     0.24310
     0.06906
     0.32634
     0.37931
     0.37174
     0.25824
     0.68199
     0.66686
     0.43228
     0.47768
     0.56849
     0.40201
     0.42471
     0.35661
     0.37931
     0.31121
     0.42471
     0.28851
     0.33391
     0.46255
     0.35661
    -0.17308
     0.08420
     0.31121
     0.09933
    -0.14281
    -0.01417
    -0.18065
    -0.21848
    -0.28658
    -0.37739
    -0.33199
    -0.39252
    -0.51359
    -0.71034
    -0.64980
    -0.64223
    -0.83141
    -0.97518
    -0.68007
    -0.65737
    -1.10382
    -0.98275
    -1.17949
    -0.88438
    -0.86168
    -0.86168
    -0.86924
    -0.83897
    -0.75574
    -0.89194
    -0.76330
    -0.48333
    -0.51359
    -0.90708
    -0.30929
    -0.40009
    -0.55900
    -0.30929
    -0.28658
    -0.23362
    -0.29415
    -0.49089
    -0.43036
    -0.27145
    -0.33955
    -0.45306
    -0.40009
    -0.55900
    -0.49846
    -0.81627
    -0.68007
    -0.53629
    -0.83897
    -0.58926
    -0.70277
    -0.69520
    -0.65737
    -0.70277
    -0.68007
    -0.52116
    -0.51359
    -0.38496
    -0.48333
    -0.59683
    -0.26388
    -0.40009
    -0.05957
     0.37174
     0.08420
     0.24310
     0.71982
     0.74253
     0.35661
     0.16743
    -0.27145
    -0.99788
    -1.42163
    -2.11023
    -2.26913
    -1.53514
    -1.13409
    -0.85411
    -1.63351
    -1.64864
    -2.29940
    -3.17717
    -2.77612
    -2.26913
    -2.26913
    -1.31569
    -1.08112
    -0.92978
    -0.35469
     0.30364
     0.69712
     1.03007
     0.98467
     0.88630
     0.44741
     0.69712
     0.71226
     0.84846
     1.13601
     1.27221
     1.15871
     0.97710
     0.78793
     0.96954
     1.08304
     0.68956
     0.84090
     0.56092
     0.46255
     0.40201
     0.26581
     0.36418
     0.63659
     0.64415
     0.43985
     0.40201
     0.33391
     0.23554
    -0.00661
     0.18257
     0.25067
     0.26581
     0.18257
     0.23554
     0.31877
     0.24310
     0.27337
     0.45498
     0.70469
     0.59119
     0.58362
     0.73496
     0.81063
     0.81063
     0.55335
     0.49282
     0.56849
     0.72739
     0.59119
     0.50795
     0.39444
     0.46255
     0.25824
     0.17500
     0.61389
     0.39444
     0.25067
     0.33391
     0.34904
     0.44741
     0.59119
     0.46255
     0.68199
     0.64415
     0.79549
     0.71982
     0.84090
     1.03007
     0.93927
     0.56092
     0.97710
     0.87873
     0.61389
     0.59875
     0.74253
     0.49282
     0.44741
     0.42471
     0.42471
     0.56092
     0.45498
     0.25824
     0.14473
     0.33391
     0.37174
     0.23554
     0.06150
     0.34904
     0.08420
     0.01610
     0.31121
     0.26581
     0.12960
     0.03880
     0.06906
     0.12203
    -0.15795
     0.09933
    -0.12011
    -0.16551
    -0.18821
    -0.15038
    -0.09741
     0.12203
     0.00096
    -0.29415
     0.03123
     0.03880
    -0.04444
    -0.10498
    -0.09741
     0.01610
     0.11447
     0.07663
     0.13717
     0.03123
     0.04636
     0.04636
     0.00853
     0.30364
     0.11447
    -0.10498
    -0.12011
     0.16743
     0.09176
     0.16743
    -0.11254
     0.06906
    -0.01417
     0.21284
    -0.05957
     0.06906
     0.08420
    -0.02931
    -0.23362
     0.05393
     0.25067
    -0.17308
     0.00096
    -0.49089
    -0.75574
    -0.88438
    -0.92978
    -0.86168
    -0.78601
    -0.58170
    -0.71790
    -0.57413
    -0.51359
    -0.58926
    -1.25516
    -1.94375
    -1.65621
    -1.02058
    -0.68007
    -1.03572
    -1.30056
    -1.07355
    -0.64223
    -0.71034
    -0.43792
    -0.21091
     0.28851
    -0.28658
    -0.73304
    -0.92978
    -0.64980
    -0.33955
     0.46255
     0.55335
     0.37174
     0.43228
     0.35661
     0.37174
     0.01610
    -0.46062
    -0.55900
    -0.27145
    -0.27145
    -1.29299
    -1.18706
    -1.36110
    -1.33083
    -1.20976
    -0.28658
    -0.15038
    -0.25632
    -0.13524
    -0.30929
    -0.40009
    -0.27902
     0.04636
     0.53065
     1.00737
     1.24195
     1.43112
     1.24195
     1.29492
     1.35545
     1.06034
     1.22681
     1.04520
     0.88630
     0.62902
     0.71982
     0.57605
     0.47011
     0.25067
     0.50038
     0.20527
     0.45498
     0.34148
     0.22040
     0.19770
     0.16743
    -0.01417
    -0.04444
     0.47768
     0.26581
     0.31877
     0.19014
     0.02366
     0.13717
     0.08420
     0.05393
     0.23554
     0.32634
     0.35661
     0.23554
     0.18257
     0.34148
     0.15987
     0.00096
     0.31121
     0.18257
    -0.20335
    -0.01417
    -0.09741
    -0.01417
    -0.09741
    -0.23362
    -0.27145
    -0.17308
    -0.23362
    -0.33955
    -0.41522
    -0.36982
    -0.31685
    -0.68007
    -0.19578
    -0.24118
    -0.52873
    -0.49089
    -0.33955
    -0.39252
    -0.30929
    -0.41522
    -0.37739
    -0.46062
    -0.49846
    -0.49846
    -0.49846
    -0.46062
    -0.43792
    -0.72547
    -0.49846
    -0.33199
    -0.71034
    -0.61196
    -0.50603
    -0.54386
    -0.43792
    -0.40009
    -0.49846
    -0.40766
    -0.22605
    -0.24875
    -0.23362
    -0.12768
     0.03123
    -0.21091
     0.05393
     0.26581
     0.32634
     0.15987
     0.19014
     0.09933
     0.30364
    -0.06714
    -0.05957
    -0.18821
    -0.37739
    -0.77087
    -0.96005
    -0.77087
    -0.36225
     0.15230
    -0.01417
     0.00096
     0.15230
    -0.33199
    -0.46819
    -0.64980
    -0.75574
    -0.97518
    -0.69520
     0.26581
     0.44741
     0.69712
     0.94683
     0.61389
     0.15230
    -0.09741
    -0.80114
    -0.09741
     0.23554
     0.21284
     0.60632
     0.03123
    -0.00661
    -0.24118
    -0.29415
    -0.05957
    -0.37739
    -0.54386
    -0.86168
    -0.83141
    -0.86924
    -0.74817
    -1.14922
    -0.84654
    -0.34712
    -0.46062
    -0.64223
    -0.49846
    -0.46819
    -0.33199
    -0.04444
     0.31121
     0.59875
     0.69712
     0.95440
     0.96197
     1.01494
     1.07547
     0.89387
     1.01494
     1.18898
     1.24195
     1.27221
     1.29492
     1.36302
     1.46896
     1.32518
     0.96954
     0.81820
     0.90900
     1.05277
     1.01494
     0.85603
     0.60632
     0.33391
     0.22040
     0.56849
     0.59119
     0.41715
     0.54578
     0.75766
     0.66686
     0.54578
     0.43985
     0.26581
     0.34148
     0.45498
     0.31121
     0.53065
     0.55335
     0.63659
     0.31121
     0.39444
     0.31877
    -0.21091
    -0.42279
     0.25067
     0.12960
     0.08420
    -0.41522
    -0.64223
    -0.64223
    -0.54386
    -0.46062
    -0.68763
    -0.74817
    -0.76330
    -1.04328
    -1.02815
    -1.17192
    -0.92221
    -1.38380
    -1.14165
    -1.25516
    -1.28543
    -1.32326
    -1.42920
    -1.27029
    -1.44433
    -1.34596
    -1.20219
    -1.07355
    -1.05085
    -0.99788
    -1.08868
    -0.59683
    -0.68007
    -0.62710
    -0.50603
    -0.43036
    -0.21848
    -0.05201
    -0.09741
    -0.08228
    -0.05957
     0.17500
     0.22040
     0.21284
     0.19770
     0.03880
    -0.01417
     0.23554
     0.36418
     0.22040
     0.28851
     0.09933
     0.26581
     0.30364
     0.18257
     0.30364
     0.44741
     0.52308
     0.55335
     0.62902
     0.75766
     0.34148
     0.13717
     0.26581
     0.34904
     0.20527
     0.06906
     0.40201
     0.57605
     0.53065
     0.62902
     0.54578
    -0.32442
    -0.76330
    -0.61196
     0.02366
     0.90143
     0.09176
    -0.77844
    -1.28543
    -1.27786
    -1.26273
    -1.22489
     0.28851
     0.71226
     0.58362
    -0.25632
    -0.61196
    -0.71034
    -0.73304
    -0.51359
     0.00096
     0.07663
     0.33391
     0.50795
     0.19770
     0.38688
     0.14473
    -0.45306
    -0.92978
    -1.24002
    -0.96005
    -0.82384
    -0.96005
    -1.10382
    -0.89951
    -1.05842
    -1.42163
    -1.27029
    -1.18706
    -1.00545
    -1.24002
    -0.62710
    -0.19578
    -0.26388
    -0.36225
     0.00096
     0.04636
     0.17500
     0.28851
     0.37931
     0.64415
     0.95440
     1.03007
     1.02250
     1.15114
     1.15871
     1.10574
     1.41599
     1.38572
     1.40842
     1.21925
     1.47652
     1.51436
     1.27221
     1.18141
     1.23438
     1.20411
     1.15871
     1.30248
     1.23438
     1.43112
     1.29492
     1.23438
     0.71982
     1.08304
     0.61389
     0.71226
     0.89387
     0.71226
     0.83333
     0.65929
     0.75766
     0.62902
     0.81820
     0.79549
     0.63659
     0.35661
     0.37931
     0.61389
     0.32634
     0.47011
     0.46255
     0.25067
     0.22040
     0.26581
     0.07663
    -0.02174
    -0.21091
    -0.33199
    -0.40009
    -0.32442
    -0.38496
    -0.88438
    -1.01301
    -0.71790
    -0.64223
    -0.35469
    -0.56656
    -1.19462
    -1.30056
    -1.00545
    -0.51359
    -0.39252
    -0.67250
    -0.80114
    -0.69520
    -0.67250
    -0.86924
    -0.87681
    -0.60440
    -0.44549
    -0.67250
    -0.52116
    -0.27902
    -0.57413
    -0.64223
    -0.56656
    -0.51359
    -0.70277
    -0.70277
    -0.62710
    -0.49089
    -0.24118
    -0.18065
    -0.42279
    -0.27145
    -0.10498
    -0.15038
    -0.33955
    -0.04444
    -0.12011
    -0.30929
    -0.12011
     0.25824
     0.10690
     0.14473
     0.06906
     0.01610
     0.19014
     0.28094
     0.18257
     0.05393
    -0.07471
    -0.21848
    -0.71790
    -0.66493
    -0.86168
    -0.71790
    -0.73304
    -0.36225
    -1.03572
    -0.86924
    -0.61953
    -0.26388
    -0.31685
    -0.18065
    -0.26388
    -0.12768
     0.28094
     0.67442
     0.62902
     0.93927
     0.61389
     0.73496
     1.18898
     1.36302
     0.71226
    -0.38496
    -0.92221
    -0.37739
     0.06150
    -0.21091
    -0.82384
    -1.59567
    -1.76215
    -1.78485
    -1.82268
    -1.97402
    -1.48217
    -1.56540
    -1.78485
    -1.68648
    -1.73188
    -1.75458
    -1.22489
    -1.15679
    -0.73304
    -0.46819
    -0.19578
    -0.45306
    -0.22605
    -0.07471
    -0.05957
    -0.15795
     0.25824
     0.42471
     0.40201
     0.42471
     0.65172
     0.43985
     0.37931
     0.25824
     0.31877
     0.28851
     0.19770
     0.12203
     0.15987
     0.07663
     0.08420
    -0.13524
     0.17500
     0.26581
     0.00853
     0.32634
     0.46255
     0.41715
     0.34148
     0.36418
     0.34148
     0.30364
     0.55335
     0.60632
     0.34148
     0.59119
     0.53065
     0.31121
     0.09176
     0.22040
    -0.10498
    -0.16551
    -0.33955
    -0.54386
    -0.66493
    -0.78601
    -0.78601
    -0.80114
    -0.85411
    -0.74060
    -0.77087
    -0.61953
    -0.71034
    -0.82384
    -0.88438
    -0.47576
    -0.36982
    -0.46062
    -0.32442
    -0.09741
     0.00096
     0.04636
     0.12960
     0.04636
     0.14473
     0.31877
     0.12203
     0.22040
     0.16743
     0.21284
    -0.03687
     0.31121
     0.25067
     0.09933
     0.28094
     0.19770
     0.03880
     0.08420
     0.06906
     0.24310
     0.21284
     0.03123
     0.01610
    -0.12011
     0.14473
    -0.05201
    -0.43036
    -0.01417
     0.06150
    -0.15038
    -0.16551
    -0.04444
    -0.15795
    -0.01417
    -0.06714
     0.06150
     0.09176
     0.04636
    -0.12768
    -0.30172
    -0.31685
    -0.47576
    -0.53629
    -0.24875
     0.46255
     0.37174
    -0.46062
    -0.52116
    -1.00545
    -0.97518
    -0.95248
    -0.97518
    -0.61196
    -0.49089
    -0.62710
    -0.39252
    -0.13524
     0.43985
    -0.25632
    -0.90708
    -0.71790
    -0.68763
    -0.30929
     0.14473
     0.62902
     0.81820
     0.83333
     0.25067
    -0.12011
    -0.55900
    -0.68007
    -0.58170
    -0.66493
    -0.83897
    -1.05085
    -1.52757
    -1.37623
    -1.52757
    -1.55027
    -1.53514
    -1.72431
    -1.95889
    -1.79998
    -1.89079
    -1.86808
    -1.30813
    -1.08868
    -0.77087
    -0.35469
    -0.38496
    -0.07471
    -0.21091
     0.06906
     0.49282
     0.34148
     0.31121
     0.43985
     0.38688
     0.22040
     0.36418
     0.33391
     0.31877
     0.33391
     0.17500
     0.17500
     0.00853
    -0.21091
    -0.34712
    -0.40009
    -0.02174
    -0.23362
    -0.36982
    -0.21091
    -0.31685
    -0.30172
    -0.16551
    -0.34712
    -0.09741
     0.08420
    -0.08984
    -0.14281
     0.08420
    -0.00661
    -0.09741
    -0.21091
     0.18257
     0.21284
     0.04636
     0.25824
     0.28094
     0.22040
     0.20527
     0.28094
     0.35661
     0.42471
     0.40201
     0.34148
     0.44741
     0.61389
     0.68199
     0.56849
     1.19654
     1.15114
     0.94683
     1.10574
     1.06034
     1.37059
     1.21925
     1.23438
     1.03007
     0.87116
     0.59119
     0.28851
     0.00096
     0.03880
    -0.40009
    -0.79357
    -0.85411
    -0.89951
    -1.55784
    -1.83782
    -2.23887
    -2.42804
    -2.55668
    -2.32210
    -2.17833
    -2.14050
    -2.29184
    -2.19346
    -2.00429
    -1.88322
    -1.88322
    -1.76971
    -1.63351
    -1.02058
    -0.87681
    -1.00545
    -0.73304
    -0.44549
    -0.18065
    -0.00661
     0.10690
     0.03880
     0.09176
     0.34148
     0.25824
     0.19770
     0.38688
     0.22040
    -0.27145
     0.12203
     0.50038
     0.19770
     0.33391
     0.67442
     0.64415
     0.19014
    -0.36982
    -0.71034
    -1.08868
    -1.12652
    -0.78601
    -0.44549
    -0.08984
     0.09933
     0.17500
    -0.19578
    -1.00545
    -0.95248
    -1.10382
    -0.86168
    -0.54386
    -0.35469
     0.02366
    -0.33955
    -1.11139
    -1.27029
    -0.77087
    -0.77844
    -0.69520
    -0.86924
    -0.91464
    -0.96005
    -0.64980
    -0.96761
    -1.28543
    -1.20976
    -0.92221
    -0.77844
    -0.78601
    -0.44549
    -0.14281
     0.09176
     0.03123
     0.20527
     0.34904
     0.19014
     0.19770
    -0.03687
     0.32634
     0.30364
     0.17500
     0.37931
     0.24310
     0.15987
    -0.02931
     0.10690
     0.05393
     0.06906
     0.00853
    -0.08984
    -0.14281
     0.15987
    -0.01417
    -0.24118
     0.14473
     0.36418
     0.18257
     0.19770
     0.40958
     0.19770
     0.34148
     0.13717
     0.31121
     0.44741
     0.33391
     0.40201
     0.42471
     0.45498
     0.40201
     0.37931
     0.38688
     0.61389
     0.41715
     0.34148
     0.22040
     0.04636
    -0.02174
    -0.02174
     0.15987
     0.26581
     0.24310
     0.00853
    -0.05957
    -0.14281
    -0.25632
    -0.24118
    -0.15038
    -0.02931
     0.06150
    -0.04444
     0.08420
     0.03880
    -0.02174
     0.07663
    -0.01417
     0.03123
     0.25824
     0.19770
     0.05393
     0.06150
     0.19014
     0.07663
     0.08420
     0.37931
     0.41715
     0.22797
     0.41715
     0.71226
     0.65172
     0.50038
     0.40201
     0.47768
     0.81820
     0.81820
     0.94683
     0.90900
     0.83333
     0.97710
     0.75009
     1.02250
     1.03764
     0.79549
     0.84846
     0.99224
     0.94683
     0.84846
     0.83333
     0.72739
     0.54578
     0.47011
     0.33391
     0.26581
     0.37931
     0.31877
    -0.05201
     0.12960
     0.15987
     0.01610
    -0.27902
    -0.12768
    -0.22605
    -0.08228
    -0.26388
     0.06150
     0.40201
     0.48525
     0.38688
     0.36418
     0.38688
     0.33391
     0.40201
    -0.16551
    -0.15038
    -0.56656
    -0.80871
    -0.68763
    -1.39893
    -1.21732
    -1.32326
    -2.11023
    -2.21617
    -1.64864
    -1.81512
    -2.27670
    -3.13934
    -2.97286
    -3.06367
    -3.17717
    -2.18590
    -1.94375
    -2.05726
    -1.67134
    -1.58811
    -1.76971
    -1.72431
    -1.57297
    -1.29299
    -0.83141
    -0.32442
    -0.23362
    -0.35469
    -0.14281
     0.12960
     0.06906
     0.44741
     0.59119
     0.57605
     0.68956
     0.65172
     0.86360
     0.79549
     0.69712
     0.53822
     0.46255
     0.55335
     0.60632
     0.59119
     0.55335
     0.42471
     0.25824
     0.18257
     0.51552
     0.32634
     0.22040
     0.24310
     0.40201
     0.44741
     0.43985
     0.23554
     0.27337
     0.34148
     0.46255
     0.40201
     0.50795
     0.46255
     0.59119
     0.34148
     0.75766
     0.57605
     0.29607
     0.48525
     0.47768
     0.62902
     0.48525
     0.33391
     0.44741
     0.56849
     0.43985
     0.35661
     0.53822
     0.53822
     0.40958
     0.33391
     0.68956
     0.73496
     0.51552
     0.47768
     0.63659
     0.45498
     0.34904
     0.53822
     0.33391
     0.40201
     0.38688
     0.34904
     0.20527
     0.26581
     0.19770
    -0.02174
     0.19014
     0.23554
     0.18257
     0.19014
     0.31877
     0.22797
     0.31121
     0.25824
     0.24310
     0.35661
     0.64415
     0.50038
     0.46255
     0.32634
     0.35661
     0.25067
     0.25824
     0.31121
     0.28094
     0.02366
     0.05393
     0.04636
     0.03880
     0.03123
    -0.12011
    -0.02174
    -0.15795
    -0.15795
    -0.15795
    -0.13524
    -0.18821
    -0.39252
    -0.24875
    -0.00661
     0.01610
    -0.19578
    -0.47576
    -0.39252
    -0.17308
    -0.23362
    -0.54386
    -0.73304
    -0.67250
    -0.49089
    -0.43792
    -0.57413
    -0.58926
    -0.55143
    -0.97518
    -0.58170
    -0.46062
    -1.08868
    -0.83897
    -0.80871
    -0.83141
    -1.03572
    -1.25516
    -1.35353
    -1.17949
    -1.03572
    -0.81627
    -1.25516
    -1.01301
    -1.17192
    -1.52000
    -1.54270
    -1.58054
    -1.68648
    -1.33840
    -1.56540
    -1.92105
    -1.17949
    -0.99788
    -0.66493
     0.06150
    -0.24875
    -1.32326
    -1.45947
    -0.91464
    -1.27029
    -0.74060
    -0.06714
     0.61389
     0.19014
    -0.40009
    -0.47576
    -0.43036
    -0.41522
    -0.77844
    -0.84654
    -0.93735
    -0.96005
    -0.31685
     0.35661
     0.26581
    -0.02174
    -0.18821
    -0.30172
     0.18257
     0.09176
     0.19014
     0.31121
     0.60632
     0.94683
     0.83333
     1.00737
     0.98467
     1.03764
     1.08304
     0.93170
     1.07547
     0.97710
     0.86360
     0.58362
     1.13601
     1.37815
     1.08304
     0.99224
     0.99980
     0.93927
     1.14358
     1.00737
     1.03764
     0.96954
     0.96197
     0.85603
     0.88630
     0.89387
     1.03764
     0.63659
     0.59875
     0.92413
     0.75009
     0.56092
     0.57605
     0.60632
     0.60632
     0.37174
     0.46255
     0.36418
     0.46255
     0.45498
     0.22797
     0.50038
     0.49282
     0.53065
     0.31877
     0.82576
     0.54578
     0.62145
     0.81063
     0.66686
     0.68199
     0.68199
     0.90900
     0.90143
     0.98467
     0.86360
     0.85603
     0.87873
     0.78036
     0.72739
     0.43228
     0.79549
     0.68956
     0.54578
     0.52308
     0.61389
     0.53065
     0.49282
     0.39444
     0.42471
     0.41715
     0.56849
     0.26581
     0.24310
     0.28094
     0.31877
     0.09176
     0.33391
     0.34148
     0.28851
     0.17500
     0.30364
     0.06906
     0.05393
     0.02366
    -0.05201
     0.02366
    -0.03687
     0.05393
    -0.00661
     0.12960
     0.14473
    -0.13524
    -0.12768
     0.14473
     0.06150
    -0.01417
     0.03880
     0.13717
     0.14473
     0.11447
     0.15987
     0.15230
     0.13717
     0.26581
     0.37931
     0.15987
    -0.21848
    -0.37739
    -0.79357
    -0.15038
     0.87873
     0.75766
    -0.06714
    -0.52873
    -0.72547
    -0.83141
    -0.83897
    -0.50603
    -0.44549
    -0.13524
    -0.54386
    -1.95889
    -1.71674
    -1.88322
    -2.07239
    -1.12652
    -0.77844
    -1.59567
    -2.11023
    -1.85295
    -1.66378
    -1.51244
    -1.29299
    -0.96005
    -0.69520
    -0.49846
    -0.37739
    -0.22605
    -0.27902
    -0.16551
    -0.08984
     0.24310
     0.66686
     0.32634
     0.14473
     0.02366
    -0.36225
    -0.60440
    -0.64980
    -0.08228
     0.22797
    -0.49846
    -1.16435
    -1.34596
    -0.72547
     0.10690
     0.14473
     0.16743
     0.64415
     0.47768
     0.34148
     0.62902
     0.79549
     1.19654
     1.39329
     1.27978
     1.57489
     1.79434
     2.18025
     1.93054
     1.55976
     1.51436
     1.16628
     0.83333
     0.66686
    -0.12768
    -0.66493
    -1.08112
    -1.68648
    -2.28427
    -2.54911
    -1.96645
    -1.43677
    -1.67891
    -2.20103
    -2.61722
    -3.09394
    -2.80639
    -2.41291
    -2.30697
    -1.57297
    -0.92221
    -0.67250
    -0.24118
     0.25067
     0.64415
     0.79549
     1.07547
     1.14358
     1.20411
     1.46139
     1.65056
     1.45382
     1.77920
     1.77164
     1.73380
     1.88514
     2.06675
     1.85487
     1.49166
     1.49922
     1.61273
     1.36302
     1.14358
     1.21925
     1.07547
     0.96954
     0.84090
     0.52308
     0.47011
     0.32634
     0.34148
    -0.05201
     0.28094
     0.10690
    -0.07471
     0.04636
    -0.12011
    -0.05957
    -0.14281
     0.06906
     0.03123
    -0.13524
     0.08420
    -0.08984
     0.04636
     0.27337
     0.20527
     0.05393
     0.53065
     0.43228
     0.33391
     0.26581
     0.40958
     0.50038
     0.49282
     0.50038
     0.53822
     0.44741
     0.36418
     0.48525
     0.37931
     0.39444
     0.26581
    -0.02931
     0.25067
     0.21284
    -0.03687
     0.00096
     0.04636
    -0.11254
    -0.03687
    -0.27902
    -0.30929
    -0.30172
    -0.23362
    -0.04444
    -0.40766
    -0.55900
    -0.48333
    -0.64223
    -0.99031
    -0.95248
    -1.27786
    -0.31685
     0.06150
    -1.32326
    -1.61837
    -2.15563
    -2.58695
    -3.39662
    -2.42804
    -1.33840
    -0.53629
    -0.52116
    -1.22489
    -1.52000
    -1.40650
    -1.27786
    -1.18706
    -1.18706
    -0.33199
     0.23554
     0.53065
     0.37174
     0.27337
    -0.14281
    -0.63467
    -0.63467
    -0.24118
    -0.18821
    -0.11254
    -0.28658
    -0.64223
    -0.35469
    -0.38496
    -0.58926
    -0.29415
    -0.08984
     0.06906
     0.22797
     0.33391
     0.09176
    -0.40766
    -0.29415
     0.38688
     1.57489
     2.24079
     2.08945
     1.09817
     0.70469
     0.99224
     0.74253
     1.05277
     1.71110
     2.02135
     2.17269
     2.25592
     1.90784
     1.77920
     1.47652
     1.31005
     0.81820
     0.82576
     0.90143
     0.86360
     0.83333
     1.09817
     0.86360
     0.53822
     0.50038
     0.34904
     0.59875
     0.39444
     0.57605
     0.75009
     0.90900
     0.84846
     0.71982
     0.78793
     0.74253
     0.57605
     0.32634
     0.65172
     0.50038
     0.27337
     0.10690
     0.20527
     0.32634
     0.06906
    -0.01417
    -0.12011
     0.00853
     0.08420
     0.11447
     0.09176
    -0.02931
    -0.01417
    -0.36982
     0.01610
     0.37174
     0.01610
    -0.02931
     0.11447
     0.06150
     0.33391
     0.15230
     0.02366
     0.07663
     0.23554
     0.75009
     0.75766
     0.50795
     0.68199
     0.61389
     0.75009
     0.99224
     0.68199
     0.51552
     0.90900
     1.07547
     1.15871
     0.75009
     0.56092
     0.41715
     0.64415
     0.64415
     0.26581
     0.41715
     0.29607
     0.04636
    -0.30172
     0.03123
    -0.12768
    -0.40009
    -0.36225
    -0.58926
    -0.87681
    -0.65737
    -1.02058
    -0.98275
    -0.98275
    -1.02815
    -0.99788
    -0.71790
    -0.64223
    -1.03572
    -1.27786
    -0.95248
    -1.00545
    -1.11139
    -0.68763
    -0.30172
     0.09176
    -0.57413
    -1.15679
    -1.34596
    -0.86168
    -1.03572
    -1.39136
    -1.50487
    -1.94375
    -2.31454
    -2.57181
    -2.43561
    -2.57181
    -2.54911
    -2.55668
    -2.77612
    -2.60965
    -2.35994
    -2.31454
    -2.07239
    -1.69404
    -1.37623
    -1.18706
    -0.86168
    -0.50603
    -0.23362
    -0.21091
    -0.04444
     0.05393
    -0.33955
    -0.67250
     0.28851
     0.14473
     0.53065
     0.20527
     0.06906
    -0.02931
    -0.09741
     0.07663
     0.19014
     0.20527
     0.40958
     0.53822
     0.45498
     0.78036
     0.71982
     0.43985
     0.77279
     0.90900
     0.81820
     0.72739
     0.62145
     0.68956
     0.71226
     1.03764
     1.00737
     1.27221
     1.03764
     1.10574
     0.85603
     0.85603
     1.18898
     1.07547
     1.10574
     1.13601
     1.12087
     1.44626
     0.93927
     1.09817
     0.90143
     0.75009
     0.79549
     0.85603
     0.78793
     0.93170
     0.71226
     0.71226
     0.64415
     0.46255
     0.20527
     0.31121
     0.28851
     0.27337
     0.34148
     0.06150
     0.09176
     0.27337
     0.25824
    -0.06714
     0.10690
     0.02366
     0.00096
    -0.00661
     0.36418
     0.34148
     0.26581
     0.44741
     0.33391
     0.40958
     0.41715
     0.36418
     0.37931
     0.36418
     0.35661
     0.08420
     0.15230
     0.43985
     0.57605
     0.13717
     0.58362
     0.66686
     0.51552
     0.61389
     0.68199
     0.86360
     0.85603
     0.91657
     1.24195
     1.39329
     1.32518
     1.27978
     1.28735
     1.31005
     1.31762
     0.99980
     1.27221
     1.36302
     1.18141
     1.09061
     1.12087
     1.16628
     0.93170
     0.77279
     0.78793
     0.57605
     0.50795
     0.88630
     0.74253
     0.83333
     0.71226
     0.84090
     0.95440
     0.80306
     0.23554
     0.80306
     1.10574
     0.92413
     0.58362
    -0.01417
     0.10690
     0.76523
     0.13717
    -0.46819
    -0.67250
    -1.89835
    -2.51884
    -1.70918
    -1.48217
    -0.94491
    -1.45190
    -1.82268
    -2.00429
    -2.49614
    -2.18590
    -1.79241
    -1.15679
    -0.89951
    -0.90708
    -0.93735
    -1.05842
    -1.02815
    -0.93735
    -1.27029
    -1.74701
    -1.66378
    -1.86052
    -2.39777
    -2.23887
    -2.14050
    -2.29184
    -2.60965
    -2.72315
    -2.67018
    -2.57938
    -2.28427
    -2.19346
    -1.77728
    -1.42163
    -0.98275
    -0.96005
    -0.28658
     0.02366
     0.29607
     0.45498
     0.60632
     0.65172
     0.81063
     0.94683
     1.06034
     1.15871
     1.01494
     1.02250
     0.88630
     0.99224
     1.02250
     0.82576
     0.69712
     1.07547
     0.81820
     0.51552
     0.57605
     0.53822
     0.40958
     0.23554
     0.34904
     0.43228
     0.56092
     0.58362
     0.35661
     0.46255
     0.36418
     0.40958
     0.27337
     0.80306
     0.81820
     0.53065
     0.67442
     0.86360
     0.75009
     0.58362
     0.19014
     0.00096
     0.19770
     0.80306
     1.36302
     1.57489
     1.14358
     0.69712
     0.31877
     0.55335
     0.44741
     0.57605
     0.86360
     1.03007
     1.05277
     0.89387
     0.65929
     0.59119
     0.56092
     0.62145
     0.46255
     0.27337
     0.50795
     0.35661
     0.12203
     0.42471
     0.63659
     0.66686
     0.56849
     0.78793
     0.53822
     0.87873
     0.84846
     0.86360
     0.79549
     0.91657
     1.03764
     0.77279
     1.02250
     0.97710
     0.91657
     0.70469
     1.14358
     0.95440
     0.78036
     0.83333
     0.82576
     0.63659
     0.71226
     0.55335
     0.46255
     0.36418
     0.34148
     0.03123
     0.22040
     0.21284
     0.54578
     0.26581
     0.23554
    -0.21848
    -0.21091
     0.04636
    -0.43036
    -0.30929
    -0.34712
    -0.43792
    -0.77844
    -1.20976
    -0.83141
    -0.89194
    -1.09625
    -1.00545
    -0.89951
    -1.32326
    -1.88322
    -1.49730
    -1.64107
    -1.19462
    -1.08868
    -0.80114
    -0.74817
    -0.66493
    -0.56656
    -0.44549
    -0.36225
    -0.32442
    -0.08228
     0.39444
     0.39444
    -0.15038
    -0.04444
     0.31877
     0.09176
     0.22797
     0.60632
     0.36418
     0.16743
     0.17500
     0.26581
     0.37931
     0.43228
     0.59119
     0.63659
     0.56849
     0.68199
     0.61389
     0.31877
     0.32634
    -0.00661
    -0.33955
    -0.23362
    -0.43036
    -0.64223
    -0.86168
    -0.87681
    -1.07355
    -1.19462
    -1.18706
    -1.52757
    -1.39893
    -1.48973
    -1.26273
    -1.30813
    -0.66493
    -0.52116
    -0.53629
    -0.26388
    -0.08228
    -0.08228
     0.05393
     0.15230
     0.30364
     0.57605
     0.62902
     0.47768
     0.51552
     0.74253
     0.75766
     0.36418
     0.62145
     0.59119
     0.51552
     0.53065
     0.59875
     0.62145
     0.47768
     0.51552
     0.42471
     0.60632
     0.82576
     0.57605
     0.54578
     0.60632
     0.48525
     0.43228
     0.47768
     0.73496
     0.62902
     0.65172
     0.71982
     0.71982
     2.42996
     0.93927
    -0.05201
     0.64415
     1.17384
     1.54463
     1.51436
     1.49166
     1.41599
     1.28735
     1.12844
     1.60516
     1.16628
     0.93927
     1.21925
     1.25708
     1.18141
     1.04520
     0.47011
    -0.19578
    -0.16551
     0.06150
     0.47768
     0.80306
     1.11331
     0.50038
    -0.05957
     0.23554
     0.31877
     0.26581
     0.40201
     0.59119
     0.81820
     1.21925
     1.12087
     1.09817
     1.12844
     1.49166
     1.49922
     1.33275
     1.19654
     0.95440
     0.48525
     0.25824
     0.25067
    -0.13524
     0.15230
     0.09933
     0.34904
    -0.01417
    -0.51359
    -0.45306
    -0.66493
    -0.32442
     0.28851
    -0.05957
    -0.08984
     0.26581
    -0.05957
    -0.36982
    -0.07471
     0.28094
     0.47011
     0.31877
     0.23554
     0.07663
    -0.30172
    -0.68763
    -0.74817
    -0.44549
    -0.55900
    -1.00545
    -0.66493
    -0.68007
    -0.32442
    -0.72547
    -0.27902
    -0.44549
    -0.41522
    -0.06714
     0.37174
     0.29607
    -0.20335
    -0.22605
    -0.25632
    -0.28658
    -0.24875
     0.12960
     0.05393
    -0.08228
    -0.21848
    -0.52873
    -0.12011
    -0.08228
    -0.27145
    -0.05957
     0.18257
     0.47768
     0.23554
     0.30364
     0.42471
     0.59875
     0.69712
     0.84090
     0.87116
     0.78036
     0.68199
     0.56092
     0.69712
     1.12087
     0.78793
     0.77279
     0.79549
     0.83333
     0.87873
     0.87116
     0.76523
     0.87873
     0.90900
     1.06034
     1.03007
     0.92413
     0.99980
     1.05277
     0.76523
     1.27221
     1.06034
     0.87116
     0.90900
     0.89387
     1.05277
     1.03764
     0.96954
     1.21168
     0.93927
     0.96954
     0.83333
     0.88630
     1.01494
     0.94683
     0.80306
     0.78036
     0.79549
     0.65172
     0.84090
     0.69712
     0.52308
     0.53065
     0.36418
     0.43985
     0.50795
     0.37174
     0.55335
     0.62145
     0.82576
     0.82576
     0.56849
     0.79549
     0.74253
     0.58362
     0.31121
     0.50038
     0.25824
     0.20527
     0.34904
     0.00096
    -0.35469
    -0.71034
    -1.40650
    -1.30813
    -0.84654
    -0.83897
    -1.12652
    -1.62594
    -1.83782
    -2.30697
    -2.46588
    -2.11023
    -1.69404
    -1.44433
    -0.86924
    -0.50603
    -1.04328
    -1.08868
    -0.77844
    -0.52873
    -0.02931
    -0.04444
     0.09176
     0.13717
     0.69712
     0.92413
     0.84846
     0.84846
     0.84090
     0.96197
     0.86360
     0.66686
     0.78793
     0.77279
     0.54578
     0.55335
     0.63659
     0.61389
     0.43985
     0.50038
     0.40958
     0.32634
    -0.12011
    -0.53629
    -0.36982
    -0.23362
    -0.05957
     0.05393
    -0.24118
    -0.39252
    -0.40009
    -1.42920
    -2.03456
    -1.39136
    -0.67250
    -0.75574
    -1.02815
    -2.11779
    -1.84538
    -1.27029
    -1.28543
    -0.55900
    -0.28658
    -1.52757
    -2.36751
    -1.26273
    -0.97518
    -0.56656
    -0.52873
     0.15230
    -0.07471
    -0.46062
    -0.54386
    -0.36982
    -0.09741
    -0.04444
     0.10690
    -0.31685
    -0.82384
    -0.56656
    -0.47576
    -0.49089
    -0.40009
    -0.18065
    -0.49089
    -0.61196
    -0.64223
    -0.53629
    -0.69520
    -0.21848
    -0.07471
    -0.14281
     0.32634
     0.28094
     0.47768
     0.42471
     0.41715
     0.66686
     0.96954
     1.24951
     0.93927
     1.18141
     1.19654
     1.40085
     1.00737
     1.33275
     1.46896
     1.43869
     1.33275
     1.28735
     1.37059
     1.29492
     1.31762
     1.26465
     1.30248
     1.24195
     0.73496
     0.94683
     1.09061
     1.00737
     0.59119
     0.68199
     0.77279
     0.67442
     0.64415
     0.67442
     0.59119
     0.56092
     0.59119
     0.50038
     0.62145
     0.53822
     0.68199
     0.19014
     0.36418
     0.41715
     0.21284
     0.02366
     0.42471
     0.47768
     0.33391
     0.53065
     0.64415
     0.40201
     0.43228
     0.24310
     0.42471
     0.57605
     0.65172
     0.72739
     0.79549
     0.84090
     0.75009
     0.59875
     0.72739
     0.61389
     0.40958
     0.75766
     0.70469
     0.53065
     0.25824
    -0.17308
    -0.52873
    -0.37739
    -0.39252
    -0.03687
     0.48525
     0.90143
     0.43228
    -0.16551
     0.06906
     0.15230
     0.02366
     0.12203
     0.48525
     0.68199
     0.59119
     0.68199
     0.71226
     0.67442
     0.57605
     0.59875
     0.40201
     0.42471
     0.48525
     0.20527
     0.08420
     0.26581
     0.07663
    -0.19578
     0.23554
     0.34904
     0.36418
     0.41715
     0.24310
     0.53822
     0.75009
     1.12087
     0.62145
     0.48525
     0.12960
     0.12960
     0.44741
     0.93927
     1.09061
     1.36302
     1.78677
     1.03764
    -0.20335
    -1.35353
    -1.89835
    -1.42163
    -1.85295
    -1.52000
    -1.15679
    -1.45947
    -1.55784
    -1.73188
    -3.29068
    -4.58463
    -3.99441
    -3.57822
    -3.19231
    -2.56425
    -1.92105
    -1.62594
    -1.89835
    -2.33724
    -2.32967
    -1.63351
    -1.12652
    -0.81627
    -0.92221
    -1.31569
    -1.50487
    -0.92978
    -0.70277
    -0.85411
    -0.99788
    -0.67250
    -0.71790
    -0.87681
    -0.99031
    -0.75574
    -0.43792
     0.02366
     0.40958
     0.44741
     0.59875
     0.75766
     0.99224
     1.26465
     1.74137
     1.66570
     1.61273
     1.83217
     2.13485
     2.02891
     2.02891
     1.83217
     1.99108
     1.86244
     1.88514
     1.73380
     1.37059
     1.43112
     1.38572
     1.02250
     1.31005
     1.09061
     0.86360
     0.94683
     0.87873
     0.78036
     0.54578
     0.62145
     0.35661
     0.55335
     0.58362
     0.31877
     0.25824
     0.31877
     0.37931
     0.06906
     0.37174
     0.59875
     0.34148
     0.15230
     0.31877
     0.47011
     0.31121
     0.22797
     0.25067
     0.34904
     0.38688
     0.53065
     0.22040
     0.23554
     0.37931
     0.11447
     0.09933
     0.48525
     0.23554
     0.07663
     0.26581
     0.28851
     0.01610
    -0.05201
    -0.08984
     0.24310
     0.37174
     0.34148
     0.15987
    -0.04444
    -0.30929
    -0.58170
    -0.46062
    -0.11254
    -0.02174
    -0.11254
     0.17500
     0.09176
    -0.22605
    -0.24118
    -0.41522
    -0.22605
    -0.07471
     0.30364
     0.25824
     0.27337
     0.20527
     0.34148
    -0.13524
     0.42471
     0.27337
     0.18257
     0.10690
     0.09933
     0.08420
    -0.10498
    -0.05201
    -0.05201
    -0.02174
    -0.11254
    -0.11254
    -0.22605
    -0.15038
    -0.05957
    -0.33199
    -0.14281
     0.12960
    -0.18065
    -0.18821
    -0.15038
    -0.02931
    -0.18821
    -0.18065
    -0.22605
    -0.05201
    -0.04444
    -0.05201
    -0.13524
    -0.01417
    -0.16551
    -0.28658
    -0.00661
     0.14473
    -0.08984
    -0.30172
    -0.04444
    -0.06714
    -0.15038
    -0.10498
    -0.38496
    -0.53629
    -0.41522
    -0.43792
    -0.55143
    -0.64980
    -0.23362
     0.06906
    -0.05201
     0.76523
     1.28735
     0.49282
    -0.01417
    -0.65737
    -0.75574
    -0.99031
    -0.75574
    -0.12011
     0.62145
     0.34904
     0.43228
     0.56849
     0.00853
    -2.66262
    -3.71443
    -2.27670
    -0.74060
    -0.35469
    -0.81627
    -0.61953
     0.06906
     0.12960
    -1.31569
    -1.47460
    -0.64980
    -0.12768
     0.19014
     0.39444
     0.33391
     0.63659
     0.57605
     0.71982
     1.18898
     0.87116
     0.28094
    -0.49089
    -0.55900
     0.10690
     0.18257
    -0.05201
    -0.30172
    -0.26388
    -0.30172
    -0.77087
    -0.80871
    -0.66493
    -0.77087
    -0.46819
    -0.37739
    -0.28658
    -0.46062
    -0.35469
    -0.02174
     0.28094
     0.23554
     0.27337
     0.32634
     0.30364
     0.18257
     0.16743
     0.19014
     0.19770
     0.13717
     0.01610
     0.36418
     0.18257
    -0.00661
     0.11447
     0.03123
     0.02366
     0.17500
     0.12960
     0.12960
     0.18257
     0.26581
     0.12203
     0.22797
     0.29607
     0.19014
    -0.16551
     0.28851
     0.28851
     0.04636
    -0.02174
    -0.02931
     0.10690
     0.22040
     0.04636
     0.10690
     0.06906
     0.06906
    -0.10498
    -0.46819
    -0.32442
    -0.27902
    -0.39252
    -0.17308
     0.08420
    -0.18065
    -0.61953
    -0.29415
    -0.30929
    -0.24875
    -0.15795
    -0.30929
    -0.05201
    -0.08984
     0.15230
     0.06906
     0.27337
     0.34904
     0.15230
     0.22040
     0.56092
     0.37931
     0.09933
     0.38688
     0.19014
     0.37931
     0.10690
     0.33391
     0.22797
     0.32634
     0.30364
     0.24310
     0.28094
     0.37931
     0.28094
     0.07663
     0.45498
     0.47011
     0.29607
     0.36418
     0.28851
     0.11447
     0.25067
     0.18257
     0.03123
     0.07663
     0.23554
     0.12960
     0.12203
     0.13717
     0.13717
    -0.02174
     0.31877
     0.36418
     0.52308
     0.71982
     0.75009
     0.82576
     0.96197
     0.81820
     0.94683
     1.18898
     1.16628
     1.11331
     0.76523
     0.65929
     0.79549
     0.71226
     0.62145
     0.75009
     0.56849
     0.27337
     0.15230
     0.13717
     0.11447
     0.14473
     0.11447
    -0.00661
    -0.03687
    -0.02931
    -0.01417
    -0.21091
    -0.56656
    -1.01301
    -1.56540
    -1.17192
    -1.42163
    -1.58054
    -1.55784
    -0.85411
    -1.06598
    -1.58054
    -1.18706
    -1.24759
    -2.08753
    -2.27670
    -1.92105
    -1.05842
    -1.31569
    -1.12652
    -0.93735
    -0.45306
    -0.74817
    -0.54386
    -0.38496
    -0.27145
    -0.09741
     0.18257
    -0.01417
     0.12960
     0.09933
     0.28094
     0.40958
     0.52308
     0.84090
     0.87873
     0.54578
     0.81063
     0.92413
     0.48525
     0.12203
     0.16743
     0.20527
     0.43985
     0.34148
     0.32634
     0.27337
     0.17500
    -0.05957
     0.22040
     0.31877
     0.44741
     0.39444
     0.40201
     0.80306
     0.67442
     0.33391
     0.20527
     0.22797
     0.21284
     0.43985
     0.46255
     0.73496
     0.62902
     0.65172
     0.60632
     0.68199
     0.81820
     0.70469
     0.59875
     0.92413
     0.99224
     0.76523
     1.11331
     0.95440
     1.10574
     0.94683
     0.96197
     0.84846
     1.00737
     0.98467
     0.87873
     0.84846
     0.89387
     0.84846
     0.68956
     0.87873
     0.90143
     0.53822
     0.65929
     0.71982
     0.53822
     0.56092
     0.48525
     0.54578
     0.68956
     0.47768
     0.35661
     0.24310
     0.29607
     0.22040
     0.19014
     0.32634
     0.51552
     0.38688
     0.25067
     0.31877
     0.47011
     0.39444
     0.41715
     0.41715
     0.56092
     0.49282
     0.62902
     0.53822
     0.44741
     0.59119
     0.57605
     0.56092
     0.84090
     0.67442
     0.50795
     0.63659
     0.53822
     0.63659
     0.33391
     0.43228
     0.47768
     0.60632
     0.54578
     0.56092
     0.44741
     0.61389
     0.51552
     0.25824
     0.59875
     0.73496
     0.44741
     0.67442
     0.71226
     0.69712
     0.59119
     0.54578
     0.64415
     0.73496
     0.81063
     0.65172
     0.68199
     0.85603
     0.71226
     0.26581
    -0.39252
    -0.99031
    -2.07996
    -2.54911
    -2.35994
    -2.84423
    -3.31338
    -3.36635
    -3.71443
    -3.30581
    -3.26041
    -3.23771
    -3.22257
    -3.38148
    -3.19231
    -2.83666
    -2.00429
    -1.17192
    -0.61196
    -0.19578
     0.41715
     0.84846
     0.73496
     0.83333
     1.09061
     1.38572
     1.51436
     1.46896
     1.01494
     0.64415
     0.48525
     0.55335
     0.50038
     0.75766
     0.75009
     0.58362
     0.58362
     0.53065
     0.42471
     0.33391
     0.42471
     0.60632
     0.56092
     0.70469
     0.59119
     0.42471
     0.76523
     0.65929
     0.44741
     0.79549
     0.79549
     0.54578
     0.67442
     0.60632
     0.56092
     0.55335
     0.65929
     0.62902
     0.58362
     0.59875
     0.44741
     0.19014
     0.33391
     0.15987
    -0.08228
     0.30364
     0.46255
     0.06906
    -0.06714
     0.13717
    -0.02931
    -0.03687
    -0.12768
    -0.04444
     0.01610
     0.09176
     0.40201
     0.09933
     0.28851
     0.34904
     0.08420
     0.25824
     0.71226
     0.57605
     0.50038
     0.75766
     0.95440
     0.65172
     0.61389
     0.62902
     0.60632
     0.54578
     0.68956
     0.47011
     0.62902
     0.47768
     0.40958
    -0.00661
     0.72739
     0.34904
     0.14473
     0.31877
     0.24310
     0.21284
     0.34148
     0.20527
     0.31121
     0.35661
     0.40201
     0.41715
     0.35661
     0.40201
     0.47011
     0.04636
     0.41715
     0.57605
     0.40201
     0.34904
     0.38688
     0.40958
     0.28851
     0.12203
     0.12960
     0.31877
     0.37174
     0.34904
     0.12960
     0.04636
     0.03123
    -0.06714
     0.09176
     0.15987
    -0.04444
    -0.18065
    -0.08984
    -0.24875
    -0.27902
    -0.32442
    -0.29415
    -0.19578
    -0.15795
    -0.18821
    -0.35469
    -0.18821
    -0.24118
    -0.49846
    -0.40009
     0.03123
    -0.18065
    -0.31685
    -0.12011
    -0.18065
    -0.06714
    -0.02931
    -0.19578
     0.01610
    -0.00661
     0.14473
    -0.02931
     0.07663
     0.12960
    -0.07471
    -0.19578
     0.27337
     0.22797
    -0.08228
    -0.10498
     0.12960
    -0.17308
    -0.11254
    -0.17308
    -0.13524
    -0.27145
    -0.05201
    -0.15795
    -0.07471
     0.00096
     0.24310
     0.45498
     0.99980
     1.43869
     1.88514
     1.74893
     1.89271
     1.58246
     0.06906
    -4.54680
    -8.72377
    -8.37569
    -2.84423
    -0.32442
    -0.99031
    -2.23130
    -4.45599
    -6.38557
    -6.91526
    -6.69582
    -5.94669
    -4.44843
    -2.44317
    -1.44433
    -0.94491
    -0.40009
     0.18257
     0.81063
     1.03764
     1.18141
     1.01494
     0.67442
     0.58362
     0.56092
     0.25067
     0.90143
     0.31121
    -0.26388
    -0.46062
    -0.40766
     0.00853
    -0.02931
     0.17500
    -0.04444
     0.22797
     0.34148
     0.12203
     0.32634
     0.62145
     0.30364
     0.28851
     0.81820
     0.96197
     0.71226
     0.90900
     0.80306
     1.05277
     1.08304
     0.96197
     1.00737
     0.99980
     0.92413
     1.16628
     1.08304
     0.98467
     1.03764
     0.81063
     0.98467
     1.18898
     0.81063
     0.79549
     0.74253
     0.84846
     0.72739
     0.92413
     0.84846
     0.85603
     0.99224
     1.18898
     1.03007
     1.02250
     1.11331
     0.75009
     0.94683
     1.25708
     1.23438
     1.13601
     1.07547
     1.20411
     1.17384
     0.95440
     0.97710
     0.90900
     1.00737
     1.02250
     1.07547
     0.88630
     1.02250
     1.04520
     0.48525
     0.77279
     0.78036
     0.69712
     0.87873
     0.93170
     0.75009
     0.26581
    -0.08984
    -0.21848
     0.05393
     0.45498
     0.32634
     0.51552
     0.26581
    -0.02174
    -0.32442
    -0.12011
     0.14473
     0.05393
     0.01610
     0.17500
     0.22797
     0.12203
     0.07663
     0.12960
     0.28851
     0.17500
     0.15987
     0.10690
     0.24310
     0.30364
     0.04636
     0.15987
     0.31877
    -0.01417
    -0.20335
     0.00853
    -0.03687
    -0.10498
    -0.13524
    -0.30929
     0.01610
    -0.20335
    -0.18065
    -0.30172
    -0.32442
    -0.33199
    -0.50603
    -0.38496
    -0.23362
    -0.49089
    -0.66493
    -0.53629
    -0.63467
    -0.70277
    -0.80871
    -0.99031
    -0.94491
    -1.03572
    -1.05085
    -1.00545
    -1.17949
    -1.25516
    -1.49730
    -1.87565
    -1.52757
    -1.35353
    -1.52757
    -1.47460
    -1.54270
    -1.52000
    -1.61081
    -1.39893
    -1.41407
    -1.47460
    -1.28543
    -1.33083
    -1.13409
    -1.08112
    -1.21732
    -1.30056
    -1.02815
    -1.03572
    -1.24002
    -0.99788
    -0.91464
    -0.82384
    -0.46062
    -0.08228
     0.78036
     0.45498
    -1.01301
    -1.64107
    -2.26913
    -2.23130
    -1.82268
    -0.96005
    -1.02058
    -0.04444
     0.29607
    -0.43036
    -1.50487
    -2.33724
    -2.70802
    -2.68532
    -1.91349
    -0.78601
    -0.37739
    -0.24118
    -0.52116
    -0.08984
     0.01610
     0.19014
    -0.05201
     0.15230
    -0.02174
    -0.48333
    -0.24875
    -0.25632
     0.06906
     0.31121
     0.45498
     0.28094
     0.19014
    -0.21848
    -0.40766
    -0.42279
    -0.63467
    -0.01417
    -0.36225
    -0.18065
    -0.33955
    -0.82384
    -0.91464
    -0.96005
    -0.57413
    -0.21091
    -0.34712
    -0.30172
    -0.22605
    -0.28658
    -0.38496
    -0.28658
    -0.27902
    -0.21091
    -0.25632
     0.01610
     0.15230
     0.03123
     0.22797
     0.40201
     0.30364
     0.19014
    -0.05957
    -0.11254
    -0.06714
     0.17500
     0.11447
     0.03123
    -0.00661
    -0.05201
    -0.18065
    -0.21091
     0.18257
    -0.01417
    -0.02174
    -0.00661
     0.15230
     0.09176
    -0.15795
    -0.40009
    -0.29415
    -0.38496
    -0.28658
    -0.12768
     0.04636
    -0.31685
    -0.45306
    -0.58926
    -0.13524
    -0.28658
    -0.67250
    -0.60440
    -0.74817
    -0.66493
    -0.46819
    -0.40009
    -0.49846
    -0.72547
    -0.60440
    -0.67250
    -0.93735
    -0.95248
    -0.98275
    -1.29299
    -0.92978
    -0.89194
    -1.11139
    -0.99031
    -0.84654
    -0.75574
    -0.78601
    -0.80871
    -0.78601
    -0.52116
    -0.47576
    -0.21848
    -0.33955
    -0.13524
    -0.24118
    -0.29415
    -0.05201
     0.26581
     0.18257
     0.00096
     0.13717
     0.13717
     0.03880
    -0.05957
    -0.04444
    -0.08984
    -0.02931
    -0.14281
    -0.24875
    -0.21091
    -0.33955
    -0.46819
    -0.44549
    -0.33955
    -0.39252
    -0.58926
    -0.60440
    -0.49089
    -0.52873
    -0.61953
    -0.96761
    -1.00545
    -1.10382
    -1.81512
    -1.74701
    -1.68648
    -1.43677
    -1.20976
    -1.57297
    -1.51244
    -1.64864
    -1.55027
    -1.69404
    -1.84538
    -2.19346
    -2.51128
    -1.81512
    -1.77728
    -2.16320
    -2.13293
    -0.62710
    -0.50603
    -1.54270
    -1.35353
    -1.77728
    -0.87681
    -0.00661
     0.02366
     0.37174
     0.43228
     0.09176
     0.43985
     0.75766
     0.84846
     0.82576
     0.81820
     0.47011
     0.53822
     0.61389
     0.22040
    -0.14281
    -0.37739
    -0.30929
    -0.82384
    -0.94491
    -0.80114
    -0.96005
    -0.83897
    -0.84654
    -0.85411
    -0.71790
    -0.32442
    -0.39252
    -0.25632
    -0.38496
    -0.33955
    -0.34712
    -0.61196
    -0.08984
    -0.07471
    -0.08984
     0.19770
     0.07663
     0.33391
     0.31121
     0.54578
     0.65929
     0.59875
     0.56849
     0.24310
     0.18257
     0.25067
     0.48525
     0.40201
     0.62902
     0.59875
     0.24310
    -0.02174
    -0.12768
    -0.20335
    -0.32442
    -0.46062
    -0.46819
    -0.31685
    -0.07471
    -0.24875
    -0.21848
    -0.12768
    -0.11254
    -0.15795
     0.04636
     0.25824
    -0.03687
    -0.40009
    -0.33199
    -0.05957
     0.09933
    -0.20335
    -0.00661
     0.03880
     0.09176
    -0.03687
    -0.15795
     0.00096
    -0.21848
    -0.08984
    -0.08228
     0.33391
     0.02366
    -0.08228
    -0.20335
    -0.12768
    -0.22605
    -0.09741
    -0.17308
    -0.05201
    -0.06714
    -0.35469
    -0.70277
    -0.71790
    -0.58170
    -0.52116
    -0.68763
    -0.31685
    -0.40009
    -0.77087
    -0.61953
    -0.32442
    -0.30172
    -0.36982
    -0.52873
    -0.28658
    -0.27902
    -0.17308
     0.00853
    -0.05201
    -0.08984
     0.16743
    -0.18065
     0.08420
     0.23554
    -0.09741
     0.09176
    -0.11254
    -0.06714
     0.03880
     0.00096
    -0.01417
    -0.10498
     0.07663
    -0.09741
    -0.24875
    -0.20335
    -0.40009
    -0.57413
    -0.58926
    -0.86924
    -1.17949
    -1.35353
    -1.65621
    -1.45947
    -1.22489
    -1.25516
    -1.30813
    -1.60324
    -1.36110
    -1.23246
    -1.14165
    -1.11139
    -1.72431
    -0.97518
     0.57605
     1.09817
     1.20411
     1.04520
     1.12844
     1.20411
     1.15871
     0.71226
     0.68199
     1.01494
     0.93170
     0.99980
     0.78036
     0.54578
     0.18257
    -0.31685
    -0.70277
    -0.49089
    -0.89194
    -1.08112
    -0.97518
    -0.95248
    -0.94491
    -0.87681
    -1.01301
    -0.95248
    -0.96761
    -0.85411
    -0.85411
    -0.83897
    -0.73304
    -0.58926
    -0.68763
    -0.40009
    -0.46819
    -0.98275
    -1.39136
    -1.65621
    -1.82268
    -1.48973
    -1.28543
    -1.10382
    -1.34596
    -1.44433
    -1.44433
    -1.55784
    -1.62594
    -1.52757
    -1.74701
    -1.36110
    -0.90708
    -0.85411
    -0.99031
    -0.74817
    -0.65737
    -0.36225
    -0.36225
    -0.16551
    -0.28658
    -0.17308
     0.06150
     0.06906
     0.00096
     0.22040
     0.27337
     0.13717
     0.53822
     0.45498
     0.19014
     0.27337
     0.32634
     0.48525
     0.35661
     0.13717
     0.09933
    -0.02174
     0.15230
    -0.01417
     0.05393
     0.04636
    -0.10498
    -0.40766
     0.00096
    -0.09741
    -0.34712
    -0.10498
     0.09176
     0.14473
     0.37174
     0.42471
     0.33391
     0.33391
     0.54578
     0.42471
     0.50795
     0.50795
     0.58362
     0.31121
     0.52308
     0.76523
     0.45498
     0.40201
     0.31121
     0.18257
     0.00096
    -0.03687
    -0.02931
    -0.01417
     0.12960
     0.09933
    -0.15038
    -0.21091
    -0.34712
    -0.40009
    -0.47576
    -0.12011
    -0.26388
    -0.42279
    -0.33199
    -0.50603
    -0.42279
    -0.38496
    -0.39252
    -0.27902
    -0.15795
    -0.40766
    -0.36982
    -0.29415
    -0.12768
    -0.11254
    -0.25632
     0.16743
    -0.05957
    -0.04444
    -0.15795
    -0.04444
    -0.01417
     0.00853
    -0.04444
     0.04636
     0.16743
     0.26581
     0.11447
     0.43985
     0.47011
     0.84846
     0.84846
     1.11331
     0.60632
    -0.63467
    -0.82384
    -0.15795
     0.58362
     0.82576
     0.60632
    -0.19578
    -1.37623
    -3.27554
    -3.49499
    -3.01827
    -2.19346
    -0.67250
    -1.45190
    -2.68532
    -2.63992
    -2.32210
    -1.67891
    -1.30813
    -1.02058
    -0.90708
    -0.49089
    -0.12011
     0.40958
     0.96197
     1.16628
     1.30248
     1.74137
     1.55219
     1.17384
     0.92413
     0.93927
     0.71982
     0.51552
     0.75009
     0.56092
     0.53822
     0.52308
     0.22040
     0.24310
     0.22797
     0.28094
     0.09933
     0.17500
     0.22040
     0.29607
     0.06906
     0.40201
     0.57605
     0.24310
     0.29607
     0.25067
     0.22797
    -0.11254
     0.01610
    -0.21091
    -0.02174
     0.04636
    -0.12011
    -0.13524
    -0.04444
    -0.08228
    -0.30929
    -0.13524
     0.03880
    -0.26388
    -0.19578
     0.05393
    -0.22605
     0.05393
    -0.02174
     0.20527
     0.07663
     0.00853
    -0.21848
    -0.19578
    -0.28658
    -0.41522
    -0.67250
    -0.50603
    -0.51359
    -0.72547
    -0.99788
    -0.87681
    -0.90708
    -1.08868
    -1.17949
    -1.30813
    -1.11895
    -1.11895
    -0.99031
    -1.14922
    -1.00545
    -1.10382
    -1.14165
    -1.18706
    -0.73304
    -0.76330
    -0.93735
    -0.73304
    -0.83897
    -0.85411
    -0.83141
    -0.80114
    -0.67250
    -0.68007
    -0.55900
    -0.44549
    -0.64980
    -0.52873
    -0.68763
    -0.54386
    -0.22605
    -0.26388
    -0.39252
    -0.39252
    -0.32442
     0.17500
     0.03880
    -0.36982
    -0.25632
    -0.38496
    -0.21848
    -0.24118
    -0.33199
    -0.11254
    -0.12011
    -0.53629
    -0.27902
    -0.08228
    -0.42279
    -0.36982
    -0.47576
    -0.49846
    -0.43036
    -0.53629
    -0.61196
    -0.54386
    -0.46062
    -0.32442
    -0.55143
    -0.59683
    -0.35469
    -0.36225
    -0.39252
    -0.02174
    -0.32442
    -0.18821
    -0.07471
     0.00853
     0.26581
     0.12960
     0.33391
     0.28851
     0.65929
     1.00737
     0.71226
     0.65929
     0.87873
     1.06034
     0.70469
     0.25067
    -0.06714
    -0.22605
     0.48525
     0.93170
     1.12087
     0.65172
     0.17500
    -0.13524
    -0.74060
    -1.27786
    -2.09509
    -1.72431
    -0.51359
     0.32634
    -0.37739
    -0.46819
    -0.46819
    -0.29415
     0.04636
    -0.17308
    -0.26388
    -0.24118
     0.02366
     0.13717
     0.84090
     1.11331
     1.30248
     1.30248
     1.08304
     0.81820
     0.28094
     0.30364
     0.10690
    -0.25632
    -0.15038
     0.02366
    -0.07471
    -0.43792
    -0.83141
    -0.71034
    -0.68007
    -0.92978
    -0.68763
    -0.54386
    -0.18065
    -0.11254
    -0.30929
    -0.24118
    -0.13524
    -0.24875
     0.04636
     0.31877
     0.30364
     0.41715
     0.20527
     0.26581
     0.50795
     0.43985
     0.43228
     0.22040
     0.03123
     0.10690
     0.17500
     0.04636
     0.35661
     0.11447
    -0.07471
    -0.11254
    -0.13524
    -0.01417
    -0.12011
    -0.09741
    -0.17308
    -0.08228
    -0.04444
    -0.17308
    -0.20335
    -0.36225
    -0.34712
    -0.56656
    -0.38496
    -0.64980
    -1.05842
    -1.08868
    -1.14922
    -1.04328
    -1.02815
    -1.33840
    -1.58811
    -1.47460
    -1.49730
    -1.53514
    -1.64864
    -1.52000
    -1.53514
    -1.52000
    -1.28543
    -0.91464
    -1.05085
    -0.93735
    -0.86924
    -0.81627
    -0.66493
    -0.43792
    -0.42279
    -0.25632
    -0.10498
    -0.30172
    -0.18821
    -0.27902
    -0.30929
    -0.60440
    -0.56656
    -0.15795
    -0.05201
    -0.40766
    -0.24875
    -0.22605
    -0.27145
    -0.30929
    -0.39252
    -0.25632
     0.05393
     0.01610
    -0.05201
     0.04636
     0.10690
     0.04636
    -0.16551
     0.41715
     0.43985
     0.20527
     0.18257
     0.16743
     0.15987
     0.08420
     0.11447
     0.16743
     0.21284
     0.20527
     0.17500
     0.26581
     0.30364
     0.25067
     0.22040
     0.80306
     0.75766
     0.53065
     0.82576
     1.10574
     1.27221
     1.30248
     1.38572
     1.21925
     0.69712
     1.00737
     0.65929
    -0.27902
    -0.38496
    -0.22605
    -0.37739
     0.05393
     0.88630
     0.65929
    -0.00661
    -0.20335
    -0.25632
    -0.27145
    -0.07471
     0.01610
     0.57605
     1.12844
     1.01494
     0.93170
     0.71982
     0.66686
     0.53822
     0.33391
     0.89387
     1.03764
     0.89387
     0.81820
     0.41715
     0.14473
     0.29607
     0.19014
     0.28851
     0.31877
     0.57605
     0.52308
     0.61389
     0.44741
     0.26581
    -0.41522
    -0.15038
    -0.15038
    -0.01417
    -0.25632
    -0.30172
    -0.51359
    -0.55900
    -0.99031
    -0.97518
    -0.74817
    -0.57413
    -0.49089
    -0.43036
    -0.27145
    -0.12011
    -0.15038
     0.19014
     0.28851
    -0.00661
     0.05393
     0.31121
     0.56849
     0.47011
     0.41715
     0.62145
     0.55335
     0.65172
     0.80306
     0.59119
     0.70469
     0.57605
     0.37174
     0.47011
     0.68199
     0.65172
     0.47011
     0.63659
     0.46255
     0.41715
     0.32634
     0.30364
     0.24310
     0.40958
     0.43228
     0.40201
     0.43228
     0.28094
     0.06906
     0.03123
     0.43985
     0.53065
     0.19770
     0.40958
     0.12203
     0.19770
     0.28094
     0.28851
     0.14473
     0.03123
     0.05393
     0.18257
     0.06150
     0.29607
     0.03880
    -0.48333
    -0.41522
    -0.03687
    -0.24118
     0.01610
    -0.19578
    -0.29415
    -0.43036
    -0.24118
    -0.29415
    -0.19578
    -0.26388
    -0.28658
    -0.37739
    -0.22605
     0.01610
    -0.24875
    -0.32442
    -0.37739
    -0.45306
    -0.18065
    -0.17308
    -0.36982
    -0.33955
    -0.30172
    -0.35469
    -0.30929
    -0.08984
    -0.30929
    -0.43036
     0.00853
    -0.18821
    -0.20335
    -0.30172
     0.11447
    -0.12011
    -0.05201
    -0.02174
     0.26581
     0.38688
     0.56849
     0.26581
     0.47768
     0.60632
     0.57605
     0.45498
     0.51552
     0.61389
     0.40958
     0.26581
     0.74253
     0.74253
     0.43228
     0.04636
    -0.08228
    -0.10498
    -0.23362
    -0.02931
     0.07663
     0.21284
     0.12203
     0.12960
    -0.08228
    -0.28658
    -0.92221
    -0.89194
    -0.85411
    -0.24118
     0.04636
    -0.78601
    -2.59451
    -4.02467
    -3.32095
    -1.53514
    -0.80114
    -0.87681
    -0.78601
    -0.19578
    -0.59683
    -0.92221
    -0.97518
    -0.76330
     0.04636
     0.76523
     0.92413
     0.67442
     0.89387
     1.44626
     1.62786
     1.42355
     0.92413
     0.02366
    -0.74060
    -0.90708
    -1.03572
    -1.06598
    -0.80871
    -0.69520
    -1.05085
    -1.14922
    -1.34596
    -1.44433
    -1.18706
    -0.86168
    -0.61196
    -0.54386
    -0.60440
    -0.43036
    -0.18065
     0.05393
    -0.06714
    -0.13524
    -0.05201
     0.09176
     0.05393
     0.45498
     0.43228
     0.32634
     0.20527
     0.30364
     0.36418
     0.19770
     0.14473
     0.27337
     0.24310
     0.31877
     0.17500
     0.07663
     0.34148
     0.03880
    -0.05201
     0.09176
     0.33391
     0.08420
    -0.07471
     0.00096
     0.05393
     0.12960
     0.12203
     0.09176
     0.30364
     0.27337
     0.22040
     0.19770
     0.32634
     0.24310
     0.12960
     0.15230
     0.25824
    -0.01417
    -0.10498
     0.12960
     0.05393
    -0.07471
    -0.12011
    -0.21848
    -0.36225
    -0.33199
    -0.43036
    -0.58170
    -0.61953
    -0.49089
    -0.64223
    -0.72547
    -0.25632
    -0.51359
    -0.59683
    -0.60440
    -0.37739
    -0.54386
    -0.54386
    -0.52873
    -0.39252
    -0.33199
    -0.28658
    -0.30172
    -0.30929
    -0.31685
    -0.36225
    -0.51359
    -0.15795
    -0.31685
    -0.40009
    -0.33199
    -0.24875
    -0.40009
    -0.55143
    -0.40766
    -0.61196
    -0.30172
    -0.13524
    -0.14281
    -0.15038
    -0.23362
    -0.10498
    -0.36982
     0.02366
     0.31877
     0.36418
     0.50795
     0.77279
     0.65929
     0.56849
     0.76523
     0.73496
     1.22681
     1.26465
     1.45382
     1.21168
     1.03764
     0.99980
     0.90900
     0.71982
     0.81820
     0.83333
     0.99224
     1.09817
     0.99980
     0.78793
     1.06034
     0.65929
     0.01610
     0.03880
    -0.83897
    -1.38380
    -0.73304
    -0.89951
    -0.25632
    -0.29415
     0.27337
    -0.65737
    -1.25516
    -1.20219
    -1.02815
    -0.46819
    -0.15795
     0.12203
     0.24310
    -0.23362
    -0.77844
    -0.41522
     0.34904
     0.50795
     0.46255
     0.09176
    -0.13524
    -0.87681
    -1.67134
    -1.48217
    -1.48973
    -1.32326
    -1.08112
    -1.18706
    -1.72431
    -1.63351
    -1.24759
    -1.16435
    -1.05085
    -0.85411
    -0.80114
    -0.71034
    -0.44549
     0.04636
    -0.00661
     0.04636
     0.00096
     0.15230
     0.06906
     0.06906
     0.06150
    -0.08228
    -0.18065
    -0.30172
    -0.45306
    -0.92978
    -1.47460
    -1.53514
    -1.89079
    -1.36110
    -1.51244
    -1.75458
    -1.58811
    -1.90592
    -1.95132
    -1.90592
    -1.99672
    -1.97402
    -1.62594
    -1.25516
    -1.30056
    -1.16435
    -0.86924
    -0.46819
    -0.59683
    -0.10498
     0.21284
    -0.12768
     0.15230
     0.05393
     0.12960
     0.14473
     0.08420
     0.17500
     0.18257
     0.38688
     0.19014
     0.12203
     0.03123
     0.20527
    -0.31685
    -0.04444
     0.08420
    -0.11254
    -0.12768
    -0.12011
     0.09933
    -0.05201
    -0.18065
     0.01610
     0.07663
     0.37174
     0.09176
    -0.05201
     0.02366
     0.09176
    -0.03687
    -0.04444
     0.40201
     0.06906
    -0.00661
     0.21284
     0.30364
     0.10690
     0.02366
    -0.18821
    -0.07471
    -0.04444
    -0.42279
    -0.17308
    -0.14281
    -0.04444
    -0.15795
    -0.32442
    -0.14281
    -0.18821
    -0.36982
    -0.54386
    -0.28658
    -0.18065
    -0.16551
    -0.19578
    -0.18821
    -0.17308
     0.15230
     0.07663
    -0.03687
    -0.16551
    -0.07471
    -0.34712
     0.09176
     0.10690
    -0.02174
     0.10690
     0.55335
     0.93170
     0.51552
     0.08420
    -0.05201
     0.20527
     1.11331
     1.71867
     1.98351
     1.62786
     1.21925
     0.52308
     0.53065
     1.03764
     1.01494
     1.12844
     1.41599
     1.57489
     1.18898
     1.24951
     1.15114
     0.72739
    -0.06714
    -0.67250
    -0.86924
    -0.60440
    -0.28658
     0.04636
    -0.66493
    -0.48333
    -0.58170
    -0.86168
    -0.83141
    -0.99031
    -0.68007
    -0.73304
    -0.22605
     0.25824
     0.38688
     0.29607
    -0.26388
    -0.64980
    -0.00661
     0.37931
     0.31877
     0.54578
     0.24310
    -0.28658
    -0.05957
     0.11447
    -0.08228
    -0.52116
    -1.12652
    -1.52000
    -1.07355
    -0.47576
    -0.21091
     0.01610
    -0.24875
    -0.40009
    -0.67250
    -0.14281
     0.17500
    -0.01417
    -0.03687
     0.00096
     0.12960
     0.34904
     0.27337
     0.33391
     0.19770
     0.20527
     0.19014
     0.17500
     0.26581
     0.13717
    -0.16551
    -0.08228
     0.20527
    -0.03687
    -0.10498
     0.01610
     0.09176
     0.01610
     0.06150
     0.06906
     0.32634
     0.22797
     0.14473
     0.12203
     0.47011
     0.40201
     0.38688
     0.13717
     0.59119
     0.25824
     0.03880
     0.21284
    -0.00661
    -0.06714
    -0.12768
    -0.34712
    -0.36982
    -0.21091
    -0.21091
    -0.41522
    -0.40009
    -0.46062
    -0.41522
    -0.72547
    -0.40766
    -0.36982
    -0.33199
    -0.19578
    -0.24875
    -0.07471
    -0.04444
     0.00096
    -0.21848
    -0.05957
     0.03880
    -0.05957
    -0.08228
    -0.08984
    -0.08984
    -0.25632
     0.16743
     0.12203
     0.06906
    -0.00661
    -0.26388
    -0.19578
    -0.52116
    -1.06598
    -1.58811
    -1.86052
    -2.38264
    -2.53398
    -2.26913
    -1.80755
    -1.83782
    -2.95773
    -2.91233
    -2.81396
    -2.99556
    -2.39777
    -1.08868
    -0.57413
    -0.36225
    -0.22605
     0.20527
     0.68956
     1.10574
     1.52193
     1.96838
     2.24836
     2.49807
     2.49050
     2.25592
     2.50563
     2.24079
     1.87001
     1.72623
     1.54463
     1.29492
     1.11331
     1.03007
     0.86360
     0.67442
     0.55335
     0.49282
     0.50795
     0.23554
     0.34148
    -0.16551
     0.04636
    -0.12011
    -0.16551
     0.00096
     0.02366
    -0.09741
    -0.33955
    -0.29415
    -0.20335
    -0.15795
    -0.14281
    -0.15795
    -0.24875
    -0.13524
    -0.25632
    -0.37739
    -0.37739
    -0.16551
    -0.22605
    -0.45306
    -0.27145
    -0.23362
    -0.27145
    -0.49089
    -0.46819
    -0.12768
     0.24310
     0.57605
     0.31877
     0.02366
    -0.13524
    -0.18065
     0.14473
     0.46255
     0.19770
    -0.12768
    -0.36982
     0.08420
     0.20527
    -0.02931
    -0.49846
    -1.48973
    -1.92105
    -1.79998
    -1.42163
    -1.21732
    -1.47460
    -1.41407
    -1.69404
    -0.87681
    -0.70277
    -0.92978
    -0.83141
    -0.77844
    -0.48333
    -0.27145
     0.02366
     0.37174
     0.25824
     0.17500
     0.23554
     0.47011
     0.14473
    -0.19578
    -0.52116
     0.17500
     0.06150
    -0.23362
    -0.27145
    -1.15679
    -1.24002
    -0.30929
     0.16743
     0.13717
     0.19770
    -0.04444
    -0.33199
    -0.04444
     0.06150
     0.42471
     0.14473
     0.54578
     0.59875
     0.53065
     0.44741
     0.66686
     0.34148
     0.19014
     0.24310
     0.19770
     0.25067
     0.46255
     0.58362
     0.53822
     0.40201
     0.69712
     0.72739
     0.75009
     0.86360
     0.90143
     0.74253
     0.63659
     0.75009
     0.67442
     0.74253
     0.76523
     0.53822
     0.63659
     0.60632
     0.45498
     0.31121
     0.33391
     0.22040
    -0.12011
     0.23554
     0.12960
     0.02366
     0.04636
     0.03880
    -0.13524
    -0.55143
    -0.95248
    -0.87681
    -0.62710
     0.27337
     0.97710
     1.26465
     0.89387
     0.50795
     0.03880
     0.34148
     0.80306
     1.09061
     1.47652
     1.74137
     1.96838
     1.94568
     1.77920
     1.71867
     1.72623
     1.64300
     1.37815
     1.06791
     1.09061
     1.00737
     0.87116
     0.80306
     1.07547
     0.84090
     0.66686
     0.68199
     0.70469
     0.56092
     0.34904
     0.47011
     0.50038
     0.50038
     0.24310
     0.15987
    -0.04444
    -0.15038
    -0.19578
    -0.32442
    -0.18821
    -0.58170
    -1.11139
    -1.05085
    -0.98275
    -0.92978
    -1.05842
    -1.21732
    -1.38380
    -1.25516
    -1.00545
    -1.33083
    -1.37623
    -1.14165
    -1.24002
    -1.33840
    -0.77087
    -0.88438
    -1.03572
    -0.90708
    -0.80114
    -0.67250
    -0.68763
    -0.63467
    -0.64223
    -0.46062
    -0.27145
    -0.21091
    -0.39252
    -0.24875
    -0.36225
    -0.24118
     0.21284
     0.61389
     0.40201
     0.44741
     0.49282
     0.40201
     0.48525
     0.50795
     0.69712
     0.44741
     0.60632
     0.56849
     0.28851
     0.03123
    -0.09741
    -0.25632
    -0.30929
     0.00853
    -0.33199
    -0.47576
    -0.27902
    -0.44549
    -0.45306
    -0.62710
    -0.98275
    -0.71790
    -0.18065
    -0.15795
    -0.86924
    -0.81627
    -0.70277
    -0.85411
    -0.85411
    -0.46062
    -0.71790
    -0.38496
    -0.41522
    -0.48333
    -0.80114
    -0.53629
    -0.18821
    -0.12768
    -0.09741
    -0.00661
    -0.11254
    -0.11254
    -0.21091
    -0.58926
    -1.05085
    -0.10498
     0.57605
    -0.17308
    -0.08984
    -0.08984
    -0.10498
    -0.74060
    -0.68763
    -0.68007
    -0.31685
     0.29607
     0.61389
     0.59119
     0.47768
     0.42471
     0.71982
     1.00737
     1.29492
     0.91657
     1.12844
     1.12844
     1.00737
     1.01494
     1.18898
     1.12844
     1.01494
     0.75009
     0.86360
     0.98467
     1.18141
     1.25708
     1.14358
     0.53065
     0.93170
     1.03764
     1.06034
     1.31005
     1.55219
     1.62030
     1.65813
     1.36302
     1.43112
     1.56733
     1.73380
     1.68083
     1.70353
     1.90027
     1.58246
     1.45382
     1.63543
     1.78677
     1.43869
     1.51436
     1.43112
     1.26465
     1.09817
     1.10574
     1.18141
     1.27221
     1.30248
     1.04520
     1.07547
     0.90143
     0.91657
     0.43228
     0.54578
     0.63659
     0.30364
     0.14473
     0.23554
    -0.09741
    -0.07471
    -0.30172
    -0.40009
    -0.58170
    -0.54386
    -0.64980
    -0.80114
    -0.89951
    -0.77087
    -0.86168
    -0.83141
    -0.49089
    -1.00545
    -0.80871
    -0.86168
    -0.74817
    -0.84654
    -0.39252
    -0.57413
    -0.48333
    -0.44549
    -0.25632
    -0.46062
    -0.46062
    -0.33199
    -0.21848
    -0.13524
     0.15230
     0.02366
    -0.16551
    -0.13524
    -0.12768
     0.00853
     0.15987
     0.06906
    -0.04444
    -0.17308
    -0.02931
     0.10690
    -0.08228
     0.06906
    -0.05957
    -0.49846
     0.00853
     0.14473
     0.02366
    -0.04444
    -0.04444
    -0.10498
    -0.15795
    -0.22605
    -0.31685
    -0.37739
    -0.26388
    -0.40766
    -0.27902
    -0.05201
     0.00853
    -0.77087
    -1.13409
    -0.92978
    -1.17192
    -0.71034
    -1.19462
    -1.74701
    -1.72431
    -1.69404
    -1.40650
    -1.43677
    -1.53514
    -1.63351
    -1.42163
    -1.12652
    -1.20976
    -1.43677
    -1.05085
    -0.39252
    -0.24118
    -0.24875
     0.03880
     0.03123
     0.15987
     0.33391
     0.78036
     0.73496
     0.50795
     0.20527
    -0.27145
    -0.36225
     0.33391
     0.23554
    -0.05957
     0.41715
     0.09933
    -0.09741
    -0.35469
    -0.02174
     0.22797
     0.15230
     0.26581
     0.41715
     0.38688
     0.68199
     0.64415
     0.64415
     0.66686
     0.76523
     0.59119
     0.93927
     0.91657
     0.56849
     0.53822
     0.76523
     0.90900
     0.93170
     1.12844
     1.02250
     0.96197
     0.99224
     0.91657
     1.07547
     1.30248
     1.11331
     1.00737
     0.99980
     1.25708
     0.99980
     1.00737
     1.07547
     0.98467
     0.93927
     0.90143
     0.86360
     0.39444
    -0.08228
    -0.34712
     0.07663
     1.15871
     1.58246
     1.65056
     1.57489
     1.12087
     0.69712
     0.47011
     0.48525
     0.95440
     1.40085
     1.50679
     1.40085
     1.23438
     1.41599
     1.16628
     0.97710
     0.78036
     0.81820
     0.62145
     0.29607
     0.53822
     0.29607
     0.37174
     0.30364
     0.32634
     0.00096
     0.03123
     0.06150
    -0.24118
    -0.33199
    -0.36982
    -0.55143
    -0.62710
    -1.08868
    -1.31569
    -1.75458
    -1.61837
    -1.75458
    -2.04969
    -2.17076
    -2.29184
    -2.34480
    -2.05726
    -1.64864
    -2.39777
    -2.57181
    -2.62478
    -1.98916
    -2.04969
    -1.61081
    -1.48217
    -1.45190
    -1.14165
    -0.27145
    -0.64223
    -0.48333
    -0.45306
    -0.59683
    -0.74060
    -0.83141
    -0.85411
    -0.67250
    -0.58170
    -0.64980
    -1.02058
    -1.06598
    -1.17192
    -1.31569
    -1.46703
    -1.08868
    -1.16435
    -1.29299
    -0.91464
    -0.69520
    -0.85411
    -0.81627
    -0.72547
    -0.56656
    -0.23362
    -0.25632
    -0.88438
    -0.36982
    -0.22605
    -0.51359
    -0.28658
     0.19014
    -0.92221
    -1.47460
    -0.69520
    -0.73304
    -0.45306
    -0.35469
    -0.12011
    -0.11254
    -0.11254
     0.03880
    -0.06714
     0.06906
     0.26581
     0.34904
     0.30364
     0.53065
     0.35661
     0.15230
     0.26581
     0.24310
     0.45498
     0.52308
     0.48525
     0.17500
     0.09176
     0.50038
     0.64415
     0.47011
     0.48525
     0.52308
     0.55335
     0.67442
     0.92413
     0.71226
     0.84846
     0.66686
     0.84090
     0.87873
     0.71982
     0.81063
     0.84090
     0.71226
     0.79549
     0.71982
     0.67442
     0.77279
     0.82576
     0.74253
     1.22681
     1.43869
     1.27978
     1.40085
     1.34788
     1.27978
     1.37059
     1.46139
     1.68840
     1.72623
     1.90784
     2.10458
     1.96081
     2.18782
     2.09702
     1.74137
     1.96838
     2.02135
     1.86244
     2.11972
     2.02135
     2.03648
     1.77164
     1.61273
     1.72623
     1.63543
     1.68840
     1.55976
     1.52193
     1.36302
     1.17384
     0.99980
     1.17384
     1.15114
     0.86360
     0.84090
     0.92413
     0.76523
     0.79549
     0.57605
     0.62902
     0.48525
     0.45498
     0.40201
     0.24310
     0.30364
     0.29607
     0.10690
     0.09176
     0.30364
     0.10690
    -0.18065
    -0.02174
     0.03880
     0.00853
    -0.10498
    -0.10498
    -0.02174
     0.01610
     0.08420
    -0.11254
    -0.16551
    -0.32442
    -0.38496
    -0.68763
    -0.59683
    -0.86924
    -0.69520
    -0.62710
    -0.61196
    -0.33199
    -0.75574
    -0.57413
    -0.55900
    -0.71034
    -0.81627
    -0.58170
    -0.44549
    -0.49846
    -0.41522
    -0.43792
    -0.14281
    -0.02174
    -0.14281
    -0.01417
    -0.17308
    -0.17308
    -0.18065
    -0.16551
    -0.21091
    -0.73304
    -1.50487
    -2.18590
    -2.03456
    -0.81627
    -0.00661
    -0.33199
    -1.07355
    -2.69289
    -2.77612
    -1.78485
    -1.33840
    -0.58170
    -0.52116
    -0.84654
    -1.32326
    -0.81627
    -0.66493
    -0.25632
    -0.07471
     0.06906
     0.17500
     0.45498
     0.00096
     0.16743
    -0.02931
    -0.12011
    -0.03687
    -0.18065
    -0.22605
    -0.35469
    -0.57413
    -0.55900
    -0.33199
    -0.24875
    -0.43036
    -0.72547
    -0.59683
    -0.59683
    -0.51359
    -0.20335
    -0.11254
    -0.17308
    -0.17308
    -0.04444
     0.23554
     0.13717
     0.17500
     0.22797
     0.34148
     0.36418
     0.46255
     0.47011
     0.53065
     0.57605
     0.26581
     0.63659
     0.69712
     0.56849
     0.48525
     0.54578
     0.62145
     0.54578
     0.55335
     0.63659
     0.60632
     0.64415
     0.90143
     0.93927
     1.07547
     1.05277
     0.73496
     0.03880
     0.08420
    -0.33199
    -0.64980
    -1.14165
    -1.36866
    -1.03572
    -1.41407
    -1.48217
    -1.39893
    -1.64107
    -1.45947
    -1.85295
    -1.70918
    -1.25516
    -1.30056
    -1.14165
    -0.47576
    -0.18821
     0.01610
     0.37931
     0.75009
     1.03764
     1.00737
     1.15871
     1.08304
     0.99224
     1.32518
     1.05277
     0.79549
     0.93170
     0.81820
     0.82576
     0.94683
     0.84846
     0.68956
     0.55335
     0.53065
     0.54578
     0.62145
     0.50038
     0.45498
     0.46255
     0.50795
     0.66686
     0.37931
     0.36418
     0.29607
     0.10690
     0.54578
     0.56849
     0.34904
     0.41715
     0.31877
     0.37174
     0.26581
     0.19014
     0.21284
     0.00096
     0.20527
     0.08420
     0.05393
     0.15230
     0.25067
    -0.14281
    -0.24118
     0.04636
     0.00096
    -0.27902
    -0.02174
    -0.02931
     0.00096
    -0.09741
    -0.20335
    -0.21091
    -0.47576
    -0.45306
    -0.57413
    -0.14281
    -0.12011
    -0.09741
    -0.09741
    -0.09741
    -0.33199
    -0.28658
    -0.32442
    -0.19578
     0.00096
     0.09933
     0.19014
     0.35661
     0.38688
     0.47011
     0.48525
     0.27337
     0.25824
     0.29607
     0.09176
     0.15987
     0.27337
     0.15987
     0.05393
    -0.05957
    -0.53629
    -1.07355
    -1.94375
    -1.48217
    -1.30056
    -0.58170
     0.17500
    -0.53629
    -1.51244
    -1.23246
    -1.21732
    -0.68007
     0.13717
     0.69712
     0.53822
     0.59875
     0.76523
     0.78793
     0.71226
     0.81063
     0.48525
     0.29607
     0.88630
     1.19654
     0.68199
     0.28851
    -0.00661
    -0.34712
     0.08420
     0.17500
    -0.09741
    -0.02931
    -0.00661
     0.08420
     0.56092
     0.35661
     0.50795
     0.87873
     1.00737
     0.80306
     0.93927
     1.10574
     0.96197
     0.82576
     1.24195
     1.21925
     1.03764
     0.90900
     1.06034
     0.90900
     1.00737
     0.82576
     0.97710
     0.95440
     0.97710
     0.78036
     0.86360
     0.84846
     0.70469
     0.55335
     0.69712
     0.97710
     0.99980
     1.01494
     1.17384
     0.97710
     0.90143
     0.75766
     0.51552
     0.70469
     0.82576
     0.83333
     0.68199
     0.56849
     0.38688
     0.19770
     0.12203
     0.30364
     0.06150
    -0.27902
    -0.23362
    -0.21091
     0.31121
     0.99224
     1.85487
     2.18025
     1.60516
     1.86244
     1.96838
     2.50563
     3.36070
     3.76175
     3.58771
     4.23847
     3.86769
     3.51961
     3.58015
     3.53474
     3.00505
     2.18025
     1.55219
     0.78793
     0.51552
     0.30364
    -0.22605
    -0.52873
    -0.89194
    -1.34596
    -2.26157
    -2.29184
    -2.18590
    -2.27670
    -2.20860
    -2.01186
    -1.76215
    -1.92105
    -1.81512
    -1.55784
    -1.73188
    -1.68648
    -1.45947
    -0.86924
    -0.43036
    -0.12768
    -0.14281
    -0.21091
    -0.21091
    -0.36982
    -0.40009
    -0.07471
    -0.15038
    -0.24118
    -0.18821
    -0.10498
    -0.08984
     0.00853
     0.34904
     0.01610
    -0.04444
    -0.02174
    -0.40009
    -0.34712
     0.22040
     0.68956
     0.37174
     0.81820
     0.96197
     0.85603
     0.53822
     0.36418
     0.52308
     0.54578
     0.81820
     0.69712
     0.31877
    -0.08984
    -0.27145
    -0.53629
    -0.53629
    -0.82384
    -0.56656
    -0.20335
    -0.72547
    -0.41522
    -0.47576
    -1.22489
    -1.57297
    -0.92978
    -0.37739
    -0.15795
    -1.22489
    -0.63467
    -0.12011
    -0.35469
     0.60632
     0.35661
    -1.34596
    -1.77728
    -0.88438
    -0.58926
    -0.46819
    -0.16551
    -0.01417
     0.05393
    -0.37739
    -0.70277
    -0.76330
    -0.46819
    -0.40766
    -0.41522
    -0.46819
    -0.71790
    -0.72547
    -0.56656
    -0.83897
    -0.24875
    -0.19578
    -0.78601
    -0.71034
    -0.56656
    -0.66493
    -0.48333
    -0.42279
    -0.21848
     0.12960
     0.25824
     0.03123
     0.34904
     0.47011
     0.53822
     0.86360
     0.78793
     1.04520
     0.96197
     0.77279
     1.03007
     1.02250
     0.99224
     0.83333
     0.81063
     0.79549
     0.83333
     0.59119
     0.79549
     0.71982
     0.36418
     0.48525
     0.79549
     0.75766
     0.62145
     0.60632
     0.74253
     0.84846
     0.79549
     0.70469
     0.49282
     0.56849
     0.68956
     0.44741
     0.71226
     0.99980
     0.76523
     0.81820
     0.77279
     0.59119
     0.73496
     0.62902
     0.50038
     0.62145
     0.65929
     0.73496
     0.84846
     0.69712
     0.71226
     0.83333
     0.88630
     0.89387
     0.80306
     0.78036
     0.75009
     0.64415
     0.75009
     0.72739
     0.61389
     0.58362
     0.34904
     0.46255
     0.18257
     0.17500
    -0.05201
    -0.41522
    -0.77844
    -0.47576
    -0.75574
    -1.00545
    -1.24002
    -1.13409
    -1.33083
    -1.63351
    -1.67891
    -1.47460
    -1.66378
    -1.50487
    -1.59567
    -1.60324
    -1.70918
    -1.66378
    -1.83025
    -1.10382
    -1.18706
    -1.24002
    -1.32326
    -1.18706
    -0.87681
    -0.87681
    -1.18706
    -0.88438
    -0.51359
    -0.54386
    -0.49846
    -0.48333
    -0.37739
     0.04636
     0.14473
     0.50795
     0.75009
     0.50795
     0.44741
     0.65172
     0.93927
     1.00737
     0.99224
     1.03764
     1.04520
     0.97710
     0.92413
     0.63659
     0.53065
     0.45498
    -0.00661
    -0.68763
    -0.65737
    -0.64980
    -0.33199
     0.25067
     0.31877
    -1.07355
    -1.42920
    -1.82268
    -1.66378
    -1.53514
    -1.95132
    -2.04969
    -1.19462
    -0.70277
    -0.27145
     0.59119
     0.43985
    -0.97518
    -1.16435
    -0.55143
    -0.12011
     0.43985
     1.07547
     1.27978
     1.36302
     1.36302
     1.10574
     0.85603
     0.98467
     1.25708
     0.75766
    -0.08984
    -0.04444
     0.06906
    -0.01417
     0.05393
     0.44741
     0.10690
    -0.08228
    -0.64223
    -0.64980
    -0.50603
    -0.21091
     0.00096
     0.03123
     0.06906
     0.23554
     0.09933
     0.45498
     0.64415
     0.50795
     0.31121
     0.62145
     0.84846
     0.82576
     1.10574
     1.08304
     1.13601
     1.24195
     1.18898
     1.24951
     1.06791
     1.21168
     0.90900
     1.00737
     1.27978
     1.15871
     0.84846
     1.01494
     0.80306
     0.95440
     0.82576
     0.62145
     0.62902
     0.59119
     0.87873
     0.74253
     0.89387
     0.84090
     0.84846
     0.61389
     0.97710
     0.94683
     0.84846
     0.75766
     0.88630
     0.90143
     0.81063
     0.66686
     0.62145
     0.64415
     0.74253
     0.92413
     0.75766
     0.82576
     0.69712
     0.55335
     0.96197
     0.90900
     0.79549
     0.60632
     1.12844
     1.03007
     0.85603
     0.23554
     0.04636
     0.00096
     0.31877
     0.85603
     1.07547
     1.08304
     0.61389
     0.22040
     0.25067
     0.53822
     0.62145
     0.47768
     0.90900
     0.84846
     0.66686
     0.67442
     0.44741
     0.71226
     0.90143
     0.64415
     0.27337
     0.03123
     0.12203
     0.02366
    -0.15795
    -0.04444
    -0.11254
    -0.50603
    -0.60440
    -0.41522
    -0.53629
    -0.58926
    -0.92221
    -0.77087
    -0.67250
    -0.55900
    -0.47576
    -0.87681
    -1.14922
    -1.42163
    -1.81512
    -1.42920
    -1.07355
    -1.48217
    -1.61837
    -1.86808
    -1.89079
    -1.69404
    -1.66378
    -1.25516
    -1.20219
    -1.43677
    -1.91349
    -1.83782
    -1.75458
    -1.72431
    -2.82909
    -2.70045
    -1.67891
    -0.80114
    -0.36982
    -0.03687
     0.84090
     0.25067
    -0.77844
    -0.91464
    -0.97518
    -0.50603
     0.66686
     1.37815
     1.82460
     1.86244
     1.06791
     0.59875
     0.81063
     0.90900
     0.50038
     0.18257
    -0.16551
    -0.27145
    -0.11254
    -0.24875
    -0.13524
    -0.39252
    -0.46062
    -0.58926
    -0.74060
    -0.83141
    -0.64223
    -0.83897
    -0.42279
    -0.23362
    -0.15795
     0.25824
     0.24310
     0.26581
     0.14473
     0.23554
     0.38688
     0.76523
     0.81063
     0.84846
     0.84846
     0.78793
     0.86360
     0.59119
     0.99980
     0.96954
     0.78036
     0.65929
     0.78793
     0.61389
     0.71982
     0.76523
     0.54578
     0.59875
     0.76523
     0.79549
     0.77279
     0.66686
     0.73496
     0.40958
     0.71982
     0.95440
     0.83333
     0.57605
     0.69712
     0.68956
     0.85603
     0.78036
     0.73496
     0.68199
     0.64415
     0.75009
     0.53822
     0.78036
     0.60632
     0.52308
     0.34148
     0.63659
     0.52308
     0.29607
     0.43228
     0.33391
     0.19770
     0.20527
     0.28094
     0.34904
     0.42471
     0.29607
     0.31121
     0.43985
     0.38688
     0.50038
     0.22040
     0.71982
     0.51552
     0.33391
     0.43985
     0.43985
     0.43228
     0.42471
     0.47768
     0.19014
     0.47768
     0.30364
     0.39444
     0.31877
     0.34148
     0.32634
    -0.05201
     0.29607
     0.37174
     0.17500
     0.31121
     0.49282
     0.52308
     0.37931
     0.45498
     0.18257
     0.23554
     0.23554
    -0.03687
    -0.15038
    -0.24118
    -0.26388
    -0.14281
    -0.15038
    -0.23362
    -0.89951
    -1.02815
    -0.57413
    -0.95248
    -0.96005
    -1.53514
    -1.89835
    -1.94375
    -1.91349
    -2.32210
    -1.98916
    -1.19462
    -2.46588
    -2.90476
    -3.32095
    -2.59451
    -2.26913
    -2.10266
    -1.51244
    -1.31569
    -1.58054
    -1.51244
    -1.14922
    -0.75574
    -0.64223
    -0.15795
    -0.13524
     0.09933
     0.47011
     0.55335
     0.51552
     0.68199
     0.64415
     0.34904
     0.35661
     0.55335
     0.47768
     0.33391
     0.44741
     0.41715
     0.43228
     0.70469
     0.77279
     0.59119
     0.74253
     0.73496
     0.55335
     0.82576
     1.00737
     0.87116
     0.62145
     0.72739
     0.52308
     0.60632
     0.64415
     0.59875
     0.67442
     0.75009
     0.59119
     0.65929
     0.64415
     0.69712
     0.58362
     0.69712
     0.88630
     0.73496
     0.88630
     1.15871
     1.16628
     1.11331
     0.90900
     0.88630
     0.74253
     0.96954
     0.95440
     0.84846
     0.84846
     0.83333
     0.60632
     0.40201
     0.81820
     0.73496
     0.56849
     0.64415
     0.51552
     0.59119
     0.51552
     0.46255
     0.53065
     0.44741
     0.71226
     0.65172
     0.59119
     0.63659
     0.53065
     0.43228
     0.71982
     0.58362
     0.53065
     0.62902
     0.75766
     0.57605
     0.38688
     0.50038
     0.50038
     0.70469
     0.56849
     0.59119
     0.47768
     0.48525
     0.51552
     0.10690
     0.31121
     0.48525
     0.27337
     0.16743
     0.31877
     0.31121
     0.06150
     0.15230
     0.03880
     0.24310
     0.17500
     0.26581
     0.10690
     0.03880
     0.21284
     0.08420
     0.09933
     0.38688
     0.17500
     0.26581
     0.25824
     0.37174
     0.39444
     0.28851
     0.28094
     0.15987
    -0.05201
     0.17500
     0.12203
     0.20527
    -0.11254
    -0.30172
    -0.65737
    -0.22605
    -0.46062
    -1.10382
    -1.37623
    -2.02699
    -2.26157
    -1.47460
    -0.73304
    -0.79357
    -0.80871
    -0.93735
    -1.75458
    -2.76856
    -2.44317
    -1.79998
    -2.63235
    -1.23246
    -0.52873
    -0.88438
    -1.55027
    -1.34596
    -0.80114
    -0.64980
    -0.60440
    -0.78601
    -0.87681
    -0.55900
    -0.33199
    -0.05201
     0.32634
     0.15230
     0.15987
     0.40958
     0.69712
     0.37174
     0.19770
     0.42471
     0.37931
     0.34904
     0.34904
     0.16743
     0.22797
     0.56092
     0.54578
     0.34148
     0.16743
     0.05393
     0.21284
     0.15230
     0.69712
     0.48525
     0.29607
     0.71226
     0.70469
     0.66686
     0.72739
     0.50795
     0.74253
     0.96954
     1.31005
     1.01494
     1.06034
     1.17384
     1.26465
     0.93170
     1.46896
     1.40085
     0.96954
     0.98467
     1.01494
     0.90143
     0.87116
     0.70469
     0.59119
     0.70469
     0.57605
     0.45498
     0.34904
     0.35661
     0.40958
     0.22040
     0.32634
     0.71226
     0.43228
     0.34904
     0.27337
     0.47011
     0.49282
     0.40201
     0.37174
     0.42471
     0.37931
     0.36418
     0.37174
     0.33391
     0.42471
     0.16743
     0.24310
     0.48525
     0.54578
     0.12960
     0.27337
     0.31877
     0.24310
     0.22797
     0.12203
     0.26581
     0.23554
     0.34904
     0.09176
     0.12203
     0.11447
     0.06906
    -0.06714
     0.31877
     0.19770
     0.00853
    -0.05201
    -0.02174
    -0.05957
     0.00096
     0.14473
     0.14473
     0.15230
     0.21284
     0.20527
     0.22040
     0.22797
     0.12960
    -0.01417
     0.28851
     0.46255
     0.03123
     0.37174
     0.59875
     0.58362
     0.67442
     0.72739
     0.33391
     0.62902
     0.44741
    -0.12011
    -0.52116
    -1.01301
    -0.74817
    -0.18821
     0.56092
     0.31877
    -0.65737
    -0.50603
     0.17500
     0.08420
     0.56849
     0.92413
     0.02366
    -0.52116
    -0.32442
    -0.09741
     0.45498
     0.45498
     0.43228
    -0.19578
     0.06150
     0.32634
    -0.36225
    -1.23246
    -1.27786
    -1.05085
    -0.49089
    -0.24875
    -0.47576
    -0.13524
     0.22040
     0.33391
     0.47768
     0.34904
     0.74253
     1.03007
     0.74253
     1.20411
     1.03007
     0.06906
    -0.06714
    -0.60440
    -0.53629
    -0.74817
    -1.11139
    -1.50487
    -1.70161
    -1.67134
    -1.98916
    -2.05726
    -2.25400
    -2.20103
    -2.52641
    -2.01942
    -1.73945
    -2.02699
    -1.64107
    -1.33840
    -0.99788
    -0.91464
    -0.96761
    -0.97518
    -0.77087
    -0.65737
    -0.19578
     0.09176
     0.05393
     0.26581
     0.09933
     0.19770
     0.55335
     0.64415
     0.54578
     0.77279
     0.92413
     0.89387
     0.82576
     0.80306
     0.94683
     0.86360
     0.91657
     0.72739
     0.55335
     0.47011
     0.25824
     0.02366
     0.42471
     0.37174
     0.00853
    -0.09741
    -0.07471
    -0.05957
     0.01610
    -0.13524
    -0.06714
    -0.02174
     0.07663
     0.12960
     0.07663
     0.16743
    -0.09741
     0.01610
     0.25067
     0.42471
     0.12203
     0.28851
     0.25824
     0.30364
     0.12960
     0.19014
     0.15230
     0.14473
     0.12960
     0.05393
    -0.07471
     0.05393
    -0.02931
    -0.25632
    -0.09741
    -0.10498
    -0.23362
    -0.15038
    -0.19578
    -0.24875
    -0.14281
    -0.45306
    -0.27145
    -0.15795
    -0.08984
    -0.08228
    -0.26388
    -0.15795
    -0.39252
    -0.50603
    -0.47576
    -0.12011
    -0.12768
    -0.36225
    -0.25632
    -0.47576
    -0.59683
    -0.55900
    -0.42279
    -0.27145
    -0.00661
     0.33391
     0.18257
    -0.07471
     0.01610
     0.30364
     0.00096
    -0.08228
     0.10690
     0.83333
     0.68956
    -0.51359
    -0.79357
     0.00853
    -0.46062
     0.45498
    -0.19578
    -1.41407
    -1.83025
    -1.90592
    -1.99672
    -2.23130
    -2.42047
    -1.57297
    -1.49730
    -1.64864
    -1.79998
    -2.04969
    -1.07355
    -0.46819
    -1.00545
    -1.14922
    -0.72547
    -0.21091
     0.43985
     0.85603
     0.96954
     0.85603
     0.71982
     0.87116
     1.27221
     0.84846
     0.62902
     0.55335
     0.35661
    -0.06714
     0.00853
    -0.00661
     0.12203
     0.00853
    -0.18065
    -0.12768
    -0.21091
    -0.26388
    -0.33955
    -0.23362
     0.24310
     0.11447
    -0.09741
     0.10690
     0.16743
     0.19770
     0.18257
     0.22797
     0.41715
     0.51552
     0.58362
     0.47768
     0.55335
     0.54578
     0.49282
     0.30364
     0.86360
     0.92413
     0.68199
     0.84846
     1.10574
     1.18141
     1.33275
     1.26465
     1.09061
     1.03007
     0.90900
     1.08304
     1.26465
     1.10574
     0.88630
     0.21284
     0.31121
     0.39444
     0.37174
     0.20527
     0.03880
    -0.10498
    -0.05201
    -0.35469
    -0.37739
    -0.24875
    -0.30929
    -0.29415
    -0.37739
    -0.32442
    -0.39252
    -0.44549
    -0.36225
    -0.15795
    -0.31685
    -0.66493
    -0.22605
    -0.00661
     0.05393
     0.05393
     0.00096
     0.00853
     0.06906
     0.00853
    -0.02174
     0.11447
     0.32634
     0.28094
     0.09176
     0.43228
     0.26581
     0.12203
     0.26581
     0.09933
     0.11447
    -0.05201
    -0.05201
     0.15987
     0.15230
     0.15987
    -0.15038
    -0.08228
    -0.08228
     0.00853
    -0.06714
     0.34904
     0.20527
     0.06906
     0.19770
     0.14473
     0.09176
    -0.00661
    -0.08228
     0.03123
     0.09176
     0.04636
    -0.03687
    -0.13524
    -0.02174
    -0.20335
    -0.36982
    -0.12011
    -0.08228
    -0.43036
    -0.43036
    -0.38496
    -0.29415
    -0.30172
    -0.46819
    -0.20335
    -0.18065
    -0.08228
    -0.05201
    -0.11254
     0.03880
     0.19770
     0.09933
     0.00853
     0.27337
     0.28094
     0.49282
     0.65172
    -0.08228
    -0.29415
    -0.19578
     0.75766
     1.80947
     1.47652
     0.71982
    -1.31569
    -1.63351
    -2.35994
    -1.43677
    -0.74817
     0.22040
     0.06150
    -0.35469
    -0.81627
    -0.83141
    -0.86168
    -1.13409
    -0.92221
    -0.69520
    -0.25632
     0.12203
     0.66686
     0.99980
     0.97710
     0.87873
     0.47011
     0.82576
     0.53822
    -0.08984
     0.15987
     0.37931
     0.37174
     0.11447
     0.06150
    -0.29415
    -0.38496
    -0.19578
    -0.36225
    -0.28658
     0.02366
     0.51552
     0.30364
     0.41715
     0.57605
     0.25067
     0.25067
     0.51552
     0.83333
     0.91657
     0.78036
     0.83333
     0.85603
     0.68199
     0.86360
     0.64415
     0.43228
     0.60632
     0.54578
     0.25824
     0.58362
     0.37931
     0.19770
     0.47011
     0.28094
     0.21284
     0.21284
     0.15987
     0.10690
     0.19770
     0.22797
     0.08420
     0.15987
     0.08420
     0.12960
     0.05393
     0.54578
     0.43228
     0.26581
     0.37174
     0.37174
     0.61389
     0.56092
     0.49282
     0.63659
     0.82576
     0.96954
     0.80306
     0.53822
     0.48525
     0.32634
    -0.16551
     0.07663
    -0.30929
    -0.85411
    -1.17949
    -1.20976
    -1.56540
    -1.67891
    -1.90592
    -2.39777
    -2.69289
    -2.54911
    -2.56425
    -2.57181
    -2.53398
    -2.45074
    -2.56425
    -2.20103
    -1.68648
    -1.79241
    -1.67891
    -1.20976
    -0.94491
    -0.77844
    -0.76330
    -0.66493
    -0.35469
    -0.35469
    -0.24118
    -0.17308
    -0.17308
    -0.13524
    -0.16551
    -0.09741
     0.34904
     0.28851
     0.13717
     0.30364
     0.16743
     0.28094
     0.17500
     0.28851
     0.34148
     0.42471
     0.46255
     0.31877
     0.37174
     0.33391
     0.07663
    -0.08228
     0.22797
     0.34148
     0.25824
     0.43985
     0.25067
     0.42471
     0.19014
     0.21284
     0.14473
     0.31877
     0.22040
     0.43985
     0.36418
     0.39444
     0.44741
     0.15987
     0.47011
     0.75766
     0.43985
     0.40201
     0.56092
     0.46255
     0.55335
     0.37174
     0.39444
     0.39444
     0.57605
     0.62902
     0.72739
     0.69712
     0.41715
     0.14473
     0.39444
     0.79549
     0.31877
     0.30364
     0.39444
     0.21284
     0.34148
     0.02366
     0.09176
     0.71226
     0.19770
    -0.43792
     0.02366
     1.56733
     1.87757
     1.03007
     0.24310
    -0.39252
    -0.46819
     0.19014
     0.20527
     1.82460
     2.55860
     2.40726
     1.40085
     0.88630
     0.90900
     1.40842
     1.73380
     1.51436
     1.21925
     1.14358
     1.24951
     1.59003
     1.26465
     0.93927
     0.84090
     0.43985
     0.26581
     0.20527
    -0.46062
    -1.06598
    -0.76330
    -0.53629
    -0.27902
     0.01610
     0.17500
     0.06906
    -0.25632
    -0.14281
     0.09933
     0.19014
     0.20527
     0.70469
     0.84090
     0.77279
     0.75766
     0.77279
     0.73496
     0.67442
     0.65929
     0.44741
     0.47768
     0.43985
     0.22040
     0.05393
     0.57605
     0.36418
     0.22797
     0.15230
     0.22040
     0.12203
     0.00096
     0.05393
     0.05393
     0.11447
    -0.01417
    -0.15038
     0.00096
    -0.21091
    -0.42279
    -0.61953
    -0.28658
    -0.40009
    -0.64980
    -0.64223
    -0.74060
    -0.64223
    -0.76330
    -0.78601
    -0.75574
    -0.73304
    -0.55143
    -0.83897
    -0.61196
    -0.64223
    -0.65737
    -0.92221
    -0.70277
    -0.78601
    -1.20976
    -1.13409
    -1.08112
    -1.33840
    -1.55784
    -1.80755
    -1.75458
    -1.63351
    -1.61081
    -1.73945
    -1.89835
    -2.10266
    -1.81512
    -1.95889
    -1.72431
    -1.46703
    -1.63351
    -1.39893
    -1.16435
    -1.02058
    -0.99788
    -0.96005
    -0.78601
    -0.76330
    -0.91464
    -0.71790
    -0.57413
    -0.43792
    -0.27902
    -0.26388
    -0.27145
    -0.02931
    -0.11254
    -0.22605
    -0.09741
     0.03880
     0.05393
     0.17500
     0.19770
     0.28851
     0.30364
     0.47011
     0.26581
     0.28851
     0.15987
     0.43985
     0.18257
     0.61389
     0.56092
     0.32634
     0.26581
     0.31121
     0.36418
     0.33391
     0.53822
     0.67442
     0.56849
     0.72739
     0.61389
     0.59119
     0.62145
     0.53065
     0.39444
     0.73496
     0.88630
     0.40201
     0.13717
     0.26581
     0.01610
     0.24310
     0.23554
     0.24310
     0.11447
    -0.00661
    -0.34712
    -0.42279
    -0.02174
     0.74253
     0.34904
    -0.21091
     0.29607
     0.79549
     0.84090
     0.72739
     0.75009
     1.14358
     1.18141
     1.38572
     1.72623
     1.93054
     2.02891
     1.21925
     1.00737
     0.33391
    -0.22605
     0.02366
     0.84090
     0.62902
     0.00853
    -0.06714
    -0.30172
    -0.47576
    -0.74060
    -0.80871
    -0.74060
    -0.37739
    -0.00661
     0.03880
     0.19770
     0.48525
     0.64415
     0.52308
     1.06791
     1.15114
     0.83333
     1.14358
     1.15871
     1.01494
     0.98467
     0.90143
     0.75009
     0.93927
     0.70469
     0.60632
     0.50795
     0.40958
     0.31121
     0.09176
     0.18257
     0.26581
     0.13717
     0.15230
     0.19770
    -0.12768
    -0.10498
    -0.16551
    -0.06714
     0.06150
    -0.18821
    -0.02174
    -0.36225
     0.01610
     0.01610
     0.01610
     0.09933
     0.25824
     0.33391
     0.13717
     0.37931
     0.23554
     0.38688
     0.33391
     0.50795
     0.28851
     0.46255
     0.19014
     0.20527
     0.06906
    -0.00661
    -0.18821
    -0.41522
    -0.12011
    -0.47576
    -0.75574
    -0.82384
    -0.89951
    -1.29299
    -1.43677
    -1.55027
    -1.67134
    -1.30056
    -1.43677
    -1.62594
    -1.92105
    -1.87565
    -1.70918
    -1.93619
    -1.33840
    -1.27029
    -1.47460
    -1.42163
    -1.20219
    -1.38380
    -1.23246
    -0.98275
    -0.55900
    -0.39252
    -0.18821
    -0.13524
    -0.28658
    -0.10498
     0.10690
    -0.09741
     0.25067
     0.75009
     0.36418
     0.40201
     0.34904
     0.22797
     0.33391
    -0.05201
     0.22797
     0.32634
     0.24310
     0.00853
    -0.15795
    -0.35469
    -0.47576
    -0.99031
    -0.80114
    -0.84654
    -0.87681
    -0.01417
     0.53822
     0.47768
     0.28851
     0.73496
     0.99224
     1.22681
     1.05277
     0.44741
     0.78036
     1.66570
     1.82460
     2.22565
     2.02891
     1.96838
     1.87001
     1.26465
     1.21925
     0.86360
     0.73496
     0.78036
     0.77279
     0.74253
     0.60632
     0.47011
     0.04636
    -0.08228
    -0.10498
    -0.08228
    -0.27902
    -0.04444
    -0.05957
    -0.26388
    -0.38496
    -0.27145
    -0.40766
    -0.30929
    -0.28658
    -0.36225
     0.03123
    -0.00661
     0.01610
     0.15230
     0.26581
     0.28851
     0.12203
     0.31877
     0.56849
     0.45498
     0.24310
     0.51552
     0.52308
     0.43228
     0.45498
     0.48525
     0.57605
     0.52308
     0.41715
     0.32634
     0.38688
     0.16743
     0.21284
     0.17500
     0.38688
     0.28851
     0.25067
     0.28094
     0.38688
     0.43228
     0.36418
     0.25067
     0.42471
     0.58362
     0.68199
     0.59875
     0.63659
     0.64415
     0.60632
     0.43228
     0.85603
     0.81820
     0.59119
     0.48525
     0.59875
     0.51552
     0.32634
     0.34148
     0.14473
     0.11447
     0.34148
     0.21284
     0.19770
     0.22040
    -0.03687
     0.00096
     0.22797
     0.34904
     0.19014
     0.08420
     0.13717
     0.13717
     0.19770
     0.23554
     0.20527
     0.25824
     0.34148
     0.33391
     0.39444
     0.24310
     0.22040
     0.00096
     0.13717
     0.25824
     0.03880
     0.06150
     0.19770
    -0.08228
    -0.02174
    -0.23362
    -0.43036
    -0.74060
    -0.77844
    -0.76330
    -1.03572
    -0.87681
    -0.86168
    -0.68007
    -0.93735
    -0.43792
    -0.96005
    -1.11139
    -0.87681
    -0.80114
    -0.91464
    -1.11139
    -1.93619
    -2.67018
    -2.39021
    -1.39136
    -1.04328
    -1.08868
    -1.03572
    -1.46703
    -2.17833
    -2.01186
    -2.33724
    -2.01186
    -1.75458
    -1.29299
    -0.75574
    -0.59683
    -0.24875
     0.00853
     0.19014
     0.24310
     0.13717
     0.40958
     0.38688
     0.40958
    -0.00661
     0.25067
     0.62145
     0.71982
     0.74253
     0.99980
     0.72739
     0.74253
     0.55335
     0.47011
     0.48525
     0.53065
     0.56092
     0.59119
     0.71982
     0.59119
     0.50038
     0.48525
     0.83333
     0.66686
     0.48525
     0.61389
     0.47768
     0.52308
     0.56849
     0.51552
     0.60632
     0.71982
     0.62902
     0.56849
     0.55335
     0.53065
     0.46255
     0.32634
     0.66686
     0.65172
     0.30364
     0.37931
     0.26581
     0.18257
     0.15230
     0.20527
     0.00853
     0.03880
     0.18257
     0.12203
     0.21284
     0.22797
     0.12960
    -0.18821
     0.30364
     0.52308
     0.38688
     0.27337
     0.30364
     0.43228
     0.49282
     0.65172
     0.67442
     0.72739
     0.67442
     0.76523
     0.64415
     0.65929
     0.53822
     0.34904
     0.37931
     0.67442
     0.49282
     0.34904
     0.41715
     0.28094
     0.37931
     0.25067
     0.26581
     0.17500
     0.23554
     0.12203
     0.15987
     0.22040
     0.25067
     0.02366
     0.07663
     0.45498
     0.48525
     0.10690
     0.09933
     0.22040
     0.12960
     0.15987
     0.37174
     0.59875
     0.62902
     0.33391
    -0.12768
    -0.09741
    -0.45306
    -0.65737
    -0.40009
    -0.01417
     0.03880
    -0.18065
    -1.04328
    -1.09625
    -1.07355
    -1.30056
    -1.11895
    -1.21732
    -1.10382
    -0.91464
    -0.64223
    -0.56656
    -0.15038
     0.09933
    -0.09741
    -0.07471
    -0.22605
    -0.18065
     0.57605
     1.27221
     1.85487
     2.10458
     1.65813
     1.27978
     1.40085
     1.43112
     1.47652
     1.38572
     1.03764
     0.90143
     0.47768
    -0.18821
     0.22040
    -0.03687
    -0.30172
    -0.24875
    -0.54386
    -0.99031
    -1.08112
    -1.36866
    -1.20219
    -1.16435
    -0.88438
    -0.94491
    -0.57413
    -0.27145
    -0.08228
     0.00096
     0.75009
     0.71226
     0.85603
     1.20411
     1.16628
     1.25708
     1.34032
     1.59003
     1.52949
     1.76407
     1.69597
     1.68083
     1.92298
     2.00621
     2.32403
     1.94568
     1.95324
     1.77164
     1.34788
     1.48409
     1.24951
     1.33275
     1.36302
     1.42355
     1.26465
     1.24195
     1.12087
     0.75009
     0.34904
     0.21284
     0.19770
    -0.36982
    -0.70277
    -0.59683
    -0.76330
    -0.96005
    -1.06598
    -1.67891
    -2.09509
    -2.58695
    -2.58695
    -2.52641
    -2.57938
    -2.69289
    -3.30581
    -2.87449
    -2.69289
    -2.82152
    -2.89719
    -2.43561
    -2.29184
    -2.29940
    -1.74701
    -1.77728
    -1.24002
    -1.25516
    -0.88438
    -0.52116
    -0.25632
    -0.09741
    -0.05957
     0.12203
     0.11447
     0.19770
     0.06906
     0.46255
     0.40201
     0.16743
     0.31121
     0.32634
     0.28094
     0.09933
     0.22797
     0.12203
     0.15987
     0.28094
     0.14473
     0.25824
     0.26581
     0.00096
    -0.37739
     0.00096
    -0.07471
    -0.40009
    -0.15038
     0.18257
     0.51552
     0.34904
    -0.08228
    -0.07471
    -0.43036
    -1.11139
    -1.15679
    -1.00545
    -0.15795
    -0.10498
     0.00096
    -0.26388
    -1.31569
    -1.51244
    -1.42920
    -0.45306
    -0.50603
    -0.97518
    -1.29299
    -0.82384
    -0.36225
    -0.34712
    -0.19578
    -0.48333
    -0.16551
     0.10690
    -0.23362
    -0.20335
     0.00853
    -0.07471
    -0.05957
     0.31877
     0.35661
     0.19014
    -0.23362
    -0.45306
    -0.68763
    -0.83897
    -0.66493
    -1.11895
    -0.99031
    -0.86924
    -1.07355
    -1.02058
    -0.46062
     0.03880
    -0.04444
    -0.03687
     0.19014
     0.07663
     0.16743
     0.55335
     1.04520
     1.16628
     1.66570
     1.68840
     2.06675
     2.33916
     1.83217
     1.34032
     1.30248
     1.38572
     1.15871
     1.27978
     1.29492
     1.12087
     0.93170
     0.53065
     0.37931
     0.50795
     0.47011
     0.37174
     0.23554
     0.25824
     0.26581
     0.18257
     0.25824
     0.38688
     0.32634
     0.36418
     0.70469
     0.65172
     0.62902
     0.60632
     0.55335
     0.71226
     0.89387
     0.87116
     0.60632
     0.70469
     0.66686
     0.66686
     0.45498
     0.96954
     0.93927
     0.82576
     0.77279
     1.09817
     1.16628
     1.04520
     0.85603
     0.95440
     0.90143
     1.09061
     0.94683
     1.09817
     0.95440
     1.02250
     0.78793
     1.02250
     0.90900
     0.56849
     0.71982
     0.64415
     0.83333
     0.98467
     0.93170
     0.53065
     0.59875
     0.97710
     0.82576
     0.77279
     0.70469
     0.83333
     0.62902
     0.65929
     0.82576
     0.56849
     0.27337
     0.50038
     0.62145
     0.22040
     0.19770
     0.19014
     0.19770
     0.23554
     0.18257
     0.05393
     0.01610
     0.07663
    -0.15795
    -0.29415
    -0.20335
    -0.80871
    -0.85411
    -0.68007
    -0.97518
    -1.11895
    -1.25516
    -1.41407
    -1.58054
    -2.00429
    -2.20103
    -2.18590
    -2.39777
    -1.76971
    -1.51244
    -2.08753
    -2.01942
    -2.41291
    -2.51128
    -2.20103
    -1.84538
    -1.81512
    -1.84538
    -1.73188
    -1.93619
    -1.66378
    -1.40650
    -1.54270
    -1.57297
    -1.46703
    -1.20976
    -1.24002
    -0.58926
    -0.28658
    -0.50603
    -0.49089
    -0.21091
     0.39444
     0.50038
     0.02366
     0.15230
     0.15230
     0.01610
     0.20527
     0.54578
     0.56849
     0.51552
     0.43985
     0.57605
     0.68199
    -0.01417
    -0.12011
     0.09933
     0.31877
     0.58362
     0.19770
    -0.15038
    -0.41522
    -0.15038
     0.71982
     1.55219
     1.91541
     1.42355
     0.93170
     0.82576
     1.08304
     1.29492
     1.58246
     2.07431
     2.20295
     1.98351
     1.90784
     1.85487
     1.63543
     1.59003
     1.38572
     1.17384
     1.09061
     1.54463
     1.37815
    -0.20335
     0.46255
     0.48525
     0.54578
     0.49282
     0.50038
     0.42471
     0.35661
     0.29607
     0.40201
     0.59119
     0.66686
     0.61389
     0.71982
     0.84846
     0.87116
     0.60632
     1.12844
     1.43869
     1.42355
     1.43869
     1.62786
     1.74137
     1.65813
     1.71867
     1.63543
     2.00621
     2.11972
     1.98351
     2.07431
     2.18782
     2.18025
     1.78677
     1.96081
     1.93811
     1.88514
     1.87001
     1.64300
     1.70353
     1.52193
     1.26465
     0.98467
     1.15114
     1.15114
     1.06791
     0.85603
     0.60632
     0.55335
     0.55335
    -0.00661
     0.36418
     0.20527
    -0.22605
    -0.05957
     0.23554
     0.24310
    -0.08984
    -0.11254
    -0.23362
    -0.09741
     0.36418
     0.42471
     0.45498
     0.25824
     0.00096
    -0.08984
     0.78793
     0.70469
     0.20527
    -0.31685
    -0.56656
    -0.23362
     0.42471
     0.68199
     0.67442
    -0.05957
    -0.70277
    -0.99788
    -0.61196
    -0.68763
    -1.19462
    -1.67891
    -1.12652
    -0.82384
    -1.08112
    -1.39136
    -1.87565
    -1.86808
    -1.54270
    -1.18706
    -1.23246
    -1.10382
    -1.03572
    -0.98275
    -1.09625
    -0.93735
    -0.71790
    -0.56656
    -0.10498
     0.23554
     0.06150
    -0.02931
     0.00096
    -0.24118
    -0.03687
    -0.37739
    -0.85411
    -0.56656
    -0.33199
     0.01610
    -0.01417
     0.21284
    -0.03687
    -0.02931
    -0.01417
     0.22797
     0.23554
     0.36418
     0.65172
     0.84846
     0.94683
     0.95440
     0.72739
     0.65172
     0.78036
     0.77279
     0.56849
     0.47011
     0.35661
     0.08420
    -0.10498
     0.15230
     0.10690
    -0.21091
    -0.14281
    -0.09741
    -0.20335
    -0.24118
    -0.22605
    -0.21091
    -0.12011
    -0.02174
     0.15230
     0.00096
     0.09933
     0.06906
     0.11447
     0.35661
     0.36418
     0.23554
     0.12203
     0.22797
    -0.18065
    -0.76330
    -1.67134
    -2.45074
    -2.44317
    -1.89079
    -1.07355
    -0.62710
    -1.23246
    -2.01942
    -2.92746
    -3.00313
    -2.70045
    -2.37507
    -2.07996
    -1.35353
    -1.20976
    -0.93735
    -0.81627
    -0.66493
    -0.43036
    -0.40766
    -0.03687
    -0.11254
     0.11447
     0.39444
     0.41715
     0.28851
     0.71226
     0.81820
     0.75766
     0.82576
     0.84846
     0.93170
     0.79549
     0.98467
     1.06034
     1.00737
     1.06791
     0.99980
     0.70469
     0.70469
     0.69712
     0.50038
     0.83333
     0.78793
     0.41715
     0.21284
     0.50795
     0.47011
     0.43228
     0.25067
     0.12203
     0.15230
     0.22040
     0.06150
    -0.10498
    -0.12011
     0.06906
    -0.01417
    -0.18821
     0.06150
    -0.23362
    -0.25632
    -0.02174
     0.09176
     0.13717
    -0.01417
    -0.18065
     0.16743
     0.20527
     0.27337
     0.23554
     0.39444
     0.26581
     0.06906
    -0.00661
     0.37174
     0.21284
     0.04636
     0.30364
     0.11447
    -0.83897
    -1.17949
    -1.33083
    -1.04328
    -0.46062
    -0.86168
    -1.33083
    -1.20976
    -0.64223
    -1.05085
    -1.32326
    -1.43677
    -0.54386
    -0.89194
    -0.92978
    -0.83897
    -0.99031
    -0.58170
    -0.70277
    -0.55900
    -0.32442
     0.12203
    -0.21848
    -0.68007
    -1.20976
    -1.01301
    -0.82384
    -0.19578
    -0.50603
    -0.72547
    -0.67250
    -0.44549
    -0.59683
    -0.74817
    -1.24002
    -1.05842
    -1.50487
    -1.17192
    -0.83141
    -1.14165
    -0.43792
    -0.23362
    -0.52873
    -0.38496
    -0.26388
    -0.36982
    -0.34712
     0.04636
     0.29607
     0.65929
     0.76523
     0.86360
     1.15871
     1.13601
     1.24951
     0.99224
     1.09061
     0.96954
     0.93927
     0.70469
     0.79549
     0.69712
     0.59119
     0.77279
     0.66686
     0.78036
     0.58362
     0.52308
     0.47768
     0.72739
     0.71226
     0.76523
     0.58362
     0.69712
     0.68199
     0.23554
     0.19770
     0.06906
    -0.05957
     0.06150
     0.56092
     1.14358
     1.52193
     0.71226
     0.38688
     0.29607
     0.25067
     0.65929
     0.96197
     1.21168
     1.34032
     1.39329
     1.39329
     1.49922
     1.15114
     0.96954
     0.90900
     1.01494
     0.96954
     0.81063
     0.57605
     0.78793
     0.89387
     0.87116
     0.72739
     0.75009
     0.89387
     1.27978
     1.35545
     1.51436
     1.27221
     1.03764
     1.13601
     1.79434
     1.46896
     1.43869
     1.46139
     1.25708
     1.47652
     1.27978
     1.20411
     0.93170
     0.87116
     0.65172
     0.26581
     0.59119
     0.37174
     0.15230
     0.13717
     0.08420
    -0.27145
    -0.12768
    -0.30172
    -0.10498
    -0.18821
    -0.22605
    -0.07471
    -0.04444
    -0.15795
    -0.19578
    -0.53629
    -0.05201
     0.08420
     0.07663
     0.41715
     0.45498
     0.25067
     0.05393
    -0.02931
     0.04636
     0.24310
     0.54578
     0.49282
     0.29607
     0.09176
     0.19770
    -0.30929
    -0.34712
    -0.28658
    -0.67250
    -0.71034
    -0.39252
    -0.03687
     0.37174
    -0.03687
    -0.52873
    -0.47576
    -0.53629
    -0.61196
    -0.95248
    -0.41522
     0.07663
     0.63659
     0.68956
     0.25824
    -0.37739
    -1.17192
    -1.90592
    -3.03340
    -3.38905
    -3.53282
    -3.67659
    -3.42688
    -3.43445
    -3.35878
    -4.56950
    -4.90244
    -4.61490
    -4.24412
    -4.60733
    -3.80523
    -3.38905
    -3.44202
    -2.56425
    -1.63351
    -0.94491
    -0.74817
    -0.65737
    -0.56656
    -0.49089
    -0.27902
     0.00096
     0.29607
     0.22040
     0.19770
     0.08420
     0.54578
     0.21284
     0.16743
     0.27337
     0.40958
     0.31877
     0.55335
     0.61389
     0.77279
     0.72739
     0.89387
     0.89387
     0.75766
     0.69712
     0.93170
     0.87116
     0.69712
     0.37931
    -0.02174
    -0.26388
     0.16743
     0.93170
     1.87757
     1.93811
     1.13601
     0.75766
     0.34904
     0.64415
     0.88630
     1.03007
     1.42355
     1.53706
     1.20411
     1.49922
     1.31005
     0.78793
     0.62145
     0.39444
     0.15987
     0.29607
     0.06150
    -0.21848
     0.15230
    -0.05201
    -0.12011
    -0.21848
    -0.12768
    -0.01417
    -0.24875
     0.27337
     0.36418
     0.40201
     0.31121
     0.54578
     0.74253
     0.93170
     0.90143
     1.02250
     0.98467
     1.18141
     1.18898
     0.98467
     0.97710
     0.86360
     0.82576
     0.92413
     1.16628
     0.79549
     0.70469
     0.66686
     0.66686
     0.49282
     0.47011
     0.44741
     0.37931
     0.43985
     0.47768
     0.33391
     0.33391
     0.28851
     0.10690
     0.09176
     0.37174
     0.19770
    -0.10498
     0.13717
     0.00096
     0.00096
     0.14473
     0.09933
    -0.15038
     0.03880
    -0.08228
     0.01610
     0.09176
     0.40201
     0.37931
    -0.13524
     0.30364
     0.37174
     0.13717
     0.40201
     0.25824
     0.35661
     0.22040
     0.20527
     0.17500
     0.04636
     0.00853
    -0.05201
    -0.27902
    -0.55143
    -0.73304
    -0.78601
     0.06906
    -0.44549
    -1.38380
    -1.10382
    -0.34712
     0.35661
     0.16743
    -0.89951
    -1.05085
    -1.06598
    -1.00545
    -0.96761
    -0.86924
    -0.84654
    -0.23362
    -0.28658
    -0.09741
    -0.25632
    -1.05085
    -1.36110
    -1.00545
    -0.92978
    -0.46819
    -0.40766
    -0.54386
    -0.67250
    -0.65737
    -0.66493
    -1.17949
    -0.92221
    -0.51359
    -0.46062
    -0.79357
    -0.27145
    -0.49089
    -0.52873
    -0.26388
    -0.27902
    -0.15795
     0.15987
     0.33391
     0.42471
     0.60632
     0.72739
     0.91657
     0.99980
     1.36302
     1.53706
     1.22681
     1.55976
     1.74137
     1.50679
     1.63543
     1.76407
     1.83217
     1.96838
     2.14998
     2.23322
     1.93811
     1.27221
     0.78036
     0.07663
     0.39444
     0.46255
     0.68956
     0.54578
     0.09933
    -0.55143
    -0.73304
    -0.83897
    -0.95248
    -0.75574
    -0.50603
    -0.27902
    -0.64980
    -0.46819
    -0.40766
    -0.36982
    -0.26388
    -0.06714
    -0.21091
    -0.07471
     0.19014
     0.04636
    -0.17308
    -0.13524
    -0.16551
    -0.12768
    -0.08228
    -0.11254
    -0.16551
     0.00853
     0.09176
     0.17500
     0.24310
     0.34148
     0.35661
     0.16743
     0.65172
     0.67442
     0.34904
     0.52308
     0.40958
     0.45498
     0.43228
     0.38688
     0.43228
     0.37174
     0.36418
     0.16743
     0.27337
     0.21284
     0.19014
    -0.21848
     0.06150
     0.25824
    -0.06714
     0.03880
    -0.05201
     0.00096
    -0.17308
    -0.16551
    -0.07471
    -0.08984
    -0.11254
    -0.00661
    -0.15795
    -0.04444
    -0.09741
    -0.21091
    -0.15038
     0.06906
    -0.00661
    -0.03687
     0.19014
    -0.02931
    -0.12011
    -0.12011
    -0.06714
     0.01610
     0.09933
     0.14473
    -0.03687
     0.00096
     0.01610
    -0.03687
    -0.24875
     0.25067
     0.06906
    -0.17308
     0.17500
     0.17500
     0.10690
    -0.09741
     0.05393
     0.16743
    -0.31685
    -0.71034
    -0.77844
    -0.12768
     0.53822
     0.23554
    -0.77087
    -0.88438
    -1.33840
    -1.92105
    -1.39893
    -1.46703
    -1.20219
    -1.02058
    -1.08112
    -1.25516
    -1.02815
    -1.08112
    -1.17192
    -0.84654
    -0.36982
    -0.22605
    -0.15038
     0.03123
     0.14473
    -0.08228
     0.18257
     0.17500
    -0.06714
    -0.08984
     0.22040
     0.11447
     0.03123
     0.12203
     0.08420
    -0.12011
    -0.40009
    -0.03687
    -0.33199
    -0.25632
     0.40201
     0.28851
     0.52308
     0.58362
     0.80306
     0.62902
     0.83333
     0.81063
     0.99980
     0.90143
     0.84846
     0.84090
     0.88630
     1.02250
     0.99224
     0.74253
     1.03764
     1.03007
     0.78036
     0.87873
     0.84846
     0.87873
     0.99224
     0.94683
     1.18141
     1.18141
     1.06791
     0.87116
     0.39444
     0.40201
     0.55335
     0.87873
     2.33159
     2.68724
     2.21809
     1.59003
     1.23438
     0.81820
     0.78793
     0.79549
     1.09817
     1.25708
     0.87873
     0.37931
    -0.07471
    -0.64223
    -0.52116
    -0.93735
    -0.98275
    -1.30056
    -1.48973
    -1.70918
    -1.79241
    -1.70918
    -1.71674
    -1.61081
    -1.41407
    -1.15679
    -0.91464
    -0.71790
    -0.58926
    -0.45306
    -0.36982
    -0.33199
    -0.21091
    -0.05201
     0.09933
    -0.08228
     0.03880
     0.17500
     0.02366
     0.03880
     0.00853
     0.06150
     0.24310
     0.17500
     0.02366
     0.08420
    -0.08228
     0.01610
    -0.16551
     0.36418
     0.12960
    -0.03687
     0.09176
     0.15230
     0.06906
     0.12203
     0.15230
     0.09933
     0.16743
     0.28851
     0.03123
     0.03123
     0.10690
     0.09933
    -0.08228
     0.24310
     0.20527
    -0.02174
     0.09933
     0.08420
     0.14473
     0.13717
     0.15987
    -0.04444
     0.25067
     0.26581
     0.26581
     0.10690
     0.05393
     0.32634
     0.01610
     0.16743
     0.36418
     0.13717
     0.01610
     0.28094
     0.20527
     0.11447
     0.04636
     0.06150
     0.07663
    -0.02931
     0.08420
    -0.15038
    -0.10498
    -0.07471
    -0.21848
    -0.20335
     0.24310
     0.00853
    -0.12768
    -0.08984
     0.07663
     0.06150
     0.15230
     0.22797
     0.13717
     0.38688
     0.48525
     0.46255
     0.91657
     1.15871
     0.62902
     0.46255
     0.62902
    -0.42279
    -0.85411
    -1.53514
    -1.74701
    -1.38380
    -1.52000
    -2.71559
    -1.40650
    -1.31569
    -1.43677
    -1.36866
    -1.84538
    -1.67891
    -1.52757
    -1.30056
    -0.38496
     0.31121
     0.33391
     0.48525
     0.96197
     0.77279
     1.05277
     1.33275
     1.75650
     1.65813
     1.32518
     1.27978
     1.21168
     1.32518
     0.90143
     1.09061
     1.24951
     1.60516
     1.49166
     1.55219
     2.04405
     1.92298
     1.96081
     1.80947
     1.57489
     1.59759
     1.62786
     1.65056
     1.53706
     1.38572
     1.24195
     1.18898
     0.86360
     1.15871
     0.96197
     0.69712
     0.78793
     0.69712
     0.80306
     0.58362
     0.56092
     0.50795
     0.06150
    -0.00661
     0.03123
     0.43985
     0.65929
     0.99980
     0.19770
     0.15987
    -0.01417
    -0.51359
    -0.75574
    -0.86168
    -0.63467
    -0.46819
    -0.70277
    -0.97518
    -1.24759
    -1.19462
    -1.48973
    -1.62594
    -1.89079
    -1.88322
    -1.94375
    -1.74701
    -1.39136
    -1.64864
    -1.56540
    -1.30056
    -1.36866
    -1.11139
    -0.92221
    -0.75574
    -0.63467
    -0.74817
    -0.29415
    -0.08228
     0.06150
     0.28094
    -0.01417
     0.10690
     0.27337
     0.16743
     0.22040
     0.20527
     0.53065
     0.45498
     0.61389
     0.45498
     0.47768
     0.54578
     0.58362
     0.51552
     0.48525
     0.41715
     0.47011
     0.25067
     0.63659
     0.61389
     0.32634
     0.43228
     0.39444
     0.31121
     0.41715
     0.18257
     0.33391
     0.19770
     0.27337
     0.36418
     0.26581
     0.31121
     0.34148
     0.04636
     0.32634
     0.40201
     0.22040
     0.23554
     0.15987
     0.27337
     0.29607
     0.17500
     0.19770
     0.19014
     0.31121
     0.25067
     0.22040
     0.27337
     0.24310
     0.00853
     0.07663
     0.25067
     0.14473
     0.14473
     0.16743
     0.17500
     0.15987
     0.07663
     0.09933
     0.17500
     0.23554
     0.18257
     0.15987
    -0.00661
     0.03123
    -0.10498
     0.13717
     0.50795
     0.37174
     0.54578
     0.86360
     1.10574
     1.11331
     0.53065
     0.03880
    -0.15795
     0.68199
     1.70353
     1.26465
     0.42471
    -0.52116
    -0.29415
    -0.29415
    -0.06714
    -0.62710
    -1.14165
    -1.14165
    -0.98275
    -0.86168
    -1.20976
    -1.25516
    -1.33840
    -0.98275
    -0.64223
    -0.47576
    -0.45306
    -0.48333
    -0.19578
    -0.12011
     0.18257
     0.33391
     0.01610
    -0.08228
     0.03880
     0.29607
     0.51552
     0.18257
     0.19770
     0.09933
     0.04636
     0.09176
    -0.12011
     0.06150
     0.51552
     0.40958
     0.42471
     0.78036
     0.88630
     1.01494
     0.97710
     1.08304
     0.96954
     1.04520
     1.20411
     1.32518
     1.17384
     1.18141
     0.90143
     0.97710
     0.89387
     0.70469
     0.53822
     0.74253
     0.45498
     0.23554
     0.25824
    -0.05201
    -0.23362
    -0.35469
    -0.25632
    -0.52116
    -1.03572
    -1.76971
    -2.08753
    -1.93619
    -1.08112
    -0.42279
    -0.74817
    -1.11139
    -1.20219
    -1.58811
    -1.45190
    -1.17192
    -0.92978
    -0.65737
    -0.15795
     0.00096
    -0.14281
     0.09933
     0.06150
     0.08420
     0.01610
    -0.05957
     0.02366
     0.12203
     0.17500
     0.13717
     0.12960
     0.15987
     0.17500
     0.15230
    -0.03687
     0.13717
     0.32634
     0.41715
     0.37931
     0.40958
     0.43985
     0.43985
     0.09933
     0.23554
     0.46255
     0.23554
     0.06150
     0.11447
    -0.02174
    -0.05957
    -0.09741
     0.09176
     0.24310
     0.21284
     0.43228
     0.17500
     0.32634
     0.26581
     0.26581
     0.45498
     0.76523
     0.96197
     0.87116
     1.08304
     0.99980
     1.27221
     1.03764
     0.98467
     0.79549
     0.73496
     0.81820
     1.05277
     1.00737
     1.22681
     1.17384
     1.04520
     1.46139
     1.63543
     1.82460
     1.77164
     1.38572
     0.81820
     0.27337
    -0.22605
    -0.02174
     0.34148
     1.31762
     1.56733
     0.68956
    -0.38496
    -1.29299
    -2.60208
    -2.33724
    -1.91349
    -2.11779
    -2.36751
    -1.76215
    -1.73188
    -1.87565
    -1.33840
    -1.56540
    -1.70161
    -1.51244
    -1.20219
    -0.58170
     0.16743
     0.15230
    -0.11254
     0.09933
     0.78036
     0.79549
     0.87116
     1.02250
     0.75766
     0.48525
     0.16743
     0.03123
     0.40201
     0.28851
     0.21284
    -0.18065
    -0.02931
    -0.20335
    -0.30929
    -0.30172
     0.01610
     0.02366
     0.00853
     0.24310
     0.40958
     0.54578
     0.53065
     0.57605
     0.71226
     0.66686
     0.71226
     0.78793
     0.69712
     0.65929
     0.31121
     0.31121
     0.82576
     0.93927
     0.72739
     0.47768
     0.43228
     0.42471
     0.38688
     0.23554
     0.35661
     0.43228
     0.36418
     0.40958
     0.31877
     0.19014
     0.28094
     0.09933
     0.19014
     0.30364
     0.18257
     0.06906
     0.06150
     0.09933
     0.09176
     0.18257
     0.00853
     0.18257
     0.31121
     0.49282
     0.35661
     0.36418
     0.29607
     0.10690
     0.19770
     0.33391
     0.17500
    -0.02174
     0.22040
     0.17500
     0.02366
    -0.08984
    -0.15038
    -0.24118
    -0.10498
    -0.11254
    -0.28658
    -0.49846
    -0.69520
    -0.56656
    -0.69520
    -0.45306
    -0.56656
    -1.55784
    -2.38264
    -2.45831
    -1.27786
     0.22797
     1.21168
     0.85603
    -0.31685
    -0.67250
    -0.97518
    -0.96761
    -0.32442
     0.25067
     0.25824
     0.80306
     0.91657
     0.57605
     0.37931
     0.18257
     0.04636
    -0.35469
    -0.48333
    -0.64223
    -0.63467
    -0.49089
    -0.53629
    -0.68763
    -0.49846
    -0.53629
    -0.37739
    -0.06714
     0.53822
     0.87873
     0.97710
     0.81063
     1.22681
     1.33275
     1.18141
     1.00737
     0.63659
     0.06906
    -0.46062
    -0.87681
    -1.83782
    -2.58695
    -2.60208
    -1.65621
    -1.49730
    -3.09394
    -4.59977
    -4.85704
    -4.96298
    -4.31979
    -4.51653
    -4.59977
    -3.79767
    -3.26041
    -2.67018
    -2.38264
    -1.54270
    -1.20976
    -1.04328
    -0.58926
    -0.22605
    -0.40766
    -0.45306
    -0.02931
     0.22797
    -0.20335
    -0.02931
     0.40958
     0.35661
     0.35661
     0.13717
     0.09176
    -0.11254
    -0.27902
    -0.15038
    -0.24118
     0.32634
     0.50795
     0.35661
     0.58362
     0.78036
     1.06034
     1.01494
     0.96954
     0.79549
     0.81063
     0.86360
     0.98467
     0.75766
     0.90900
     0.93927
     0.74253
     0.77279
     0.81820
     0.56849
     0.59875
     0.53065
     0.56849
     0.66686
     0.47011
     0.45498
     0.50038
     0.68199
     0.56849
     0.48525
     0.34148
     0.32634
     0.21284
     0.09176
     0.42471
     0.37931
     0.17500
     0.10690
     0.10690
     0.08420
     0.06150
    -0.03687
    -0.06714
    -0.00661
    -0.06714
     0.00096
    -0.15038
    -0.10498
    -0.21091
    -0.30929
    -0.12768
     0.08420
    -0.26388
    -0.38496
    -0.08984
    -0.10498
    -0.28658
    -0.18821
    -0.26388
    -0.25632
    -0.21848
    -0.02174
    -0.16551
    -0.17308
    -0.18821
    -0.51359
    -0.32442
    -0.06714
    -0.24875
    -0.48333
    -0.40009
    -0.54386
    -0.36982
    -0.56656
    -0.52873
    -0.38496
    -0.33199
    -0.47576
    -0.55900
    -0.56656
    -0.40009
    -0.65737
    -0.55143
     0.01610
    -0.02931
    -0.16551
     0.00853
    -0.52873
    -0.74060
    -1.24002
    -0.59683
     0.56092
     1.27978
     1.68083
     1.39329
     0.99980
     0.59119
     0.48525
     0.71982
     1.51436
     1.66570
     1.79434
     1.93811
     1.94568
     1.79434
     1.41599
     1.24951
     1.09061
     0.96954
     0.81063
     0.44741
     0.22797
     0.03123
    -0.10498
    -0.52116
    -0.30172
    -0.27902
    -0.82384
    -1.04328
    -1.07355
    -0.86168
    -1.11139
    -1.41407
    -0.88438
    -0.60440
    -1.64864
    -2.29184
    -1.82268
    -0.86168
    -1.83782
    -2.62478
    -2.51884
    -2.47344
    -2.35237
    -2.20860
    -2.33724
    -1.84538
    -1.53514
    -1.37623
    -1.02058
    -0.99788
    -0.74060
    -0.40009
    -0.86168
    -1.01301
    -0.93735
    -0.03687
    -0.08984
     0.11447
     0.28094
    -0.07471
    -0.45306
    -0.58926
    -0.80114
    -0.63467
    -0.71790
    -0.44549
    -0.06714
    -0.18065
    -0.25632
     0.19770
     0.64415
     0.75766
     0.87116
     1.48409
     1.56733
     1.32518
     1.48409
     1.55976
     1.53706
     1.53706
     1.30248
     1.18141
     1.09061
     0.95440
     0.82576
     0.53065
     0.47768
     0.49282
     0.15987
     0.43985
     0.41715
     0.09176
     0.03123
     0.18257
     0.25067
     0.16743
     0.00096
    -0.13524
     0.08420
     0.11447
     0.17500
     0.09933
     0.23554
     0.02366
     0.06150
    -0.05957
     0.03123
    -0.12768
    -0.15038
     0.08420
     0.04636
     0.02366
    -0.05957
    -0.21091
    -0.01417
    -0.25632
     0.06150
    -0.16551
    -0.08984
    -0.12768
    -0.18065
    -0.33199
    -0.00661
     0.00853
    -0.18821
    -0.03687
    -0.26388
    -0.24118
    -0.35469
    -0.36225
    -0.26388
    -0.19578
    -0.03687
     0.00853
     0.05393
     0.04636
     0.30364
     0.22797
     0.75009
     1.51436
     1.62030
     1.84731
     2.05161
     1.66570
     1.34032
     1.38572
     0.34904
    -0.63467
    -0.84654
    -0.91464
    -0.20335
    -0.27145
    -0.83897
    -1.83025
    -1.86808
    -1.64107
    -2.45074
    -2.98800
    -2.97286
    -2.50371
    -2.34480
    -1.86052
    -1.48217
    -1.13409
    -0.82384
    -0.61953
    -0.65737
    -0.49089
    -0.61196
    -0.69520
    -0.84654
    -0.40009
    -0.52873
    -0.74817
    -0.59683
    -1.10382
    -1.61081
    -1.58811
    -0.98275
     0.16743
     1.06034
     1.09817
     0.53065
    -0.05201
    -0.53629
    -0.27145
    -0.26388
     0.61389
     1.17384
     1.53706
     1.51436
     1.36302
     1.13601
     0.90900
     0.49282
     0.44741
     0.31877
     0.37931
     0.20527
     0.15987
     0.12960
    -0.04444
    -0.20335
     0.12203
    -0.15038
    -0.33955
    -0.21091
    -0.15795
     0.08420
    -0.51359
    -0.61196
    -0.17308
     0.25067
     0.62145
     0.73496
     0.26581
     0.86360
     1.77920
     0.87873
    -1.15679
    -1.14922
     2.00621
     3.26233
     2.12728
    -0.34712
    -0.74817
    -1.67891
    -1.18706
    -1.08112
    -0.89194
    -1.05085
    -1.12652
    -1.39893
    -1.88322
    -2.32210
    -2.50371
    -2.16320
    -2.14050
    -2.22373
    -1.52757
    -1.19462
    -0.89194
    -0.32442
    -0.09741
     0.04636
     0.18257
     0.37174
     0.40201
     0.73496
     0.72739
     0.87873
     0.74253
     0.99224
     0.92413
     0.62902
     0.63659
     0.50795
     0.37174
     0.35661
     0.34148
     0.03880
     0.11447
     0.31877
     0.06906
    -0.12768
    -0.13524
     0.12960
    -0.30929
    -0.21091
     0.06150
     0.09933
     0.04636
     0.00853
     0.33391
     0.48525
     0.58362
     0.45498
     0.47011
     0.29607
     0.40201
     0.53822
     0.62902
     0.61389
     0.53822
     0.48525
     0.72739
     0.55335
     0.44741
     0.52308
     0.39444
     0.25824
     0.05393
     0.19014
     0.20527
     0.38688
     0.18257
     0.11447
     0.17500
     0.14473
     0.12203
     0.02366
     0.34148
     0.18257
     0.09176
     0.04636
    -0.00661
     0.15230
    -0.12768
     0.12203
    -0.03687
     0.18257
     0.32634
     0.09176
     0.11447
     0.36418
     0.62145
     0.31121
     0.71982
     0.72739
     0.55335
     0.52308
     0.59119
     0.93927
     1.34788
     1.27221
     1.07547
     0.81063
     0.77279
     0.70469
     0.78036
     0.68956
     0.79549
     0.47011
     0.69712
     0.74253
     0.47768
     0.11447
     0.25824
     0.18257
     0.00853
    -0.41522
    -0.69520
    -1.04328
    -1.27029
    -1.09625
    -0.94491
    -1.32326
    -1.66378
    -2.11023
    -2.09509
    -1.70161
    -1.97402
    -2.20103
    -2.04969
    -1.91349
    -1.91349
    -1.71674
    -1.45947
    -1.21732
    -1.17192
    -0.97518
    -0.83141
    -0.77844
    -0.77844
    -0.60440
    -0.71034
    -0.41522
    -0.40009
    -0.77087
    -0.43792
    -0.35469
    -0.43036
    -0.57413
    -0.48333
    -0.58170
    -0.41522
    -0.35469
    -0.40009
    -0.43792
    -0.38496
    -0.23362
    -0.43792
     0.18257
    -0.01417
    -0.13524
    -0.15038
    -0.02931
    -0.11254
     0.04636
    -0.02174
     0.08420
     0.69712
     1.09061
     1.01494
     0.52308
     0.27337
    -0.28658
    -0.27902
     0.59119
     1.24195
     1.28735
     1.02250
     0.65172
     0.70469
     0.74253
     0.43228
     0.47768
     0.31877
     0.03880
    -0.02931
    -0.02174
     0.61389
     0.49282
     0.49282
     0.62145
     1.27978
     0.67442
     0.45498
     1.74137
     1.95324
     1.18898
    -0.50603
    -1.68648
    -2.29184
    -2.27670
    -1.95132
    -1.17949
    -0.50603
    -0.94491
    -1.13409
    -2.22373
    -2.63992
    -2.86693
    -3.11664
    -2.60965
    -1.97402
    -1.11895
    -0.38496
     0.14473
     0.56092
     0.87873
     1.03764
     1.33275
     1.52949
     1.68083
     1.70353
     1.36302
     1.53706
     1.53706
     1.26465
     1.29492
     1.45382
     1.46896
     1.27978
     1.12844
     1.17384
     1.12844
     1.05277
     1.06791
     0.94683
     0.83333
     0.77279
     0.50038
     0.65929
     0.94683
     0.72739
     0.37931
     0.71982
     0.56849
     0.61389
     0.53822
     0.38688
     0.33391
     0.37174
     0.59119
     0.30364
     0.27337
     0.26581
     0.15987
     0.01610
     0.43228
     0.37174
     0.11447
     0.16743
     0.09176
     0.22040
     0.38688
     0.27337
     0.30364
     0.12203
     0.34148
     0.20527
     0.32634
     0.33391
     0.13717
    -0.05201
     0.23554
     0.40201
     0.05393
     0.05393
     0.12960
     0.02366
     0.07663
    -0.05957
    -0.13524
     0.03880
     0.05393
     0.02366
    -0.03687
     0.03880
     0.06906
    -0.18821
     0.09176
     0.15230
    -0.05201
     0.09176
     0.13717
     0.18257
     0.08420
     0.04636
     0.28094
     0.35661
     0.61389
     0.71982
     0.27337
     0.00853
    -0.02931
    -0.50603
    -1.17192
    -1.55027
    -2.17833
    -1.96645
    -2.32967
    -2.25400
    -1.94375
    -2.32210
    -3.01070
    -3.19231
    -3.09394
    -2.86693
    -2.85179
    -2.66262
    -2.17833
    -1.71674
    -1.47460
    -0.58926
    -0.37739
    -0.28658
    -0.03687
     0.07663
     0.37174
     0.51552
     0.29607
     0.22040
     0.09933
     0.47768
     0.67442
     0.96954
     0.87873
     0.64415
     0.42471
     0.84846
     0.89387
     0.50038
     0.56849
     0.62902
     0.70469
     0.90143
     1.03764
     0.81820
     0.29607
     0.06906
    -0.02174
    -0.89194
    -1.55784
    -1.73188
    -1.31569
    -0.08228
     0.50795
     0.24310
    -0.67250
    -1.41407
    -1.20219
    -1.39136
    -1.05085
    -0.74817
    -0.57413
    -0.55143
    -0.25632
     0.28094
     0.32634
     0.28851
     0.19770
    -0.12768
     0.12960
     0.17500
     0.25067
     0.39444
     0.56849
     0.36418
     0.58362
     1.17384
     1.15114
     1.21168
     0.65172
     0.51552
     0.85603
     0.41715
     0.67442
     0.28094
     0.29607
     0.37174
     0.15987
     0.49282
     0.30364
     0.25824
     0.25067
     0.17500
     0.30364
     0.44741
     0.55335
     0.45498
     0.68199
     0.63659
     0.72739
     0.42471
     0.71226
     0.84090
     0.45498
     0.58362
     0.47768
     0.48525
     0.39444
     0.30364
     0.43228
     0.40958
     0.26581
     0.40201
     0.47768
     0.28851
     0.40958
     0.29607
     0.28094
     0.48525
     0.34904
     0.28094
     0.48525
     0.23554
     0.25824
     0.43985
     0.36418
     0.49282
     0.39444
     0.29607
     0.42471
     0.26581
     0.31877
     0.40958
     0.15230
     0.43228
     0.37174
     0.21284
     0.26581
     0.35661
     0.28851
     0.29607
     0.12960
     0.20527
     0.27337
     0.36418
     0.16743
     0.16743
     0.24310
     0.24310
    -0.19578
     0.28094
     0.28851
     0.04636
     0.11447
     0.12960
     0.21284
     0.03123
    -0.01417
    -0.08228
     0.14473
     0.14473
     0.17500
    -0.02931
     0.00096
     0.01610
    -0.27902
    -0.04444
     0.23554
    -0.05201
     0.04636
     0.09933
     0.02366
     0.16743
    -0.00661
     0.14473
     0.14473
     0.17500
     0.27337
     0.10690
     0.15230
     0.19770
    -0.11254
     0.01610
     0.50038
     0.40201
     0.19014
     0.32634
     0.15230
     0.09933
     0.22040
     0.35661
     0.10690
    -0.24875
    -0.86924
    -1.52000
    -1.65621
    -0.98275
    -0.68007
    -0.61196
    -1.19462
    -2.97286
    -3.01827
    -2.40534
    -2.32210
    -2.35237
    -2.67775
    -3.11664
    -2.52641
    -2.05726
    -1.39893
    -1.02815
    -1.20219
    -0.74060
    -0.41522
    -0.37739
     0.33391
     0.96197
     0.80306
     0.21284
    -0.02174
    -0.24875
    -0.93735
    -2.01942
    -1.95889
    -2.06483
    -2.22373
    -1.57297
    -1.81512
    -2.08753
    -2.29184
    -2.25400
    -2.27670
    -2.11023
    -1.47460
    -0.15038
     0.79549
     1.27978
     1.98351
     2.37699
     2.95209
     3.36827
     3.71635
     3.99633
     3.95849
     3.59528
     3.42124
     3.23963
     2.95209
     2.96722
     2.47537
     2.12728
     2.05161
     1.90027
     1.65813
     1.41599
     1.30248
     1.10574
     1.11331
     1.21168
     0.93927
     1.03764
     0.81820
     0.93170
     0.61389
     1.06034
     0.88630
     0.60632
     0.65929
     0.57605
     0.43228
     0.51552
     0.42471
     0.41715
     0.47768
     0.46255
     0.28851
     0.34148
     0.37174
     0.25067
     0.05393
     0.43228
     0.65172
     0.25067
     0.30364
     0.47011
     0.41715
     0.38688
     0.28851
     0.34148
     0.39444
     0.43985
     0.38688
     0.34148
     0.44741
     0.32634
     0.15987
     0.28094
     0.61389
     0.31877
     0.23554
     0.44741
     0.42471
     0.36418
     0.18257
     0.33391
     0.28851
     0.37931
     0.48525
     0.28094
     0.33391
     0.33391
     0.31121
     0.19770
     0.59119
     0.50038
     0.12203
     0.26581
     0.38688
     0.34148
     0.36418
     0.25824
     0.28094
     0.43985
     0.52308
     0.43228
     0.24310
     0.31877
     0.22040
     0.15987
     0.39444
     0.57605
     0.31877
     0.35661
     0.32634
     0.42471
     0.31121
     0.40958
     0.64415
     0.34904
     0.06150
    -0.32442
    -0.74817
    -0.86168
    -0.80114
    -0.80114
    -0.66493
    -0.71790
    -1.12652
    -1.60324
    -2.10266
    -2.00429
    -1.21732
    -1.67134
    -2.10266
    -2.23130
    -1.64864
    -1.07355
    -0.77844
    -0.99788
    -0.61953
    -0.40009
    -0.13524
     0.50038
     0.25067
     0.03880
    -0.02174
     0.04636
     0.50038
     0.58362
     0.68956
     0.25067
     0.05393
     0.27337
     0.16743
    -0.03687
    -0.06714
    -0.15038
    -0.30929
    -0.01417
    -0.10498
    -0.07471
     0.03880
     0.23554
     0.45498
     0.69712
     0.59875
     0.57605
     0.80306
     0.64415
     0.77279
     0.68956
     0.76523
     1.03007
     0.96954
     1.30248
     1.24195
     0.71982
     0.87873
     1.15114
     1.49166
     1.78677
     1.77164
     1.31762
     0.99980
     0.39444
    -0.52873
    -0.98275
     0.12203
     1.80947
     3.21693
     3.17153
     1.31762
    -0.52873
    -1.11895
    -1.17949
    -0.88438
    -0.85411
    -0.20335
     0.00853
     0.09933
    -0.25632
    -0.30929
    -0.68763
    -1.10382
    -1.42163
    -1.53514
    -1.48217
    -0.80114
    -0.68007
    -0.80871
    -0.47576
    -0.30172
    -0.12011
     0.01610
     0.09176
     0.22797
     0.42471
     0.43228
     0.40958
     0.34904
     0.53065
     0.39444
     0.18257
     0.56092
     0.16743
    -0.03687
     0.10690
     0.22797
     0.22797
     0.09933
     0.12203
     0.09176
     0.06150
     0.12960
     0.00096
    -0.09741
     0.06906
    -0.05957
    -0.34712
     0.09176
     0.19770
    -0.02931
    -0.08228
     0.09933
     0.14473
     0.19014
     0.02366
     0.21284
     0.16743
     0.12203
     0.26581
     0.21284
     0.15987
     0.25067
     0.11447
     0.30364
     0.31121
     0.14473
    -0.40766
    -0.58926
    -0.67250
    -0.86168
    -0.56656
    -0.96761
    -1.12652
    -1.11895
    -1.04328
    -0.76330
    -0.23362
     0.03880
    -0.65737
    -1.27029
    -1.64107
    -2.20103
    -2.96530
    -2.63235
    -1.77728
    -1.31569
    -1.11139
    -1.54270
    -2.20860
    -2.49614
    -2.81396
    -2.73072
    -2.29184
    -1.74701
    -1.37623
    -1.32326
    -0.71790
    -0.36225
    -0.37739
     0.17500
     0.81820
     1.12087
     1.00737
     1.03764
     1.03764
     1.12844
     1.12087
     0.83333
     0.72739
     0.56849
     0.45498
     0.47011
     0.52308
     0.46255
     0.30364
     0.10690
     0.23554
     0.04636
     0.10690
     0.36418
     0.52308
     0.92413
     1.40085
     1.36302
     0.97710
     0.93170
     0.84846
     0.57605
     1.05277
     1.71110
     1.49166
     1.50679
     1.63543
     1.65056
     1.21925
     0.86360
     0.75009
     1.12087
     1.45382
     1.71110
     1.92298
     2.35429
     2.65697
     2.44510
     1.74893
     1.96081
     2.03648
     2.39970
     2.74778
     2.62670
     2.57374
     2.28619
     2.08945
     2.05161
     2.04405
     1.96838
     1.80190
     1.85487
     1.49166
     1.22681
     0.81063
     1.05277
     1.17384
     0.79549
     0.63659
     0.56092
     0.48525
    -0.24118
    -1.10382
    -1.96645
    -2.34480
    -1.54270
     0.45498
     1.87757
     2.05161
     0.20527
    -1.18706
    -1.06598
    -0.61196
    -0.35469
     0.18257
     0.69712
     1.03764
     0.73496
     0.42471
    -0.14281
    -0.41522
    -1.14165
    -1.48973
    -1.75458
    -2.02699
    -1.98916
    -2.44317
    -2.58695
    -2.49614
    -2.54155
    -2.64748
    -2.37507
    -2.18590
    -2.00429
    -1.98159
    -1.83025
    -1.41407
    -1.30056
    -1.07355
     0.03880
     0.29607
    -0.15795
    -0.42279
    -0.74817
    -0.12011
    -0.46062
    -1.28543
    -1.14922
    -0.29415
     0.00853
    -0.71034
    -1.20976
    -0.89194
    -0.34712
     0.55335
     0.26581
    -0.60440
    -1.74701
    -3.47985
    -3.88847
    -1.83025
    -0.67250
    -0.30929
    -0.59683
    -1.07355
    -0.95248
    -1.36866
    -1.73945
    -1.61837
    -1.62594
    -1.57297
    -1.24759
    -0.79357
    -0.37739
    -0.02931
    -0.17308
     0.18257
     0.40958
     0.25824
     0.35661
     0.38688
     0.43985
     0.28851
     0.25824
     0.28851
     0.37174
     0.45498
     0.38688
     0.40201
     0.36418
     0.34148
     0.21284
     0.17500
     0.43985
     0.32634
     0.24310
     0.49282
     0.53822
     0.45498
     0.50795
     0.40201
     0.47011
     0.49282
     0.57605
     0.54578
     0.53065
     0.50795
     0.61389
     0.28851
     0.69712
     0.59875
     0.46255
     0.49282
     0.43228
     0.48525
     0.34148
     0.51552
     0.44741
     0.59875
     0.74253
     0.54578
     0.54578
     0.59875
     0.59119
     0.12203
     0.56849
     0.55335
     0.28094
     0.37174
     0.28094
     0.37931
     0.69712
     1.02250
     1.27221
     1.15871
     0.91657
     1.04520
     1.17384
     1.46896
     2.05161
     2.07431
     2.67967
     2.89912
     2.86128
     2.70994
     2.78561
     2.71751
     2.63427
     2.43753
     2.46023
     2.44510
     2.27106
     1.99865
     1.39329
     1.17384
     0.99224
     0.68956
     0.37174
     0.90143
     0.79549
     0.32634
     0.17500
    -0.16551
    -0.21848
    -0.30172
    -0.16551
     0.10690
    -0.02174
    -0.10498
    -0.08984
    -0.02174
    -0.12011
    -0.18065
    -0.21091
    -0.10498
    -0.48333
    -0.70277
    -0.77087
    -0.92978
    -0.96005
    -1.23246
    -1.18706
    -1.11895
    -1.44433
    -1.87565
    -1.84538
    -2.25400
    -2.51128
    -2.70045
    -2.85179
    -3.11664
    -3.06367
    -3.19231
    -2.79882
    -3.35878
    -3.97927
    -4.19872
    -3.26798
    -1.07355
     1.43112
     0.78793
    -0.98275
    -1.84538
    -2.18590
    -2.06483
    -1.02815
     0.49282
     0.71982
    -0.12768
    -0.00661
     0.66686
    -0.30929
    -0.97518
    -2.42047
    -3.71443
    -3.38148
    -2.70045
    -2.18590
    -1.55027
    -1.30056
    -1.41407
    -1.52757
    -1.79998
    -0.86924
    -0.52116
    -0.54386
    -0.43036
    -0.39252
     0.04636
     0.51552
     0.63659
     0.40201
     0.11447
     0.22040
     0.26581
     0.26581
     0.13717
    -0.05201
    -0.51359
    -0.45306
    -0.13524
    -0.54386
    -0.55143
    -0.18821
    -0.25632
     0.09933
     0.23554
     0.28851
     0.59119
     0.72739
     0.70469
     0.67442
     0.73496
     0.75009
     0.76523
     0.96954
     1.25708
     0.99224
     0.81820
     0.99980
     1.03007
     0.89387
     0.75766
     0.71982
     0.59119
     0.57605
     0.51552
     0.31121
     0.09176
     0.12203
     0.02366
    -0.20335
     0.38688
     0.26581
    -0.07471
    -0.09741
    -0.25632
     0.00096
     0.08420
     0.45498
     0.47011
     1.06791
     1.45382
     1.78677
     1.43112
     1.07547
     1.24195
     1.35545
     2.04405
     2.36186
     2.07431
     2.14242
     2.08945
     2.05918
     1.97594
     1.81704
     1.67326
     1.59003
     1.55976
     1.46139
     1.32518
     1.27221
     1.12844
     1.10574
     1.18898
     1.29492
     1.08304
     0.89387
     1.06034
     0.85603
     0.84090
     0.47768
     0.75009
     0.70469
     0.61389
     0.56849
     0.45498
     0.43228
     0.47768
     0.11447
     0.26581
     0.31877
     0.19014
     0.00853
     0.07663
     0.30364
     0.16743
    -0.04444
    -0.08228
    -0.33955
    -0.40009
    -0.22605
    -0.52873
    -0.54386
    -0.51359
    -0.70277
    -1.14922
    -0.99031
    -0.47576
    -0.54386
    -0.74817
    -0.79357
    -0.77087
    -0.80871
    -0.63467
    -0.28658
     0.02366
     0.06906
     0.17500
     0.12203
    -0.06714
     0.00096
     0.06906
     0.44741
     0.48525
     0.03880
    -0.09741
     0.51552
     0.59875
     0.53822
    -1.16435
    -1.95889
    -1.47460
    -1.24759
    -1.53514
    -1.57297
    -1.94375
    -2.67775
    -3.06367
    -3.05610
    -4.22898
    -4.25168
    -3.35121
    -1.51244
    -0.96761
    -1.58054
    -3.31338
    -3.91117
    -3.29068
    -2.63235
    -2.17833
    -1.58054
    -0.65737
    -0.33199
    -0.21091
    -0.96761
    -0.99788
    -1.19462
    -1.09625
    -0.55143
    -0.49846
    -0.20335
    -0.00661
     0.12960
     0.12960
     0.00853
     0.13717
     0.45498
     0.59119
     1.40085
     1.31005
     0.91657
     1.09061
     0.93927
     0.65929
     0.75766
     0.81820
     0.84090
     0.94683
     0.78793
     0.89387
     0.77279
     0.78793
     0.71226
     0.80306
     0.83333
     0.76523
     0.36418
     0.96954
     1.06034
     1.02250
     1.06034
     1.25708
     1.32518
     1.46896
     1.44626
     1.35545
     1.27978
     1.40842
     1.47652
     1.42355
     1.37815
     1.37815
     1.27978
     1.65813
     1.67326
     1.21925
     0.76523
     0.71226
     0.74253
     0.61389
     0.62145
     0.58362
     0.24310
     0.11447
     0.02366
    -0.29415
    -0.31685
    -0.53629
    -0.73304
    -0.77087
    -0.64223
    -0.96761
    -1.09625
    -0.90708
    -0.87681
    -0.87681
    -0.89951
    -0.81627
    -0.68763
    -0.64980
    -0.74060
    -1.05085
    -0.89951
    -0.54386
    -0.61953
    -0.70277
    -0.47576
    -0.35469
    -0.71790
    -0.43792
    -0.24875
    -0.29415
    -0.33199
    -0.22605
    -0.15038
    -0.03687
     0.11447
     0.00853
     0.09176
     0.10690
     0.25067
     0.12203
     0.42471
     0.50795
     0.31877
     0.31877
     0.31877
     0.19770
     0.28851
     0.31121
     0.40958
     0.53822
     0.59119
     0.34148
     0.09933
     0.12960
     0.11447
    -0.18821
    -0.42279
    -0.38496
     0.07663
     0.53065
     1.18141
     0.86360
     0.04636
    -0.31685
     0.07663
     0.19770
     0.37931
     0.41715
     0.38688
     0.33391
     0.23554
    -0.24875
    -0.63467
    -0.10498
     0.05393
    -0.20335
    -0.21848
    -0.07471
    -0.69520
    -1.29299
    -1.83782
    -1.42920
    -1.11895
    -1.75458
    -1.74701
    -1.06598
    -0.70277
    -1.74701
    -2.72315
    -2.95773
    -3.32095
    -3.16204
    -2.29940
    -1.55784
    -0.42279
     0.51552
    -0.21848
    -0.42279
    -1.05085
    -0.52873
     0.10690
     0.90900
     1.43869
     1.93811
     1.68083
     1.70353
     1.60516
     1.41599
     1.20411
     0.69712
     0.46255
     0.84090
     0.58362
     0.51552
     0.68199
     0.75766
     1.08304
     1.01494
     0.99980
     0.66686
     0.51552
     1.15871
     1.61273
     1.48409
     1.21925
     1.54463
     1.55976
     1.38572
     1.35545
     1.20411
     0.98467
     1.01494
     1.52949
     1.09061
     0.91657
     0.97710
     0.76523
     0.75009
     1.18141
     1.18141
     0.94683
     1.01494
     1.06791
     0.86360
     0.87873
     0.69712
     0.59875
     0.57605
     0.58362
     0.37931
     0.40958
     0.53822
     0.45498
     0.22797
     0.33391
     0.42471
     0.11447
     0.09933
     0.20527
     0.09176
     0.03123
     0.01610
     0.12203
     0.19770
     0.35661
     0.42471
     0.28851
     0.30364
     0.19014
     0.12960
     0.21284
     0.41715
     0.15230
     0.23554
     0.32634
     0.26581
     0.13717
     0.03123
    -0.15038
     0.18257
    -0.08984
    -0.14281
    -0.38496
    -0.56656
    -0.64980
    -0.77087
    -0.71034
    -0.36225
    -0.69520
    -1.02058
    -1.02815
    -1.35353
    -1.61081
    -1.91349
    -1.86052
    -1.79998
    -1.99672
    -2.03456
    -2.07239
    -2.15563
    -1.92862
    -2.20860
    -2.15563
    -1.72431
    -1.83025
    -1.85295
    -1.55027
    -1.08868
    -0.80871
    -0.40009
    -0.29415
    -0.05957
     0.03880
     0.19014
     0.36418
     0.37174
     0.58362
     0.75009
     0.46255
     0.70469
     0.93170
     0.66686
     0.53065
     0.40958
     0.31877
     0.35661
     0.35661
     0.05393
     0.10690
     0.37931
     0.83333
     0.97710
     0.78036
     0.48525
     0.28851
    -0.05957
    -0.63467
    -0.89951
    -0.47576
     0.28094
     0.71982
     1.13601
     0.39444
    -1.29299
    -1.47460
    -1.47460
    -1.33840
    -1.70918
    -1.33083
    -1.26273
    -0.79357
    -1.11139
    -1.05842
    -1.30056
    -1.23246
    -1.00545
    -0.95248
    -1.17192
    -1.37623
    -0.96761
    -0.75574
    -0.29415
     0.20527
     0.47768
     0.39444
     0.19770
    -0.01417
    -0.19578
     0.28851
     0.26581
     0.25067
     0.37174
     0.09176
     0.10690
     0.07663
    -0.07471
    -0.31685
    -0.24118
    -0.33955
    -0.53629
    -0.46819
    -0.72547
    -0.75574
    -0.80871
    -0.48333
    -0.20335
    -0.27145
    -0.32442
    -0.23362
    -0.02174
     0.04636
     0.05393
     0.14473
     0.36418
     0.38688
     0.53822
     0.51552
     0.63659
     0.47768
     0.60632
     0.58362
     0.78036
     0.62145
     0.53065
     0.57605
     0.54578
     0.49282
     0.31121
     0.45498
     0.34148
     0.46255
     0.37174
     0.29607
     0.21284
     0.14473
     0.23554
    -0.01417
     0.26581
     0.30364
     0.09933
     0.14473
     0.11447
     0.14473
     0.11447
     0.05393
     0.03880
     0.09176
     0.37931
     0.01610
     0.07663
     0.20527
     0.09933
    -0.05957
     0.42471
     0.38688
     0.08420
     0.14473
     0.19770
     0.34148
     0.24310
     0.30364
     0.19014
     0.35661
     0.47011
     0.36418
     0.33391
     0.25067
     0.25067
     0.15230
     0.22797
     0.37174
     0.27337
     0.06150
     0.25824
     0.17500
     0.25067
     0.17500
    -0.07471
     0.12960
     0.06150
     0.14473
    -0.04444
     0.03880
     0.11447
    -0.13524
    -0.02174
     0.26581
     0.13717
     0.09933
     0.26581
     0.30364
     0.49282
     0.47011
     0.66686
     0.67442
     0.97710
     1.37059
     1.58246
     1.46896
     1.10574
     0.50038
     0.24310
     0.52308
    -0.06714
    -1.23246
    -1.52000
    -0.30172
    -0.19578
    -0.60440
    -1.83025
    -3.60092
    -3.47228
    -2.93503
    -2.14050
    -3.14690
    -3.69173
    -3.48742
    -3.50255
    -3.16204
    -2.58695
    -1.96645
    -1.73188
    -2.18590
    -2.02699
    -1.90592
    -1.64864
    -1.38380
    -1.48217
    -1.07355
    -0.52873
    -0.48333
    -0.28658
    -0.14281
    -0.22605
    -0.02931
     0.12960
     0.05393
     0.00096
     0.24310
     0.26581
     0.42471
     0.30364
     0.24310
     0.34148
     0.38688
     0.45498
     0.40201
     0.39444
     0.58362
     0.31877
     0.30364
     0.64415
     0.54578
     0.39444
     0.59119
     0.49282
     0.65172
     0.50795
     0.41715
     0.61389
     0.59119
     0.53822
     0.59119
     0.40201
     0.39444
     0.21284
    -0.00661
     0.53065
     0.38688
     0.40958
     0.22797
     0.28851
     0.26581
     0.24310
     0.18257
     0.26581
     0.51552
     0.46255
     0.48525
     0.50038
     0.56092
     0.64415
     0.27337
     0.68199
     0.43985
     0.51552
     0.53822
     0.56849
     0.48525
     0.49282
     0.34904
     0.40201
     0.46255
     0.38688
     0.39444
     0.34148
     0.26581
     0.30364
     0.13717
     0.14473
     0.43985
     0.26581
     0.24310
     0.43985
     0.32634
     0.34904
     0.19770
     0.12960
     0.29607
     0.53065
     0.52308
     0.24310
     0.20527
     0.40201
     0.20527
     0.12960
     0.43985
     0.53065
     0.24310
     0.40958
     0.30364
     0.15987
     0.28851
     0.08420
     0.25824
     0.25067
     0.38688
     0.17500
     0.24310
     0.21284
     0.09933
    -0.19578
     0.18257
     0.17500
     0.06906
     0.09933
     0.15230
     0.09933
     0.04636
    -0.00661
     0.03880
    -0.05957
     0.12960
     0.10690
     0.05393
     0.05393
     0.01610
    -0.15038
     0.12960
     0.24310
     0.13717
     0.00096
     0.06906
    -0.04444
    -0.14281
     0.01610
     0.06906
     0.03880
     0.06906
    -0.00661
    -0.09741
    -0.18065
    -0.04444
    -0.25632
    -0.36225
    -0.08228
    -0.23362
    -0.57413
    -0.21848
    -0.20335
    -0.11254
    -0.25632
     0.00096
     0.12960
     0.45498
     1.10574
     1.80947
     2.61157
     3.36827
     3.98120
     2.27862
    -0.07471
    -1.80755
    -1.31569
    -1.83025
    -2.65505
    -1.53514
    -1.50487
    -1.88322
    -3.12420
    -4.85704
    -5.84075
    -5.80292
    -5.74238
    -5.53807
    -5.11432
    -4.49383
    -3.40418
    -2.79882
    -2.31454
    -1.39893
    -0.64223
    -0.62710
    -0.13524
     0.10690
     0.36418
     0.21284
     0.22797
     0.27337
     0.31121
     0.76523
     0.75009
     0.06150
     0.07663
    -0.05957
    -0.39252
    -0.58926
    -0.59683
    -0.74060
    -0.77087
    -0.42279
    -0.57413
    -0.43036
    -0.36225
    -0.46819
    -0.44549
    -0.22605
    -0.05201
     0.01610
     0.15987
     0.75766
     0.72739
     0.96954
     1.43112
     1.65813
     1.60516
     1.77920
     1.67326
     1.84731
     1.79434
     1.71867
     1.52949
     1.50679
     1.41599
     1.26465
     1.02250
     1.24951
     1.19654
     0.93170
     1.09061
     0.98467
     1.06791
     0.95440
     1.02250
     1.18141
     1.22681
     1.32518
     1.22681
     1.06791
     1.10574
     1.04520
     0.83333
     1.21168
     1.22681
     0.95440
     0.99980
     0.90900
     0.97710
     0.68199
     0.55335
     0.59119
     0.66686
     0.56092
     0.58362
     0.53822
     0.44741
     0.26581
     0.15987
     0.28851
     0.57605
     0.31121
     0.19014
     0.24310
     0.15230
     0.10690
     0.13717
     0.12960
     0.09933
     0.16743
     0.25067
     0.15230
    -0.06714
     0.09176
     0.06150
    -0.02931
     0.10690
     0.00096
    -0.13524
    -0.07471
     0.06150
     0.01610
    -0.15038
    -0.16551
    -0.07471
    -0.19578
    -0.12768
    -0.21848
    -0.33199
    -0.36982
    -0.35469
    -0.64223
    -0.22605
    -0.25632
    -0.60440
    -0.63467
    -0.58926
    -0.49846
    -0.75574
    -0.76330
    -0.89194
    -0.69520
    -0.79357
    -0.78601
    -0.86924
    -0.77844
    -0.77087
    -0.89951
    -0.73304
    -0.62710
    -0.83141
    -0.77087
    -0.80114
    -0.63467
    -0.48333
    -0.61196
    -0.46062
    -0.15038
     0.17500
     0.40201
     0.40201
     0.49282
    -0.01417
    -0.61953
    -1.23246
    -0.81627
    -0.77844
    -1.33840
    -2.01186
    -2.00429
    -2.29940
    -3.87334
    -5.59104
    -5.65914
    -5.06892
    -4.24412
    -3.30581
    -3.75983
    -4.36519
    -4.39546
    -3.77496
    -2.48101
    -2.06483
    -1.70918
    -0.98275
    -0.38496
     0.15987
     0.76523
     0.78793
     0.78036
     1.02250
     1.09061
     0.87873
     0.35661
     0.26581
     0.11447
    -0.44549
    -0.36225
    -0.39252
    -0.79357
    -1.12652
    -1.11895
    -1.08112
    -0.99031
    -1.08112
    -0.89194
    -0.61953
    -0.46819
    -0.33199
    -0.34712
     0.01610
     0.03880
    -0.30929
    -0.08228
     0.50795
     0.54578
    -0.30929
    -0.53629
    -0.77087
    -1.33840
    -1.83025
    -2.09509
    -2.10266
    -2.20860
    -2.07239
    -1.80755
    -1.64864
    -1.99672
    -2.26157
    -2.41291
    -2.00429
    -1.69404
    -1.24759
    -0.79357
    -0.23362
     0.31877
     0.50795
     0.74253
     0.93927
     1.06034
     1.22681
     0.92413
     0.92413
     0.79549
     0.60632
     0.43228
     0.77279
     0.55335
     0.36418
     0.24310
     0.34904
     0.12960
     0.04636
     0.00096
     0.06906
    -0.11254
    -0.02931
    -0.08228
    -0.01417
    -0.09741
    -0.15795
    -0.36225
    -0.03687
    -0.07471
    -0.41522
    -0.27902
    -0.13524
    -0.30929
    -0.38496
    -0.38496
    -0.55900
    -0.33199
    -0.29415
    -0.42279
    -0.44549
    -0.58170
    -0.60440
    -0.64223
    -0.60440
    -0.36225
    -0.57413
    -0.69520
    -0.68763
    -0.62710
    -0.79357
    -0.62710
    -0.72547
    -0.73304
    -0.72547
    -0.71034
    -0.81627
    -0.75574
    -0.88438
    -0.87681
    -1.05085
    -0.69520
    -0.76330
    -0.89951
    -0.92978
    -0.96005
    -0.86168
    -0.86168
    -0.89194
    -0.88438
    -0.69520
    -0.58926
    -0.76330
    -0.81627
    -0.74060
    -0.75574
    -1.10382
    -0.62710
    -0.65737
    -0.78601
    -0.64223
    -0.78601
    -0.85411
    -0.70277
    -0.66493
    -0.64980
    -0.49846
    -0.20335
    -0.24875
    -0.30929
    -0.33955
    -0.28658
    -0.14281
     0.43985
     0.57605
    -0.48333
    -1.18706
    -0.74817
     0.08420
     0.82576
     1.46896
     0.39444
    -1.09625
    -0.88438
    -2.60965
    -3.90360
    -3.66146
    -3.54039
    -2.16320
    -1.61837
    -1.95132
    -2.46588
    -2.16320
    -2.48858
    -3.02583
    -3.02583
    -2.61722
    -1.98916
    -1.04328
    -0.41522
     0.04636
     0.36418
     0.56849
     0.48525
     0.11447
     0.06906
     0.45498
     0.41715
     0.00096
    -0.10498
    -0.33955
    -0.21091
    -0.56656
    -0.61953
    -0.51359
    -0.49089
    -0.31685
    -0.30172
    -0.36982
    -0.06714
    -0.16551
    -0.35469
     0.03123
     0.34148
     0.03123
     0.26581
     0.37931
     0.42471
     0.44741
     0.43985
     0.51552
     0.47011
     0.68956
     0.68956
     0.53822
     0.58362
     0.45498
     0.33391
     0.50795
     0.61389
     0.36418
     0.36418
     0.25067
     0.04636
     0.33391
     0.28094
     0.42471
     0.59875
     0.55335
     0.59875
     0.59119
     1.01494
     1.15114
     0.95440
     0.65172
     0.70469
     0.04636
    -0.58170
    -0.97518
    -0.99788
    -0.74817
    -0.72547
    -0.49089
    -0.84654
    -1.45947
    -1.67134
    -2.17833
    -1.89835
    -1.87565
    -1.76971
    -1.67134
    -0.89951
    -0.71034
    -0.58926
    -0.17308
    -0.09741
    -0.05957
     0.23554
    -0.10498
     0.15987
     0.19770
     0.30364
     0.19014
     0.08420
     0.14473
    -0.00661
    -0.12011
     0.07663
     0.00096
    -0.04444
    -0.20335
    -0.10498
    -0.10498
    -0.15038
    -0.21848
    -0.22605
    -0.11254
    -0.08984
    -0.20335
    -0.26388
    -0.12011
    -0.15038
    -0.43036
    -0.18821
     0.03123
    -0.14281
    -0.25632
    -0.15795
    -0.08228
    -0.30172
    -0.31685
    -0.21848
    -0.30172
    -0.15038
    -0.19578
    -0.31685
    -0.32442
    -0.29415
    -0.21848
    -0.15038
     0.18257
     0.12203
     0.15230
     0.31121
     0.47768
     0.20527
    -0.11254
     0.25067
     0.15987
     0.29607
     0.36418
     0.48525
     0.40201
     0.59875
     0.62902
     0.06906
    -0.12011
    -0.58926
    -1.63351
    -2.11023
    -2.40534
    -2.61722
    -2.51128
    -2.28427
    -1.99672
    -1.45190
    -1.75458
    -2.17076
    -1.70161
    -2.17076
    -2.60208
    -2.39021
    -1.58054
    -0.64223
    -0.36982
    -0.55143
     0.18257
     0.48525
     0.72739
     1.23438
     0.91657
     0.19770
     0.01610
     0.27337
     0.15987
     0.58362
     0.85603
     0.86360
     0.59875
     0.79549
     0.71226
     0.78793
     0.89387
     0.90143
     0.61389
     0.21284
     0.13717
     0.12203
     0.12960
    -0.10498
    -0.18821
    -0.01417
     0.01610
    -0.10498
    -0.37739
     0.06906
    -0.15795
    -0.38496
    -0.20335
     0.14473
     0.22040
     0.26581
     0.28851
     0.56849
     0.68199
     0.77279
     0.76523
     0.81063
     0.71226
     0.88630
     0.63659
     0.91657
     0.89387
     0.71226
     0.67442
     0.56092
     0.75766
     0.59119
     0.63659
     0.64415
     0.68956
     0.74253
     0.72739
     0.66686
     0.73496
     0.64415
     0.22797
     0.73496
     0.87116
     0.86360
     0.68199
     0.74253
     0.75009
     0.79549
     0.60632
     0.66686
     0.74253
     0.77279
     0.78036
     0.76523
     0.92413
     0.91657
     0.79549
     0.51552
     0.43228
    -0.03687
    -0.76330
    -1.36866
    -1.41407
    -1.55784
    -1.88322
    -1.98916
    -2.09509
    -2.40534
    -2.83666
    -3.11664
    -3.23014
    -3.20744
    -3.10150
    -3.13177
    -2.45831
    -2.43561
    -2.35994
    -1.92862
    -1.53514
    -1.39136
    -1.04328
    -0.85411
    -0.63467
    -0.48333
    -0.33199
    -0.47576
    -0.07471
    -0.02174
     0.12203
     0.05393
     0.26581
     0.12203
     0.09176
     0.12203
     0.06150
     0.64415
     0.45498
     0.54578
     0.45498
     0.49282
     0.27337
     0.09933
     0.31121
     0.34148
     0.37931
     0.15987
     0.19014
     0.54578
     0.34904
     0.25824
     0.07663
     0.08420
     0.00853
    -0.13524
    -0.02931
    -0.47576
    -0.48333
    -0.84654
    -1.17949
    -1.32326
    -1.17192
    -1.31569
    -1.65621
    -1.13409
    -1.85295
    -2.21617
    -2.26913
    -2.19346
    -1.85295
    -2.27670
    -2.40534
    -1.63351
    -0.89194
     0.70469
     1.93811
     1.95324
     0.53822
    -0.64980
    -0.16551
     1.16628
     1.49922
     1.40842
     1.90784
     2.08188
     1.94568
     1.64300
     1.10574
     0.64415
     0.45498
     0.28851
     0.21284
    -0.15038
    -0.46062
    -0.47576
    -0.43036
    -0.05201
     0.38688
     0.47011
     0.31877
     0.50795
     0.44741
     0.50795
     0.75009
     0.70469
     0.84846
     1.07547
     1.33275
     1.08304
     1.12087
     1.10574
     0.96197
     0.99224
     1.20411
     1.07547
     0.82576
     1.03764
     1.18141
     1.08304
     0.97710
     0.85603
     0.89387
     0.98467
     1.01494
     0.79549
     1.02250
     0.91657
     1.06034
     0.99224
     0.97710
     0.89387
     0.63659
     0.74253
     0.58362
     0.68199
     0.66686
     0.42471
     0.53822
     0.51552
     0.56849
     0.56092
     0.56849
     0.62145
     0.56092
     0.35661
     0.71226
     0.75009
     0.59875
     0.59119
     0.68199
     0.61389
     0.64415
     0.59875
     0.68199
     0.65929
     0.65172
     0.57605
     0.50795
     0.41715
     0.37174
     0.02366
     0.22040
     0.25824
    -0.18065
    -0.30172
    -0.21848
    -0.40009
    -0.84654
    -0.78601
    -1.00545
    -1.06598
    -1.29299
    -1.30813
    -1.64107
    -1.67134
    -1.89079
    -2.09509
    -2.01942
    -1.66378
    -2.02699
    -2.14050
    -2.00429
    -1.83025
    -1.76215
    -1.82268
    -1.61837
    -1.31569
    -1.03572
    -0.96005
    -1.08868
    -0.83141
    -0.71790
    -0.61953
    -0.53629
     0.00853
    -0.01417
    -0.30929
    -0.17308
     0.00096
     0.02366
     0.04636
     0.14473
     0.03123
     0.02366
    -0.19578
    -0.33199
    -0.39252
    -0.26388
    -0.66493
    -0.86924
    -0.42279
    -0.77087
    -1.39136
    -0.68007
     0.19770
     0.53822
    -0.12768
    -1.19462
    -1.39893
    -1.75458
    -1.76215
    -1.16435
    -0.74060
    -0.55900
    -0.69520
    -0.50603
    -1.11139
    -1.00545
    -0.89951
    -0.98275
    -1.18706
    -1.61081
    -1.61081
    -1.02815
    -0.29415
    -0.43792
    -0.63467
    -0.61196
    -0.43036
    -0.34712
    -0.56656
    -0.84654
    -0.62710
    -0.37739
    -0.46062
    -0.32442
    -0.10498
    -0.37739
     0.12203
     0.75766
     1.18141
     1.27978
     0.97710
     1.03007
     1.15871
     1.62786
     1.61273
     1.65056
     1.62030
     2.02135
     2.17269
     2.08188
     2.13485
     2.03648
     1.82460
     1.67326
     1.74893
     1.65056
     1.68840
     1.84731
     1.74893
     1.73380
     1.67326
     1.67326
     1.43112
     1.86244
     1.90784
     1.38572
     1.45382
     1.42355
     1.18141
     1.06034
     0.99980
     0.80306
     0.68956
     0.69712
     0.53065
     0.47011
     0.37931
     0.13717
     0.06150
     0.08420
     0.37931
     0.15230
    -0.04444
    -0.05957
     0.00853
    -0.05957
     0.02366
    -0.03687
     0.03123
     0.06150
    -0.05201
     0.02366
     0.15230
     0.06150
     0.01610
    -0.12768
     0.25067
     0.05393
     0.03880
     0.27337
     0.22797
     0.15230
     0.12960
     0.15230
     0.23554
     0.08420
     0.00853
    -0.05201
    -0.34712
    -0.13524
    -0.00661
    -0.43036
    -0.44549
    -0.44549
    -0.86168
    -0.80871
    -0.91464
    -1.18706
    -1.02815
    -1.11139
    -1.43677
    -1.39893
    -1.63351
    -1.52000
    -1.59567
    -1.45190
    -1.56540
    -1.95889
    -1.67134
    -1.44433
    -1.63351
    -1.52757
    -1.17949
    -1.34596
    -1.19462
    -1.18706
    -1.00545
    -0.68763
    -0.61196
    -0.48333
    -0.45306
    -0.33199
    -0.22605
    -0.43792
    -0.34712
     0.40201
     0.17500
    -0.33199
    -0.23362
    -0.50603
    -0.23362
    -0.39252
    -0.57413
    -0.56656
    -1.17192
    -1.32326
    -1.14165
    -0.91464
    -1.17949
    -1.76215
    -1.39893
    -1.13409
    -1.55784
    -2.11779
    -1.60324
    -1.39893
    -1.45190
    -1.73188
    -2.91989
    -3.12420
    -2.04969
    -1.05842
    -0.96761
    -1.22489
    -0.97518
    -1.05085
    -1.59567
    -1.05842
    -0.96761
    -0.90708
    -0.41522
     0.28851
     0.77279
     0.78036
     0.61389
     1.07547
     1.07547
     0.79549
     0.99980
     1.17384
     0.94683
     0.95440
     0.65172
     0.84090
     0.96954
     0.76523
     0.53065
     0.68956
     0.74253
     0.75009
     0.90143
     0.92413
     0.72739
     0.90900
     1.20411
     1.09061
     1.16628
     1.34032
     1.44626
     1.48409
     1.80190
     1.81704
     1.56733
     1.88514
     1.78677
     1.89271
     1.84731
     1.66570
     1.80947
     1.83974
     1.91541
     1.89271
     1.91541
     1.65813
     1.56733
     1.21168
     1.68840
     1.52193
     1.25708
     1.38572
     1.18898
     1.10574
     0.90900
     0.74253
     0.75009
     0.56092
     0.62145
     0.40958
     0.28851
     0.34148
     0.22797
    -0.03687
     0.31121
     0.42471
     0.14473
     0.12203
     0.19014
     0.24310
     0.11447
     0.20527
     0.15987
     0.32634
     0.26581
     0.14473
     0.06906
     0.11447
     0.07663
    -0.08228
    -0.10498
     0.34904
     0.11447
    -0.15795
    -0.08984
    -0.18821
     0.18257
     0.75766
     0.68956
     0.16743
     0.04636
     0.19014
     0.21284
     0.47768
     0.48525
     0.51552
     0.38688
     0.67442
     0.01610
    -0.44549
    -0.40009
    -0.49846
    -0.63467
    -1.02815
    -1.20976
    -1.45190
    -1.70918
    -1.77728
    -2.01942
    -1.98916
    -2.04212
    -2.14806
    -2.27670
    -1.98916
    -1.96645
    -2.39777
    -2.35994
    -2.07996
    -2.08753
    -1.95132
    -2.07239
    -2.01186
    -1.65621
    -1.34596
    -1.37623
    -1.07355
    -1.11139
    -0.85411
    -1.00545
    -1.08112
    -1.52000
    -1.80755
    -1.79998
    -0.98275
    -0.48333
    -0.52873
    -0.45306
    -0.49846
    -0.24875
    -0.10498
    -0.36982
    -1.45190
    -1.61837
    -2.05726
    -1.80755
    -0.68763
    -0.13524
     0.40958
     0.09176
    -0.45306
    -0.93735
    -1.11895
    -1.04328
    -0.55143
    -0.30929
     0.00853
     0.11447
    -0.04444
    -0.13524
    -0.09741
     0.27337
     0.05393
     0.58362
     0.61389
     0.34148
     0.45498
     0.43985
     0.51552
     0.45498
     0.32634
     0.68956
     0.81063
     0.88630
     1.00737
     1.34788
     1.52193
     1.37815
     1.12087
     1.37815
     1.56733
     1.45382
     1.37815
     1.21168
     1.09817
     1.09817
     1.13601
     0.97710
     0.97710
     0.96954
     0.75766
     0.78036
     0.91657
     1.03007
     0.92413
     1.30248
     1.51436
     1.13601
     1.00737
     1.09061
     1.27221
     1.37815
     1.32518
     1.48409
     1.48409
     1.43112
     1.43112
     1.25708
     0.93170
     0.65172
     0.46255
     0.43228
     0.62145
     0.61389
     0.43228
     0.43985
     0.37931
     0.41715
     0.32634
     0.29607
     0.18257
     0.19770
     0.16743
    -0.02931
    -0.11254
     0.14473
     0.55335
     0.16743
     0.26581
     0.43985
    -0.08228
     0.03880
     0.04636
     0.19770
     0.39444
     0.35661
     0.45498
     0.45498
     0.59875
     0.88630
     1.05277
     0.72739
     0.61389
     0.08420
     0.10690
     0.19770
     0.06150
    -0.24875
    -0.41522
    -0.29415
    -0.31685
    -0.91464
    -1.11895
    -0.99031
    -1.11139
    -1.30056
    -1.26273
    -1.33840
    -1.27029
    -1.20976
    -0.78601
    -0.59683
    -0.62710
    -0.32442
     0.20527
     0.71226
     1.22681
     1.34032
     0.60632
    -0.58926
    -0.55900
    -0.18065
     0.08420
     0.04636
    -0.23362
    -0.92221
    -1.18706
    -0.89194
    -1.33840
    -1.91349
    -2.33724
    -2.85179
    -2.73072
    -2.26157
    -1.82268
    -1.73188
    -1.53514
    -1.38380
    -1.48217
    -1.28543
    -1.03572
    -0.84654
    -0.70277
    -0.02174
    -0.25632
    -0.35469
    -0.15038
    -0.27902
    -0.50603
    -0.47576
    -0.20335
    -0.17308
     0.11447
     0.62145
     0.74253
     0.70469
     0.58362
     0.25824
    -0.12011
    -0.07471
     0.28851
     0.65172
     0.78793
     0.77279
     0.52308
     0.71226
     0.47011
     0.15987
     0.24310
     0.26581
     0.79549
     0.73496
     0.66686
     0.55335
     0.06150
     0.15230
     0.67442
     0.87873
     0.71226
     0.56092
     0.30364
     0.32634
     0.52308
     0.64415
     0.24310
     0.03123
    -0.10498
    -0.30929
    -0.31685
    -0.16551
    -0.45306
    -0.36225
    -0.27902
    -0.33955
    -0.21848
    -0.06714
     0.31121
     0.15987
     0.00096
     0.13717
    -0.04444
    -0.04444
     0.26581
     0.27337
     0.59119
     0.58362
     0.59119
     0.28851
     0.56849
     0.58362
     0.43985
     0.25067
     0.31877
     0.27337
     0.29607
     0.25067
     0.34148
     0.09176
     0.19014
     0.22040
    -0.01417
     0.09933
     0.03123
    -0.07471
     0.13717
     0.31121
     0.15230
     0.04636
     0.07663
     0.21284
     0.09933
     0.07663
    -0.05201
     0.09933
     0.19770
     0.00853
    -0.05201
    -0.02174
     0.07663
    -0.12011
    -0.17308
     0.15987
     0.03880
    -0.23362
    -0.10498
    -0.18065
     0.06906
    -0.12768
    -0.15795
    -0.31685
    -0.23362
     0.00096
     0.48525
     0.28094
     0.19014
     0.03123
    -0.21848
     0.63659
     1.18898
     1.54463
     1.28735
     0.33391
    -0.20335
    -0.30929
    -0.21848
    -0.15038
    -0.26388
    -0.45306
    -0.71034
    -0.64980
    -0.71034
    -0.47576
    -0.95248
    -0.58926
    -0.62710
    -1.18706
    -0.83897
    -0.41522
    -0.04444
    -0.67250
    -0.56656
    -0.67250
    -0.56656
     0.12203
    -0.45306
    -0.99788
    -1.26273
    -2.12536
    -2.42047
    -1.79998
    -1.08112
    -1.37623
    -1.64864
    -1.79998
    -1.86052
    -1.81512
    -1.84538
    -1.69404
    -1.61837
    -0.88438
    -0.40766
    -0.33955
    -0.13524
    -0.15038
    -0.43036
    -0.45306
     0.02366
    -0.20335
    -0.29415
    -0.04444
    -0.02931
     0.41715
     0.51552
     0.44741
     0.53065
     0.57605
     0.71226
     0.66686
     0.81820
     0.63659
     0.58362
     0.63659
     0.93927
     1.09061
     0.97710
     1.46139
     1.50679
     1.36302
     0.99224
     1.06034
     1.05277
     1.28735
     1.06791
     1.03764
     1.05277
     0.92413
     1.34032
     0.95440
     1.01494
     1.07547
     0.65172
     0.41715
     0.64415
     0.63659
     0.71226
     0.52308
     0.49282
     0.54578
     0.60632
     0.83333
     1.15114
     1.31762
     1.35545
     0.96197
     1.03007
     1.27978
     1.14358
     0.93927
     1.18898
     1.31005
     1.24195
     1.22681
     1.37059
     1.22681
     1.16628
     1.01494
     0.77279
     0.44741
     0.43228
     0.10690
     0.12960
     0.40201
     0.27337
    -0.12011
     0.12960
     0.12960
     0.15987
    -0.17308
    -0.13524
    -0.15795
    -0.12011
     0.03123
    -0.12011
    -0.13524
    -0.05201
    -0.06714
    -0.38496
    -0.33199
    -0.48333
    -0.76330
    -0.69520
    -0.77087
    -1.05842
    -1.23246
    -1.40650
    -1.47460
    -1.53514
    -1.45190
    -1.57297
    -1.56540
    -1.61837
    -1.39136
    -1.45190
    -1.24759
    -1.17949
    -1.08868
    -1.07355
    -0.71790
    -0.69520
    -0.61953
    -0.42279
    -0.43036
    -0.18065
    -0.20335
    -0.07471
    -0.11254
    -0.22605
    -0.16551
    -0.25632
    -0.26388
     0.42471
     0.36418
     0.16743
     0.07663
     0.13717
     0.29607
     0.31877
     0.55335
     0.75766
     0.68199
     0.56849
     0.36418
     0.65929
     0.62902
     0.31877
     0.31877
     0.57605
     0.30364
     0.07663
    -0.18821
    -0.51359
    -0.76330
    -0.94491
    -1.36110
    -1.25516
    -1.27786
    -0.69520
    -0.83897
    -1.26273
    -1.21732
    -1.29299
    -1.05085
    -0.69520
    -1.08868
    -0.87681
    -0.38496
    -1.14165
    -1.52757
    -1.38380
    -0.91464
    -1.28543
    -1.14922
    -1.63351
    -1.65621
    -1.42163
    -1.03572
    -1.18706
    -1.25516
    -1.25516
    -0.84654
    -0.79357
    -0.31685
     0.27337
     0.17500
    -0.03687
    -0.00661
    -0.02174
     0.56849
     0.95440
     0.97710
     0.78793
     0.42471
     0.37931
     0.09176
     0.12203
     0.39444
     0.40958
     0.65929
     0.60632
     0.79549
     1.07547
     1.15871
     1.16628
     1.55976
     1.86244
     1.67326
     1.64300
     1.70353
     1.84731
     1.85487
     1.57489
     1.70353
     1.75650
     1.31005
     1.16628
     0.65929
     0.33391
     0.19014
     1.05277
     2.06675
     2.44510
     1.82460
     1.07547
     0.47768
     0.52308
     0.70469
     1.03764
     1.78677
     2.24079
     1.93811
     1.67326
     1.33275
     1.05277
     1.03007
     0.91657
     0.68956
     0.66686
     0.68199
     0.61389
     0.53822
     0.52308
     0.35661
     0.02366
     0.10690
     0.29607
     0.29607
     0.12960
     0.00853
     0.19014
     0.04636
    -0.20335
    -0.36982
    -0.26388
    -0.28658
    -0.48333
    -0.56656
    -0.72547
    -0.78601
    -0.82384
    -1.11139
    -1.08112
    -1.45190
    -1.84538
    -1.62594
    -1.50487
    -1.71674
    -2.03456
    -1.79241
    -1.86052
    -2.02699
    -1.92105
    -1.82268
    -1.73945
    -1.55027
    -1.46703
    -1.48973
    -1.04328
    -0.66493
    -0.80871
    -0.73304
    -0.42279
    -0.33199
    -0.05201
     0.09933
    -0.05201
     0.22797
     0.28094
     0.28094
     0.26581
     0.42471
     0.41715
     0.21284
     0.37174
     0.55335
     0.37931
     0.32634
     0.35661
     0.38688
     0.25824
     0.22040
     0.21284
     0.23554
     0.22040
     0.27337
     0.13717
     0.18257
     0.26581
     0.02366
     0.19770
     0.48525
     0.43985
     0.13717
     0.16743
     0.25067
     0.26581
     0.25824
     0.25067
     0.25824
     0.25067
     0.24310
    -0.07471
    -0.03687
    -0.05957
     0.12960
    -0.27145
    -0.27145
    -0.34712
    -0.79357
    -1.14922
    -1.73188
    -1.59567
    -1.23246
    -0.65737
    -0.65737
    -1.12652
    -2.14050
    -2.93503
    -3.14690
    -2.57181
    -1.55784
    -1.20219
    -0.64223
    -0.61953
    -0.90708
    -0.83141
    -0.91464
    -0.98275
    -0.40766
     0.11447
     0.42471
     0.81820
     0.97710
     1.15871
     0.70469
     0.63659
     0.53822
     0.59119
     0.87873
     1.27221
     0.90143
     0.90900
     0.68199
     0.66686
     0.61389
     0.57605
     0.68199
     0.97710
     1.00737
     0.96954
     1.07547
     1.07547
     1.15114
     1.10574
     0.85603
     1.13601
     0.81063
     0.90143
     0.81063
     0.81820
     0.78793
     0.65929
     0.72739
     0.72739
     0.63659
     0.53822
     0.34904
     0.23554
     0.33391
     0.26581
     0.05393
     0.58362
     0.39444
     0.33391
     0.38688
     0.42471
     0.36418
     0.43228
     0.55335
     0.59119
     0.55335
     0.46255
     0.58362
     0.44741
     0.57605
     0.50795
     0.28851
     0.59875
     0.66686
     0.41715
     0.37931
     0.47011
     0.37931
     0.28094
     0.34904
     0.26581
     0.24310
     0.21284
     0.11447
     0.08420
    -0.66493
    -0.86168
    -1.00545
    -0.73304
    -0.08984
     0.03123
     0.26581
    -0.05201
    -0.06714
    -0.22605
    -0.37739
    -0.22605
    -0.05957
     0.27337
     0.47768
     0.64415
     0.67442
     0.84846
     0.53065
     0.32634
     0.65929
     0.47011
     0.14473
     0.31877
     0.19770
     0.09176
    -0.05201
     0.08420
     0.02366
     0.18257
     0.19770
    -0.11254
    -0.08984
    -0.20335
    -0.65737
    -1.42920
    -1.31569
    -1.79241
    -2.07996
    -1.73188
    -2.17076
    -2.28427
    -2.00429
    -2.23887
    -2.26913
    -2.27670
    -2.17833
    -2.26157
    -1.82268
    -1.44433
    -0.95248
    -0.91464
    -0.39252
     0.08420
     0.13717
     0.09176
     0.43228
     0.16743
    -0.46062
    -0.68007
    -0.95248
    -0.54386
    -0.15795
     0.05393
    -0.25632
    -1.65621
    -1.69404
    -1.90592
    -2.22373
    -1.42163
    -0.86168
    -0.86924
    -1.61081
    -1.18706
    -1.51244
    -1.34596
    -0.87681
    -0.26388
    -0.05957
    -0.26388
    -0.04444
     0.11447
     0.08420
     0.13717
     0.09176
     0.32634
     0.45498
     0.37174
     0.42471
     0.63659
     0.55335
     0.54578
     0.12203
     0.07663
     0.19014
     0.33391
     0.14473
     0.21284
     0.35661
     0.43228
     0.24310
     0.50038
     0.56092
     0.30364
     0.34904
     0.43985
     0.34904
     0.53822
     0.45498
     0.62145
     0.68199
     0.84846
     0.60632
     0.48525
     0.37931
     0.67442
     0.24310
     0.54578
     0.73496
     0.55335
     0.61389
     0.71226
     0.79549
     0.51552
     0.41715
     0.53822
     0.56092
     0.36418
     0.47768
     0.52308
     0.39444
     0.62145
     0.50038
     0.40201
     0.50795
     0.50795
     0.37931
     0.55335
     0.67442
     0.79549
     0.64415
     0.43228
     0.53822
     0.62145
     0.60632
     0.63659
     0.52308
     0.56849
     0.29607
     0.18257
     0.69712
     0.50038
     0.28851
     0.32634
     0.40958
     0.34148
     0.31877
     0.29607
     0.33391
     0.40958
     0.53822
     0.27337
     0.49282
     0.47768
     0.64415
     0.44741
     0.71982
     0.71982
     0.62145
     0.66686
     0.72739
     0.58362
     0.64415
     0.65929
     0.71982
     0.65172
     0.64415
     0.42471
    -0.20335
    -0.27145
    -0.37739
    -0.68763
     0.03123
     0.50038
     0.44741
    -0.00661
     0.06906
     0.03880
    -0.02174
     0.03123
     0.06906
     0.43228
     0.53822
     0.47011
     0.08420
     0.11447
     0.07663
     0.12960
     0.06906
     0.85603
     0.56849
    -0.20335
    -1.12652
    -2.44317
    -2.52641
    -1.75458
    -1.56540
    -1.10382
    -1.24759
    -1.58054
    -2.02699
    -2.03456
    -1.44433
    -1.30813
    -1.36110
    -0.89194
    -0.52116
    -0.45306
    -0.16551
    -0.14281
     0.03123
     0.10690
     0.37174
     0.51552
     0.79549
     0.93927
     0.81063
     0.54578
     0.39444
     0.25067
     0.03880
     0.38688
     0.70469
     0.85603
     0.66686
     0.53822
     0.36418
     0.34148
     0.34148
    -0.07471
    -0.85411
    -1.08868
    -0.79357
    -0.62710
    -0.36982
    -0.57413
    -0.89951
    -1.54270
    -1.65621
    -1.88322
    -1.74701
    -1.48217
    -1.17949
    -0.72547
    -0.60440
    -0.36225
    -0.24875
     0.03123
     0.22040
     0.44741
     0.45498
     0.66686
     0.77279
     0.82576
     1.15871
     1.37059
     0.89387
     0.99224
     0.73496
     0.98467
     0.81063
     0.76523
     0.72739
     0.87873
     0.81063
     0.82576
     0.69712
     0.69712
     0.61389
     0.43228
     0.83333
     0.79549
     0.63659
     0.66686
     0.74253
     0.78793
     0.90900
     0.86360
     0.89387
     0.79549
     0.87116
     0.83333
     0.81063
     0.83333
     0.94683
     0.68956
     0.81063
     0.86360
     0.79549
     0.77279
     0.78793
     0.78036
     0.79549
     0.69712
     0.60632
     0.70469
     0.80306
     0.80306
     0.75766
     0.69712
     0.77279
     0.57605
     0.51552
     0.83333
     0.93927
     0.50795
     0.73496
     0.63659
     0.70469
     0.52308
     0.52308
     0.66686
     0.59875
     0.71226
     0.56092
     0.56092
     0.53065
     0.54578
     0.32634
     0.60632
     0.47768
     0.41715
     0.34904
     0.40201
     0.37174
     0.32634
     0.32634
     0.38688
     0.44741
     0.53822
     0.56092
     0.49282
     0.47768
     0.50038
     0.40958
     0.78036
     0.84846
     0.56849
     0.56849
     0.66686
     0.58362
     0.47011
     0.31877
     0.28094
     0.06906
    -0.77087
    -1.39136
    -1.33083
    -0.49089
     0.99224
     1.74893
     0.92413
     0.78036
     0.21284
    -0.27902
    -0.02931
     0.75009
     1.18898
     1.95324
     1.97594
     1.88514
     2.27862
     2.33159
     1.43112
     0.66686
     0.38688
     0.78793
     0.39444
    -0.43036
    -0.39252
     0.78793
    -0.64223
    -0.26388
    -0.47576
    -1.10382
    -0.92221
    -1.92105
    -1.58054
    -1.11139
    -0.46819
    -0.61953
    -0.72547
    -1.52757
    -1.74701
    -0.86924
    -0.78601
    -0.96005
    -0.87681
    -0.83141
    -0.52116
    -0.49089
    -0.58926
    -0.32442
    -0.16551
     0.26581
     0.65929
     0.51552
     0.65929
     0.80306
     0.78036
     1.12087
     1.37815
     1.15871
     1.12844
     1.21925
     1.27221
     1.13601
     0.85603
     0.62145
     0.59119
     0.33391
    -0.01417
    -0.45306
    -0.55143
    -0.01417
     2.24836
    -1.94375
    -1.77728
    -1.33840
    -1.30056
    -1.07355
    -0.92978
    -1.04328
    -0.80114
    -0.99788
    -0.93735
    -1.08112
    -0.89194
    -0.94491
    -0.77087
    -0.58926
    -0.66493
    -0.52116
    -0.05957
    -0.06714
    -0.09741
     0.09933
     0.06906
     0.22040
     0.20527
     0.33391
     0.22040
     0.50795
     0.53065
     0.56849
     0.38688
     0.59875
     0.46255
     0.20527
     0.68199
     0.58362
     0.43228
     0.52308
     0.50795
     0.45498
     0.47011
     0.50795
     0.46255
     0.57605
     0.56092
     0.53065
     0.50795
     0.47011
     0.45498
     0.19770
     0.43228
     0.74253
     0.52308
     0.33391
     0.50038
     0.59119
     0.43985
     0.40201
     0.38688
     0.52308
     0.53065
     0.59875
     0.47011
     0.43985
     0.43228
     0.42471
     0.33391
     0.68956
     0.41715
     0.28851
     0.34148
     0.31877
     0.42471
     0.39444
     0.14473
     0.35661
     0.29607
     0.36418
     0.35661
     0.24310
     0.40201
     0.34148
     0.09933
     0.43228
     0.44741
     0.09933
     0.34148
     0.52308
     0.59119
     0.37174
     0.43985
     0.50795
     0.61389
     0.40958
     0.53065
     0.49282
     0.53065
     0.48525
     0.18257
     0.58362
     0.68199
     0.53065
     0.69712
     0.77279
     0.78036
     0.71982
     0.71982
     0.51552
     0.65172
     0.75766
     0.71226
     0.68956
     0.84846
     0.90143
     0.71982
     0.63659
     0.87873
     0.75766
     0.26581
    -0.72547
    -1.26273
    -0.96761
     0.48525
     2.95209
     3.72392
     1.78677
     0.25824
    -0.27902
     0.19014
     0.97710
     1.38572
     2.04405
     2.69481
     2.08188
     1.68840
     1.99108
     2.39970
     2.49807
     1.05277
     0.28851
     0.27337
     1.24951
     2.21052
     3.53474
     3.85256
     2.63427
     0.77279
    -0.69520
    -0.74060
    -2.08753
    -2.11023
    -3.91874
    -4.77381
    -3.50255
    -2.52641
    -1.45190
    -3.01827
    -4.59220
    -5.77265
    -6.46881
    -6.22667
    -5.39430
    -4.81921
    -4.62247
    -3.57822
    -2.66262
    -2.45831
    -2.36751
    -1.71674
    -1.45947
    -1.57297
    -1.75458
    -1.96645
    -1.98159
    -1.95889
    -1.76215
    -1.46703
    -1.12652
    -1.00545
    -0.84654
    -0.42279
    -0.05201
     0.14473
    -0.03687
     0.19014
     0.25067
     0.43985
     0.24310
     0.42471
     0.42471
     0.62145
     0.62902
     0.43228
     0.49282
     0.57605
     0.48525
     0.31121
     0.65929
     0.64415
     0.33391
     0.50038
     0.56092
     0.51552
     0.55335
     0.40958
     0.55335
     0.66686
     0.69712
     0.57605
     0.44741
     0.53065
     0.65172
     0.40958
     0.69712
     0.62145
     0.46255
     0.45498
     0.68956
     0.60632
     0.42471
     0.43985
     0.51552
     0.46255
     0.40201
     0.37174
     0.49282
     0.38688
     0.49282
     0.22040
     0.27337
     0.53822
     0.38688
     0.24310
     0.38688
     0.25067
     0.21284
     0.23554
     0.30364
     0.38688
     0.17500
     0.49282
     0.20527
     0.20527
     0.19770
     0.07663
     0.18257
     0.36418
     0.23554
     0.09176
     0.26581
     0.28851
     0.29607
     0.22797
     0.31121
     0.44741
     0.63659
     0.82576
     0.50038
     0.92413
     1.11331
     1.56733
     1.74137
     1.90784
     1.85487
     1.58246
     1.74893
     1.77920
     2.03648
     2.10458
     2.27106
     2.09702
     2.15755
     1.96081
     1.80947
     1.34788
     1.37059
     1.48409
     1.02250
     1.39329
     0.92413
     0.26581
     0.33391
     0.12960
    -0.42279
    -1.11139
    -2.23887
    -2.52641
    -0.80871
     1.75650
     2.81588
     1.99108
     0.23554
    -0.40009
    -0.48333
     0.12960
     1.02250
     1.80190
     2.42996
     2.71751
     2.29376
     1.80947
     1.44626
     1.50679
     1.73380
     1.23438
     0.79549
     0.60632
     0.18257
    -0.20335
    -0.37739
    -0.24875
     0.43228
     0.45498
     0.52308
     0.84090
     1.25708
     2.27106
     3.12613
     2.80831
     1.17384
    -1.76971
    -3.09394
    -5.68184
    -7.52819
    -7.13471
    -2.98043
    -1.32326
    -2.21617
    -4.46356
    -6.68825
    -7.67196
    -8.52703
    -7.55846
    -6.30234
    -5.01595
    -3.53282
    -2.04969
    -0.89194
    -0.36225
     0.03123
     0.44741
     0.53822
     0.63659
     1.18898
     1.35545
     1.30248
     1.18141
     0.91657
     0.86360
     0.64415
     0.66686
     0.77279
     0.56092
     0.84846
     0.63659
     0.54578
     0.46255
     0.47011
     0.28851
     0.48525
     0.64415
     0.33391
     0.25824
     0.40958
     0.21284
     0.54578
     0.23554
     0.28851
     0.36418
     0.44741
     0.24310
     0.27337
     0.28094
     0.19014
     0.09933
    -0.10498
     0.39444
     0.33391
     0.00853
     0.03880
     0.09933
     0.11447
    -0.12768
     0.04636
     0.05393
    -0.08984
    -0.12011
    -0.04444
    -0.24875
    -0.21848
    -0.15038
    -0.23362
     0.02366
    -0.09741
    -0.20335
    -0.13524
    -0.21848
    -0.18065
    -0.02931
     0.15987
     0.19014
    -0.37739
    -0.77844
    -0.84654
    -1.32326
    -3.26041
    -4.12305
    -3.80523
    -3.28311
    -2.26913
    -2.05726
    -2.29184
    -2.60965
    -3.10150
    -3.21501
    -3.19231
    -2.60208
    -1.99672
    -1.00545
    -0.12011
     0.25824
     0.68956
     1.09061
     0.99980
     1.55219
     1.92298
     1.80947
     1.56733
     1.55219
     1.30248
     1.18898
     1.09061
     1.06791
     0.71226
     0.56092
     0.59875
     0.71226
     0.66686
     0.47768
     0.43985
     0.30364
     0.58362
     0.78793
     0.60632
     0.71982
     0.91657
     0.93170
     1.15871
     1.21925
     1.03007
     1.20411
     1.34032
     1.21925
     1.36302
     1.12087
     1.14358
     0.58362
     0.79549
     0.87873
     0.59875
     0.65929
     0.43985
     0.35661
     0.18257
     0.10690
     0.05393
     0.22040
     0.34904
    -0.05957
    -0.39252
    -0.38496
    -0.66493
    -0.52116
     0.77279
     1.52949
     1.36302
    -0.20335
    -2.02699
    -2.32967
    -2.02699
    -0.97518
    -0.20335
    -0.88438
    -0.98275
    -2.15563
    -3.85063
    -4.07008
    -3.71443
    -2.91989
    -2.59451
    -2.52641
    -2.57938
    -2.34480
    -1.85295
    -1.11139
    -0.98275
    -1.17949
    -1.04328
    -0.77087
    -0.87681
    -0.66493
     0.62145
     0.90143
     1.14358
     0.85603
     0.03123
     0.17500
    -0.08228
    -0.07471
    -0.06714
     0.03123
     0.19770
     0.11447
     0.12960
     0.37174
     0.65172
     0.65929
     0.99980
     0.90900
     1.09817
     1.17384
     0.86360
     1.18898
     1.33275
     1.27221
     1.12087
     1.19654
     1.03764
     0.87873
     0.93927
     0.93170
     0.99224
     0.99980
     0.93170
     0.74253
     0.68199
     0.47011
     0.19014
     0.25067
     0.53065
     0.24310
     0.24310
     0.33391
     0.45498
     0.56092
     0.72739
     0.88630
     0.96197
     1.07547
     1.09817
     1.22681
     1.15114
     1.42355
     1.30248
     1.43112
     1.80190
     1.83974
     1.51436
     1.49166
     1.34788
     1.23438
     0.93170
     0.78793
     0.81820
     0.76523
     0.69712
     0.65929
     0.63659
     0.62145
     0.34148
     0.18257
     0.55335
     0.58362
     0.31121
     0.34904
     0.25824
     0.32634
     0.26581
     0.16743
     0.16743
     0.09176
     0.19014
     0.00853
    -0.12768
     0.40201
     0.56849
    -0.04444
     0.13717
     0.28094
     0.31121
     0.41715
     0.95440
     0.88630
     0.68199
     0.35661
     0.43228
     0.47768
     0.69712
     0.90900
     0.68199
     0.54578
     0.15987
    -0.35469
    -0.60440
    -0.33199
    -0.78601
    -1.27029
    -1.23246
    -1.43677
    -1.89079
    -2.12536
    -2.29940
    -2.02699
    -2.21617
    -2.25400
    -2.55668
    -2.58695
    -2.48858
    -2.26913
    -2.49614
    -1.86052
    -1.88322
    -1.70161
    -1.24002
    -1.02058
    -1.05842
    -1.30056
    -1.13409
    -1.12652
    -1.22489
    -1.49730
    -2.47344
    -1.58054
    -0.36225
    -0.71034
    -1.73188
    -1.70161
    -2.04969
    -3.57822
    -4.48626
    -5.59104
    -6.62772
    -5.81048
    -3.21501
    -0.58170
     0.95440
     0.08420
    -2.30697
    -2.75342
    -2.07996
    -1.02815
     0.12203
     1.37059
     2.36186
     2.83101
     2.97479
     3.07316
     3.04289
     2.64941
     2.02891
     1.89271
     1.78677
     1.55219
     1.55219
     1.27221
     0.87873
     0.84846
     0.75766
     0.75766
     1.01494
     1.01494
     0.94683
     1.31762
     1.16628
     1.31762
     1.31005
     1.25708
     1.22681
     1.27978
     1.33275
     0.99980
     0.78793
     0.87116
     0.82576
     0.65929
     0.93170
     0.89387
     0.65172
     0.65929
     0.56849
     0.54578
     0.60632
     0.62145
     1.02250
     1.00737
     0.90900
     0.78036
     0.75009
     0.75766
     0.92413
     0.73496
     0.91657
     1.09817
     1.04520
     0.95440
     1.09817
     1.18141
     1.10574
     0.87116
     0.82576
     0.93927
     0.97710
     1.12087
     0.97710
     1.00737
     0.90143
     0.68956
     0.81063
     1.11331
     0.87873
     0.80306
     0.75009
     0.87873
     0.81820
     0.76523
     0.53065
     0.46255
     0.56849
     0.68956
     0.43228
     0.53822
     0.55335
     0.50038
     0.31121
     0.55335
     0.36418
     0.15987
     0.31121
     0.40958
     0.43985
     0.23554
     0.15987
     0.12960
     0.24310
     0.36418
     0.27337
     0.09176
     0.09933
    -0.13524
    -0.31685
     0.06906
    -0.08984
    -0.20335
    -0.24118
    -0.24118
    -0.38496
    -0.52116
    -0.48333
    -0.55900
    -0.46062
    -0.44549
    -0.43036
    -0.62710
    -0.59683
    -0.46062
    -0.63467
    -0.45306
    -0.24118
    -0.38496
    -0.43792
    -0.36982
    -0.21091
    -0.12768
    -0.18065
    -0.20335
    -0.27145
    -0.35469
    -0.50603
    -0.66493
    -0.81627
    -0.83141
    -1.27786
    -1.51244
    -2.10266
    -3.75226
    -3.91874
    -3.48742
    -3.13177
    -3.18474
    -4.36519
    -4.32735
    -3.32851
    -3.35878
    -3.43445
    -3.01827
    -2.72315
    -2.26157
    -1.58054
    -1.34596
    -0.69520
    -0.26388
     0.10690
     0.54578
     0.97710
     0.89387
     0.65929
     0.62902
     0.67442
     0.69712
     0.87116
     0.61389
     0.61389
     0.49282
     0.34148
     0.15230
     0.47768
     0.90143
     1.02250
     1.46139
     1.43869
     1.10574
     1.18898
     0.50795
    -0.80114
    -1.30056
    -2.11779
    -2.51884
    -2.51128
    -2.22373
    -2.07996
    -2.21617
    -2.07996
    -2.47344
    -3.29068
    -3.50255
    -2.99556
    -2.59451
    -1.89079
    -1.21732
    -0.70277
     0.24310
     0.99224
     1.74893
     1.76407
     1.87757
     1.81704
     1.92298
     1.96838
     2.49807
     2.45266
     1.95324
     1.96838
     1.89271
     1.77164
     1.43869
     1.40842
     1.44626
     1.26465
     1.24195
     1.15871
     1.04520
     0.79549
     0.68956
     0.31121
     0.85603
     0.77279
     0.77279
     0.68199
     0.67442
     0.50038
     0.53065
     0.41715
     0.71226
     0.72739
     0.78036
     0.62902
     0.51552
     0.59875
     0.53822
     0.15230
     0.68199
     0.55335
     0.56849
     0.41715
     0.54578
     0.46255
     0.48525
     0.34904
     0.45498
     0.52308
     0.32634
     0.37931
     0.27337
     0.37174
     0.47768
     0.19770
     0.19014
     0.42471
     0.28851
     0.03880
     0.12203
     0.25824
     0.22797
     0.14473
     0.15230
     0.07663
    -0.01417
     0.14473
     0.06150
     0.00096
     0.05393
    -0.18821
    -0.29415
     0.12203
    -0.09741
    -0.25632
    -0.18821
    -0.17308
    -0.14281
    -0.03687
     0.05393
     0.31877
     0.39444
     0.25824
    -0.03687
    -0.49846
    -1.46703
    -2.29184
    -2.44317
    -1.45947
    -0.81627
    -2.09509
    -3.18474
    -4.26682
    -4.05494
    -3.59336
    -2.57181
    -2.24643
    -2.64748
    -3.18474
    -2.62478
    -2.26913
    -1.73945
    -1.03572
    -0.64980
     0.30364
     0.64415
     0.67442
     1.08304
     1.24951
     0.97710
     0.99980
     0.87873
     0.90900
     0.84090
     0.84090
     0.68199
     0.69712
     0.74253
     0.39444
     0.37174
     0.36418
     0.54578
     0.53822
     0.58362
     0.61389
     0.61389
     0.84846
     0.75766
     0.81063
     0.91657
     1.04520
     1.08304
     1.01494
     1.03007
     0.92413
     0.75766
     0.72739
     1.12087
     0.96197
     0.77279
     0.91657
     0.87116
     0.97710
     0.83333
     0.72739
     0.60632
     0.47768
     0.61389
     0.61389
     0.73496
     0.69712
     0.55335
     0.28851
     0.53822
     0.62145
     0.59119
     0.41715
     0.56092
     0.38688
     0.43985
     0.32634
     0.48525
     0.75009
     0.62145
     0.68956
     0.62902
     0.84846
     0.75009
     0.70469
     1.15114
     1.33275
     1.24195
     1.31005
     1.31005
     1.22681
     1.14358
     1.05277
     1.25708
     1.22681
     1.10574
     0.87873
     0.78036
     0.15987
    -0.15038
    -0.69520
    -0.67250
    -0.61953
