# Supplementary material for: Software algorithm and hardware design for real-time implementation of new spectral estimator
Source: Biomed Eng Online. 2014 May 9;13:61. doi: 10.1186/1475-925X-13-61 (PMC4057578; doi:10.1186/1475-925X-13-61)
Supplement: Additional file 2 — txtfiles.zip. [file 1475-925X-13-61-S2.zip › FILE196.TXT]

     0.17104
     0.26720
     0.13170
     0.13170
     0.24097
     0.29343
     0.36773
     0.28031
     0.21912
     0.42893
     0.29780
     0.30654
     0.34588
     0.21038
     0.07050
     0.09236
     0.02242
     0.11421
     0.10984
     0.05302
     0.10110
     0.17978
     0.10984
    -0.15679
    -0.09996
     0.00494
     0.00931
    -0.12182
     0.14481
     0.22786
     0.10110
     0.13607
     0.17104
     0.24534
     0.14044
     0.22786
     0.30217
     0.37210
     0.40707
     0.34151
     0.58191
     0.87040
     1.01901
     1.19385
     1.59161
     1.71400
     1.21571
     0.60377
     0.05739
    -0.11308
    -0.43216
    -0.42779
    -0.41905
    -0.72502
    -1.00476
    -1.12278
    -1.57299
    -1.99261
    -2.49527
    -2.79687
    -2.60892
    -2.18056
    -1.91830
    -1.78717
    -1.54676
    -1.23205
    -0.86052
    -0.65945
    -0.20050
    -0.04314
     0.13170
     0.30217
     0.44641
     0.52946
     0.65185
     0.66496
     0.56443
     0.69993
     0.62999
     0.52072
     0.56006
     0.52072
     0.45515
     0.31528
     0.34151
     0.45952
     0.42456
     0.40270
     0.34151
     0.26283
     0.29343
     0.37210
     0.16230
     0.34151
     0.33714
     0.27157
     0.24534
     0.22349
     0.24097
     0.29780
     0.11421
     0.25846
     0.23660
     0.31528
     0.25409
     0.24534
     0.33714
     0.21912
     0.20163
     0.28468
     0.41581
     0.28031
     0.20163
     0.35025
     0.36773
     0.28031
     0.17541
     0.17978
     0.23223
     0.38959
     0.36773
     0.24534
     0.17104
     0.20601
     0.33276
     0.47701
     0.60377
     0.55569
     0.42893
     0.55569
     0.46389
     0.64311
     0.69119
     0.61251
     0.64748
     0.73490
     1.02338
     0.91848
     0.57754
     0.49886
     0.51635
     0.39833
     0.61251
     0.60814
     0.37210
     0.39833
     0.38959
     0.26720
     0.25846
     0.07488
     0.20163
     0.16230
     0.16667
     0.07050
     0.04865
     0.14481
     0.08799
    -0.01254
     0.16667
     0.11859
    -0.03440
    -0.07811
     0.00494
    -0.05625
    -0.06063
    -0.08248
    -0.09559
    -0.11308
    -0.13930
    -0.19176
    -0.30103
    -0.26606
    -0.28792
    -0.43216
    -0.32288
    -0.37534
    -0.41030
    -0.54143
    -0.41030
    -0.42342
    -0.52395
    -0.61137
    -0.77747
    -0.85615
    -0.91297
    -1.11841
    -1.07907
    -0.81681
    -0.48898
     0.01805
     0.06613
     0.27157
    -0.21798
    -0.45401
    -0.02129
    -0.01692
     0.00057
     0.37647
     1.46048
     2.13799
     2.46144
     3.33564
     3.09523
     2.56634
     2.36965
     2.43084
     2.53575
     2.65813
     2.79364
     1.60910
     0.65622
     0.26720
    -0.53706
    -1.36755
    -1.27576
    -0.60263
    -0.51084
    -1.22768
    -2.71382
    -3.77597
    -4.01201
    -3.87650
    -3.81968
    -2.89303
    -1.97075
    -1.34133
    -1.07033
    -0.95668
    -0.92171
    -0.79932
    -0.57203
    -0.33163
    -0.13930
     0.22349
     0.28031
     0.42018
     0.45515
     0.48138
     0.38522
     0.40707
     0.62999
     0.47701
     0.29343
     0.40270
     0.25409
     0.20601
     0.13607
     0.02242
     0.06613
     0.06176
     0.01805
    -0.02129
    -0.17427
    -0.13493
    -0.18301
    -0.20050
    -0.09996
    -0.21798
    -0.40593
    -0.30977
    -0.25295
    -0.10871
    -0.11308
    -0.05625
    -0.16553
    -0.13056
    -0.16553
    -0.13930
    -0.23109
    -0.23109
    -0.23984
    -0.27043
    -0.18301
    -0.10434
    -0.35348
    -0.31414
    -0.32288
    -0.26606
    -0.23547
    -0.39282
    -0.44964
    -0.34037
    -0.35785
    -0.31414
    -0.35785
    -0.30103
    -0.36659
    -0.41905
    -0.34037
    -0.30540
    -0.29666
    -0.46276
    -0.40156
    -0.44090
    -0.47150
    -0.57640
    -0.67694
    -0.63760
    -0.50210
    -0.53269
    -0.50647
    -0.44090
    -0.48024
    -0.55455
    -0.51958
    -0.31414
    -0.37971
    -0.47150
    -0.41468
    -0.42342
    -0.43653
    -0.37971
    -0.41468
    -0.39719
    -0.48898
    -0.47150
    -0.59826
    -0.66382
    -0.60700
    -0.71627
    -0.79058
    -0.63323
    -0.62011
    -0.79495
    -0.86052
    -0.75561
    -0.78184
    -0.74250
    -0.84303
    -0.79495
    -0.85178
    -0.71627
    -0.77310
    -0.75124
    -0.70316
    -0.79932
    -0.79495
    -0.56329
    -0.59389
    -0.75124
    -0.75124
    -0.70753
    -0.72065
    -0.68568
    -0.71627
    -0.71627
    -0.78621
    -0.69005
    -0.63760
    -0.71190
    -0.76436
    -0.81244
    -0.87800
    -0.77310
    -0.52832
    -0.70316
    -0.74687
    -0.68568
    -0.65945
    -0.56329
    -0.64197
    -0.69005
    -0.74250
    -0.92171
    -1.04847
    -1.31947
    -1.59484
    -1.82651
    -1.75220
    -1.10529
     1.01901
     2.66688
     3.37935
     2.80238
     2.14673
     1.88010
     1.20696
     0.83980
     1.15014
     1.27690
     1.14140
     1.41240
     1.52605
     1.72711
     1.16325
    -1.04847
    -3.36947
    -4.04697
    -3.90710
    -3.82405
    -3.43066
    -2.89303
    -2.83184
    -2.95860
    -2.82309
    -2.45156
    -1.97949
    -1.42000
    -0.84740
    -0.53706
    -0.09996
    -0.00380
     0.20601
     0.49012
     0.42893
     0.56006
     0.61251
     0.69556
     0.70867
     0.73490
     0.75675
     0.92722
     0.82232
     0.71304
     0.49449
     0.46827
     0.49449
     0.51635
     0.64748
     0.77861
     0.67807
     0.40270
     0.40707
     0.33276
     0.30217
     0.27594
     0.31091
     0.23660
     0.33276
     0.35025
     0.42893
     0.49886
     0.59940
     0.41144
     0.42018
     0.66496
     0.59502
     0.51198
     0.65185
     0.58191
     0.61688
     0.68682
     0.68682
     0.63436
     0.63436
     0.66933
     0.44641
     0.51198
     0.49886
     0.45952
     0.21912
     0.45952
     0.54257
     0.42018
     0.40270
     0.38959
     0.35462
     0.34151
     0.31528
     0.24534
     0.28905
     0.26283
     0.28031
     0.12733
     0.26720
     0.15355
     0.02679
     0.00931
     0.05739
     0.10547
     0.00057
    -0.08248
     0.00931
    -0.00817
    -0.06937
    -0.07811
    -0.00817
     0.01805
     0.02242
     0.00494
    -0.01254
     0.04428
     0.06176
    -0.00817
     0.28031
     0.10547
    -0.00817
     0.09236
     0.10984
     0.12733
     0.15355
     0.13607
     0.19289
     0.09673
     0.27157
     0.08799
     0.11421
     0.21912
     0.08362
     0.06176
     0.28031
     0.24972
     0.12296
     0.16667
     0.15355
     0.00931
     0.11421
     0.02242
     0.05739
     0.05302
     0.05302
    -0.01254
    -0.03003
    -0.01692
    -0.12619
    -0.21798
    -0.00817
     0.05739
    -0.13930
    -0.13930
    -0.02566
    -0.13493
    -0.07811
    -0.11745
    -0.01254
     0.04865
    -0.01254
    -0.00817
    -0.07374
     0.00931
     0.01368
    -0.13930
    -0.14805
     0.07488
    -0.05625
    -0.12182
     0.02242
    -0.01254
    -0.10871
    -0.08685
    -0.03440
    -0.08685
     0.00057
    -0.06500
    -0.08248
    -0.01254
     0.03117
     0.03554
    -0.25732
    -0.20924
    -0.38845
    -0.53706
    -0.58514
    -0.48898
    -0.12182
     0.10547
     0.50323
     1.17200
     2.42647
     3.67221
     4.76058
     4.69065
     4.52018
     3.29193
     1.13266
     0.77424
     1.17200
     1.40803
     1.39492
     0.69993
     0.77424
     0.35025
    -1.05721
    -3.20337
    -4.90369
    -4.78567
    -4.75070
    -4.51467
    -3.86339
    -3.29079
    -3.20774
    -2.62203
    -1.86148
    -1.20583
    -0.59389
    -0.07374
     0.33714
     0.72615
     1.07146
     1.23319
     1.40366
     1.34246
     1.26379
     1.28564
     1.38617
     1.15888
     0.86166
     0.88788
     0.86166
     0.70867
     0.50323
     0.53820
     0.40270
     0.17978
    -0.00380
     0.00931
    -0.02129
     0.07050
     0.15792
     0.15355
     0.33714
     0.33714
     0.19289
     0.01805
     0.15355
     0.20601
     0.25846
     0.45078
     0.54257
     0.42456
     0.38522
     0.32839
     0.44204
     0.42456
     0.36773
     0.17104
     0.12296
     0.14918
     0.19289
     0.05302
     0.19726
     0.17541
     0.10984
     0.04865
     0.08799
     0.02679
    -0.04751
    -0.14805
    -0.08248
    -0.14367
    -0.07374
    -0.09559
    -0.25732
    -0.29229
    -0.23984
    -0.36659
    -0.25732
    -0.17427
    -0.25732
    -0.43653
    -0.30103
    -0.20050
    -0.17427
    -0.30103
    -0.32288
    -0.21798
    -0.22235
    -0.24421
    -0.23547
    -0.34474
    -0.31414
    -0.44090
    -0.35785
    -0.14367
    -0.20924
    -0.32288
    -0.11745
    -0.17427
    -0.18301
    -0.09559
    -0.09122
    -0.03003
     0.06176
     0.06613
     0.07050
    -0.01254
     0.06176
     0.14044
     0.13607
     0.21038
     0.03991
    -0.02129
     0.00494
     0.10547
     0.01368
    -0.05625
    -0.03877
    -0.10434
    -0.07811
    -0.04751
    -0.05188
    -0.11308
    -0.08685
    -0.05625
    -0.18301
     0.06176
     0.00931
    -0.11745
    -0.11308
     0.03991
     0.11421
     0.00057
    -0.06500
    -0.12619
    -0.06063
     0.07925
     0.07925
    -0.01692
    -0.07811
     0.01368
    -0.15242
    -0.07811
     0.10984
    -0.08248
    -0.13056
    -0.03440
    -0.07374
    -0.10871
    -0.11308
    -0.19176
    -0.19613
    -0.19176
    -0.08248
    -0.10871
    -0.11745
    -0.18738
    -0.24858
    -0.22235
    -0.05188
    -0.16990
    -0.43216
    -0.43216
    -0.54581
    -0.48898
    -0.59826
    -0.78621
    -0.73813
    -0.38408
     0.21038
     0.42893
     0.90974
     1.38617
     2.20792
     3.06027
     3.28756
     3.63287
     3.49737
     2.63191
     1.32498
     1.04961
     0.22786
    -0.96105
    -2.43408
    -2.77064
    -2.34229
    -1.71723
    -1.28013
    -2.19804
    -3.47874
    -4.99111
    -5.24463
    -4.89495
    -4.23493
    -3.01105
    -1.76531
    -0.61574
     0.10547
     0.70430
     1.13703
     1.49545
     1.65281
     1.70089
     1.46922
     1.30750
     1.04961
     0.78298
     0.62999
     0.61688
     0.44641
     0.25409
     0.16667
     0.10547
     0.10110
    -0.05625
    -0.14805
    -0.18301
    -0.21798
    -0.11745
    -0.14805
    -0.18301
    -0.06500
     0.07925
     0.05302
     0.29343
     0.13170
     0.04865
     0.00494
     0.04428
     0.24972
     0.27594
     0.30654
     0.33276
     0.33276
     0.41144
     0.29343
     0.28468
     0.19289
     0.12296
     0.01805
     0.17541
     0.07925
     0.05302
    -0.04751
    -0.06063
     0.00494
     0.00931
    -0.06500
    -0.10434
    -0.14367
    -0.06063
    -0.10434
    -0.17864
    -0.15242
    -0.23109
    -0.37534
    -0.19176
    -0.02129
    -0.04751
    -0.19176
    -0.08248
    -0.08685
    -0.03003
    -0.09559
    -0.19176
    -0.08248
    -0.06500
    -0.04751
    -0.04751
    -0.02566
    -0.06063
    -0.06500
    -0.22672
    -0.00380
    -0.03440
    -0.22235
    -0.23984
    -0.18301
    -0.18301
    -0.13930
    -0.20050
    -0.16990
    -0.17427
    -0.15242
    -0.26169
    -0.20924
    -0.12182
    -0.23984
    -0.35785
    -0.06063
    -0.08248
    -0.19176
    -0.19176
    -0.09996
    -0.09122
    -0.06500
    -0.14367
    -0.04751
    -0.06937
     0.02242
     0.10110
     0.19289
     0.14044
     0.12296
     0.00057
     0.17541
     0.35462
     0.11421
     0.12733
     0.03554
     0.24534
     0.07925
     0.14918
     0.01805
    -0.03440
    -0.03440
    -0.12619
    -0.23984
    -0.35785
    -0.57203
    -0.79495
    -0.81244
    -0.52832
    -0.41468
    -0.00817
     0.26283
     0.41144
     0.75238
     1.01901
     1.31624
     1.71400
     2.06368
     1.98500
     1.77956
     1.64843
     0.61688
    -1.07033
    -2.26361
    -2.87118
    -2.25924
    -1.79154
    -1.19271
    -1.01350
    -1.73035
    -3.12906
    -4.07320
    -4.22181
    -3.68418
    -2.91051
    -2.00572
    -0.96979
    -0.13930
     0.56006
     0.96219
     1.56101
     1.77956
     1.81453
     1.89758
     1.89758
     1.84513
     1.57850
     1.49108
     1.22008
     1.05835
     1.02338
     0.85291
     0.82669
     0.77861
     0.62125
     0.31528
     0.33714
     0.37210
     0.21038
     0.12296
     0.17104
     0.17978
     0.14918
     0.17541
     0.10110
     0.11421
     0.03991
     0.12296
     0.11859
     0.11859
     0.08362
     0.00057
    -0.10871
     0.16667
     0.04865
    -0.08248
    -0.09122
    -0.03440
    -0.02129
     0.08799
     0.08799
     0.08362
     0.02679
     0.16230
     0.10547
    -0.06500
     0.16230
     0.10984
    -0.04314
     0.28031
     0.28468
     0.08362
     0.21475
     0.05302
     0.00931
     0.00057
     0.02679
     0.00057
     0.00931
    -0.04314
    -0.09122
    -0.11745
    -0.00380
    -0.07811
    -0.25295
    -0.13056
    -0.03003
    -0.07811
    -0.15679
    -0.06500
    -0.13056
    -0.21361
    -0.20924
    -0.10871
    -0.16116
    -0.14805
    -0.15242
    -0.17864
    -0.10434
    -0.05188
    -0.08248
    -0.12182
     0.12296
    -0.00817
     0.21912
     0.01805
    -0.06500
    -0.03877
    -0.03003
     0.05739
     0.05739
     0.12733
     0.10547
     0.00931
     0.04428
    -0.06937
    -0.13493
    -0.20050
     0.03117
    -0.10871
    -0.18301
    -0.06500
    -0.10434
    -0.04751
    -0.06937
    -0.04314
     0.00057
     0.03117
     0.02242
    -0.01254
     0.06613
     0.14918
     0.06176
    -0.11308
     0.12296
     0.16230
     0.15355
     0.42893
     0.60377
     0.78298
     0.86166
     0.96656
     1.09332
     1.22445
     1.52168
     1.74460
     2.11176
     2.10302
     1.62221
     0.68682
    -0.15242
    -0.87800
    -1.65167
    -1.69101
    -1.25391
    -0.99602
    -0.86052
    -1.20146
    -2.14559
    -2.84495
    -3.12469
    -3.07224
    -2.75753
    -2.33791
    -1.71286
    -1.20146
    -0.78184
    -0.31414
    -0.02566
     0.17104
     0.45952
     0.43330
     0.44204
     0.39396
     0.45952
     0.58191
     0.55131
     0.59065
     0.56443
     0.42456
     0.39396
     0.38522
     0.18852
     0.35462
     0.31091
     0.18415
     0.24097
     0.21038
     0.22349
     0.10984
     0.05739
     0.10547
     0.07488
     0.11859
     0.03117
     0.02242
     0.08799
     0.10984
    -0.07374
     0.09236
     0.16230
    -0.03877
     0.07925
     0.13170
     0.09236
     0.16667
     0.01805
    -0.01692
    -0.06937
     0.08799
     0.03991
    -0.01692
    -0.09122
    -0.00817
    -0.16116
    -0.05188
     0.03117
     0.07925
    -0.05188
     0.00057
    -0.05625
    -0.16116
    -0.18738
    -0.05625
    -0.01254
     0.04865
     0.02679
    -0.06063
     0.03117
    -0.00817
    -0.03440
    -0.10871
     0.04865
    -0.00380
    -0.17427
     0.00057
    -0.02566
    -0.08248
    -0.04751
    -0.18738
    -0.04751
    -0.03877
    -0.04314
    -0.09996
    -0.13056
    -0.13056
    -0.09559
    -0.20487
    -0.01692
    -0.07374
    -0.20050
    -0.12182
    -0.04314
    -0.03877
    -0.06063
    -0.09559
    -0.09122
    -0.03003
     0.04865
     0.02242
     0.01805
     0.03991
     0.10110
     0.04428
     0.15355
     0.24534
     0.13607
     0.17541
     0.19726
     0.23660
     0.09236
    -0.00380
    -0.06937
    -0.05188
     0.03117
    -0.02566
    -0.08685
    -0.07374
    -0.08685
    -0.20924
    -0.14367
     0.09673
     0.16667
     0.01805
     0.10984
     0.07488
     0.20163
     0.19726
     0.23660
     0.52072
     0.65622
     0.72178
     0.80046
     0.62999
     0.57317
     0.69993
     0.76112
     1.07583
     1.04961
     0.85291
     0.31965
     0.15792
    -0.65508
    -1.28450
    -1.96638
    -2.48653
    -2.49527
    -2.00135
    -1.87896
    -1.59047
    -1.85273
    -2.51275
    -3.01105
    -2.66574
    -2.39911
    -2.07565
    -1.59922
    -1.01787
    -0.54143
    -0.19176
     0.10547
     0.39396
     0.66933
     0.87477
     0.96219
     0.84854
     0.78735
     0.73490
     0.55131
     0.64311
     0.61251
     0.50760
     0.35025
     0.37647
     0.40270
     0.33714
     0.28031
     0.20163
     0.21475
     0.27157
     0.26720
     0.23660
     0.14481
     0.19289
     0.13170
     0.11859
     0.25409
     0.17541
     0.05739
     0.04865
     0.04428
     0.14044
    -0.02566
    -0.04751
    -0.00817
    -0.02129
     0.03117
     0.03117
     0.04428
    -0.07374
    -0.15242
    -0.12182
     0.08799
     0.02679
    -0.07811
    -0.05188
     0.01805
     0.05739
     0.09673
     0.05739
    -0.08248
     0.00057
     0.04428
     0.01368
     0.00057
     0.02242
    -0.04314
    -0.15242
     0.03554
     0.00931
    -0.08248
    -0.10434
    -0.06937
     0.04865
    -0.02566
    -0.18738
    -0.10871
    -0.08685
     0.04865
    -0.05625
    -0.12182
    -0.04751
    -0.06063
    -0.22235
    -0.08248
     0.09673
    -0.03003
    -0.11308
    -0.06500
    -0.06063
     0.04865
    -0.03440
    -0.07374
    -0.04314
     0.08362
     0.04865
    -0.03440
     0.06176
    -0.00817
    -0.02129
    -0.00380
     0.20163
     0.07488
    -0.07374
     0.01805
    -0.02566
    -0.03440
     0.03991
     0.00494
    -0.04314
     0.01805
     0.03117
    -0.05188
    -0.07811
    -0.07374
    -0.07374
    -0.30540
     0.02679
     0.03554
    -0.13056
    -0.13930
    -0.14805
    -0.14367
    -0.14367
    -0.20487
    -0.18738
    -0.23547
    -0.14367
    -0.09559
    -0.09122
    -0.13930
    -0.09559
    -0.16553
     0.03117
     0.15355
     0.14044
     0.01368
     0.06613
     0.12733
     0.10547
     0.09673
     0.09236
     0.14044
     0.19289
     0.36773
     0.47264
     0.54257
     0.66496
     0.51635
     1.10643
     1.51293
     1.71400
     2.00249
     2.45270
     1.46922
     1.40366
     1.91069
     0.92285
    -0.06937
    -0.90423
    -0.79932
    -0.27917
    -0.45839
    -1.38067
    -3.54868
    -3.78909
    -3.48312
    -3.47874
    -3.26894
    -3.21648
    -3.30390
    -3.55742
    -3.22960
    -2.70508
    -1.96638
    -1.36755
    -0.81681
    -0.51084
     0.00057
     0.67807
     1.02338
     1.19385
     1.55227
     1.58724
     1.25504
     1.02338
     0.90974
     0.94470
     0.92285
     0.87040
     0.88351
     0.70430
     0.53383
     0.49012
     0.48575
     0.59940
     0.53383
     0.20163
     0.12733
     0.30654
     0.24534
     0.21912
     0.29343
     0.39833
     0.44641
     0.37647
     0.41144
     0.28905
     0.23223
     0.19726
     0.11421
     0.01805
    -0.12619
    -0.16116
    -0.27480
    -0.09559
     0.00931
    -0.10871
    -0.06937
    -0.09559
    -0.09559
    -0.05188
    -0.02566
    -0.01692
    -0.00817
     0.07925
     0.03554
     0.05739
     0.08799
     0.01368
    -0.18301
     0.06176
    -0.00817
    -0.09996
    -0.11745
    -0.13056
    -0.19176
    -0.16553
    -0.30103
    -0.25295
    -0.24421
    -0.22235
    -0.21798
    -0.24858
    -0.17427
    -0.25295
    -0.38408
    -0.25732
    -0.23109
    -0.18301
    -0.20050
    -0.23109
    -0.29666
    -0.15679
    -0.12619
    -0.08685
    -0.06937
    -0.08248
    -0.08685
    -0.08248
    -0.02566
    -0.09122
    -0.18301
    -0.12182
     0.11859
    -0.09559
    -0.12619
    -0.14805
    -0.05625
    -0.19613
    -0.13930
    -0.13056
    -0.10871
    -0.16553
    -0.12182
    -0.16116
    -0.19176
    -0.16116
    -0.17864
    -0.14367
     0.01805
    -0.00817
    -0.00817
    -0.01254
     0.00494
    -0.06937
    -0.00380
    -0.05188
    -0.02566
     0.03991
     0.01368
    -0.00817
    -0.00817
     0.09236
     0.09673
    -0.09996
     0.11859
     0.13170
     0.07488
     0.17978
     0.12733
     0.05302
     0.15355
     0.20601
     0.19726
     0.23223
     0.20163
     0.21475
     0.15355
     0.17104
     0.13607
     0.03991
     0.06613
     0.16230
     0.10110
     0.14044
     0.13607
     0.42893
     0.44641
     0.69556
     0.73927
     0.18415
    -1.19708
    -3.37384
    -3.81094
    -2.02320
    -0.80807
     0.19289
    -0.01254
    -0.84740
    -1.36318
    -0.62448
    -0.57640
    -1.15337
    -0.75998
    -0.06063
     0.57317
     0.92285
     1.47797
     1.49982
     1.52605
     1.61784
     1.68340
     1.49982
     1.18074
     1.03212
     0.63436
     0.37647
     0.26283
     0.14481
     0.17978
     0.00057
     0.17541
     0.09673
     0.18415
     0.24972
     0.21912
     0.10984
     0.27157
     0.24097
     0.05739
     0.19289
     0.14044
     0.08799
     0.08362
     0.05302
     0.08799
    -0.05625
    -0.03877
    -0.01692
    -0.03003
     0.04865
     0.04428
     0.07925
     0.22349
     0.20163
     0.07925
     0.11421
     0.24972
     0.07488
     0.06176
     0.01805
     0.14044
     0.15792
     0.00057
     0.05739
     0.08799
     0.01368
     0.00494
    -0.09996
    -0.12619
    -0.11308
    -0.20487
    -0.25732
    -0.09122
    -0.07374
    -0.19176
    -0.08248
    -0.09996
    -0.08685
    -0.15242
    -0.20050
    -0.10871
    -0.07811
    -0.04751
    -0.07811
    -0.13930
    -0.06063
    -0.02129
    -0.13493
    -0.03877
    -0.00817
    -0.03877
     0.00494
     0.08362
     0.10110
    -0.08685
     0.01805
    -0.01254
     0.13607
     0.07925
     0.11421
    -0.02129
     0.10547
     0.04428
    -0.10434
     0.03991
     0.05739
    -0.09122
    -0.17864
    -0.03877
    -0.13493
    -0.17864
    -0.24858
    -0.44527
    -0.18738
    -0.03877
    -0.14367
    -0.24421
    -0.20050
    -0.29666
    -0.33163
    -0.25295
    -0.08248
    -0.11308
    -0.11308
     0.00494
     0.04865
    -0.02566
    -0.00380
    -0.06937
     0.01805
     0.08362
     0.10110
     0.08362
     0.09673
     0.05739
     0.14044
    -0.03003
     0.19289
     0.06613
    -0.04314
     0.10547
     0.14481
     0.12733
     0.15355
     0.08362
     0.06613
     0.09236
     0.11421
     0.00494
     0.00494
    -0.07811
     0.01805
    -0.17864
    -0.01692
    -0.12182
    -0.16553
    -0.11308
     0.24534
     0.42456
     0.53383
     0.23223
    -0.46713
    -2.60455
    -2.77938
    -1.92267
    -2.53024
    -2.73568
    -1.34570
    -0.76873
    -0.65508
    -1.42875
    -2.34666
    -2.66137
    -2.11936
    -1.55113
    -0.79495
    -0.47587
    -0.13493
     0.38085
     0.80483
     0.98841
     1.11517
     1.12391
     1.10643
     1.04087
     0.93596
     1.02338
     0.83980
     0.53820
     0.49449
     0.52509
     0.52946
     0.47264
     0.46827
     0.45952
     0.40707
     0.36773
     0.26283
     0.30217
     0.16230
     0.33276
     0.17541
     0.32839
     0.22349
    -0.07374
    -0.06500
    -0.18301
    -0.06500
    -0.16116
    -0.18738
    -0.12619
     0.04428
    -0.05625
    -0.02566
     0.07925
     0.06176
     0.03117
    -0.11745
     0.10547
     0.24972
     0.16667
     0.10547
     0.07050
     0.22349
     0.11421
     0.14044
     0.07050
     0.10984
     0.10110
     0.07050
    -0.01254
    -0.07374
    -0.15679
    -0.11308
    -0.09122
     0.00494
    -0.10871
    -0.07811
    -0.04751
    -0.05625
    -0.02129
    -0.09996
    -0.10434
    -0.06500
    -0.06063
     0.00057
    -0.08248
    -0.03877
    -0.07811
    -0.04314
    -0.18301
     0.05739
    -0.00380
    -0.13493
    -0.11745
    -0.02129
    -0.07811
    -0.06063
    -0.13056
    -0.15679
    -0.14805
    -0.11745
    -0.09996
    -0.13493
    -0.13930
    -0.24421
    -0.24858
    -0.05188
    -0.08248
    -0.17864
    -0.24858
    -0.07811
    -0.09559
    -0.11308
    -0.14805
    -0.13056
    -0.12619
    -0.16116
    -0.11745
    -0.07811
    -0.00817
     0.02679
    -0.12182
     0.07925
     0.21912
     0.12296
     0.18852
     0.38085
     0.25846
     0.35899
     0.29780
     0.40270
     0.42893
     0.45952
     0.56880
     0.56880
     0.46389
     0.46827
     0.31528
     0.22349
     0.21912
     0.05302
     0.03554
     0.32402
     0.80483
     1.13266
     1.13703
     0.85291
     0.98404
     1.08020
     1.17200
     1.38617
     1.77082
     2.05931
     2.28223
     2.40899
     2.23852
     1.15014
    -0.47587
    -2.47779
    -3.09847
    -2.20241
    -0.31414
     0.31965
    -0.69442
    -2.35103
    -3.44815
    -3.82842
    -3.88962
    -3.32139
    -2.31606
    -1.93578
    -1.34570
    -0.97853
    -0.75998
    -0.28792
     0.05739
     0.43767
     0.76112
     0.90099
     1.06272
     1.18511
     1.25504
     1.18511
     1.13703
     1.00153
     0.94470
     0.69556
     0.66933
     0.87914
     0.68244
     0.63873
     0.54257
     0.40707
     0.33714
     0.18415
     0.09673
     0.09673
     0.00057
     0.08799
    -0.01254
    -0.00380
     0.00494
     0.00931
    -0.07811
     0.11859
    -0.16553
    -0.21361
    -0.09996
    -0.13493
     0.05739
    -0.10871
    -0.13493
    -0.06937
    -0.08685
    -0.09996
    -0.15679
    -0.02566
    -0.11745
     0.06176
    -0.16553
     0.11421
     0.22786
    -0.03003
     0.00494
     0.05302
     0.01805
     0.07050
     0.14044
     0.09236
     0.16230
     0.25409
     0.17978
     0.00057
    -0.00817
    -0.17427
    -0.23984
     0.03991
     0.15355
     0.02242
    -0.10434
    -0.08685
    -0.11745
    -0.16553
    -0.03877
    -0.10871
    -0.14367
    -0.05188
    -0.20924
    -0.27917
    -0.12619
    -0.03003
    -0.20050
    -0.16553
    -0.00380
    -0.01254
    -0.19176
    -0.03440
    -0.11745
    -0.12619
    -0.03003
    -0.06500
     0.00494
     0.04428
     0.03554
     0.03117
     0.02679
     0.12296
     0.01805
    -0.10871
     0.18852
     0.10547
     0.06176
     0.06613
     0.03554
     0.08799
     0.09236
     0.01805
     0.11859
     0.07488
     0.22786
     0.05302
     0.00057
     0.04428
    -0.00380
    -0.15242
    -0.00380
     0.05739
    -0.09122
     0.00057
    -0.10871
    -0.16553
    -0.28355
    -0.13930
    -0.09996
     0.03554
     0.00494
     0.16230
     0.26283
     0.40707
     0.56880
     0.64748
     0.62125
     0.90536
     1.09769
     1.33372
     1.62658
     1.53479
     1.24630
     0.35025
    -0.30977
    -0.45401
    -0.63760
    -0.73376
    -1.12715
    -1.22331
    -0.65945
    -0.92171
    -1.48994
    -2.04069
    -2.41222
    -2.60455
    -2.43845
    -2.11499
    -1.55988
    -1.21020
    -1.07033
    -0.72939
    -0.58514
    -0.39719
    -0.27043
    -0.11745
     0.00057
     0.05739
     0.06176
     0.43767
     0.38522
     0.41581
     0.57317
     0.59940
     0.59502
     0.59502
     0.52946
     0.63873
     0.62999
     0.67807
     0.66496
     0.59940
     0.60814
     0.52946
     0.31528
     0.42893
     0.54694
     0.32402
     0.30217
     0.31528
     0.21912
     0.19289
     0.10984
     0.13607
     0.11859
     0.03117
     0.07050
    -0.08685
     0.02242
    -0.03877
    -0.16990
    -0.14805
    -0.16553
    -0.23109
    -0.19613
    -0.10871
    -0.03440
    -0.03877
    -0.21798
    -0.23109
    -0.23109
    -0.26169
    -0.26606
    -0.25295
    -0.21798
    -0.21798
    -0.17427
    -0.13056
    -0.08685
    -0.05625
    -0.11745
    -0.08248
    -0.14367
    -0.15679
    -0.04751
    -0.04751
     0.05302
     0.26283
     0.23223
     0.17978
     0.23660
     0.23660
     0.28031
     0.23223
     0.38522
     0.32839
     0.29780
     0.34588
     0.38085
     0.33276
     0.24972
     0.14918
     0.26720
     0.25409
     0.21912
     0.28905
     0.16230
     0.14481
     0.02242
    -0.04314
     0.07488
     0.18852
     0.17541
     0.10547
     0.14918
     0.20163
     0.12733
     0.07488
     0.13607
     0.24097
     0.17541
     0.15355
     0.23223
     0.25846
     0.22786
     0.21038
     0.15355
     0.24534
     0.15355
     0.04428
     0.14044
     0.13607
     0.13607
     0.04865
     0.04428
     0.10984
     0.19726
     0.15355
     0.07925
     0.13170
     0.13607
     0.13607
     0.02242
     0.28031
     0.31091
     0.12296
     0.19726
     0.24534
     0.24972
     0.15355
     0.16667
     0.14481
     0.27594
     0.23660
     0.23660
     0.14918
     0.23660
     0.14918
     0.16230
     0.14044
     0.28905
     0.25409
     0.11859
     0.17104
     0.19726
     0.19726
     0.17978
     0.06613
     0.19289
     0.17104
     0.26283
     0.17541
     0.09236
     0.11859
     0.05739
     0.15792
     0.14481
     0.13170
    -0.04314
     0.18852
     0.06613
    -0.04314
     0.03554
     0.01368
     0.03554
     0.22786
     0.45078
     0.55131
     0.76112
     0.74801
    -0.58077
    -3.24271
    -4.26115
    -1.90519
     0.60377
     1.22445
     0.21038
    -1.32821
    -1.06158
    -0.56766
    -0.60700
    -0.85178
    -0.72939
     0.01805
     0.42018
     0.63873
     1.04087
     1.31187
     1.48671
     1.39929
     1.12391
     1.10206
     0.91411
     0.65622
     0.48575
     0.35899
     0.17104
     0.13170
     0.07488
     0.03117
    -0.03877
    -0.06500
     0.04865
    -0.12619
     0.28031
     0.32402
     0.11421
     0.10547
     0.16230
     0.14044
     0.24972
     0.16230
     0.11421
     0.23223
     0.25409
     0.32839
     0.35462
     0.35462
     0.55131
     0.52509
     0.39396
     0.45515
     0.08362
    -0.15679
    -0.03440
     0.17978
     0.16230
     0.21475
     0.12296
     0.04428
    -0.10434
    -0.09996
    -0.31851
    -0.36659
    -0.37097
    -0.48461
    -0.49772
    -0.31851
    -0.33600
    -0.55018
    -0.39719
    -0.43216
    -0.33163
    -0.34911
    -0.44090
    -0.42779
    -0.38845
    -0.39719
    -0.45401
    -0.30540
    -0.36659
    -0.37097
    -0.49335
    -0.26606
    -0.22672
    -0.38408
    -0.35785
    -0.38408
    -0.28792
    -0.27480
    -0.27917
    -0.33163
    -0.27043
    -0.26606
    -0.09122
    -0.18738
    -0.19613
    -0.18738
    -0.27480
    -0.13056
    -0.04314
    -0.07374
    -0.15242
    -0.08248
    -0.13493
    -0.05188
    -0.09122
    -0.18301
    -0.06937
    -0.13930
     0.00494
    -0.09996
    -0.09559
    -0.23547
    -0.29229
    -0.20924
    -0.06500
    -0.05625
    -0.09122
    -0.09122
    -0.03440
    -0.04314
    -0.03440
    -0.16116
     0.00494
    -0.05188
     0.10547
    -0.01692
     0.05739
     0.02679
     0.06176
    -0.06063
     0.26283
     0.15792
     0.00494
     0.01805
     0.00057
     0.09673
     0.15355
     0.19289
     0.14481
     0.26720
     0.28031
     0.23223
     0.24972
     0.16667
     0.25846
     0.14044
     0.35025
     0.38085
     0.20601
     0.26283
     0.33714
     0.30217
     0.28468
     0.27594
     0.08799
    -0.03440
    -0.09559
    -0.11745
    -0.09996
    -0.37534
    -0.52395
    -0.67694
    -0.20050
    -0.14367
    -0.25295
     0.12296
     0.81795
     1.19822
     1.18948
     1.50419
     2.05931
     2.08116
     1.56976
     0.71741
    -0.83429
    -1.96638
    -2.39911
    -3.14655
    -3.15529
    -3.16403
    -2.87992
    -2.82747
    -3.14218
    -3.53120
    -4.17373
    -4.57149
    -4.48844
    -3.95518
    -2.92800
    -1.74346
    -0.51958
     0.47701
     1.27690
     1.75771
     1.96315
     2.39587
     2.33031
     2.18607
     2.02434
     2.02871
     2.16421
     2.04182
     1.93255
     1.53042
     1.42551
     1.23756
     1.21571
     1.06709
     1.16762
     1.11517
     0.93159
     1.01901
     1.02775
     0.79172
     0.67370
     0.59940
     0.38959
     0.31091
     0.22786
     0.14918
     0.16667
     0.10547
     0.18415
     0.13170
     0.10110
     0.14044
    -0.04314
    -0.00817
     0.17978
     0.01805
     0.01805
     0.01805
     0.08799
     0.14044
     0.06613
     0.02242
    -0.19613
    -0.34474
    -0.48898
    -0.89549
    -1.03099
    -0.72939
    -0.37097
    -0.18738
     0.14918
    -0.03440
    -0.37534
    -0.57640
    -0.24421
     0.08799
     0.25409
     0.44204
     0.57754
     0.81357
     0.93159
     0.84854
     1.00153
     1.03649
     1.01027
     0.81795
     0.92285
     0.85728
     0.60377
     0.59940
     0.46827
     0.37647
     0.32402
     0.26720
     0.21912
     0.30654
     0.22786
     0.19289
     0.24097
     0.15355
     0.17978
     0.06613
     0.10547
     0.28031
     0.24097
     0.17541
     0.14481
     0.14044
     0.15355
     0.19726
     0.15355
     0.19726
     0.15792
     0.09673
     0.08362
     0.15355
     0.04428
    -0.00817
    -0.03440
     0.17541
     0.05302
    -0.04751
    -0.03003
    -0.03877
    -0.10871
    -0.11745
    -0.12182
    -0.08248
    -0.09122
    -0.06500
    -0.08685
    -0.16553
    -0.08685
    -0.25295
    -0.36659
    -0.18301
    -0.36659
    -0.39282
    -0.44964
    -0.60263
    -0.39719
    -0.04751
     0.22786
     0.17104
     0.26720
     0.61688
     0.85728
     1.34246
     1.63532
     1.69214
     1.67029
     2.25163
     2.16858
     0.96219
    -0.34911
    -1.32384
    -2.65700
    -3.03727
    -2.48216
    -2.06691
    -1.96638
    -2.64825
    -3.31265
    -3.69729
    -4.23056
    -4.42725
    -4.29175
    -3.37384
    -2.53898
    -1.66915
    -0.82555
    -0.02566
     0.55569
     1.04524
     1.29875
     1.52605
     1.67029
     1.66155
     1.66592
     1.60472
     1.49545
     1.41677
     1.18074
     1.00153
     1.06709
     0.94470
     0.75238
     0.78735
     0.62562
     0.65185
     0.59940
     0.61251
     0.59502
     0.54257
     0.50760
     0.40270
     0.46827
     0.44204
     0.38085
     0.27157
     0.42018
     0.31091
     0.24972
     0.17104
     0.22349
     0.20601
     0.22786
     0.25846
     0.35462
     0.38522
     0.29343
     0.13170
     0.17104
     0.27594
     0.39833
     0.33714
     0.59502
     0.64311
     0.58191
     0.48138
     0.68682
     0.42018
     0.29780
     0.19726
     0.24972
     0.13170
     0.28031
     0.21912
     0.08362
     0.04865
     0.03554
    -0.18738
    -0.22672
    -0.14367
    -0.22235
    -0.23109
    -0.20050
    -0.23547
    -0.20050
    -0.23109
    -0.18738
    -0.07811
    -0.01254
    -0.03440
    -0.03440
     0.00494
    -0.00380
    -0.00817
    -0.01254
     0.20601
     0.14044
    -0.00380
     0.10110
     0.12296
     0.02679
     0.08799
    -0.10871
    -0.05188
     0.00057
     0.07488
     0.00057
    -0.06937
     0.03117
    -0.02129
    -0.22235
     0.08799
     0.01805
    -0.08685
     0.01805
     0.03117
    -0.00817
     0.02242
     0.06176
     0.07050
     0.12733
     0.13607
     0.10984
     0.10110
     0.18415
     0.18852
     0.00057
     0.15355
     0.18415
     0.12296
     0.04428
     0.23660
     0.07488
     0.05302
     0.10547
     0.01368
     0.05739
     0.14044
     0.05739
     0.05302
     0.02242
     0.01368
    -0.10434
     0.02679
     0.14918
     0.05739
    -0.13930
     0.03117
     0.01368
     0.06613
     0.16667
    -0.02129
     0.04428
    -0.13493
    -0.34474
    -0.64197
    -0.40593
    -0.40156
    -0.89111
    -1.17960
    -1.48120
    -0.96979
    -0.13930
     0.49449
     1.23756
     0.49449
    -0.13056
     0.49449
     0.10110
    -0.42342
    -0.85178
    -2.21116
    -2.62203
    -0.48024
     1.49545
     1.66592
     0.84417
    -0.13930
    -1.11404
    -1.44186
    -1.36755
    -0.99602
    -0.45839
     0.00494
     0.44204
     0.73927
     1.01027
     1.13703
     1.15451
     1.10206
     1.08020
     0.82669
     0.94033
     0.88788
     0.71304
     0.42456
     0.48138
     0.36773
     0.33276
     0.21475
     0.14918
     0.26720
     0.11859
     0.18415
     0.07925
     0.05739
     0.03554
    -0.00817
    -0.04314
     0.08362
     0.06613
    -0.04314
    -0.04751
     0.04428
     0.12296
     0.16230
     0.15355
     0.18415
     0.13607
     0.27594
     0.27594
     0.41581
     0.38522
     0.27594
     0.26283
     0.44641
     0.40707
     0.19726
     0.14481
     0.17104
     0.28468
     0.22786
     0.08799
     0.03554
     0.00057
     0.06613
     0.00057
    -0.06937
    -0.10871
    -0.11745
    -0.21361
     0.04865
     0.03991
     0.01805
    -0.10434
     0.01368
     0.06176
     0.03117
     0.00057
    -0.01692
    -0.03440
     0.03117
     0.08799
     0.02679
    -0.05625
     0.02242
    -0.09996
    -0.11308
     0.15792
     0.06176
    -0.15679
     0.00931
    -0.00817
    -0.07811
    -0.02566
    -0.00380
    -0.08685
    -0.05188
     0.01368
    -0.03440
    -0.03440
    -0.03877
    -0.07811
    -0.15679
     0.09236
     0.07050
    -0.06500
    -0.08248
    -0.06937
    -0.07374
     0.00057
    -0.13930
    -0.12182
    -0.04314
    -0.03440
    -0.08685
    -0.07374
    -0.03440
    -0.11745
    -0.20050
    -0.01692
     0.00057
    -0.11308
    -0.09996
    -0.09996
     0.00057
    -0.09559
    -0.06063
    -0.11745
    -0.13056
     0.00931
     0.02242
     0.17978
     1.63969
    -0.05188
    -0.70753
    -0.24858
     0.15355
     0.15792
     0.19289
     0.15355
     0.13607
     0.02242
     0.06176
    -0.05188
    -0.03877
    -0.13493
    -0.11308
    -0.29666
    -0.13493
    -0.12619
    -0.19613
    -0.10871
     0.01805
     0.07925
    -0.01692
     0.03117
     0.12296
     0.11421
     0.13170
     0.20163
     0.34588
     0.29780
     0.33714
     0.33276
     0.45952
     0.39396
     0.44204
     0.46389
     0.76549
     0.23223
    -0.05188
     0.17978
     0.66933
     1.31624
     1.62658
     1.46048
     1.86698
     1.39055
     0.86603
    -1.35881
    -4.22618
    -4.61083
    -4.32672
    -3.42629
    -1.67789
     0.62125
     0.46389
    -1.37192
    -2.87992
    -3.78471
    -3.68418
    -3.07224
    -1.95764
    -0.67694
     0.35462
     1.06709
     1.67466
     1.87136
     1.81453
     1.68777
     1.56539
     1.62658
     1.21571
     0.91848
     0.85291
     0.73490
     0.73927
     0.72178
     0.48138
     0.39833
     0.14481
     0.20601
     0.21475
     0.56443
     0.60814
     0.66933
     0.47264
     0.60377
     0.56880
     0.38085
     0.43767
     0.36773
     0.48138
     0.40270
     0.46389
     0.52946
     0.47264
     0.41581
     0.36773
     0.33714
     0.33276
     0.20163
     0.14044
     0.24534
     0.23223
     0.14481
     0.13170
     0.10110
     0.09673
     0.04865
     0.01368
     0.03991
     0.07050
     0.03117
     0.07050
     0.00494
     0.01368
     0.02679
    -0.16990
     0.04428
     0.06176
    -0.04314
    -0.03440
    -0.07374
    -0.02566
    -0.04314
    -0.08685
    -0.04314
    -0.08248
    -0.04751
    -0.02566
    -0.11308
    -0.06937
    -0.05625
    -0.14805
    -0.20924
     0.03554
    -0.03877
    -0.11308
    -0.03440
    -0.06500
    -0.11308
    -0.07811
    -0.03877
    -0.01692
    -0.11745
     0.02679
    -0.09122
     0.02679
     0.01805
     0.03554
    -0.11745
     0.13170
     0.17104
    -0.01254
     0.10984
     0.00931
     0.01368
     0.02679
     0.09236
     0.05302
     0.10547
     0.03554
    -0.00380
     0.01805
     0.02679
    -0.09996
    -0.17864
    -0.03003
    -0.08685
    -0.17864
    -0.09559
    -0.16116
    -0.18738
    -0.22235
    -0.22235
    -0.18738
    -0.18738
    -0.23547
    -0.25295
    -0.28355
    -0.27917
    -0.26169
    -0.29229
    -0.28792
    -0.19613
    -0.25295
    -0.38845
    -0.29229
    -0.40156
    -0.37534
    -0.65071
    -0.83866
    -1.00913
    -0.68131
    -0.02129
     0.24972
     0.28905
     0.52509
     0.49449
     0.46827
     0.88788
     1.19822
     1.63095
     1.97626
     2.42210
     2.16858
     1.16325
    -0.55018
    -2.59143
    -2.89740
    -2.04943
    -1.58173
    -2.21990
    -2.78813
    -3.03290
    -3.41318
    -3.61425
    -3.85028
    -4.13439
    -3.75849
    -3.32576
    -2.53024
    -1.62544
    -0.68568
     0.03991
     0.68682
     1.18948
     1.54353
     1.66155
     1.73148
     1.80579
     1.55227
     1.58287
     1.56101
     1.31624
     1.08895
     0.98841
     0.85291
     0.68244
     0.51198
     0.47701
     0.58191
     0.56006
     0.52072
     0.33276
     0.24097
     0.24972
     0.16667
     0.29343
     0.41144
     0.33276
     0.30654
     0.34151
     0.25846
     0.16230
     0.11859
     0.12733
     0.10110
     0.32402
     0.43330
     0.37647
     0.36773
     0.37647
     0.22349
     0.19726
     0.36773
     0.27594
     0.15355
     0.28468
     0.31091
     0.40270
     0.28468
     0.20163
     0.23660
     0.22786
     0.10110
     0.03991
    -0.00380
     0.02242
    -0.09996
    -0.07811
     0.04428
     0.03554
    -0.09996
    -0.06500
    -0.09122
    -0.06937
    -0.05188
    -0.07811
    -0.06063
    -0.02566
    -0.00380
    -0.01254
    -0.00380
    -0.03440
    -0.02566
    -0.17864
    -0.01692
     0.04428
     0.00057
     0.02679
     0.06176
    -0.03877
     0.01368
    -0.03003
    -0.08685
     0.00057
    -0.00817
     0.04428
    -0.03003
    -0.06500
    -0.03440
    -0.07374
    -0.16116
     0.03117
    -0.03003
    -0.15679
    -0.05188
     0.01805
    -0.01692
    -0.06063
    -0.10871
    -0.11308
    -0.04314
     0.03117
    -0.00380
     0.03991
     0.03554
     0.01805
    -0.13493
     0.15792
     0.09673
     0.03117
     0.10110
     0.17541
     0.10110
     0.07488
     0.03554
     0.13170
     0.15355
     0.14481
     0.09236
     0.01368
     0.12296
     0.03117
    -0.13493
    -0.04314
    -0.11745
    -0.30103
    -0.57203
    -0.48024
    -0.30977
     0.00057
     0.40270
     0.55569
     0.70430
     0.98404
     1.30313
     1.52605
     1.70089
     2.07679
     2.42210
     2.28223
     1.77519
     0.28468
    -0.89986
    -1.96201
    -1.60359
    -0.97416
    -0.75124
    -0.84740
    -2.43845
    -3.37821
    -3.46126
    -3.65796
    -3.53120
    -3.31702
    -2.87992
    -2.60892
    -1.77406
    -1.19708
    -0.58514
     0.07050
     0.52946
     0.90536
     1.12391
     1.13266
     1.29875
     1.42114
     1.49545
     1.34684
     1.30313
     1.05398
     1.00153
     0.80046
     0.94470
     0.95782
     0.77424
     0.72178
     0.69119
     0.64748
     0.49012
     0.41581
     0.42456
     0.36336
     0.38959
     0.40707
     0.31528
     0.28031
     0.18852
     0.01368
     0.21475
     0.14044
     0.02242
     0.00931
     0.00494
    -0.07811
    -0.20050
    -0.11745
    -0.23547
    -0.13493
    -0.18301
    -0.03877
    -0.07811
    -0.19176
    -0.20924
    -0.33600
    -0.19176
    -0.01692
     0.03554
    -0.12182
     0.04428
     0.08799
     0.13170
     0.10547
     0.05302
     0.06613
     0.10110
     0.09236
     0.07050
     0.13170
     0.04865
     0.10547
    -0.01254
     0.21038
     0.16230
     0.00494
    -0.03877
     0.05739
     0.18852
     0.13170
    -0.05188
    -0.00380
     0.07488
     0.11859
     0.04865
     0.09673
     0.00494
    -0.04314
    -0.08685
     0.03991
     0.07488
    -0.02129
    -0.06063
    -0.06937
    -0.01254
     0.01805
    -0.09122
    -0.06937
    -0.00817
     0.00057
     0.02679
    -0.02566
     0.02242
    -0.01692
    -0.16116
    -0.00817
     0.14044
    -0.02566
     0.00494
    -0.00817
     0.00057
    -0.03003
    -0.02129
    -0.08685
    -0.08685
    -0.07811
    -0.01692
    -0.02129
    -0.06937
    -0.09559
    -0.17864
    -0.14367
    -0.02566
    -0.03003
    -0.25295
    -0.09122
    -0.06937
    -0.10871
    -0.09559
    -0.08685
    -0.14367
    -0.17864
    -0.07374
    -0.09122
    -0.20050
    -0.14805
    -0.15242
    -0.17427
     0.07488
    -0.06937
    -0.41468
    -0.36659
    -0.19176
    -0.00380
    -0.09559
    -0.17864
    -0.24421
    -0.23984
    -0.21361
    -0.22235
     0.03554
     0.00931
    -0.32726
    -0.52832
    -0.09996
     0.19726
     0.13170
    -0.14367
    -0.01254
     0.49012
     0.78735
     0.85291
     0.69993
     0.00931
    -1.26265
    -1.84836
    -1.17523
    -0.17427
    -0.02566
    -0.23984
    -0.29229
    -0.41468
    -0.78184
    -1.21020
    -1.11404
    -1.06595
    -0.76436
    -0.55018
    -0.25732
     0.01805
     0.27157
     0.34588
     0.43330
     0.55569
     0.59940
     0.47701
     0.38959
     0.55131
     0.55569
     0.40270
     0.43767
     0.31091
     0.30654
     0.27594
     0.24097
     0.19726
     0.20163
     0.31091
     0.18852
     0.21475
     0.24097
     0.15355
     0.02242
     0.23223
     0.14918
     0.07925
     0.07488
     0.07488
     0.03554
     0.02242
    -0.05188
    -0.08685
    -0.03877
     0.10110
     0.14481
    -0.03440
     0.01805
    -0.03877
    -0.33163
    -0.00380
     0.15792
     0.14918
     0.16230
     0.10547
    -0.02566
     0.04428
     0.13170
     0.10110
     0.07488
     0.07925
     0.10547
     0.14044
     0.10984
     0.14044
     0.03554
     0.01805
     0.24972
     0.04865
     0.04865
     0.19726
     0.10547
     0.11421
     0.11421
     0.09236
     0.13170
     0.18415
     0.17541
     0.16667
     0.19289
     0.21038
     0.11859
    -0.05625
     0.18852
     0.23660
     0.00931
     0.10984
     0.15355
     0.08799
     0.00931
     0.10110
     0.03117
     0.03991
     0.03117
     0.03991
     0.02679
    -0.02129
    -0.02566
    -0.20487
     0.06176
     0.05302
    -0.02566
    -0.05188
    -0.05188
    -0.03440
    -0.08248
    -0.08685
    -0.04751
    -0.12182
    -0.05625
    -0.06937
    -0.09559
     0.00494
    -0.08685
    -0.23109
    -0.27043
    -0.26169
    -0.31851
    -0.19176
    -0.03440
    -0.11308
    -0.20924
    -0.37971
    -0.22235
    -0.41905
    -0.41905
    -0.24421
    -1.06158
    -1.47246
    -1.44186
    -1.25828
    -1.35444
    -1.03099
    -1.19708
    -1.65604
    -2.23738
    -2.16745
    -1.32384
    -0.15242
     0.53383
     0.54257
     0.12296
    -0.59389
    -0.98291
    -0.37097
     0.47264
     0.84854
     0.95782
     1.32935
     1.26379
     1.04524
     0.77861
     0.46389
     0.23660
     0.07050
     0.06613
     0.03117
     0.03554
     0.01805
     0.09673
     0.11421
     0.30654
     0.25846
     0.17978
     0.28905
     0.37647
     0.17541
     0.20163
     0.22786
     0.24972
     0.30654
     0.24972
     0.33276
     0.23660
     0.21912
     0.09236
     0.07050
     0.17541
     0.22786
     0.18852
     0.15792
     0.37210
     0.27157
     0.10110
     0.22786
     0.13170
     0.22786
     0.25409
     0.29343
     0.32402
     0.27594
     0.27594
     0.12733
     0.00057
     0.00494
    -0.15242
    -0.37097
    -0.26169
    -0.01692
     0.19289
     0.24972
     0.28468
     0.34151
     0.23660
     0.25846
     0.28468
     0.40707
     0.49886
     0.56443
     0.87040
     0.97530
     1.08020
     1.01464
     1.21571
     1.25067
     1.02338
     1.06709
     0.79609
     0.69993
     0.47701
     0.45952
     0.59065
     0.67370
     0.62125
     0.51635
     0.44204
     0.35025
     0.38085
     0.24972
     0.24534
     0.25409
     0.19289
     0.03117
     0.16230
     0.18415
     0.17978
     0.23223
     0.21912
     0.17541
     0.12733
     0.04865
     0.04428
    -0.01254
     0.01805
    -0.08685
    -0.15679
     0.07050
    -0.15679
    -0.10871
    -0.03003
    -0.02129
    -0.06500
    -0.01692
    -0.03877
    -0.03440
     0.05302
     0.05739
     0.10984
     0.45952
     0.64748
     0.73490
     0.63873
     0.30654
     0.19726
     0.18415
     0.71304
     1.13703
     0.86166
     0.17978
    -0.37097
    -0.56766
    -1.15337
    -1.39815
    -2.10188
    -3.70604
    -3.54868
    -2.43408
    -1.66478
    -1.59922
    -2.46467
    -3.67981
    -4.15188
    -3.12032
    -2.63077
    -2.69634
    -2.05380
    -1.19271
    -0.86052
    -0.39719
    -0.20924
     0.01805
     0.30654
     0.65622
     0.69993
     0.81795
     0.87477
     0.82232
     0.77424
     0.90974
     1.04961
     1.02775
     0.96219
     0.80920
     0.80046
     0.84417
     0.76986
     0.65622
     0.62999
     0.43767
     0.47264
     0.31965
     0.46389
     0.36773
     0.15355
     0.32402
     0.21912
     0.23223
     0.19726
     0.13607
     0.21038
     0.11421
     0.25409
     0.08799
     0.15355
     0.14044
     0.07488
     0.00494
     0.18415
     0.16667
     0.00931
     0.05302
     0.03554
     0.11421
     0.08362
    -0.04314
     0.04865
     0.03991
     0.08362
     0.01805
     0.04428
     0.01805
     0.04428
    -0.06937
     0.14044
     0.13170
     0.09673
    -0.05625
     0.04865
    -0.01692
     0.00057
     0.01368
     0.08362
     0.08362
     0.13170
     0.18852
    -0.03003
     0.03117
     0.01368
     0.02679
     0.15355
     0.44204
     0.36773
     0.24097
     0.31528
     0.14044
     0.24534
     0.21475
     0.22786
     0.35025
     0.23660
     0.22786
     0.07925
    -0.01254
    -0.09559
    -0.31851
    -0.08685
     0.38522
     0.52946
     0.35462
     0.33276
     0.47264
     0.62125
     0.65622
     0.87477
     1.07146
     1.25504
     1.32935
     1.30313
     1.34684
     1.46485
     1.38180
     1.22008
     1.25067
     1.18948
     1.11517
     1.02775
     0.97530
     0.73053
     0.66059
     0.56880
     0.73927
     0.65185
     0.60814
     0.47701
     0.45078
     0.37647
     0.41581
     0.35025
     0.64748
     0.69119
     0.45515
     0.58628
     0.90974
     1.02775
     0.77861
     0.78298
     0.72615
     0.96656
     0.45078
     0.05302
    -0.83866
    -3.20774
    -4.25241
    -4.68514
    -4.61520
    -3.02416
    -1.85273
    -2.28109
    -2.98482
    -4.15625
    -4.69825
    -4.85124
    -4.00763
    -3.07224
    -1.90519
    -0.95231
    -0.13930
     0.60377
     1.08458
     1.34246
     1.60035
     2.00249
     2.06805
     1.88010
     1.97189
     1.82327
     1.79705
     1.68777
     1.50856
     1.43863
     1.22445
     1.19385
     1.09332
     1.03649
     0.82232
     0.69993
     0.50760
     0.56006
     0.49886
     0.36773
     0.09236
     0.16230
     0.07488
     0.21912
     0.26720
     0.34588
     0.35899
     0.09673
     0.06176
     0.21038
     0.24534
     0.28468
     0.20163
     0.33276
     0.50760
     0.36773
     0.31528
     0.34588
     0.23660
     0.33714
     0.24534
     0.10984
     0.13607
     0.06613
     0.22349
     0.11421
     0.04428
     0.16230
    -0.03877
    -0.06500
     0.14481
     0.15792
    -0.00817
    -0.00380
     0.05739
     0.04865
    -0.02129
     0.03554
     0.03991
     0.00494
     0.14481
    -0.01692
     0.06613
    -0.00380
    -0.06063
    -0.15679
     0.09236
     0.07925
    -0.05625
    -0.12619
    -0.09996
    -0.09122
     0.01805
    -0.20050
    -0.06500
    -0.08685
    -0.02566
     0.01805
    -0.11308
    -0.04314
    -0.02566
    -0.08685
    -0.02129
     0.24097
     0.00931
     0.04865
     0.11421
     0.10547
     0.13170
     0.07050
     0.09673
     0.08362
     0.09673
     0.09236
     0.13607
     0.10984
     0.10110
     0.04428
     0.01805
     0.25409
     0.07050
     0.09236
     0.12733
     0.02679
     0.10547
     0.13607
     0.12733
     0.11421
     0.16667
     0.14481
     0.13607
     0.15355
     0.25409
     0.20601
    -0.18738
     0.01805
     0.10110
    -0.03877
     0.27157
     0.02679
    -0.48461
    -0.92171
    -1.03099
    -1.87896
    -2.14122
    -2.12374
    -3.01542
    -2.87118
    -1.76968
    -1.08781
    -1.80902
    -2.29858
    -3.55742
    -3.87213
    -2.14996
    -0.38408
     0.37647
    -0.11308
    -0.42342
    -0.23547
     0.22786
     1.03212
     1.57850
     1.63095
     1.92818
     1.92818
     1.84513
     1.92818
     1.84950
     1.64406
     1.59161
     1.58724
     1.39492
     1.28564
     1.22882
     1.18948
     1.10206
     0.94907
     0.89662
     0.87040
     0.73053
     0.80483
     0.59065
     0.40707
     0.56880
     0.43767
     0.33276
     0.46389
     0.38085
     0.35462
     0.34151
     0.35462
     0.18415
     0.20601
     0.06613
     0.00057
     0.03991
     0.13607
     0.07925
    -0.08248
     0.07050
    -0.00817
    -0.04314
    -0.11745
    -0.05188
     0.05302
    -0.00380
     0.00057
    -0.09559
    -0.18301
    -0.19176
    -0.14805
    -0.03440
    -0.02566
     0.03991
    -0.16990
    -0.06063
    -0.04751
    -0.16116
    -0.14805
    -0.22235
    -0.17864
    -0.14367
    -0.26169
    -0.18738
    -0.11308
    -0.09122
    -0.09559
    -0.11745
    -0.06937
    -0.03003
    -0.07374
    -0.09122
     0.07050
     0.10110
    -0.02129
     0.03554
     0.03117
     0.04428
     0.07050
     0.00931
     0.14044
     0.15792
     0.07488
     0.04428
     0.09673
     0.10547
    -0.03003
     0.00931
     0.15355
     0.11421
    -0.02566
     0.07050
    -0.00380
     0.03554
    -0.10434
    -0.04751
    -0.07811
    -0.09559
    -0.06937
    -0.21361
    -0.16116
    -0.06500
    -0.06937
    -0.20487
    -0.03440
    -0.04314
    -0.17427
    -0.10434
    -0.04751
     0.00057
    -0.03003
    -0.07374
     0.03554
     0.26720
     0.24097
     0.28468
     0.08799
     0.03117
     0.02679
     0.08799
     0.36773
     0.61688
     0.17978
    -0.16990
    -0.26606
    -0.24858
    -0.69442
    -0.72939
    -1.18397
    -2.22864
    -2.46904
    -1.75657
    -1.57736
    -1.66478
    -1.87022
    -2.58269
    -2.93237
    -3.08973
    -1.94015
    -1.10092
     0.04428
     0.52946
     0.58191
     0.35899
    -0.06937
     0.24097
     0.87914
     1.65281
     1.91944
     2.21229
     2.31720
     2.21229
     1.80579
     1.68340
     1.34684
     0.86603
     0.73927
     0.60377
     0.59502
     0.38085
     0.21912
     0.20601
     0.10984
    -0.05188
    -0.09122
    -0.22235
    -0.21361
    -0.18301
    -0.22235
     0.13170
     0.45078
     0.33714
     0.32402
     0.29343
     0.15355
     0.21912
     0.57754
     0.70867
     0.91411
     1.03649
     0.96656
     0.83980
     0.85291
     0.81357
     0.73053
     0.81357
     0.81357
     0.59940
     0.40707
     0.49886
     0.44641
     0.53383
     0.49012
     0.39396
     0.41581
     0.44641
     0.32402
     0.29343
     0.29780
     0.26720
     0.23660
     0.13170
     0.38959
     0.24097
     0.05739
     0.10984
     0.12296
    -0.02566
     0.07050
     0.03554
    -0.02566
     0.00057
     0.09673
    -0.05625
     0.02242
     0.00057
    -0.06063
    -0.11745
     0.04428
     0.06613
    -0.05625
    -0.03003
     0.03117
     0.08799
    -0.08685
    -0.03440
    -0.03440
     0.11421
     0.14044
     0.01368
    -0.01254
     0.00494
     0.03991
    -0.03877
     0.03554
     0.11859
    -0.06063
     0.01368
     0.12733
     0.05302
     0.03554
    -0.04751
    -0.12182
     0.00057
     0.08799
     0.01805
    -0.02129
    -0.07811
    -0.09559
    -0.10434
    -0.09122
     0.03117
     0.02679
    -0.19176
    -0.06500
    -0.09996
     0.12296
     0.07488
     0.03991
    -0.01254
    -0.12619
    -0.16990
    -0.18738
    -0.07811
     0.27594
     0.17104
    -0.17864
    -0.32288
    -0.51084
    -0.79495
    -0.86489
    -0.87800
    -1.84836
    -2.65263
    -2.44282
    -1.93578
    -1.89644
    -2.19804
    -3.16403
    -4.30923
    -4.21744
    -2.93674
    -1.29325
    -0.09559
     0.06176
    -0.66382
    -1.59484
    -1.99698
    -0.70316
     0.35462
     0.94470
     1.31624
     1.61347
     1.91069
     1.90632
     1.52168
     1.23756
     0.95782
     0.76549
     0.68682
     0.84417
     0.62125
     0.51635
     0.51635
     0.53383
     0.47264
     0.45515
     0.42456
     0.38085
     0.47701
     0.44204
     0.26283
     0.30654
     0.21038
     0.19726
     0.14918
     0.27157
     0.18852
     0.07925
     0.07488
     0.03991
     0.07488
     0.05739
     0.02242
    -0.03877
     0.00057
     0.12733
     0.04865
     0.02679
    -0.06937
    -0.03003
    -0.03440
     0.25846
     0.24534
     0.21912
     0.32402
     0.38085
     0.49886
     0.32839
     0.20163
     0.19726
     0.14044
     0.35462
     0.48575
     0.42456
     0.39396
     0.24534
     0.04865
     0.13170
     0.17978
     0.06176
     0.00057
    -0.05625
     0.00057
     0.02242
     0.03117
     0.09236
    -0.03440
     0.09673
     0.12296
     0.11859
     0.16667
     0.11421
     0.01805
     0.14044
     0.24534
     0.22786
     0.19289
     0.16667
     0.28468
     0.24534
     0.21912
     0.26283
     0.22349
     0.26283
     0.35899
     0.25846
     0.36336
     0.26720
     0.33276
     0.28468
     0.65185
     0.75238
     0.55569
     0.55131
     0.53383
     0.59502
     0.57754
     0.50760
     0.66933
     0.59502
     0.66496
     0.55569
     0.65185
     0.50760
     0.37210
     0.21475
     0.36336
     0.34588
     0.10984
     0.13607
     0.16230
     0.11421
     0.06613
     0.03554
     0.03117
    -0.08248
    -0.03440
     0.06613
     0.07925
     0.14918
     0.10547
     0.00931
     0.12733
     0.10547
    -0.26169
    -0.13493
     0.22786
     0.38522
     0.22349
    -0.18738
    -0.65071
    -0.47587
    -0.70316
    -0.89111
    -2.17182
    -3.14655
    -2.60455
    -2.01446
    -2.21553
    -1.90956
    -2.46467
    -3.40881
    -3.96830
    -2.96734
    -1.70412
    -0.69005
    -0.44964
     0.55131
     1.89758
     2.97285
     3.41869
     2.67999
     2.22541
     2.04620
     2.72370
     3.79022
     4.33223
     4.26666
     3.82082
     3.06464
     2.20792
     1.46485
     0.81795
     0.28031
    -0.06500
    -0.38408
    -0.49335
    -0.49335
    -0.49772
    -0.50647
    -0.68131
    -0.37097
    -0.26606
    -0.38845
    -0.34911
    -0.30540
    -0.18301
    -0.20924
    -0.23109
    -0.16553
    -0.08248
    -0.00817
    -0.09559
    -0.04751
    -0.07374
    -0.09122
    -0.22672
    -0.18301
    -0.06500
    -0.17427
    -0.21798
    -0.11308
    -0.12619
    -0.09996
    -0.15679
    -0.15679
    -0.13493
    -0.14805
    -0.13056
    -0.11745
    -0.06063
    -0.03877
    -0.11745
    -0.17864
     0.07050
    -0.05188
    -0.03440
     0.00931
     0.00057
    -0.00380
    -0.00817
    -0.05188
     0.03991
     0.03991
     0.12296
     0.15792
     0.25846
     0.31528
     0.21475
     0.08799
     0.33714
     0.28031
     0.19289
     0.24534
     0.29343
     0.26720
     0.14044
     0.24097
     0.30217
     0.14481
     0.13607
     0.00494
     0.11859
     0.12296
     0.06176
     0.05739
     0.10984
     0.12296
     0.10984
     0.09236
     0.18852
     0.24097
     0.17978
     0.05302
     0.17978
     0.20163
     0.25846
     0.15792
     0.14481
     0.14918
     0.17978
     0.09236
     0.09673
     0.19289
     0.09236
     0.06176
     0.13607
     0.14044
     0.12296
     0.02242
     0.11859
     0.04428
     0.18415
     0.19726
     0.05739
     0.12296
     0.15355
     0.05302
    -0.04751
     0.22786
     0.29343
     0.15792
     0.24534
     0.21912
     0.23660
    -0.03440
     0.07050
     0.24097
     0.45952
     0.60814
     0.23660
     0.00931
    -0.03003
     0.03991
    -0.43653
     0.07488
    -0.73813
    -1.85710
    -1.24079
    -0.43653
    -0.20050
    -0.92608
    -2.42971
    -3.75412
    -2.43845
    -0.72502
    -0.33163
    -0.13056
    -0.52395
    -1.29762
    -1.71723
    -1.47246
    -0.69879
    -0.23984
    -0.13930
     0.06613
     0.41581
     0.50760
     0.66933
     0.75675
     0.69119
     0.49449
     0.35899
     0.35025
     0.37647
     0.50760
     0.61688
     0.54257
     0.81795
     0.62999
     0.49886
     0.61688
     0.66496
     0.52509
     0.42018
     0.25846
     0.30654
     0.15355
     0.16230
     0.05302
     0.03554
     0.11859
     0.14044
     0.06176
     0.18852
     0.22349
     0.03554
     0.15792
     0.20601
     0.15355
     0.13170
     0.09236
     0.09673
     0.23223
     0.20163
     0.21038
     0.06613
     0.10110
     0.18852
    -0.01692
     0.21912
     0.14918
     0.04865
     0.08362
     0.07925
     0.17104
     0.08362
     0.05302
    -0.00380
     0.08799
     0.12296
     0.12733
     0.07050
     0.06176
     0.05739
    -0.01254
     0.10984
     0.18852
     0.17541
     0.10984
     0.15792
     0.14044
     0.13170
     0.09673
     0.10984
     0.13607
     0.22349
     0.19726
     0.03117
    -0.01254
     0.11421
     0.03991
     0.07925
     0.26720
     0.23223
     0.01805
     0.09673
     0.08362
     0.11859
     0.07050
     0.07488
     0.09236
     0.19726
     0.14918
     0.42893
     0.56443
     0.73927
     0.87914
     0.62125
     0.92285
     1.03649
     1.02338
     1.08895
     1.02775
     1.05835
     1.13703
     1.04087
     1.11954
     1.18074
     1.05398
     0.80046
     0.68244
     0.68244
     0.64748
     0.62125
     0.60377
     0.73927
     0.46827
     0.57754
     0.72178
     1.01901
     1.04524
     0.87914
     0.59065
     0.59065
     0.45952
     0.22786
    -0.03440
    -1.10529
    -1.58610
    -1.04847
    -0.37971
    -0.46713
    -0.98291
    -1.27139
    -1.63855
    -1.91393
    -1.59484
    -0.75124
    -0.16990
     0.16230
     0.03991
    -0.54143
    -1.02662
    -0.37097
     0.34588
     0.74801
     0.83106
     0.82232
     0.54257
     0.21038
     0.12296
    -0.09122
    -0.27480
    -0.25732
    -0.19613
    -0.23109
    -0.13930
    -0.14805
    -0.05625
    -0.18738
    -0.06937
     0.00057
    -0.14367
    -0.05188
    -0.02129
    -0.13056
    -0.11308
    -0.12182
    -0.07811
    -0.07374
    -0.13930
    -0.10871
    -0.07374
     0.02679
     0.00057
    -0.04751
    -0.14367
    -0.13056
    -0.17427
    -0.07374
     0.13170
     0.07925
    -0.00380
     0.10547
     0.24534
     0.27157
     0.13170
     0.05739
     0.17104
     0.29343
     0.37210
     0.31091
     0.24972
     0.32402
     0.27157
     0.30217
     0.59502
     0.43330
     0.31528
     0.31528
     0.27594
     0.31528
     0.33276
     0.17541
     0.24097
     0.41144
     0.33714
     0.28031
     0.24097
     0.09673
    -0.00380
     0.02242
     0.26283
     0.21912
     0.11859
     0.06176
    -0.00380
    -0.03877
     0.02242
     0.05302
     0.00931
    -0.00817
     0.04428
    -0.03440
     0.07488
     0.10110
    -0.03877
    -0.01254
     0.09236
     0.02242
     0.06613
     0.08362
     0.13170
    -0.02566
     0.03991
    -0.01692
     0.05739
    -0.02566
    -0.00380
    -0.00380
    -0.00380
     0.03991
    -0.00380
     0.00494
     0.01805
     0.13170
    -0.01254
    -0.04751
    -0.02129
     0.00057
     0.00931
     0.08362
    -0.09122
    -0.06500
     0.03117
     0.16667
     0.10547
     0.00494
     0.00494
    -0.04314
    -0.09559
     0.12733
     0.10547
    -0.02129
    -0.03440
    -0.02566
     0.05302
     0.03554
    -0.09122
    -0.05188
    -0.04314
     0.06613
     0.06176
     0.12296
     0.28905
     0.10547
    -0.26169
    -0.16116
     0.05302
     0.05739
     0.04865
     0.07488
    -0.25295
    -0.75124
    -1.02662
    -1.48994
    -1.54239
    -2.39911
    -2.62640
    -0.73376
     0.91411
     1.15451
     0.40270
    -0.85615
    -1.55988
    -1.62981
    -0.66819
     0.77424
     1.00590
     1.02775
     1.18511
     1.30313
     1.24630
     1.11517
     0.96656
     0.80046
     0.58628
     0.37647
     0.28031
     0.21038
     0.23223
     0.09236
    -0.00817
     0.10984
     0.07488
     0.15792
     0.17104
     0.08799
     0.10110
     0.08799
     0.23660
     0.12733
     0.14044
     0.09236
     0.11859
     0.09236
     0.18852
     0.19289
     0.05739
     0.15355
     0.14481
     0.08799
     0.11859
     0.07925
     0.19726
     0.18852
     0.22786
     0.10547
     0.18415
     0.13607
     0.21038
     0.01805
     0.21475
     0.31965
     0.21912
     0.19289
     0.14481
     0.15355
     0.23223
     0.22349
     0.08362
     0.14044
     0.12733
     0.13170
     0.10547
     0.05302
     0.10110
    -0.04751
    -0.11308
     0.15355
     0.19726
     0.03991
     0.05739
    -0.04751
     0.03991
    -0.09559
    -0.14805
    -0.20050
    -0.18301
    -0.01254
    -0.03003
     0.06176
     0.08362
    -0.15242
    -0.25732
    -0.01254
    -0.01692
    -0.02566
     0.00057
     0.04428
     0.04865
     0.09236
     0.06176
     0.14918
     0.14044
     0.15355
     0.02679
     0.15792
     0.10547
     0.18852
     0.07488
     0.23660
     0.22349
     0.13170
     0.21038
     0.21038
     0.17978
     0.06613
     0.10984
     0.14918
     0.20163
     0.23660
     0.14918
     0.17541
     0.24534
     0.11421
     0.00057
     0.16230
     0.17541
     0.11859
     0.14918
     0.07488
     0.11859
     0.15792
     0.08799
     0.03117
     0.08362
     0.17978
     0.17541
     0.07050
     0.10110
     0.07488
     0.02679
     0.09236
     0.18852
     0.13170
    -0.01254
     0.17541
     0.13607
     0.20163
     0.16230
    -0.01692
    -0.09122
    -0.22235
    -0.03440
    -0.03003
     0.06613
    -0.15679
    -0.30103
    -0.38408
    -0.12619
    -0.23984
    -0.10871
     0.03991
    -0.06500
    -0.18738
    -0.09559
     0.12296
     0.32402
     0.45078
     0.45515
     0.69119
     1.18074
     1.34246
     1.56976
     1.17637
     0.73490
     0.09673
    -0.20487
     0.26283
     0.68682
     0.66059
     0.44641
     0.05739
    -0.46276
    -0.63760
    -0.68131
    -0.69879
    -0.93920
    -0.84740
    -0.70316
    -0.75124
    -0.51958
    -0.30540
    -0.27043
    -0.15679
     0.08362
     0.10984
     0.23223
     0.20163
     0.20601
     0.25846
     0.36773
     0.45952
     0.42456
     0.29780
     0.20601
     0.20601
     0.17541
     0.31091
     0.17541
     0.00931
     0.10547
     0.06613
    -0.01692
    -0.16553
    -0.19613
    -0.05625
     0.01805
     0.04865
     0.04428
    -0.00817
    -0.01254
    -0.01692
    -0.09559
     0.17104
     0.20601
     0.15792
     0.19726
     0.28905
     0.23660
     0.24097
     0.28468
     0.21475
     0.18415
     0.32839
     0.32839
     0.23660
     0.28905
     0.21912
     0.12733
     0.23223
     0.20163
     0.12733
     0.20163
     0.20601
     0.31091
     0.26720
     0.32402
     0.25409
     0.28468
     0.30654
     0.27157
     0.28468
     0.28468
     0.42018
     0.28905
     0.39833
     0.45078
     0.40270
     0.31528
     0.42893
     0.38522
     0.42018
     0.39396
     0.37647
     0.42018
     0.53383
     0.51198
     0.35899
     0.36773
     0.52946
     0.45078
     0.35462
     0.58628
     0.53820
     0.37210
     0.62562
     0.62562
     0.58191
     0.46827
     0.44204
     0.52072
     0.56006
     0.58628
     0.49449
     0.48575
     0.49449
     0.53820
     0.30654
     0.55569
     0.52509
     0.36773
     0.34151
     0.37647
     0.42456
     0.36773
     0.28905
     0.33714
     0.24097
     0.35462
     0.26720
     0.33714
     0.30217
     0.25409
     0.09236
     0.18852
     0.25846
     0.16667
     0.18852
     0.22349
     0.11421
     0.01805
    -0.22235
    -0.19613
    -0.01254
    -0.01254
     0.01368
     0.19289
     0.69993
     0.69119
     0.90536
     0.87040
     1.46485
     1.28564
     0.75238
     0.80046
     0.93596
     1.09332
     0.57754
    -1.10966
    -2.57832
    -2.17619
    -0.35785
     0.33714
    -0.46276
    -1.51180
    -2.30732
    -2.62203
    -2.39037
    -2.21990
    -2.03632
    -1.55551
    -0.89986
    -0.38845
     0.00057
     0.28468
     0.38085
     0.61251
     0.76986
     0.83106
     0.69119
     0.83543
     0.73053
     0.72178
     0.78298
     0.84417
     0.62562
     0.56443
     0.52072
     0.43330
     0.38085
     0.40270
     0.23223
     0.28468
     0.32839
     0.35462
     0.25846
     0.22349
     0.51198
     0.45515
     0.69993
     0.86166
     0.62562
     0.47701
     0.69119
     0.79609
     0.83543
     1.00153
     1.01027
     1.11517
     1.09769
     1.11080
     1.03649
     1.07583
     0.96656
     0.83106
     0.80046
     0.95782
     0.83543
     0.70430
     0.79609
     0.68244
     0.68244
     0.47264
     0.39396
     0.38085
     0.34588
     0.48138
     0.38959
     0.38085
     0.33276
     0.23223
    -0.02129
     0.28031
     0.17978
     0.06613
     0.11421
     0.06613
     0.15355
    -0.01254
     0.02679
     0.03554
     0.13170
     0.18415
     0.07488
     0.00057
     0.01368
     0.06176
     0.05739
     0.13607
     0.08799
    -0.00380
     0.06176
     0.16667
     0.18415
     0.17104
     0.02679
     0.02242
     0.12733
     0.23660
     0.30217
     0.15355
     0.12733
     0.13607
     0.02242
     0.20163
     0.28468
     0.14044
     0.07050
     0.12296
     0.13170
     0.17978
     0.11859
    -0.02566
    -0.07811
     0.03554
     0.09673
     0.07050
     0.01805
    -0.01254
    -0.05188
    -0.03440
     0.14044
     0.15355
    -0.02566
    -0.00380
    -0.07374
     0.00494
     0.02679
     0.03991
    -0.01254
     0.00494
    -0.00380
    -0.07811
     0.00057
     0.05739
    -0.08248
    -0.30977
    -0.13493
    -0.08248
    -0.24858
    -0.16116
    -0.22672
    -0.13056
     0.00057
     0.04865
     0.19726
     0.11421
     0.11859
    -0.06063
    -0.37534
    -0.60263
    -0.26169
    -0.40593
    -0.72065
    -1.25391
    -1.84399
    -1.17960
    -0.65071
     0.12296
     0.03554
    -1.09218
    -0.46276
     0.20601
    -0.65945
    -1.35881
    -3.03290
    -3.71915
    -1.14463
     1.12829
     1.22882
     0.95782
     0.09236
    -0.74687
    -0.76436
    -0.66382
    -0.43653
    -0.33600
    -0.06937
     0.39396
     0.62125
     0.87914
     1.05835
     0.97093
     0.89225
     0.69556
     0.64748
     0.76549
     0.74364
     0.50760
     0.39396
     0.33276
     0.31528
     0.35025
     0.35899
     0.20601
     0.23660
     0.15792
     0.27594
     0.09673
     0.18852
     0.31528
     0.06176
     0.41581
     0.72615
     0.54694
     0.63873
     0.50760
     0.47701
     0.57754
     0.64311
     0.52509
     0.63436
     0.69556
     0.70430
     0.62125
     0.70430
     0.55131
     0.46827
     0.38085
     0.48575
     0.37647
     0.37647
     0.43767
     0.35462
     0.37210
     0.26283
     0.53820
     0.62562
     0.50323
     0.37210
     0.31965
     0.36773
     0.29780
     0.19289
     0.15792
     0.36773
     0.25409
     0.07925
     0.13170
     0.02679
    -0.03440
    -0.09996
    -0.14367
    -0.13493
    -0.03440
    -0.03877
    -0.06500
    -0.06063
    -0.02129
     0.01368
    -0.11745
     0.17104
     0.07050
    -0.02129
     0.00057
     0.04428
     0.09673
     0.07488
     0.04428
     0.11421
     0.02679
     0.10547
     0.06613
     0.12733
     0.07488
     0.11421
    -0.16116
     0.10110
     0.22349
     0.13170
     0.02242
     0.13607
     0.12296
     0.15355
     0.20163
     0.26283
     0.32402
     0.21475
     0.26283
     0.23223
     0.24972
     0.22349
     0.21912
     0.21475
     0.38085
     0.30654
     0.30654
     0.42456
     0.30217
     0.27157
     0.30217
     0.21912
     0.30654
     0.39396
     0.44641
     0.32402
     0.38959
     0.41144
     0.40270
     0.17541
     0.41581
     0.38959
     0.30654
     0.27157
     0.36773
     0.34151
     0.21038
     0.31091
     0.49012
     0.43767
     0.24097
    -0.10434
    -0.15679
     0.13170
     0.43767
     0.20601
     0.39833
    -0.11745
    -0.59389
    -0.65071
    -0.96979
    -1.37192
    -2.95422
    -3.79783
    -2.85806
    -2.71382
    -2.94111
    -3.30828
    -4.65891
    -5.09601
    -3.29953
    -1.90519
    -1.00913
    -1.16212
    -1.10092
    -0.26606
     0.63436
     1.91944
     2.61442
     2.36091
     2.41336
     3.19140
     3.82956
     4.12679
     4.09619
     3.71592
     3.28319
     2.52700
     1.83202
     1.45174
     1.00153
     0.63436
     0.44641
     0.24097
     0.10547
     0.04865
     0.00494
     0.10547
     0.07050
    -0.01254
    -0.06500
     0.06613
     0.05739
     0.01805
    -0.00817
     0.25846
     0.27157
     0.28468
     0.36773
     0.33714
     0.21912
     0.21475
     0.31965
     0.36336
     0.44204
     0.48575
     0.45952
     0.45952
     0.56006
     0.45952
     0.28468
     0.35899
     0.35899
     0.15792
     0.18852
     0.20601
     0.11421
     0.14481
    -0.01254
    -0.04751
     0.02242
     0.03991
     0.02242
    -0.05625
    -0.03440
    -0.09559
    -0.07811
    -0.09122
     0.03554
    -0.06500
    -0.11745
     0.02242
    -0.03440
    -0.04751
    -0.13493
    -0.13493
    -0.10434
    -0.01254
    -0.00817
    -0.05625
    -0.04314
    -0.03003
    -0.15242
    -0.13493
     0.09673
     0.09236
    -0.13930
    -0.06500
    -0.07811
    -0.09559
    -0.15242
    -0.09122
    -0.05625
    -0.06063
    -0.00380
    -0.02566
     0.01368
     0.08362
    -0.05188
    -0.16990
     0.06176
     0.13607
     0.07050
     0.02242
     0.10547
     0.16230
     0.11859
     0.18852
     0.11421
     0.16230
     0.22349
     0.12733
     0.07925
     0.16230
     0.09673
     0.00931
     0.19289
     0.17541
     0.07050
     0.10984
     0.08799
     0.07925
     0.03991
     0.08799
     0.05302
     0.15355
     0.14481
     0.20163
     0.06176
     0.11859
     0.23223
     0.23660
     0.28905
     0.40707
     0.14918
    -0.20924
    -0.13056
     0.20601
     0.43767
     0.36773
    -0.03440
    -0.51084
    -0.51084
    -0.53706
    -0.95231
    -1.38067
    -2.66137
    -2.92800
    -2.30295
    -1.91393
    -2.29858
    -2.90614
    -3.58365
    -4.29175
    -3.34761
    -1.62544
    -0.72065
    -0.20487
    -0.48461
    -1.38504
    -1.47246
    -0.33600
     0.66933
     1.49982
     1.59598
     2.24726
     2.50078
     2.31283
     2.16858
     1.85824
     1.68340
     1.48234
     1.27253
     0.97967
     0.77861
     0.55131
     0.54694
     0.45515
     0.29780
     0.23223
    -0.08685
    -0.02129
     0.03117
    -0.09996
    -0.22672
    -0.17427
    -0.17864
    -0.30977
    -0.19613
    -0.11308
    -0.08248
    -0.03877
     0.00931
    -0.06937
     0.00494
     0.00494
     0.00931
     0.01368
     0.20163
     0.15792
     0.14481
     0.30654
     0.30654
     0.33714
     0.30217
     0.30654
     0.35899
     0.48575
     0.48138
     0.51198
     0.47701
     0.35899
     0.46389
     0.38959
     0.62562
     0.47701
     0.44641
     0.49886
     0.64311
     0.85291
     0.83106
     0.65622
     0.48138
     0.46389
     0.35025
     0.40707
     0.56880
     0.59940
     0.50760
     0.39396
     0.54694
     0.43330
     0.18852
     0.04865
     0.07050
     0.17978
     0.07050
     0.03117
     0.02242
    -0.00380
     0.13170
     0.15355
     0.10547
     0.09673
     0.05739
    -0.02566
    -0.03440
     0.26720
     0.16230
    -0.03003
     0.00494
    -0.01254
     0.01368
    -0.00817
    -0.03003
    -0.01692
    -0.04314
     0.04428
    -0.04314
     0.03554
     0.00057
    -0.05188
    -0.16990
     0.15792
     0.08362
    -0.04751
    -0.00380
     0.09236
     0.11421
     0.12296
     0.10984
     0.11859
     0.14918
     0.07050
    -0.00380
     0.04865
     0.12296
     0.04865
     0.04865
     0.15792
     0.10547
     0.04865
     0.04428
     0.05739
     0.08362
     0.03554
    -0.02566
    -0.05188
     0.02679
     0.02242
     0.06176
     0.07050
     0.05739
     0.10984
     0.05739
     0.19726
     0.25409
    -0.01692
     0.04428
     0.13170
     0.18415
     0.25409
     0.19289
     0.06176
     0.07050
     0.12296
     0.18415
     0.14044
     0.01368
    -0.03003
    -0.12619
    -0.08685
     0.17978
    -0.03877
    -0.14367
    -0.09122
    -0.13056
    -0.08248
     0.03991
    -0.06063
    -0.15679
    -0.12182
    -0.06500
    -0.03003
    -0.08685
    -0.14367
    -0.17864
    -0.31851
    -0.13056
     0.03117
    -0.14367
    -0.08248
    -0.01692
    -0.00817
    -0.10871
    -0.44090
    -0.49772
    -0.41905
    -0.07811
     0.52946
     0.26283
     0.18415
     0.40707
     0.34588
     0.31091
     0.55569
    -0.82118
    -1.21020
    -1.12715
    -2.23301
    -1.95327
    -1.22768
    -1.58610
    -0.78184
     0.15355
    -0.34911
    -1.29762
    -1.58610
    -1.52928
    -1.35007
    -0.65508
     0.00931
     0.49012
     0.81795
     1.17200
     1.28127
     1.33809
     1.24630
     1.12829
     0.94907
     0.80046
     0.69119
     0.46827
     0.37647
     0.33276
     0.22786
     0.26720
     0.70867
     0.51198
     0.27594
     0.18852
     0.27157
     0.36773
     0.34151
     0.27594
     0.34151
     0.46827
     0.37647
     0.46389
     0.39396
     0.40707
     0.26720
     0.07925
     0.30217
     0.26283
     0.10984
     0.07050
     0.05302
    -0.09122
    -0.17427
    -0.11745
    -0.15679
    -0.13056
    -0.01254
    -0.03877
    -0.10434
    -0.14805
    -0.15242
    -0.47587
    -0.42779
    -0.40156
    -0.31414
    -0.30540
    -0.27480
    -0.36222
    -0.44527
    -0.39719
    -0.44964
    -0.45401
    -0.44964
    -0.48024
    -0.55892
    -0.46276
    -0.34037
    -0.46713
    -0.50210
    -0.35348
    -0.35348
    -0.45839
    -0.36222
    -0.35785
    -0.34474
    -0.35348
    -0.26169
    -0.32288
    -0.21798
    -0.18738
    -0.26606
    -0.25295
    -0.25732
    -0.22235
    -0.30103
    -0.16553
    -0.12182
    -0.16990
    -0.14805
    -0.12619
     0.03117
    -0.13056
    -0.09559
    -0.14805
    -0.13493
    -0.00380
     0.03554
     0.06613
     0.03117
     0.03991
    -0.13493
     0.07488
     0.17978
     0.04865
     0.03991
     0.05302
     0.03991
    -0.00380
    -0.04314
    -0.06937
     0.00931
    -0.07374
    -0.04751
    -0.00817
     0.00931
    -0.10871
    -0.26606
    -0.23547
    -0.16990
    -0.16116
    -0.20924
    -0.30540
    -0.20487
    -0.29229
    -0.30540
    -0.25295
    -0.24421
    -0.26606
    -0.27480
    -0.33163
    -0.27043
    -0.15679
    -0.29666
    -0.37534
    -0.15679
    -0.11308
    -0.17427
     0.02242
    -0.06937
     0.00057
    -0.10434
    -0.03003
     0.00931
     0.04428
     0.03117
    -0.05188
    -0.01692
    -0.00380
     0.14918
     0.34588
     0.10547
    -0.24421
    -0.48898
    -0.45839
    -0.48898
    -0.36222
     0.34588
     1.38617
     1.67029
     1.81453
     1.72711
     1.35995
     1.22008
     1.37306
     1.18948
     0.07925
    -0.70753
    -1.80902
    -1.93578
    -1.55551
    -0.82992
    -0.78184
    -2.99793
    -3.71478
    -3.82405
    -3.93770
    -3.64484
    -2.99356
    -2.75753
    -2.75753
    -2.23301
    -1.56862
    -0.62885
     0.19289
     0.73490
     1.11517
     1.56539
     1.68340
     1.78831
     1.76208
     1.77082
     1.64406
     1.61784
     1.46485
     1.16762
     1.05398
     1.05398
     0.97093
     0.81795
     1.04087
     0.97093
     0.83980
     0.74801
     0.58628
     0.54257
     0.59065
     0.65622
     0.75238
     0.83543
     0.69993
     0.68682
     0.56443
     0.42893
     0.38959
     0.13607
     0.39396
     0.42018
     0.34151
     0.17541
     0.20601
     0.01805
    -0.11745
    -0.10434
    -0.00380
    -0.06937
     0.00931
    -0.07374
    -0.04751
    -0.09122
    -0.00817
    -0.13056
    -0.03877
     0.04428
    -0.04314
    -0.06500
    -0.01254
     0.02242
    -0.00817
    -0.05625
    -0.10871
     0.02679
     0.03117
     0.07925
     0.09673
    -0.10871
    -0.05188
    -0.03003
    -0.04314
     0.10984
    -0.01254
    -0.01692
    -0.03440
     0.03554
    -0.00380
    -0.07811
    -0.09122
    -0.08248
    -0.01254
     0.00494
    -0.05188
    -0.06500
    -0.03877
    -0.03440
    -0.16553
     0.07488
     0.11421
    -0.09122
    -0.04314
    -0.14367
    -0.04751
    -0.15679
    -0.09122
    -0.12182
    -0.09559
    -0.06937
    -0.16116
    -0.10434
    -0.14367
    -0.20487
    -0.37971
    -0.20487
    -0.08685
    -0.17864
    -0.20487
    -0.23984
    -0.26169
    -0.34911
    -0.47150
    -0.30540
    -0.20487
    -0.15679
    -0.25732
    -0.32726
    -0.29229
    -0.20487
    -0.33163
    -0.24858
    -0.15679
    -0.18738
    -0.24858
    -0.08685
    -0.11308
    -0.18301
    -0.11745
    -0.13930
    -0.01692
     0.05739
     0.11421
     0.01368
     0.43330
     0.77424
     1.16325
     1.50419
     1.94566
     1.94129
     2.01123
     2.21229
     2.11176
     1.32061
    -0.32288
    -1.38067
    -1.69101
    -1.28888
    -0.76436
    -0.52395
    -0.51084
    -1.10966
    -2.44719
    -3.87213
    -3.87213
    -4.01638
    -3.81968
    -3.04164
    -1.98823
    -1.41563
    -1.12715
    -0.96105
    -0.58952
    -0.32288
     0.02242
     0.28031
     0.50760
     0.63436
     0.79609
     0.70867
     0.98404
     1.11517
     1.17637
     1.08458
     1.21133
     1.13266
     1.10643
     1.08020
     1.00153
     0.97967
     0.87477
     0.85291
     0.74364
     0.66496
     0.67370
     0.44641
     0.41581
     0.47701
     0.38959
     0.19726
     0.21475
     0.24534
     0.20163
     0.09673
     0.03554
    -0.03440
     0.00057
    -0.03003
    -0.03440
    -0.09996
     0.07050
     0.04428
    -0.08248
     0.07925
     0.01805
    -0.12619
    -0.02129
    -0.03003
     0.04428
     0.03991
     0.01805
     0.05302
     0.11421
     0.14918
     0.31528
     0.19726
     0.14918
     0.13607
     0.04428
     0.28031
     0.23223
     0.10547
     0.00931
     0.05739
     0.11859
    -0.04751
     0.04865
    -0.06937
    -0.01254
     0.00931
     0.03991
    -0.04314
    -0.01692
    -0.13493
    -0.19613
    -0.02566
     0.08362
    -0.05188
    -0.06937
    -0.03440
    -0.05625
     0.04428
     0.00057
    -0.02566
    -0.01692
    -0.04751
     0.03991
     0.06613
     0.07488
    -0.03003
    -0.09559
    -0.06500
     0.19726
     0.10984
     0.00057
     0.10547
     0.00057
    -0.00817
     0.09673
    -0.02129
     0.03554
     0.03117
     0.11859
     0.06613
     0.03117
     0.02242
     0.06613
    -0.10871
     0.14918
     0.06176
    -0.05625
    -0.03440
    -0.06063
     0.00494
     0.02242
     0.01368
    -0.01692
     0.00931
     0.06176
     0.04865
    -0.03877
    -0.01254
    -0.06500
    -0.04751
     0.07050
     0.03991
    -0.03003
     0.03554
     0.09673
     0.06613
     0.04428
     0.01805
    -0.07374
    -0.06063
     0.00931
     0.05302
    -0.03877
    -0.03440
     0.00494
    -0.15679
     0.01368
     0.10547
    -0.03877
    -0.14367
    -0.11308
     0.02242
     0.01805
    -0.13930
    -0.23109
    -0.41905
    -0.52395
    -0.46276
    -0.28355
     0.00931
    -0.23547
    -0.35348
    -0.30540
     0.09236
     0.13170
     0.28031
     0.49012
     0.51635
     0.60814
     0.81357
     1.11080
     1.41240
     1.75771
     2.06368
     1.69652
     0.57317
    -0.73376
    -1.35444
    -1.92704
    -1.42000
    -1.25828
    -0.71627
    -1.15337
    -1.26265
    -1.94015
    -2.85369
    -2.85369
    -2.79687
    -2.42096
    -1.97949
    -1.41126
    -0.93920
    -0.41030
     0.01805
     0.17541
     0.55569
     0.74801
     0.79172
     0.88351
     1.13266
     1.18074
     1.02775
     0.89225
     0.76112
     0.77424
     0.55569
     0.59065
     0.63873
     0.51198
     0.48575
     0.17978
     0.06613
     0.12733
    -0.09996
    -0.35348
    -0.27480
    -0.24858
    -0.17427
    -0.13930
    -0.10871
    -0.10871
    -0.02566
     0.00931
     0.00931
    -0.03003
    -0.00380
     0.17104
     0.16667
     0.44641
     0.45515
     0.28905
     0.36773
     0.34151
     0.35462
     0.39396
     0.26283
     0.23660
     0.19726
     0.23660
     0.22786
     0.32402
     0.31091
     0.20601
    -0.01254
     0.22786
     0.22349
     0.18415
     0.11859
     0.08362
     0.05302
     0.03117
     0.04428
     0.08362
     0.10547
     0.05739
     0.00057
     0.03117
    -0.01692
     0.05739
    -0.09559
    -0.11308
     0.14481
     0.00057
     0.02242
     0.04865
    -0.02129
     0.00057
    -0.01254
     0.07488
     0.09673
     0.13607
     0.07050
     0.07488
     0.08799
     0.15792
     0.06613
     0.04865
     0.27594
     0.16667
     0.09236
     0.13607
     0.09236
     0.09236
     0.13170
     0.06613
     0.11421
     0.11859
     0.15792
     0.09236
     0.06176
     0.12733
    -0.02566
    -0.02129
     0.10547
     0.13607
    -0.07811
     0.03117
     0.00494
    -0.00380
     0.06613
    -0.05188
    -0.06063
     0.00494
     0.00931
    -0.13930
    -0.03003
    -0.02566
    -0.00817
    -0.24421
    -0.04751
    -0.09996
    -0.13930
    -0.24421
    -0.16116
    -0.18738
    -0.23547
    -0.20487
    -0.23109
    -0.18738
    -0.20050
    -0.12619
    -0.22672
    -0.27480
    -0.15679
    -0.31414
    -0.22235
    -0.08248
    -0.20050
    -0.19176
    -0.14805
    -0.18301
    -0.19613
    -0.23547
    -0.16116
    -0.21361
    -0.21798
    -0.15242
    -0.16553
    -0.03877
     0.05739
     0.02679
     0.02679
     0.08362
    -0.23109
    -0.06500
     0.24972
     0.68244
     0.38085
     0.09673
    -0.31414
    -0.40156
    -0.65508
    -1.23205
    -2.14996
    -3.92459
    -3.97704
    -3.23834
    -3.30828
    -3.21211
    -3.45252
    -3.88525
    -2.46030
    -0.37097
    -0.17864
    -0.79058
    -1.28013
    -0.98728
     0.14481
     1.60035
     2.67125
     3.34875
     3.57167
     3.93009
     3.68532
     3.64161
     3.36624
     2.82423
     2.27349
     1.98500
     1.50856
     1.15014
     0.86166
     0.60814
     0.46827
     0.44641
     0.34151
     0.11859
    -0.00817
     0.03991
    -0.11308
    -0.15242
     0.08362
     0.05739
    -0.03877
     0.09236
     0.26720
     0.38959
     0.28031
     0.21912
     0.23660
     0.30217
     0.28905
     0.24972
     0.38959
     0.47701
     0.55569
     0.28468
     0.42018
     0.28468
     0.14918
     0.15355
     0.07050
     0.00057
    -0.05188
    -0.10434
    -0.08685
     0.06176
     0.05302
    -0.03877
    -0.05625
     0.00494
     0.02679
    -0.08685
     0.03117
     0.10547
    -0.07374
     0.00931
     0.14044
     0.09673
    -0.01692
    -0.03877
     0.00494
     0.03554
     0.12733
     0.07488
     0.01805
     0.04865
     0.10110
    -0.00817
     0.03117
     0.16667
     0.06176
    -0.02129
     0.05739
     0.06176
     0.09236
     0.01805
    -0.05188
    -0.04314
     0.08362
     0.05739
    -0.00817
    -0.09122
    -0.08685
    -0.09122
    -0.13930
     0.16667
    -0.01692
    -0.06937
    -0.03877
     0.09673
    -0.04751
    -0.03440
    -0.06500
    -0.13930
    -0.09996
    -0.01254
     0.08362
    -0.00380
    -0.02129
     0.00931
    -0.17427
     0.11859
     0.18852
     0.07925
     0.20163
     0.15355
     0.12733
     0.14044
     0.16230
     0.18415
     0.33276
     0.34588
     0.31528
     0.24972
     0.20601
     0.23660
     0.07925
     0.23660
     0.24534
     0.16230
     0.00057
     0.06176
     0.02679
     0.01368
    -0.13930
    -0.04751
     0.09236
     0.05302
    -0.02129
    -0.06063
    -0.13930
    -0.13930
    -0.23109
    -0.05625
     0.28468
     0.34151
     0.46827
     0.74364
     0.64311
     0.14918
    -1.16649
    -2.06254
    -1.45497
    -1.35881
    -1.85710
    -3.36073
    -4.25241
    -4.11691
    -3.19900
    -3.43941
    -3.29516
    -2.67448
    -2.17619
    -2.29420
    -2.71819
    -2.62203
    -1.66478
    -0.20924
     0.80483
     1.69652
     2.59257
     3.19140
     3.27444
     3.47114
     3.65035
     3.48425
     3.40558
     3.05152
     2.65813
     2.47455
     2.40899
     2.23415
     1.99811
     1.73148
     1.30313
     0.90099
     0.73490
     0.60814
     0.35462
     0.21475
     0.18852
     0.02679
     0.07050
     0.07488
     0.01805
    -0.06937
    -0.07374
    -0.18738
    -0.17427
    -0.31851
    -0.33163
    -0.28355
    -0.19176
    -0.08248
     0.12733
     0.08799
     0.12296
     0.21475
     0.13607
     0.26283
     0.05302
    -0.17864
    -0.06500
     0.03991
     0.14918
     0.14918
     0.03554
     0.01368
    -0.22672
    -0.23984
    -0.43653
    -0.54143
    -0.48898
    -0.60263
    -0.70753
    -0.44527
    -0.43216
    -0.57640
    -0.46276
    -0.49772
    -0.42342
    -0.43216
    -0.43216
    -0.41030
    -0.32288
    -0.37971
    -0.35348
    -0.27480
    -0.27043
    -0.36222
    -0.43653
    -0.21798
    -0.14805
    -0.32288
    -0.30977
    -0.24421
    -0.24421
    -0.17427
    -0.16116
    -0.18301
    -0.15242
    -0.02129
    -0.01254
    -0.09122
    -0.00380
    -0.03440
    -0.12619
    -0.00380
     0.18852
     0.10547
     0.03117
     0.08799
     0.03991
     0.10984
     0.07925
     0.02242
     0.07925
     0.07925
     0.03554
     0.01368
     0.04428
    -0.02129
    -0.05625
     0.00057
     0.03991
     0.07925
    -0.02129
    -0.03440
    -0.02129
    -0.07374
    -0.03440
    -0.08685
     0.02242
    -0.09996
     0.01805
    -0.02129
    -0.05188
    -0.06063
     0.01368
    -0.16116
     0.02679
     0.01805
    -0.12182
    -0.02129
    -0.09559
    -0.15242
    -0.11308
    -0.16553
    -0.19613
     0.00931
     0.07050
     0.07925
     0.08362
     0.02679
    -0.05625
    -0.12182
     0.12296
     0.17104
     0.06613
     0.16230
     0.00494
     0.01368
     0.00931
    -0.16553
    -0.22235
    -0.46276
    -0.65945
    -0.51084
    -0.15679
     0.28468
     0.37210
     0.23660
     0.30654
     0.84417
     1.20696
     1.70963
     2.35216
     2.49641
     1.80142
     1.23319
     0.08799
    -1.59047
    -3.55305
    -5.36264
    -4.65454
    -2.24175
     0.26283
    -0.28355
    -1.87022
    -3.32139
    -4.38791
    -4.71574
    -4.09505
    -2.99356
    -1.66041
    -0.44527
     0.67807
     1.46485
     2.04182
     2.30408
     2.20792
     2.36965
     2.17733
     1.91944
     1.44737
     1.30313
     1.13266
     0.90974
     0.71304
     0.41144
     0.35025
     0.15792
     0.11859
     0.11859
     0.20163
     0.30217
     0.45515
     0.49886
     0.49012
     0.36773
     0.38959
     0.35899
     0.50323
     0.42018
     0.48575
     0.67807
     0.68682
     0.71741
     0.65185
     0.48138
     0.34151
     0.28031
     0.13607
     0.12296
     0.19289
     0.08799
     0.01805
    -0.08248
     0.03554
    -0.02566
    -0.18301
    -0.14367
    -0.22235
    -0.16553
    -0.15679
    -0.23109
    -0.20924
    -0.12182
    -0.16990
    -0.22235
    -0.12619
    -0.16990
    -0.23547
    -0.40593
    -0.09559
     0.03117
    -0.17427
    -0.14367
    -0.22672
    -0.20050
    -0.16553
    -0.17864
    -0.10871
    -0.09559
    -0.13930
    -0.10871
    -0.15242
    -0.02129
    -0.10871
    -0.22672
    -0.07374
    -0.00380
    -0.12619
    -0.14805
    -0.08248
    -0.08685
    -0.14805
    -0.16990
    -0.03003
    -0.06063
    -0.03877
    -0.06500
    -0.16553
    -0.04751
    -0.06937
    -0.09122
    -0.08248
     0.05739
    -0.00817
    -0.01692
     0.01368
    -0.04751
     0.00057
    -0.00817
    -0.02566
    -0.04751
     0.04865
    -0.01692
    -0.04314
    -0.03003
     0.00057
    -0.02129
    -0.14367
     0.04865
     0.02242
    -0.17427
    -0.05188
    -0.11745
    -0.15242
    -0.04751
    -0.15679
    -0.10871
    -0.16553
    -0.13056
    -0.18738
    -0.33163
    -0.43216
    -0.53706
    -0.66382
    -0.51084
    -0.19613
    -0.17864
     0.36773
     0.51635
     0.62999
     0.82232
     0.89225
     1.06709
     1.45611
     2.09428
     2.15110
     2.21229
     2.40899
     2.16858
     0.93596
    -0.43216
    -1.34570
    -1.75220
    -1.79591
    -1.41126
    -1.51617
    -1.97075
    -2.38162
    -2.63951
    -3.13781
    -3.55305
    -3.57054
    -3.26457
    -2.58269
    -2.04069
    -1.24517
    -0.62885
     0.07925
     0.38959
     0.57317
     0.96219
     1.00153
     0.99278
     0.98404
     1.02338
     0.98404
     1.07583
     1.02338
     0.89662
     0.73053
     0.87040
     0.73490
     0.66059
     0.87477
     0.81795
     0.52509
     0.54257
     0.44641
     0.42893
     0.28468
     0.20163
     0.20163
     0.26283
     0.21475
     0.08362
     0.01368
    -0.04314
    -0.15242
    -0.39719
    -0.22672
    -0.13930
    -0.17427
    -0.16990
    -0.32288
    -0.24858
    -0.32726
    -0.29666
    -0.16116
     0.01368
    -0.00817
    -0.13930
    -0.13056
    -0.13056
     0.07488
    -0.06937
     0.04428
     0.22349
     0.12296
     0.11859
     0.20601
     0.22786
     0.08362
     0.13170
     0.07925
     0.07488
     0.04865
     0.08799
    -0.00817
     0.01368
    -0.02566
    -0.05188
    -0.16990
     0.10547
    -0.04314
    -0.11745
     0.03554
     0.00931
    -0.09559
    -0.00380
    -0.11308
     0.05302
     0.04865
     0.11859
     0.18415
    -0.03440
     0.14481
     0.07050
    -0.00817
     0.21475
     0.19289
     0.09236
     0.14918
     0.29343
     0.20163
     0.17541
     0.11859
     0.16667
     0.15355
     0.30654
     0.20163
     0.14918
     0.17104
     0.18415
     0.09236
     0.14481
     0.25409
     0.18415
     0.06613
     0.14044
     0.16667
     0.08799
     0.09673
     0.04428
     0.07925
     0.10547
     0.20601
     0.08362
     0.04865
    -0.05625
    -0.09996
    -0.05625
     0.07925
     0.02242
    -0.05188
     0.03991
     0.08362
     0.26283
     0.52072
     0.47701
     0.77861
     0.92285
     1.14577
     1.35995
     1.60035
     1.98063
     1.88884
     1.17200
     0.32402
    -0.85178
    -2.03632
    -2.38162
    -2.45593
    -1.35881
    -0.69005
    -0.96979
    -1.73472
    -2.88866
    -3.47437
    -3.64921
    -3.44378
    -2.90614
    -2.29858
    -1.81777
    -1.01350
    -0.45839
    -0.10434
     0.24972
     0.61688
     0.76112
     0.75675
     0.54694
     0.67807
     0.73490
     0.65185
     0.63873
     0.57317
     0.63436
     0.46827
     0.33276
     0.45078
     0.46389
     0.26720
     0.12296
     0.19726
     0.09673
     0.21038
     0.14044
     0.13170
     0.11859
     0.34588
     0.28031
     0.17104
     0.10110
    -0.00817
    -0.03877
    -0.00817
     0.07925
     0.05302
    -0.02129
     0.07488
     0.10110
     0.16667
    -0.03003
    -0.06063
    -0.16553
    -0.29666
    -0.13930
    -0.14367
    -0.11308
    -0.12182
    -0.13930
    -0.30103
    -0.09559
    -0.11308
    -0.31414
    -0.27917
    -0.31851
    -0.44527
    -0.31851
    -0.39282
    -0.30977
    -0.23984
    -0.32288
    -0.18301
    -0.23109
    -0.24858
    -0.24858
    -0.34911
    -0.10434
    -0.01254
    -0.12182
    -0.17427
    -0.03877
     0.00057
     0.00057
    -0.02129
     0.00494
     0.00494
     0.05739
     0.03991
     0.00494
     0.01368
     0.01368
    -0.11745
    -0.06500
     0.14044
     0.13607
     0.04428
    -0.08685
     0.03554
    -0.02566
     0.10547
     0.01805
     0.05302
     0.07488
     0.09236
     0.03991
     0.14044
     0.10547
     0.08799
     0.14481
     0.49886
     0.56880
     0.50323
     0.43767
     0.59502
     0.56006
     0.59502
     0.56443
     0.44641
     0.48138
     0.58191
     0.63873
     0.50323
     0.50760
     0.30654
     0.06613
     0.25409
     0.02242
    -0.16553
    -0.34037
    -0.34037
    -0.47587
    -0.51521
    -0.66819
    -0.72502
    -0.58952
    -0.13056
    -0.03877
     0.04865
     0.31965
     0.22349
     0.04865
     0.25409
     0.97530
     0.76549
     0.46389
    -0.49335
    -0.53706
    -0.42342
    -0.68131
    -2.10188
    -4.10817
    -5.01734
    -3.41755
    -1.70412
    -1.72597
    -2.44719
    -3.05913
    -3.39570
    -3.45252
    -3.11595
    -2.56084
    -1.53365
    -0.55018
     0.27157
     0.87477
     1.23756
     1.60035
     1.82765
     1.96315
     1.92381
     1.94566
     1.84513
     1.53479
     1.39929
     1.48234
     1.30750
     1.09332
     0.95345
     0.83543
     0.72615
     0.78298
     0.63436
     0.53383
     0.49886
     0.45078
     0.47264
     0.38522
     0.41581
     0.32402
     0.14044
     0.38085
     0.31528
     0.22786
     0.24972
     0.19726
     0.12296
     0.12296
     0.14918
     0.20601
     0.20163
     0.19289
     0.21475
     0.13607
     0.19726
     0.09236
    -0.05188
     0.08799
     0.19289
     0.09236
     0.01368
     0.03554
     0.01368
     0.02679
     0.00494
     0.04865
     0.03117
     0.00931
    -0.02566
    -0.00380
     0.00057
     0.05302
    -0.12619
    -0.09122
     0.07050
     0.05302
    -0.05625
    -0.01692
     0.00057
    -0.07374
     0.01805
    -0.05188
     0.02242
    -0.06500
    -0.04314
    -0.05188
    -0.06063
    -0.05625
    -0.10434
    -0.28355
    -0.02129
     0.03554
    -0.09122
    -0.03877
    -0.13930
    -0.09996
    -0.12182
    -0.08685
    -0.09559
    -0.05188
    -0.11308
    -0.09996
    -0.09996
     0.16230
     0.43767
     0.52509
     0.89662
     0.83980
     0.76986
     0.95345
     1.11954
     0.92285
     0.87914
     1.09332
     1.23319
     1.55664
     1.34684
     1.28564
     1.19822
     1.13266
     1.04524
     0.77424
     0.64311
     0.38522
    -0.01254
    -0.28792
    -0.16553
     0.22349
     0.41581
     0.83980
     0.86603
     1.02338
     0.85291
     1.10206
     1.23756
     1.60472
     1.88010
     2.17733
     2.08116
     1.45611
     0.67370
    -0.90860
    -2.13248
    -2.47342
    -1.59047
    -1.14026
    -2.10625
    -3.30828
    -4.37480
    -5.58994
    -5.83471
    -4.85124
    -3.83717
    -3.82405
    -3.84154
    -3.37384
    -2.82747
    -2.16745
    -1.29325
    -0.50647
     0.21475
     0.71304
     1.09332
     1.39055
     1.61784
     1.62658
     1.75334
     1.67466
     1.74460
     1.64843
     1.31624
     1.31624
     1.27690
     1.05398
     1.09769
     0.93596
     0.94470
     0.75238
     0.69119
     0.48575
     0.42018
     0.31965
     0.24534
     0.32839
     0.38959
     0.70867
     0.69993
     0.55569
     0.61251
     0.54694
     0.61688
     0.67807
     0.61688
     0.67370
     0.77424
     0.78735
     0.81357
     0.86603
     0.91411
     0.67807
     0.70867
     0.63873
     0.55131
     0.33276
     0.55131
     0.51198
     0.36336
     0.38959
     0.31091
     0.34151
     0.31965
     0.23660
     0.23660
     0.27157
     0.26720
     0.20601
     0.23660
     0.07488
     0.17541
     0.00494
     0.16667
     0.22349
     0.05739
     0.11421
     0.18852
     0.06176
     0.08362
     0.00057
     0.09236
     0.03554
     0.12733
     0.06176
    -0.00817
     0.02242
     0.00057
    -0.06063
     0.02679
     0.14044
     0.05302
    -0.12619
    -0.00817
    -0.07374
    -0.13930
    -0.14805
    -0.17427
    -0.01254
    -0.11308
     0.08799
    -0.12619
    -0.26169
    -0.26606
    -0.19176
    -0.27917
    -0.03440
    -0.08248
    -0.23984
    -0.02566
    -0.08685
    -0.14367
    -0.17427
    -0.19613
    -0.07811
    -0.01254
     0.03117
     0.03117
     0.02242
     0.00494
     0.06613
    -0.08248
     0.11859
     0.07925
     0.00494
     0.10110
     0.14481
     0.11859
     0.07925
    -0.01692
     0.05302
     0.10110
     0.09236
     0.09236
     0.04428
     0.03117
     0.03117
    -0.11308
     0.03991
     0.04865
    -0.11308
    -0.04314
     0.00931
    -0.08248
    -0.14367
    -0.15679
    -0.20487
    -0.32726
    -0.16553
    -0.06500
     0.07925
     0.34151
     0.52072
     0.33276
     0.16667
    -0.14805
     0.09236
     0.11421
     0.27157
     0.31528
     0.37647
     0.10110
     0.07050
    -0.17427
    -0.43653
    -0.62011
    -0.51521
    -0.01254
     0.90974
     1.63532
     2.19481
     2.85483
     3.24385
     3.19140
     2.44833
     1.71400
     0.75675
     0.49012
     0.00494
    -1.38504
    -1.13589
    -0.55455
    -0.03003
    -0.30540
    -2.88866
    -4.22618
    -4.75945
    -5.03045
    -4.65891
    -3.78909
    -3.26894
    -2.86243
    -2.16745
    -1.41126
    -0.72065
    -0.21798
     0.35462
     0.81795
     1.14577
     1.22882
     1.42114
     1.39492
     1.25504
     1.26379
     1.31624
     0.99716
     0.87477
     0.73053
     0.70430
     0.66933
     0.46827
     0.28905
     0.30654
     0.26283
     0.31965
     0.24972
     0.32402
     0.40270
     0.46827
     0.45078
     0.66059
     0.49012
     0.38522
     0.41144
     0.54257
     0.49012
     0.58628
     0.55131
     0.60814
     0.59940
     0.51635
     0.45952
     0.34588
     0.31965
     0.19289
     0.07488
     0.25846
     0.19726
     0.06176
     0.00494
     0.05302
    -0.02566
    -0.01692
    -0.09122
    -0.07374
    -0.06500
    -0.07374
    -0.10871
     0.00057
    -0.06500
    -0.13493
    -0.26606
    -0.07374
     0.05302
    -0.07374
    -0.09559
    -0.02129
    -0.06063
    -0.07374
    -0.12182
    -0.09996
    -0.07374
    -0.08248
    -0.07811
    -0.07811
    -0.09122
    -0.09996
    -0.19613
    -0.14367
    -0.05625
    -0.10434
    -0.19176
    -0.17864
    -0.05625
    -0.12619
    -0.19176
    -0.11745
    -0.09996
    -0.09559
     0.02242
     0.02242
    -0.03003
    -0.04751
    -0.12182
    -0.15242
     0.10547
     0.00057
    -0.06063
    -0.06500
     0.05739
     0.00057
    -0.02566
    -0.09559
    -0.07811
    -0.12619
     0.00057
     0.04428
     0.02242
    -0.06500
    -0.03440
    -0.23547
     0.03554
     0.02242
    -0.05625
    -0.11308
    -0.08248
    -0.04314
    -0.07811
    -0.01254
    -0.12619
    -0.13930
    -0.01692
     0.00494
    -0.09122
    -0.08685
    -0.15242
    -0.21798
    -0.06937
     0.00931
    -0.08685
    -0.14805
    -0.18738
    -0.00817
    -0.07811
    -0.07374
    -0.06937
    -0.09996
    -0.09122
    -0.03003
    -0.01254
    -0.05188
    -0.09559
    -0.13930
    -0.14805
     0.12296
     0.00494
    -0.06937
    -0.08685
    -0.13930
    -0.08248
    -0.09996
    -0.19613
    -0.43653
    -0.69879
    -0.74687
    -0.22235
     0.69556
     1.46922
     1.88884
     2.40899
     3.20451
     2.99907
     2.57071
     1.92818
     1.15888
     0.25409
    -0.87363
    -1.05284
    -0.82118
     0.25409
     0.47701
    -1.87022
    -3.87650
    -4.18685
    -3.87213
    -3.71915
    -3.63173
    -3.51808
    -3.58802
    -3.18152
    -2.40785
    -1.59047
    -0.65508
     0.17541
     0.71741
     1.35995
     1.68777
     1.97189
     1.92818
     1.99374
     1.74023
     1.52168
     1.46922
     1.49982
     1.29001
     1.07146
     0.96656
     0.83543
     0.69119
     0.53820
     0.47701
     0.39396
     0.28468
     0.21475
     0.14044
     0.23223
     0.27594
     0.24972
     0.26283
     0.40270
     0.34588
     0.17541
     0.24972
     0.23223
     0.24097
     0.32839
     0.42018
     0.39833
     0.38522
     0.36773
     0.33276
     0.26720
     0.23660
     0.13170
    -0.02566
     0.14481
     0.14481
     0.03554
     0.02242
    -0.07811
    -0.08248
    -0.13056
    -0.14367
    -0.11308
    -0.04751
    -0.06063
    -0.04314
    -0.09996
    -0.07374
    -0.12182
    -0.18301
    -0.10434
     0.05302
     0.02242
    -0.04314
    -0.02566
    -0.02129
    -0.01254
    -0.02566
    -0.07374
     0.06613
    -0.03877
    -0.10871
    -0.06500
    -0.08248
    -0.01254
    -0.15679
    -0.06937
     0.03554
     0.03117
    -0.15679
    -0.03003
    -0.01254
    -0.03877
    -0.02566
    -0.07374
     0.02242
    -0.07374
     0.03554
     0.00494
    -0.12182
    -0.06063
    -0.00817
    -0.14805
    -0.02566
     0.04428
    -0.11745
    -0.03003
    -0.08685
    -0.08685
    -0.12182
    -0.17427
    -0.05625
    -0.04751
    -0.05188
    -0.08685
    -0.08685
     0.00494
    -0.02566
    -0.20924
    -0.00817
    -0.00380
    -0.13930
    -0.09559
    -0.14367
    -0.07811
    -0.26169
    -0.20487
    -0.25732
    -0.23984
    -0.46276
    -0.61574
    -0.50210
     0.23660
     0.59502
     0.09673
     0.32402
     0.52946
     0.59940
     0.78735
     1.08458
     1.33809
     1.67466
     2.30408
     2.46144
     1.79268
     0.75675
    -0.51521
    -2.29420
    -3.22960
    -3.00231
    -3.53120
    -3.67544
    -3.23834
    -3.36947
    -3.61425
    -3.99889
    -4.66766
    -4.97363
    -4.72885
    -4.07320
    -3.08535
    -2.04069
    -0.98291
    -0.12182
     0.67370
     1.38180
     1.87573
     2.10302
     2.46144
     2.44833
     2.21666
     2.14673
     1.94566
     1.81453
     1.79268
     1.66155
     1.58287
     1.46048
     1.35995
     1.13266
     0.98841
     0.97093
     0.87040
     0.74801
     0.70430
     0.69556
     0.40707
     0.14481
     0.19726
     0.21038
     0.21475
     0.14481
     0.05302
     0.03554
    -0.04751
    -0.13493
    -0.28792
    -0.20924
    -0.34037
    -0.35785
    -0.34037
    -0.15242
    -0.28355
    -0.20924
    -0.05188
    -0.03003
    -0.01254
    -0.09122
    -0.06937
     0.03991
     0.16230
     0.15355
    -0.04314
     0.00057
    -0.08685
    -0.41905
    -0.27917
     0.39833
     0.49886
     0.53820
     0.50323
     0.37647
     0.30217
     0.26283
     0.58191
     0.74364
     0.62562
     0.70430
     0.80483
     0.71741
     0.89662
     0.72615
     0.57754
     0.69556
     0.52072
     0.29780
     0.18415
     0.13170
     0.10110
    -0.06937
    -0.18301
    -0.15242
    -0.17864
    -0.06500
    -0.10434
    -0.17427
    -0.21798
    -0.16553
    -0.25295
    -0.08685
    -0.08685
    -0.26606
    -0.31851
    -0.20924
    -0.15679
    -0.04751
     0.09236
     0.24534
     0.36773
     0.23660
     0.15792
     0.14918
     0.25409
     0.30654
     0.30654
     0.15792
     0.48575
     0.61251
     0.53820
     0.74801
     0.79172
     0.79609
     0.63873
     0.69993
     1.22008
     1.62658
     1.81016
     1.42551
     0.60814
    -0.22672
    -2.49090
    -3.63173
    -3.77597
    -3.80220
    -2.97171
    -2.42971
    -2.75753
    -3.11595
    -3.81094
    -4.44036
    -4.93429
    -4.90369
    -4.04260
    -3.15529
    -2.25487
    -1.38067
    -0.51958
     0.13170
     0.75238
     1.12829
     1.25067
     1.36869
     1.46922
     1.55664
     1.44300
     1.33372
     1.06272
     1.03212
     1.04524
     0.98841
     0.85728
     0.84854
     0.64748
     0.52072
     0.70430
     0.73927
     0.63436
     0.52072
     0.59502
     0.51635
     0.53820
     0.51198
     0.49886
     0.47264
     0.62125
     0.57754
     0.49012
     0.40270
     0.40270
     0.30217
     0.31965
     0.43767
     0.27157
     0.15792
     0.22349
     0.22786
     0.15792
     0.18415
     0.08362
     0.15355
     0.04428
     0.19726
     0.15792
    -0.00817
     0.07925
     0.15355
    -0.10871
     0.21038
     0.21038
    -0.00817
     0.08362
     0.19289
     0.19726
     0.18852
     0.09673
     0.09236
     0.15355
     0.16667
     0.19726
     0.16230
     0.13607
     0.16667
     0.10984
     0.23660
     0.28905
     0.26720
     0.14918
     0.20163
     0.18415
     0.24097
     0.19289
     0.11421
     0.15792
     0.30217
     0.28031
     0.17104
     0.09236
     0.12296
    -0.02566
    -0.10434
     0.07488
     0.01805
    -0.03877
    -0.06937
    -0.03440
    -0.13056
    -0.16990
    -0.25295
    -0.23109
    -0.19176
    -0.07811
    -0.16553
    -0.13930
    -0.09559
    -0.11745
    -0.24421
     0.02679
     0.00494
    -0.09559
     0.03117
    -0.01692
     0.06613
     0.03117
     0.02679
     0.02242
     0.01805
     0.04865
     0.05739
     0.10547
     0.03554
     0.00494
    -0.11308
     0.20163
     0.09236
    -0.02566
    -0.05625
     0.00494
     0.02242
    -0.01692
    -0.14367
    -0.14805
    -0.06500
     0.04428
    -0.02129
    -0.02566
     0.11421
     0.53383
     0.69556
     1.13266
     1.62658
     1.87136
     2.01560
     2.19044
     2.17295
     1.50419
    -0.23984
    -1.80465
    -1.94890
    -1.48994
    -1.03973
    -0.72065
    -0.76873
    -1.43749
    -2.08877
    -3.16403
    -3.89399
    -4.02075
    -3.76723
    -3.13344
    -2.49090
    -1.67352
    -1.13152
    -0.66819
    -0.30540
    -0.02129
     0.40270
     0.63436
     0.73053
     0.80483
     0.83543
     0.83543
     1.12391
     1.11954
     1.07583
     0.95782
     1.01464
     0.96219
     0.99716
     0.90099
     0.77424
     0.67370
     0.63873
     0.64311
     0.53383
     0.39833
     0.14044
    -0.04314
     0.10984
     0.06613
     0.03554
     0.12296
     0.09673
     0.29343
     0.16230
     0.13607
     0.02242
     0.00931
     0.07488
     0.06613
     0.13607
     0.34151
     0.38085
     0.36773
     0.28031
     0.24534
     0.17978
     0.04428
     0.08799
     0.05739
    -0.03003
     0.00057
     0.02679
     0.06613
     0.03554
     0.10547
     0.04865
     0.05739
     0.02242
    -0.03440
    -0.03440
     0.15792
     0.00931
    -0.05188
     0.07488
     0.15792
     0.03554
     0.11859
     0.00494
     0.07488
     0.10984
     0.17541
     0.16230
     0.10110
     0.25846
     0.14918
    -0.03003
     0.21038
     0.26283
     0.08362
     0.03117
     0.04428
     0.06176
     0.03991
    -0.08248
    -0.08685
    -0.10434
    -0.14367
    -0.15679
    -0.17427
    -0.15242
    -0.21798
    -0.32726
    -0.24421
    -0.10434
    -0.22672
    -0.18301
    -0.21361
    -0.29666
    -0.20924
    -0.19613
    -0.20050
    -0.23984
    -0.11308
    -0.12182
    -0.24858
    -0.20487
    -0.23984
    -0.32726
    -0.30103
    -0.03440
    -0.09122
    -0.15679
    -0.12182
    -0.09559
    -0.18301
    -0.18301
    -0.15679
    -0.04314
     0.00931
     0.10110
     0.01805
     0.35899
     0.54694
     0.65622
     0.49886
     0.84417
     0.93159
     0.73490
     1.05835
     1.28564
     1.37306
     1.36869
     1.42114
     1.39055
     1.02775
     0.65185
     0.16230
    -0.24858
    -0.63323
    -0.59389
    -0.58077
    -0.37534
    -0.64634
    -1.08344
    -1.39378
    -1.49431
    -1.76094
    -1.87459
    -1.81777
    -1.47683
    -1.21020
    -0.96542
    -0.79058
    -0.69879
    -0.58077
    -0.42342
    -0.51084
    -0.20924
    -0.10871
    -0.08685
    -0.12619
    -0.02129
    -0.06500
     0.02242
     0.15355
     0.09673
     0.31965
     0.31091
     0.42456
     0.31091
     0.46827
     0.43330
     0.56006
     0.55569
     0.73053
     0.63873
     0.60377
     0.66059
     0.47701
     0.37210
     0.34151
     0.26283
     0.15792
     0.10547
     0.03991
    -0.03877
    -0.04314
    -0.13056
    -0.34037
    -0.55892
    -0.32726
    -0.24858
    -0.36659
    -0.30977
    -0.33600
    -0.30977
    -0.37097
    -0.23109
    -0.03440
    -0.07374
    -0.03003
    -0.02129
    -0.03877
     0.02242
     0.05302
    -0.11745
    -0.03440
     0.19726
     0.03117
    -0.02566
     0.02242
     0.03117
    -0.05188
    -0.09122
    -0.03003
    -0.07374
    -0.08685
    -0.00380
    -0.10434
    -0.08248
    -0.03877
    -0.14367
    -0.17864
     0.05302
    -0.05625
    -0.13493
    -0.03440
    -0.10871
    -0.08685
    -0.13493
    -0.11308
    -0.06500
    -0.10434
    -0.04314
    -0.04314
    -0.11308
    -0.03440
    -0.10434
    -0.22235
     0.08362
     0.00057
    -0.13056
    -0.00817
     0.00057
    -0.03877
    -0.06500
     0.07488
    -0.03440
     0.03554
     0.03117
    -0.04314
    -0.00380
     0.09236
    -0.02129
    -0.07811
     0.04865
     0.11421
    -0.04751
     0.05739
     0.09236
     0.06613
     0.00057
     0.00494
     0.17104
     0.11859
     0.15355
     0.18852
     0.10984
     0.12296
     0.14044
     0.01805
     0.10110
     0.17978
    -0.07374
    -0.21798
    -0.35348
    -0.34037
    -0.34037
     0.07488
     1.01901
     1.46048
     1.67466
     1.76645
     2.09428
     2.30408
     1.91507
     1.38180
     0.53383
     0.17978
    -0.62448
    -1.61670
    -1.90956
    -0.86489
     0.30217
    -0.54581
    -2.92800
    -4.24804
    -4.53653
    -4.45348
    -4.30923
    -3.18589
    -2.53461
    -2.29420
    -2.32917
    -1.62981
    -0.99165
    -0.43653
     0.07050
     0.59065
     1.00153
     1.20696
     1.31624
     1.29875
     1.42114
     1.38180
     1.12829
     1.10206
     1.01027
     0.99716
     0.81357
     0.85728
     0.77424
     0.64311
     0.44641
     0.52509
     0.44204
     0.43767
     0.52946
     0.44641
     0.48138
     0.37210
     0.10547
     0.11859
     0.00494
     0.00057
    -0.02566
    -0.00380
     0.22349
     0.14918
     0.06176
     0.06613
    -0.12619
    -0.23984
    -0.43653
    -0.58514
    -0.32288
    -0.32726
    -0.33163
    -0.41030
    -0.65071
    -0.80807
    -1.15775
    -1.17086
    -0.64634
    -0.44527
    -0.41468
    -0.31414
    -0.31414
    -0.28792
    -0.27480
    -0.20924
    -0.11308
     0.18852
     0.35025
     0.47701
     0.56443
     0.62562
     0.60377
     0.54694
     0.67807
     0.52946
     0.30217
     0.31965
     0.27157
     0.19289
     0.07050
     0.03991
     0.04865
     0.00494
     0.07488
     0.07050
    -0.04751
     0.03554
     0.02679
    -0.09122
     0.04865
     0.11859
    -0.01692
    -0.00380
     0.02679
     0.03554
     0.12733
     0.01368
     0.07925
     0.12296
     0.29343
     0.72615
     0.25409
    -0.31414
    -0.01692
     0.02679
     0.17541
     0.24097
     0.21475
     0.08362
     0.03117
     0.07488
     0.10984
    -0.07811
    -0.11308
    -0.03003
    -0.05188
     0.04428
    -0.09122
    -0.07374
    -0.03003
    -0.07811
    -0.15679
     0.15792
     0.16230
    -0.06937
     0.01368
     0.01805
     0.09673
     0.01368
     0.00494
    -0.07374
    -0.09559
     0.00494
    -0.12619
    -0.09559
    -0.44090
    -0.71627
    -0.85178
    -0.28355
     0.28468
     1.04087
     2.17295
     2.03745
     1.84513
     1.81890
     1.85824
     2.15547
     2.57071
     3.33564
     2.79801
     1.72711
     0.51635
    -0.69005
    -1.12715
    -0.47150
     0.44641
    -0.63760
    -2.53024
    -4.09505
    -5.17469
    -5.38887
    -4.87309
    -4.02512
    -3.33450
    -3.40881
    -3.23397
    -3.06350
    -2.47342
    -1.80902
    -1.21020
    -0.49772
     0.27594
     0.77861
     0.96219
     1.40366
     1.42988
     1.49545
     1.50419
     1.48234
     1.40366
     1.28127
     1.33809
     1.20259
     1.16762
     0.94907
     0.86603
     0.56880
     0.73053
     0.67370
     0.34588
     0.48575
     0.31091
     0.28031
     0.17104
     0.06176
     0.00494
    -0.06500
    -0.01692
    -0.16553
    -0.06500
     0.07488
     0.07925
    -0.01692
     0.05302
     0.04428
    -0.03877
     0.00494
     0.04865
     0.17104
     0.21912
     0.28905
     0.22349
     0.33276
     0.33276
     0.35462
     0.31965
     0.23223
     0.17978
     0.07488
     0.10984
     0.35899
     0.25409
     0.17104
     0.12733
     0.18852
     0.24972
     0.28031
     0.35462
     0.31528
     0.31965
     0.38522
     0.40707
     0.29780
     0.29780
     0.37647
     0.44204
     0.60377
     0.51635
     0.18415
     0.13607
     0.11859
     0.13607
     0.10110
     0.10547
     0.12296
     0.05739
     0.04865
    -0.09996
    -0.18738
    -0.07811
    -0.14367
    -0.26169
    -0.00817
     0.05739
    -0.14805
    -0.10871
    -0.01254
    -0.05188
    -0.06937
    -0.11745
    -0.04751
    -0.00817
    -0.06500
     0.03554
     0.05739
     0.14044
     0.25409
     0.18415
     0.45078
     0.53383
     0.36773
     0.28468
     0.20163
     0.40270
     0.31091
     0.42893
     0.50323
     0.37210
     0.23223
     0.31528
     0.27594
     0.52946
     0.73490
     0.73927
     1.04961
     1.18074
     0.92722
     0.77861
     0.73053
     0.67807
     0.17104
    -0.62011
    -2.07565
    -3.27331
    -2.77064
    -1.64730
    -1.47246
    -2.43845
    -4.15188
    -4.65454
    -4.53215
    -3.88525
    -3.22523
    -3.13344
    -2.97171
    -2.68759
    -2.18930
    -1.53365
    -0.85615
    -0.14367
     0.42456
     0.93596
     1.15451
     1.33372
     1.38617
     1.50856
     1.22008
     1.33809
     1.32935
     1.17200
     1.13703
     1.26379
     1.07146
     1.04961
     0.84854
     0.76549
     0.89225
     0.82669
     0.77861
     0.73927
     0.65185
     0.72178
     0.45078
     0.53820
     0.63436
     0.50760
     0.49886
     0.44204
     0.31528
     0.32839
     0.33276
     0.21912
     0.18415
     0.21038
     0.22786
     0.14918
     0.14044
     0.17541
     0.03117
    -0.04751
     0.11421
    -0.05188
     0.02242
    -0.03003
    -0.03003
    -0.10434
    -0.19176
    -0.19176
    -0.25295
    -0.13930
    -0.14805
    -0.23547
    -0.37971
    -0.50647
    -0.52832
    -0.37534
    -0.15242
    -0.23109
    -0.34037
    -0.11745
    -0.09122
    -0.02566
    -0.15242
     0.02242
     0.30217
     0.40707
     0.53820
     0.63873
     0.70867
     0.66933
     0.56880
     0.40707
     0.64748
     0.75675
     0.71741
     0.69993
     0.73053
     0.67370
     0.70430
     0.90974
     0.84854
     0.81357
     0.65185
     0.60377
     0.55569
     0.69556
     0.70867
     0.62125
     0.42893
     0.49886
     0.38959
     0.36336
     0.28468
     0.19289
     0.05739
    -0.10434
    -0.10434
     0.00931
     0.21912
     0.35899
     0.32839
     0.39396
     0.64748
     0.48575
     0.43330
     1.00590
     1.45611
     1.45174
     1.63095
     1.29001
     0.45515
    -0.18738
    -0.97416
    -1.06595
    -0.90860
    -1.24079
    -1.52054
    -1.64730
    -1.87459
    -2.25487
    -2.65263
    -2.28109
    -2.31606
    -2.44282
    -2.40785
    -2.38600
    -2.00135
    -1.60359
    -0.93482
    -0.57640
    -0.27043
    -0.03877
     0.03554
    -0.01692
     0.07050
     0.17104
     0.08362
     0.07050
     0.21912
     0.07488
     0.18852
     0.15792
     0.05302
     0.06613
     0.13607
     0.10984
     0.10984
     0.13170
     0.09236
     0.08362
     0.14044
     0.14044
     0.02679
     0.07925
     0.17541
     0.07925
    -0.01692
     0.05739
     0.06176
     0.00494
    -0.04314
    -0.02566
    -0.03440
     0.03117
     0.10547
     0.14044
     0.14481
     0.08362
     0.01805
    -0.17427
     0.08362
     0.04428
    -0.01254
     0.05302
     0.10984
     0.10547
     0.07925
     0.14481
     0.14918
     0.20163
     0.18415
     0.23223
     0.16667
     0.22349
     0.24534
     0.16230
     0.42893
     0.46827
     0.31528
     0.36773
     0.42018
     0.34151
     0.38959
     0.16230
     0.24972
     0.25409
     0.17104
     0.11421
    -0.12619
    -0.08248
    -0.24858
    -0.31851
    -0.23547
    -0.08248
    -0.31851
    -0.47587
    -0.37097
    -0.43216
    -0.47587
    -0.50647
    -0.45401
    -0.36222
    -0.23109
    -0.20050
    -0.24858
    -0.25295
    -0.23109
    -0.25732
    -0.19176
     0.10984
     0.32402
     0.28031
     0.49449
     0.78298
     0.79609
     0.78735
     0.66496
     0.95782
     1.30313
     1.70526
     1.75771
     1.79705
     1.70526
     1.37306
     0.73490
     0.31528
    -0.09122
    -0.30540
    -0.37971
    -0.73376
    -1.07470
    -1.56425
    -1.62981
    -1.69538
    -1.98386
    -2.00572
    -2.40785
    -2.42971
    -2.51275
    -2.09314
    -1.85710
    -1.22768
    -0.75561
    -0.47150
    -0.35785
    -0.10434
     0.03117
     0.27157
     0.41144
     0.45078
     0.65185
     0.72615
     0.82669
     0.94907
     0.96219
     0.92722
     0.97093
     0.94470
     0.91411
     0.66933
     0.47701
     0.51198
     0.41581
     0.42893
     0.38959
     0.44641
     0.38522
     0.45078
     0.27157
     0.05302
    -0.02566
    -0.05625
     0.05739
    -0.01692
     0.22786
     0.22786
     0.08362
     0.07488
     0.14481
     0.09673
     0.13170
     0.11859
     0.08799
     0.14481
     0.17541
     0.03117
    -0.03440
    -0.16116
    -0.29666
    -0.39282
    -0.13930
    -0.05625
    -0.05625
    -0.15679
    -0.05625
    -0.04751
    -0.15242
    -0.23547
    -0.22672
    -0.09122
    -0.03440
     0.16230
     0.02242
     0.20163
     0.15355
     0.03991
     0.10110
     0.23660
     0.10984
     0.05302
     0.07050
     0.13170
     0.20601
     0.06176
    -0.00817
     0.00057
    -0.01692
     0.13607
     0.03554
     0.13607
     0.15792
     0.16667
     0.14918
     0.40270
     0.29343
     0.11859
     0.18415
     0.26283
     0.30654
     0.34151
     0.28031
     0.25846
     0.27594
     0.34588
     0.14044
     0.07925
     0.08799
    -0.01692
    -0.12619
     0.04865
    -0.06500
    -0.23547
    -0.22235
    -0.20050
    -0.19613
    -0.24421
    -0.34037
    -0.29666
    -0.43216
    -0.31414
    -0.31851
    -0.36222
    -0.27480
    -0.46713
    -0.53269
    -0.44964
    -0.32288
    -0.48898
    -0.47150
    -0.40593
    -0.30977
    -0.29229
    -0.38845
    -0.36222
    -0.38408
    -0.33163
    -0.24858
    -0.16116
    -0.00817
    -0.05625
    -0.07811
    -0.00380
     0.15355
     0.03117
    -0.01254
     0.08799
     0.19289
     0.19289
     0.17104
     0.10110
     0.08362
     0.06176
     0.17978
     0.10547
     0.06176
    -0.03003
    -0.09559
    -0.14805
     0.12296
     0.00494
    -0.16116
    -0.06937
    -0.13930
    -0.15679
    -0.12182
    -0.21798
    -0.14805
    -0.15242
    -0.15242
    -0.08685
    -0.20924
    -0.23984
    -0.22672
    -0.40156
    -0.18301
    -0.06063
    -0.23547
    -0.20924
    -0.19613
    -0.21798
    -0.21798
    -0.20924
    -0.19176
    -0.13930
    -0.05625
    -0.12619
    -0.03877
     0.00057
    -0.13493
    -0.29229
    -0.32726
    -0.22235
    -0.52395
    -0.80369
    -0.39719
     0.21912
     0.69119
     0.88351
     0.86603
     0.73927
     1.74460
     3.51485
     3.95195
     3.88201
     3.31378
     2.16858
     1.50856
     1.43863
    -0.18301
    -1.51617
    -1.76531
    -2.60892
    -2.42096
    -2.11062
    -2.77938
    -3.95955
    -4.20870
    -4.35294
    -4.94303
    -4.94740
    -4.32235
    -3.50060
    -2.74879
    -1.35007
    -0.20924
     0.78735
     1.42114
     1.73148
     1.98500
     2.07242
     1.95878
     1.84513
     1.64406
     1.43426
     1.18948
     0.98404
     0.88788
     0.60814
     0.35025
     0.32839
     0.45078
     0.47701
     0.56006
     0.55569
     0.46389
     0.53383
     0.52509
     0.41581
     0.45078
     0.45078
     0.53820
     0.55131
     0.62999
     0.58628
     0.38085
     0.35025
     0.40707
     0.25409
     0.15355
     0.05739
     0.12296
    -0.07374
    -0.08685
    -0.10871
    -0.11308
    -0.21361
    -0.09122
    -0.26606
    -0.19613
    -0.18301
    -0.29666
    -0.36222
    -0.07811
    -0.20487
    -0.34474
    -0.23547
    -0.31414
    -0.29229
    -0.30103
    -0.28792
    -0.32726
    -0.28792
    -0.20924
    -0.27043
    -0.29666
    -0.27043
    -0.39282
    -0.45401
    -0.22235
    -0.21361
    -0.23984
    -0.26606
    -0.18301
    -0.26169
    -0.25295
    -0.28355
    -0.21361
    -0.15242
    -0.17864
    -0.06063
    -0.10871
    -0.04751
    -0.08685
    -0.24858
    -0.11308
    -0.00380
    -0.03877
    -0.02129
    -0.04751
    -0.02566
    -0.02129
    -0.01254
    -0.01692
     0.08799
    -0.07811
     0.02242
     0.04865
     0.07050
     0.01805
     0.00931
     0.03117
     0.15355
     0.15792
     0.05302
     0.24097
     0.15792
     0.17104
     0.20601
     0.09673
     0.17541
     0.21475
     0.24097
     0.15355
     0.20601
     0.22349
     0.24972
     0.11859
     0.31965
     0.21912
     0.14481
     0.17541
     0.21038
     0.22349
     0.23660
     0.10547
     0.13170
     0.16230
     0.14481
     0.14918
     0.08799
     0.05739
     0.05302
    -0.02129
     0.06613
     0.06613
    -0.08248
    -0.08248
    -0.19613
    -0.20487
    -0.27043
    -0.21361
    -0.21361
    -0.18738
    -0.12182
    -0.20050
    -0.27480
    -0.19613
    -0.10871
    -0.29229
    -0.13930
    -0.12619
    -0.22235
    -0.29229
    -0.04751
    -0.21798
    -0.38408
    -0.60263
    -0.69442
    -0.74687
    -0.61137
    -0.38408
     0.38522
     0.87477
     2.22104
     2.93351
     3.22636
     2.85920
     1.71400
     1.39055
     1.39055
     1.05835
     0.90099
     0.81357
     0.55569
     1.25067
     1.51730
    -0.05188
    -2.34666
    -2.69196
    -3.01979
    -3.03727
    -2.79250
    -2.53024
    -2.77938
    -2.77501
    -2.14122
    -1.57736
    -0.95668
    -0.59826
    -0.19613
     0.21038
     0.51198
     0.82232
     0.96219
     1.07146
     1.25504
     1.18074
     1.00153
     1.20259
     1.22445
     1.00153
     0.94907
     0.91848
     0.86166
     0.72178
     0.59940
     0.41581
     0.42018
     0.31091
     0.21475
     0.26720
     0.40707
     0.56880
     0.57317
     0.56880
     0.56006
     0.42456
     0.37647
     0.35025
     0.44641
     0.56006
     0.60377
     0.62999
     0.56443
     0.60377
     0.52072
     0.38085
     0.22349
     0.19289
     0.05302
    -0.07811
     0.16667
     0.14481
    -0.07811
    -0.08248
    -0.02566
    -0.09996
    -0.10871
    -0.14805
    -0.10434
     0.00057
    -0.09559
    -0.05188
    -0.16990
    -0.05188
    -0.19613
    -0.13930
    -0.01254
    -0.04751
    -0.17864
    -0.15679
    -0.12182
    -0.11745
    -0.13493
    -0.11745
    -0.10871
    -0.09122
     0.02242
    -0.00817
    -0.10871
    -0.10434
    -0.06937
    -0.04751
     0.10984
     0.10547
    -0.05188
     0.03117
     0.14918
     0.14481
     0.12296
     0.14918
     0.03554
     0.16667
     0.27594
     0.27594
     0.21038
     0.26283
     0.25409
     0.21038
     0.24534
     0.40707
     0.28905
     0.17541
     0.30217
     0.30217
     0.28905
     0.21038
     0.20601
     0.18852
     0.21038
     0.25846
     0.16667
     0.10110
     0.08362
     0.00494
    -0.03877
     0.14044
     0.01805
    -0.09996
    -0.07374
    -0.05188
    -0.13056
    -0.17427
    -0.28792
    -0.33600
    -0.34037
    -0.16553
    -0.30103
    -0.29229
    -0.32288
    -0.46276
    -0.52832
    -0.54143
    -0.48898
    -0.80369
    -1.05284
    -1.19271
    -1.52491
    -1.62107
    -1.24954
    -0.48024
     0.29780
     1.61347
     2.18607
     2.52700
     2.32157
     2.32157
     1.81453
     1.51293
     1.39929
     0.75675
    -0.23984
    -0.55892
     0.46827
     1.18511
     1.28127
     0.06176
    -2.52587
    -3.83717
    -3.91147
    -3.89399
    -3.02853
    -2.63951
    -2.37288
    -2.21116
    -1.62544
    -1.20583
    -0.70316
    -0.01692
     0.49886
     0.82669
     1.03212
     1.14140
     1.32061
     1.35558
     1.36432
     1.34246
     1.22008
     1.11080
     1.09332
     0.77861
     1.04961
     0.91848
     0.64311
     0.69119
     0.59940
     0.74364
     0.68244
     0.73927
     0.72615
     0.79172
     0.83106
     0.69993
     0.50323
     0.30217
     0.24972
     0.15355
     0.58628
     0.60377
     0.37210
     0.25409
     0.09673
     0.07488
     0.03117
     0.18415
     0.14044
     0.13170
     0.14481
     0.17541
     0.16230
     0.28031
     0.21912
     0.20163
     0.31965
     0.58191
     0.36773
     0.35025
     0.39833
     0.34588
     0.35025
     0.27157
     0.26720
     0.20601
     0.15792
     0.14481
     0.19289
     0.16230
     0.33714
     0.09673
    -0.11308
     0.03991
     0.12733
    -0.10871
     0.03554
    -0.11745
    -0.06937
    -0.11745
    -0.20924
    -0.22235
    -0.20924
    -0.20050
    -0.24421
    -0.29666
    -0.28792
    -0.24421
    -0.41905
    -0.16553
    -0.07374
    -0.23984
    -0.13056
    -0.15242
    -0.11308
    -0.03877
    -0.04314
    -0.06063
    -0.03440
     0.08799
     0.11421
     0.03991
     0.13607
     0.04865
    -0.09996
     0.11421
     0.15792
     0.11859
     0.04865
     0.08362
     0.03991
     0.06176
    -0.00817
     0.02242
    -0.01692
     0.05302
    -0.02566
     0.03991
     0.10110
     0.01805
    -0.02566
    -0.17864
     0.03117
    -0.01254
    -0.07374
    -0.08685
     0.03554
     0.01805
     0.04865
    -0.01692
    -0.06500
    -0.00380
    -0.08248
    -0.13056
     0.00931
    -0.02566
    -0.06937
    -0.34037
    -0.22672
    -0.15242
    -0.50210
    -0.68568
    -0.85178
    -0.64634
    -0.44090
     0.49449
     1.30313
     2.19481
     2.45270
     2.39587
     2.31720
     2.51389
     2.95536
     2.46144
     1.90632
     2.04182
     1.15888
     0.21475
     0.09673
     0.11421
     0.08362
    -0.17427
    -0.95231
    -2.70945
    -4.20433
    -4.17373
    -3.85465
    -3.31265
    -2.81872
    -2.45156
    -2.08877
    -1.69538
    -1.33696
    -0.86489
    -0.29229
     0.14918
     0.58628
     0.89662
     1.03212
     1.23319
     1.27253
     1.23756
     1.16325
     1.22882
     1.02775
     0.96219
     0.73053
     0.91411
     0.84854
     0.64748
     0.58628
     0.61251
     0.62125
     0.58628
     0.51198
     0.55131
     0.53383
     0.56443
     0.40270
     0.37647
     0.22349
     0.11859
     0.06613
     0.27594
     0.27157
     0.28031
     0.40707
     0.37210
     0.24972
     0.07488
     0.01805
    -0.01692
    -0.07374
     0.12733
     0.28468
     0.27157
     0.30654
     0.22349
     0.02679
     0.11421
     0.15355
     0.12733
     0.03554
     0.09673
     0.01805
    -0.05625
    -0.00380
    -0.00817
     0.02679
     0.05302
     0.04428
    -0.03003
     0.08362
     0.03117
     0.01368
    -0.06937
     0.21038
     0.04865
     0.03554
     0.08799
     0.09236
     0.04865
     0.07925
     0.05302
     0.07050
     0.09673
     0.07925
    -0.00817
     0.08799
     0.03991
     0.10984
    -0.08248
     0.08362
     0.10547
     0.07488
     0.14481
     0.15792
     0.20601
     0.21475
     0.16667
     0.21038
     0.33714
     0.31091
     0.32839
     0.37210
     0.42018
     0.46827
     0.33276
     0.48138
     0.56880
     0.38522
     0.35899
     0.31965
     0.38085
     0.36773
     0.35025
     0.34588
     0.26283
     0.25409
     0.29780
     0.23223
     0.22786
     0.25846
     0.12296
     0.17978
     0.29780
     0.22349
     0.15355
     0.28905
     0.15355
     0.12296
     0.10547
     0.11421
     0.11421
     0.05302
     0.17104
     0.12296
     0.11859
     0.17104
     0.05739
    -0.01254
     0.15792
     0.07050
     0.14481
     0.37210
     0.39396
     0.49886
     0.79609
     1.36432
     1.42114
     1.46485
     1.63969
     1.51730
     1.60472
     1.49108
     0.96656
     0.32402
    -0.02566
    -0.77747
    -0.96979
    -0.84740
    -0.91734
    -1.20146
    -1.56425
    -1.90519
    -1.98823
    -2.11062
    -2.74005
    -2.85806
    -2.65700
    -1.96638
    -1.35881
    -0.92608
    -0.28792
     0.18415
     0.27157
     0.41581
     0.61688
     0.77861
     0.90536
     1.02338
     1.04087
     1.13703
     1.32935
     1.29001
     1.19385
     1.34684
     1.16762
     0.97967
     1.01901
     0.97967
     0.91411
     0.82669
     0.87040
     0.85291
     0.84854
     0.70867
     0.62999
     0.70867
     0.68682
     0.79609
     0.55569
     0.52946
     0.38085
     0.36336
     0.19726
     0.42018
     0.28031
     0.09236
     0.03117
    -0.03440
    -0.18738
    -0.33600
    -0.25732
    -0.20050
     0.00494
     0.00057
    -0.16990
    -0.16553
    -0.18301
    -0.01692
    -0.14367
     0.18852
     0.18415
     0.18852
     0.31965
     0.39396
     0.37210
     0.27594
     0.26720
     0.28468
     0.41581
     0.48138
     0.31965
     0.31965
     0.28468
     0.37210
     0.22349
     0.32839
     0.35899
     0.33714
     0.27157
     0.48575
     0.38085
     0.45952
     0.39833
     0.44204
     0.48138
     0.56880
     0.56443
     0.49012
     0.47264
     0.56443
     0.49449
     0.52509
     0.71304
     0.62562
     0.40270
     0.51198
     0.52509
     0.51198
     0.52509
     0.47701
     0.42893
     0.51198
     0.66496
     0.60377
     0.66496
     0.51635
     0.62562
     0.53383
     0.72615
     0.69119
     0.61251
     0.65185
     0.66496
     0.64748
     0.65185
     0.49012
     0.42018
     0.57317
     0.54257
     0.47264
     0.32839
     0.22349
     0.21912
     0.14481
     0.17978
     0.25409
     0.03554
     0.05739
    -0.00380
     0.06176
    -0.06063
    -0.13056
    -0.18738
    -0.16116
    -0.32288
    -0.28792
    -0.44964
    -0.48898
    -0.78184
    -0.88674
    -0.77310
    -0.30977
    -0.16990
     0.08799
     0.14918
     0.19289
     0.17541
     0.54694
     1.15014
     1.71400
     2.42210
     2.47455
     2.00686
     1.76208
     0.63436
    -0.48461
    -2.32480
    -4.54527
    -4.78130
    -4.06883
    -2.88429
    -1.92267
    -2.32480
    -3.94644
    -5.21840
    -5.94836
    -5.82597
    -5.07416
    -4.01201
    -2.93674
    -1.91830
    -0.94357
    -0.19176
     0.47701
     0.93596
     1.06709
     1.35121
     1.13703
     1.03212
     0.75238
     0.62999
     0.47701
     0.33276
     0.28905
     0.06176
    -0.05625
    -0.25732
    -0.30103
    -0.48898
    -0.41905
    -0.40593
    -0.48898
    -0.56329
    -0.49772
    -0.67256
    -0.72065
    -0.85178
    -0.93482
    -0.96542
    -0.95668
    -0.94794
    -1.18834
    -1.22331
    -1.26265
    -1.28888
    -1.30199
    -0.98728
    -1.02662
    -1.10529
    -1.01787
    -0.97853
    -0.92608
    -0.78184
    -0.84740
    -0.98728
    -1.00476
    -1.05721
    -0.83429
    -0.90860
    -0.97416
    -0.98291
    -1.07033
    -0.98728
    -1.13589
    -1.35881
    -1.41563
    -1.31947
    -1.34133
    -1.28888
    -1.44186
    -1.46371
    -1.28013
    -1.27139
    -1.19271
    -1.20146
    -1.24517
    -1.26702
    -1.39815
    -1.20146
    -1.08781
    -1.21457
    -1.26265
    -1.25391
    -1.20583
    -1.14900
    -1.15775
    -1.16649
    -1.14900
    -1.14463
    -1.15337
    -1.13589
    -1.14463
    -1.10092
    -1.25391
    -1.15337
    -0.88674
    -1.03099
    -1.08344
    -1.10092
    -1.09655
    -1.02224
    -1.03973
    -1.07907
    -0.95668
    -1.04847
    -0.91734
    -0.94357
    -0.82118
    -0.82992
    -0.89111
    -0.93045
    -0.63760
    -0.73376
    -0.75998
    -0.64197
    -0.76873
    -0.67256
    -0.68131
    -0.52395
    -0.57203
    -0.54143
    -0.59826
    -0.56766
    -0.62885
    -0.53706
    -0.58952
    -0.69879
    -0.43653
    -0.44090
    -0.48898
    -0.40156
    -0.40593
    -0.43216
    -0.39282
    -0.60700
    -0.69442
    -0.56329
    -0.26169
    -0.04751
    -0.46713
    -0.84740
    -1.31510
    -1.80465
    -1.93578
    -1.76968
    -2.92363
    -4.25678
    -4.08631
    -3.92021
    -4.48844
    -5.11350
    -5.43258
    -5.71232
    -3.85902
    -1.52491
    -1.09218
    -1.47683
    -2.22427
    -1.28888
    -0.08685
     1.47359
     2.43521
     3.27444
     3.86453
     4.30600
     4.72124
     4.61197
     4.41528
     4.08308
     3.74214
     3.18703
     2.71933
     2.21229
     1.63095
     1.10643
     0.59940
     0.39833
     0.00057
    -0.29229
    -0.32726
    -0.44090
    -0.55892
    -0.61137
    -0.61574
    -0.66382
    -0.69442
    -0.58077
    -0.66382
    -0.55455
    -0.53269
    -0.51521
    -0.65508
    -0.50647
    -0.44090
    -0.66382
    -0.51521
    -0.46276
    -0.41468
    -0.23984
    -0.13930
    -0.17427
    -0.06500
    -0.16990
    -0.20050
    -0.32288
    -0.36222
    -0.15679
    -0.20487
     0.04865
     0.14918
     0.06176
    -0.04751
    -0.09559
    -0.21798
    -0.30540
    -0.34911
    -0.27043
    -0.21798
    -0.11308
    -0.13493
    -0.20924
    -0.33163
    -0.28792
    -0.40593
    -0.33163
    -0.12619
    -0.35785
    -0.57640
    -0.37971
    -0.22672
    -0.25295
    -0.20050
    -0.23109
    -0.28792
    -0.24858
    -0.23984
    -0.21361
    -0.17864
    -0.13056
    -0.10871
    -0.17864
     0.06176
     0.07050
    -0.17427
    -0.00817
    -0.06063
    -0.01254
    -0.04751
    -0.00817
    -0.04751
     0.00494
     0.00057
    -0.09122
    -0.10434
     0.00494
     0.00057
    -0.20924
    -0.02129
    -0.00817
    -0.01254
    -0.00817
     0.04428
    -0.03440
    -0.05625
    -0.03440
    -0.04314
    -0.00380
     0.04865
    -0.02129
    -0.06500
     0.03554
     0.02679
    -0.09996
    -0.02566
    -0.00380
    -0.05625
    -0.13493
     0.06176
     0.00494
    -0.01692
    -0.09122
    -0.00817
    -0.00380
     0.07488
     0.04428
     0.07488
     0.03554
     0.10984
    -0.00380
     0.02242
     0.21912
     0.18415
     0.10984
     0.28468
     0.24534
     0.24097
     0.13607
     0.17978
     0.13170
     0.28031
     0.24097
     0.21912
     0.20601
     0.20163
     0.27594
     0.06176
     0.30217
     0.23223
     0.06613
     0.08799
     0.00931
     0.02242
    -0.09996
    -0.05625
    -0.11308
    -0.12619
    -0.04751
     0.06176
     0.06613
     0.16230
     0.15792
    -0.01254
     0.17104
     0.23223
     0.28031
     0.30217
     0.50323
     0.52509
     0.46827
     0.38522
     0.42018
     0.28905
     0.08362
    -0.18738
    -0.46276
    -0.84740
    -1.03099
    -0.79932
    -0.08685
     1.08458
     1.63532
     2.68873
     3.59353
     3.68532
     2.74118
     1.82327
     1.75334
     1.03649
     0.64748
     0.63436
     0.85728
     1.39929
     1.39929
     0.32839
    -1.48557
    -1.76968
    -1.71723
    -2.41222
    -3.02853
    -3.49186
    -3.34324
    -2.94985
    -2.28109
    -1.66478
    -0.93045
    -0.32726
     0.05302
     0.24534
     0.44641
     0.49886
     0.35025
     0.55131
     0.58191
     0.45078
     0.26720
     0.40707
     0.31965
     0.31528
     0.34151
     0.31528
     0.56443
     0.54257
     0.57317
     0.55131
     0.72178
     0.49449
     0.21038
     0.27157
     0.39833
     0.42893
     0.58191
     0.59065
     0.42456
     0.30654
     0.14481
     0.09673
     0.10547
     0.07925
     0.07488
    -0.10434
    -0.05188
     0.01368
    -0.02566
    -0.06937
     0.06176
    -0.00380
    -0.16116
     0.06176
     0.01805
    -0.09996
    -0.11745
    -0.06063
    -0.05625
    -0.01254
     0.02242
    -0.13493
    -0.11308
    -0.05625
    -0.08248
    -0.15242
     0.04428
    -0.01254
    -0.05188
    -0.01254
     0.03117
     0.04428
     0.02679
    -0.01254
     0.01805
     0.05302
     0.17978
     0.10547
     0.02242
     0.03554
     0.07925
    -0.03877
     0.19726
     0.23223
     0.12733
     0.12296
     0.21912
     0.17104
     0.18852
     0.17104
     0.07925
     0.22786
     0.31965
     0.36773
     0.29343
     0.26283
     0.26283
     0.15355
     0.23223
     0.42893
     0.31965
     0.18415
     0.22349
     0.29343
     0.33714
     0.16230
     0.19289
     0.24097
     0.27594
     0.21038
     0.15355
     0.16667
     0.11859
     0.14918
     0.04428
     0.26283
     0.18852
     0.13607
     0.21475
     0.16230
     0.13170
     0.07925
     0.13170
     0.08799
     0.20163
     0.25409
     0.17541
     0.12733
     0.22786
     0.17104
     0.11859
     0.35025
     0.25846
     0.10547
     0.24097
     0.26283
     0.23223
     0.27594
     0.17541
     0.06176
     0.22786
     0.28905
     0.45078
     0.46389
     0.76549
     0.94470
     0.73927
     0.45515
     0.34588
     0.30654
     0.33276
     0.45078
     0.38522
     0.33276
     0.08362
    -0.03003
    -0.40156
    -0.61137
    -0.48461
    -0.38408
     0.11421
     0.42456
     0.94907
     1.70963
     2.09428
     2.71059
     2.29097
     1.64406
     1.38180
     0.81357
     0.38522
    -0.49772
    -1.01787
    -0.00380
     1.33372
     1.26379
    -0.82992
    -3.40881
    -4.24804
    -4.52778
    -3.67107
    -3.25582
    -2.60017
    -2.44719
    -2.46030
    -2.17182
    -1.62981
    -0.96542
    -0.35348
     0.20601
     0.69556
     1.01901
     1.35121
     1.60035
     1.67029
     1.62221
     1.70089
     1.82327
     1.63532
     1.41677
     1.30750
     1.31187
     1.33372
     1.16762
     1.11517
     1.12829
     1.03649
     0.86603
     0.83980
     0.84854
     0.77861
     0.54257
     0.63436
     0.67370
     0.55569
     0.44204
     0.62999
     0.51635
     0.43330
     0.35462
     0.15355
     0.09236
     0.13607
     0.11421
    -0.03877
    -0.02129
    -0.02129
    -0.03877
     0.00057
     0.14918
     0.10547
    -0.02129
     0.02679
     0.08799
     0.17541
     0.13170
     0.04428
     0.10984
     0.14044
     0.18852
     0.21475
     0.06613
     0.11859
     0.16667
     0.01368
     0.31528
     0.23660
     0.16667
     0.11859
     0.12733
     0.10547
     0.20163
     0.25846
     0.13170
     0.12296
     0.20163
     0.24097
     0.18415
     0.24097
     0.11859
    -0.03003
     0.19726
     0.28031
     0.24097
     0.24097
     0.17978
     0.21912
     0.18415
     0.20601
     0.28031
     0.22786
     0.23223
     0.26283
     0.23223
     0.27157
     0.29343
     0.25409
     0.23223
     0.45952
     0.35462
     0.30654
     0.33276
     0.20601
     0.30217
     0.24972
     0.29780
     0.24534
     0.31528
     0.19726
     0.15355
     0.31528
     0.57317
     0.64311
     0.81795
     1.15014
     0.98841
     0.36336
     0.40707
     0.56006
     0.70430
     0.74364
     0.80046
     0.75675
     0.58191
     0.48138
     0.32839
     0.04428
    -0.26606
    -0.34037
    -0.44090
    -0.01692
     0.15355
     0.21038
     0.77424
     1.13703
     1.60910
     2.15547
     2.29534
     2.42210
     2.66688
     1.86261
     0.91848
     0.09236
    -1.13589
    -1.48994
    -1.09655
     0.06176
    -0.27917
    -1.85710
    -3.29516
    -4.70262
    -5.17032
    -5.13535
    -4.31798
    -3.65796
    -3.47437
    -3.27331
    -2.79250
    -2.37725
    -1.66041
    -1.17960
    -0.47150
    -0.01254
     0.65622
     0.94033
     1.01027
     1.19385
     1.28564
     1.23756
     1.13703
     1.19385
     1.17200
     1.05835
     1.04524
     1.02338
     0.91848
     0.93159
     0.89225
     0.61688
     0.76549
     0.75675
     0.67370
     0.65622
     0.64311
     0.62125
     0.55569
     0.52072
     0.56443
     0.63873
     0.70867
     0.61688
     0.44641
     0.48138
     0.46827
     0.31091
     0.56006
     0.62999
     0.61251
     0.60377
     0.50323
     0.46827
     0.49449
     0.44204
     0.42018
     0.36773
     0.44641
     0.54694
     0.51635
     0.55569
     0.68682
     0.64311
     0.62125
     0.81795
     0.49449
     0.32402
     0.20601
     0.22349
     0.31091
     0.39396
     0.42893
     0.38522
     0.22786
     0.13607
     0.03991
     0.01368
     0.04865
    -0.10434
    -0.12182
     0.15355
     0.09236
    -0.02129
     0.06613
     0.07050
     0.00494
     0.11421
     0.08362
     0.14481
     0.06176
     0.09673
     0.14918
     0.06613
     0.17978
     0.21912
     0.01368
     0.17978
     0.09236
     0.04428
     0.21038
     0.13607
     0.20163
     0.17541
     0.18415
     0.25409
     0.24097
     0.24972
     0.19726
     0.16230
     0.14481
     0.21038
     0.17104
     0.13607
     0.20601
     0.17104
     0.23660
     0.24972
     0.19726
     0.16667
     0.07925
     0.08362
     0.08362
     0.09673
     0.06613
     0.07050
     0.03554
     0.08799
     0.01805
    -0.07811
     0.16230
    -0.06937
    -0.09996
    -0.04314
    -0.02129
    -0.07811
    -0.11308
    -0.03003
    -0.07374
     0.04428
     0.02242
    -0.05188
    -0.02129
    -0.02129
    -0.03440
    -0.09996
     0.16667
     0.05739
    -0.05625
     0.06176
     0.01368
     0.07050
     0.01805
    -0.00380
     0.02679
     0.10984
     0.07050
     0.06176
     0.03117
     0.14481
     0.06176
    -0.04751
     0.13607
     0.10984
     0.03554
     0.00931
     0.11859
     0.03117
     0.05302
    -0.09122
     0.03554
     0.06613
     0.00494
    -0.01254
    -0.01692
    -0.04751
    -0.03003
    -0.08248
    -0.05625
    -0.07374
    -0.22235
    -0.34911
    -0.33600
    -0.34911
    -0.23547
     0.12733
     0.75675
     1.58724
     2.29534
     2.91165
     3.61538
     4.24481
     4.86549
     5.98446
     6.53084
     4.08745
    -0.51958
    -3.16403
    -0.71190
     2.15547
     2.85920
     2.08116
     0.80046
    -1.11841
    -2.49964
    -3.87213
    -4.77256
    -4.98674
    -4.53215
    -3.75412
    -3.04602
    -2.15433
    -1.51617
    -1.21020
    -0.77747
    -0.59826
    -0.38408
    -0.22235
    -0.24858
    -0.03003
     0.03554
     0.24097
     0.23660
     0.10547
     0.15355
     0.07925
     0.03991
     0.35462
     0.52946
     0.50323
     0.65185
     0.69119
     0.68682
     0.61251
     0.59940
     0.52946
     0.46389
     0.44204
     0.49012
     0.49012
     0.47264
     0.51635
     0.36336
     0.26720
     0.39396
     0.34151
     0.31965
     0.39833
     0.36336
     0.38085
     0.29780
     0.27157
     0.35025
     0.41581
     0.45078
     0.35899
     0.39833
     0.37210
     0.34588
     0.25409
     0.41144
     0.27157
     0.18415
     0.28031
     0.28031
     0.28031
     0.12296
     0.15355
     0.14481
     0.11859
     0.15792
     0.04865
    -0.01254
    -0.06937
    -0.03440
     0.00057
     0.17978
     0.09673
    -0.19613
    -0.07374
    -0.03440
     0.04428
    -0.02129
    -0.07374
    -0.06500
    -0.01692
     0.18415
     0.09673
     0.06613
     0.04865
    -0.01254
    -0.01254
     0.20163
     0.24097
     0.12296
     0.02242
     0.12296
     0.14918
     0.16667
     0.17541
     0.05302
     0.10547
     0.18852
     0.15792
     0.13170
     0.12296
     0.05302
     0.04865
     0.06176
     0.18852
     0.14044
     0.00494
     0.07488
     0.12296
     0.06176
     0.10984
     0.05739
     0.11421
     0.14044
     0.14481
     0.02679
     0.08799
     0.14044
     0.17104
     0.00494
     0.25409
     0.15355
     0.12296
     0.12733
     0.15355
     0.15355
     0.13170
     0.07050
     0.13607
     0.15355
     0.27594
     0.21475
     0.23660
     0.25846
     0.19726
     0.14481
     0.35025
     0.41144
     0.33276
     0.24534
     0.42018
     0.48575
     0.36336
     0.38085
     0.41144
     0.55569
     0.55131
     0.56443
     0.49012
     0.52072
     0.45952
     0.45078
     0.52509
     0.67807
     0.60377
     0.35899
     0.45952
     0.48575
     0.44204
     0.43767
     0.38959
     0.37647
     0.46827
     0.45515
     0.40270
     0.28468
     0.29780
     0.26283
     0.16230
     0.56880
     0.60377
     0.76112
     1.15451
     1.32061
     1.31624
     1.40366
     1.31187
     1.44300
     1.89758
     1.96315
     1.73148
     0.70430
    -0.59389
    -1.40252
    -1.60796
    -1.27576
    -1.21020
    -1.24079
    -1.26265
    -2.07565
    -2.64825
    -2.81872
    -3.19900
    -3.13344
    -2.81872
    -2.33354
    -1.72597
    -1.05284
    -0.47587
    -0.24858
     0.00931
     0.33276
     0.69993
     0.74364
     0.80046
     0.90536
     0.92722
     0.86603
     0.83980
     0.86166
     0.86166
     0.69556
     0.65185
     0.58628
     0.36336
     0.14481
    -0.09122
    -0.34037
    -0.06500
    -0.19613
    -0.39282
    -0.24421
    -0.10871
    -0.17864
    -0.29666
    -0.42342
    -0.38845
    -0.35348
    -0.12619
    -0.27043
    -0.07811
     0.03554
     0.11421
     0.12296
     0.40270
     0.45515
     0.30217
     0.28031
     0.28905
     0.32402
     0.33276
     0.34151
     0.26283
     0.29343
     0.30654
     0.35899
     0.30654
     0.23223
     0.16230
     0.02242
     0.27594
     0.29780
     0.17978
     0.08799
     0.09673
     0.12296
     0.05302
     0.01368
     0.08799
     0.02242
     0.06613
     0.06176
     0.11421
     0.12296
     0.12296
    -0.06937
     0.02679
     0.21475
     0.21038
     0.10547
     0.09673
     0.12733
     0.13170
     0.07925
     0.12733
     0.09673
     0.15355
     0.10984
     0.10110
     0.15792
     0.01805
     0.03554
    -0.03003
     0.12733
     0.10984
     0.10547
     0.21912
     0.08799
     0.06613
    -0.01254
     0.05739
     0.00057
    -0.02129
    -0.03877
     0.03117
     0.14044
     0.17541
     0.11859
    -0.02129
     0.07925
     0.10547
    -0.05188
     0.09673
     0.15355
     0.09673
     0.18415
     0.13170
     0.10984
     0.17104
     0.22786
     0.15355
     0.15355
     0.12733
     0.13170
    -0.10434
     0.21038
     0.18852
     0.00931
    -0.02566
     0.04865
     0.03117
     0.00931
     0.06176
     0.03554
     0.06176
     0.23223
     0.32839
     0.53383
     0.77424
     0.72178
     0.48575
     0.28905
     0.43767
     0.56880
     0.55569
     0.54257
     0.51198
     0.38959
     0.31528
     0.14044
    -0.14805
    -0.15242
    -0.09559
     0.02679
     0.43330
     0.89662
     1.55664
     1.82327
     2.71933
     2.89854
     1.87573
     1.82327
     1.07146
     0.09236
    -1.22768
    -1.67352
    -0.88674
     0.01368
     0.90974
    -0.54581
    -3.48749
    -4.24367
    -4.67203
    -4.76819
    -3.96392
    -3.14218
    -3.06787
    -2.84932
    -2.61766
    -2.08003
    -1.22768
    -0.60263
     0.12733
     0.61688
     0.97093
     1.23756
     1.35558
     1.52168
     1.62221
     1.43863
     1.51293
     1.46048
     1.32498
     1.09332
     1.18948
     1.02775
     0.88351
     0.70867
     0.79172
     0.73053
     0.73053
     0.71304
     0.50760
     0.30217
     0.23660
     0.07925
     0.24097
     0.60814
     0.57317
     0.59940
     0.56880
     0.38522
     0.38085
     0.31091
     0.35899
     0.37647
     0.55131
     0.57754
     0.42456
     0.41581
     0.44204
     0.40707
     0.29780
     0.38522
     0.34151
     0.25409
     0.31528
     0.16667
     0.17104
     0.03554
     0.10547
     0.16230
     0.14044
     0.08362
     0.07488
     0.04428
     0.17104
     0.06613
    -0.13493
     0.14918
     0.13170
     0.03554
    -0.00380
     0.08799
     0.07488
     0.05739
     0.05739
     0.06176
     0.14481
     0.12733
     0.19726
     0.07050
     0.07050
     0.18415
    -0.04314
     0.04865
     0.14044
     0.12296
    -0.03440
     0.06176
     0.04865
     0.11859
     0.00057
     0.03117
    -0.04314
     0.10547
     0.14044
    -0.05188
     0.08799
    -0.00817
     0.04428
    -0.01254
     0.21912
     0.10547
     0.10984
     0.09236
     0.13170
     0.07925
     0.05302
     0.06613
     0.03554
     0.10110
     0.16230
    -0.03440
    -0.00380
     0.05302
    -0.04751
    -0.24858
    -0.16990
    -0.31851
    -0.64634
    -0.62885
    -0.55455
    -0.19176
     0.09673
     0.34151
     0.29780
     0.30654
     0.27157
     0.42456
     0.36336
     0.57317
     0.76986
     0.69556
     0.76986
     1.11517
     0.83980
     0.85291
     0.83980
     0.68244
     0.63436
     0.49012
     0.62562
     0.92285
     1.15888
     1.47359
     1.71837
     1.95878
     2.15984
     2.42647
     2.36965
     2.63191
     1.70963
     0.56443
     0.07050
    -1.03536
    -2.16307
    -2.10625
    -1.38067
    -1.03536
    -2.61766
    -4.52778
    -5.08727
    -5.45443
    -4.86435
    -3.90710
    -3.58802
    -3.33450
    -3.07224
    -2.81872
    -1.94452
    -0.94794
    -0.30103
     0.42893
     0.91411
     1.41677
     1.52168
     1.82327
     1.70963
     1.66592
     1.67903
     1.59598
     1.29875
     1.41240
     1.49108
     1.07146
     1.10206
     1.05835
     0.87914
     0.80046
     0.73053
     0.62999
     0.65185
     0.56880
     0.49886
     0.27157
     0.26720
     0.28031
     0.19726
     0.34151
     0.52946
     0.43767
     0.48575
     0.71304
     0.74364
     0.55569
     0.45078
     0.37647
     0.55569
     0.56880
     0.59940
     0.63873
     0.72178
     0.66496
     0.41581
     0.35462
     0.49886
     0.22786
     0.28468
     0.16667
     0.26283
     0.11421
     0.15792
     0.07488
     0.11859
     0.16230
     0.21475
     0.18852
     0.20163
     0.21038
     0.24972
     0.10110
     0.28468
     0.22349
     0.10547
     0.12296
     0.23660
     0.12296
     0.15792
    -0.00380
     0.03117
     0.10547
     0.12733
     0.10984
     0.09673
     0.02679
    -0.05188
    -0.19613
     0.08362
     0.13170
    -0.13493
    -0.15242
    -0.03003
    -0.02129
    -0.03003
    -0.11745
    -0.17427
    -0.14805
    -0.04314
    -0.00380
    -0.06500
    -0.06500
    -0.14805
    -0.20487
    -0.06937
     0.10984
     0.01368
    -0.16553
    -0.08685
    -0.02566
    -0.05625
    -0.03003
    -0.01254
    -0.15242
     0.00931
     0.04428
    -0.06063
    -0.03003
    -0.07374
    -0.11308
    -0.16116
     0.04865
    -0.01692
    -0.13930
    -0.19613
    -0.22672
    -0.25732
    -0.05188
    -0.11745
    -0.04751
     0.16667
     0.36773
     0.28468
     0.33714
     0.39833
     0.11421
    -0.14367
     0.27594
     0.42456
     0.24534
     0.23660
     0.12733
     0.14044
    -0.16990
    -0.55455
    -0.47587
    -0.51958
    -0.18301
     0.30217
     0.57754
     1.22882
     1.70526
     1.83202
     2.37402
     2.10739
     1.63532
     1.04524
     0.54257
    -0.24421
    -1.40252
    -2.41222
    -1.54239
    -0.27480
     0.11859
    -1.76968
    -4.24367
    -4.95177
    -4.98674
    -5.08290
    -4.30049
    -3.36073
    -3.15966
    -3.00231
    -2.48216
    -1.63855
    -0.98728
    -0.32726
     0.34151
     0.66933
     1.00590
     1.41240
     1.45174
     1.56539
     1.57413
     1.41240
     1.39929
     1.63532
     1.48671
     1.29875
     1.22445
     1.12391
     1.01027
     0.92285
     0.80920
     0.77861
     0.62999
     0.57317
     0.57317
     0.38085
     0.45952
     0.31965
     0.10984
     0.24972
     0.28031
     0.21475
     0.24972
     0.36336
     0.45515
     0.49449
     0.40270
     0.38959
     0.38959
     0.44204
     0.52946
     0.59502
     0.58191
     0.75238
     0.52509
     0.42018
     0.42018
     0.36336
     0.34588
     0.28468
     0.21475
     0.14918
     0.17541
    -0.04751
    -0.07374
    -0.12619
    -0.00817
    -0.11308
    -0.05625
    -0.12182
    -0.18301
    -0.13930
    -0.03440
    -0.03003
    -0.16116
    -0.03003
    -0.05625
    -0.04751
    -0.11308
    -0.12619
    -0.06937
    -0.06500
    -0.01254
     0.03117
     0.00494
    -0.05625
     0.03117
    -0.12619
     0.02679
     0.15355
    -0.02129
    -0.06063
    -0.03003
     0.00057
     0.02242
     0.03554
    -0.07811
    -0.01254
    -0.04751
    -0.06063
     0.00057
    -0.01254
    -0.02566
    -0.20050
     0.25409
     0.24097
    -0.03003
    -0.08248
    -0.12182
    -0.02129
    -0.01692
     0.05302
     0.04865
     0.03991
    -0.05188
    -0.01254
    -0.08685
    -0.00380
    -0.06937
    -0.16990
    -0.21361
    -0.00380
    -0.15679
    -0.24421
    -0.16990
    -0.22235
    -0.20487
    -0.13930
    -0.30977
    -0.19613
    -0.27917
    -0.12182
    -0.23984
    -0.16116
    -0.13930
    -0.11308
    -0.18738
     0.15792
     0.15792
     0.06176
     0.28468
     0.32839
     0.31528
     0.27594
     0.28468
     0.31528
     0.30217
     0.49012
     0.42456
     0.53820
     0.65185
     0.52072
     0.25409
     0.36336
     0.49449
     0.35899
     0.36336
     0.47264
     0.66059
     0.38959
     0.12296
     0.08362
     0.07488
     0.30654
     0.54694
     1.11080
     1.67466
     2.21229
     1.20259
    -1.15337
    -3.25582
    -2.08440
     0.18852
     0.95345
     0.68244
    -1.60359
    -2.86680
    -2.13685
    -0.96542
    -0.32288
    -0.69879
    -1.35007
    -1.50742
    -1.25391
    -1.02224
    -0.70753
     0.03117
     0.43330
     0.35462
     0.61688
     0.64311
     0.64748
     0.68244
     0.64311
     0.49012
     0.33276
     0.35462
     0.12733
     0.12296
     0.10110
     0.07050
     0.04865
     0.02242
    -0.01692
    -0.21361
     0.01805
     0.17104
     0.34588
     0.34588
     0.25409
     0.31965
     0.34588
     0.38959
     0.51635
     0.45952
     0.54257
     0.72615
     0.57317
     0.72178
     0.67370
     0.47701
     0.52946
     0.44204
     0.34588
     0.28031
     0.38959
     0.14481
     0.28031
     0.14044
     0.03117
    -0.12182
    -0.14805
    -0.11745
    -0.28792
    -0.25295
    -0.06937
    -0.19176
    -0.25295
    -0.10871
    -0.11745
    -0.15242
    -0.20487
    -0.15679
    -0.12182
    -0.11745
    -0.04751
    -0.13056
    -0.13930
    -0.06937
    -0.14805
    -0.30103
    -0.00817
    -0.06500
    -0.10434
    -0.05625
    -0.13056
    -0.13493
    -0.11745
    -0.17427
    -0.14805
    -0.07811
    -0.03440
    -0.18301
    -0.12619
    -0.05625
    -0.09559
    -0.25732
    -0.03003
    -0.06063
    -0.10434
    -0.05188
    -0.07374
    -0.09559
    -0.14367
    -0.04314
    -0.11745
    -0.05625
    -0.04751
    -0.06500
    -0.05625
    -0.05188
    -0.06937
    -0.11308
    -0.10871
    -0.02129
    -0.11308
    -0.08685
    -0.08685
    -0.09996
    -0.14805
    -0.14805
    -0.19176
    -0.10434
     0.00494
    -0.19613
    -0.17427
    -0.20050
    -0.18738
    -0.22235
    -0.16553
     0.00057
    -0.20924
    -0.21361
    -0.01254
    -0.09559
    -0.13056
    -0.14367
    -0.15242
    -0.03877
    -0.03877
     0.06176
    -0.04751
     0.00057
    -0.01254
     0.00494
    -0.09559
     0.13607
     0.05302
    -0.01692
     0.07925
     0.10984
     0.00057
     0.05739
     0.04865
     0.05739
     0.18852
     0.14044
     0.08799
     0.28031
     0.49449
     1.11080
     1.21571
     1.07583
    -1.00039
    -3.25582
    -2.58706
    -2.02320
    -2.25049
    -3.36073
    -3.46563
    -3.09410
    -2.07565
    -2.75753
    -2.64388
    -2.59143
    -2.18493
    -2.66137
    -2.23738
    -1.21457
    -0.23984
     0.52072
     1.17637
     1.48671
     1.82765
     1.91069
     1.98063
     1.96752
     2.00686
     1.98500
     2.09865
     2.09865
     2.05494
     1.87573
     2.09865
     1.93255
     1.92818
     1.39492
     1.08458
     1.22882
     1.60472
     1.70526
     1.70089
     1.56976
     1.47797
     1.26379
     0.91411
     0.55131
     0.28031
     0.08362
    -0.03440
    -0.26169
     0.11859
     0.07925
    -0.13056
    -0.13493
     0.06176
     0.07925
     0.05302
    -0.08248
    -0.05625
    -0.06063
     0.05739
     0.03117
     0.12733
     0.12733
     0.19289
     0.13170
     0.39396
     0.41144
     0.15355
     0.13607
     0.09673
     0.05739
     0.13170
     0.20601
     0.17541
     0.17978
     0.10110
    -0.00817
    -0.08248
    -0.28355
    -0.20487
    -0.33600
    -0.30103
    -0.14367
    -0.23984
    -0.37971
    -0.21361
    -0.18301
    -0.13493
    -0.10871
    -0.23984
    -0.20924
    -0.14367
    -0.07811
    -0.17427
    -0.16116
    -0.16116
    -0.21361
    -0.31851
     0.02242
    -0.11745
    -0.18738
    -0.11308
    -0.10871
    -0.07811
    -0.10871
    -0.16116
    -0.18301
    -0.06500
    -0.09559
    -0.10871
    -0.04314
    -0.09122
    -0.10871
    -0.17427
    -0.04751
     0.06613
    -0.21361
    -0.08685
    -0.13056
    -0.13930
    -0.10871
    -0.11308
    -0.18301
    -0.12182
    -0.13056
    -0.09122
    -0.21361
    -0.20050
    -0.15679
    -0.34911
    -0.19613
    -0.06500
    -0.21361
    -0.30540
    -0.19176
    -0.10871
    -0.08685
    -0.08685
    -0.18301
    -0.14367
    -0.10434
    -0.06063
    -0.13930
    -0.13930
    -0.09122
    -0.13493
    -0.14367
     0.09673
     0.04428
    -0.04314
    -0.08248
    -0.12182
     0.00931
    -0.13930
    -0.13930
    -0.14367
    -0.10434
    -0.05625
    -0.01692
    -0.16990
    -0.16116
    -0.17864
    -0.43653
    -0.22672
    -0.14367
    -0.28792
    -0.31414
    -0.20924
    -0.20487
    -0.17427
    -0.29229
    -0.21361
    -0.24858
    -0.23984
    -0.16116
    -0.27043
    -0.25295
    -0.23984
    -0.41905
    -0.16553
    -0.07374
    -0.13056
    -0.17427
    -0.19613
    -0.11308
    -0.22235
    -0.19613
    -0.16116
    -0.16116
    -0.06937
    -0.01692
    -0.04751
    -0.05625
     0.04865
     0.04865
     0.08362
     0.17104
     0.10110
    -0.03003
     0.10984
     0.14044
     0.13170
     0.20601
     0.23660
     0.22786
     0.09673
    -0.00380
    -0.08685
    -0.14367
    -0.13056
    -0.16116
    -0.13056
     0.27157
     0.51635
     0.52946
     0.87477
     0.97530
     1.45174
     1.98063
     2.18607
     2.71933
     3.13020
     3.55856
     3.30504
     2.84172
     2.06368
     0.75675
    -2.54335
    -2.62203
    -0.70316
    -0.27917
    -0.82555
    -1.63418
    -1.87022
    -3.21211
    -4.19559
    -4.93429
    -4.94303
    -4.39228
    -3.67107
    -2.77938
    -1.86585
    -1.12715
    -0.70316
    -0.29666
     0.01368
    -0.02566
     0.02679
     0.22349
     0.36336
     0.53383
     0.53383
     0.48138
     0.47264
     0.50323
     0.52946
     0.27594
     0.34588
     0.32839
     0.24097
     0.15355
     0.30217
     0.31965
     0.18415
     0.15355
     0.24534
     0.26720
     0.22349
     0.20163
     0.18852
     0.19726
     0.17541
     0.20601
     0.23223
     0.14044
     0.17541
     0.05302
     0.28468
     0.22786
     0.14481
     0.05739
     0.14044
     0.01805
     0.08362
    -0.04751
    -0.03003
     0.03117
    -0.02566
    -0.03003
    -0.03440
    -0.00817
    -0.11745
    -0.35785
    -0.07811
    -0.01692
    -0.00817
    -0.18301
    -0.07374
    -0.10871
    -0.03003
    -0.14805
    -0.09996
    -0.11308
    -0.12182
    -0.16553
    -0.06937
     0.03117
     0.00057
    -0.14805
    -0.06937
     0.07488
     0.03117
    -0.06500
    -0.04751
     0.01805
     0.02679
     0.06613
     0.08362
     0.05739
     0.04865
     0.11859
     0.03554
     0.08799
     0.09236
    -0.01254
    -0.15679
     0.08362
    -0.01254
    -0.04314
     0.03554
    -0.00380
    -0.08248
    -0.02129
    -0.06063
    -0.09996
    -0.02566
    -0.00817
    -0.08685
    -0.05188
    -0.08685
    -0.06937
    -0.34037
    -0.08248
    -0.06500
    -0.13056
    -0.11308
    -0.08685
    -0.12619
    -0.26606
    -0.15679
    -0.18301
    -0.16553
    -0.02566
    -0.12619
    -0.10434
    -0.06937
     0.08362
    -0.14805
     0.00494
     0.15355
    -0.02129
     0.01368
    -0.00817
    -0.05625
     0.00494
    -0.05625
    -0.03440
     0.00494
     0.01368
     0.00931
    -0.00817
    -0.06063
    -0.06937
    -0.15242
    -0.09122
    -0.01692
    -0.01254
    -0.12182
    -0.02566
    -0.04751
    -0.09122
    -0.08248
     0.02242
    -0.03440
    -0.06500
    -0.06063
    -0.06937
     0.00057
    -0.06500
    -0.07811
    -0.10871
     0.03117
     0.05302
    -0.22235
    -0.25295
    -0.12182
    -0.02566
     0.03991
    -0.02566
     0.27157
     0.65622
     0.77861
     1.31624
     1.58724
     2.24726
     2.44833
     2.65376
     2.69747
     1.64406
    -0.12182
    -1.53802
    -1.62107
    -1.10092
    -0.42779
     0.27594
     0.03554
    -0.74250
    -2.14559
    -3.66670
    -4.33109
    -4.39228
    -3.79346
    -2.98482
    -1.92704
    -1.31073
    -1.03973
    -0.90860
    -0.45401
    -0.18738
     0.30217
     0.65185
     1.02775
     1.17637
     1.38180
     1.30313
     1.08895
     1.19822
     1.18511
     0.98841
     0.95345
     1.01464
     0.83106
     0.57754
     0.51635
     0.29780
     0.16230
     0.00057
    -0.01692
    -0.10434
     0.02679
    -0.10871
    -0.12182
    -0.07811
    -0.06500
    -0.06500
    -0.17427
     0.07488
     0.04865
    -0.15679
     0.00057
     0.00494
    -0.05188
    -0.01254
    -0.00817
    -0.05625
    -0.01692
    -0.00817
    -0.02129
    -0.14805
    -0.08248
    -0.04751
    -0.19613
    -0.03003
     0.04865
    -0.02129
    -0.00817
     0.00057
     0.09673
    -0.03877
     0.00057
    -0.04751
     0.16230
     0.12296
     0.16230
     0.14918
     0.20163
     0.15792
     0.15355
     0.13607
     0.32839
     0.16230
     0.10547
     0.13170
     0.15792
     0.12733
     0.11859
     0.04865
     0.01805
     0.16230
     0.09236
     0.01368
    -0.03003
     0.02679
    -0.02129
    -0.09996
     0.07925
     0.09673
    -0.06500
    -0.05188
    -0.19613
    -0.04751
     0.01805
    -0.03003
     0.07488
    -0.00817
     0.10547
     0.07488
     0.05302
     0.04428
     0.07925
    -0.03877
     0.17978
     0.17541
     0.08799
     0.03554
     0.12296
     0.16230
     0.11859
     0.06613
     0.13607
     0.21038
     0.23223
     0.24097
     0.11859
     0.14481
     0.16667
     0.03554
     0.19289
     0.29780
     0.15355
     0.13170
     0.09236
     0.17104
     0.12296
     0.02242
    -0.00817
     0.07050
     0.05302
     0.12296
     0.00494
     0.00931
     0.07050
    -0.01254
    -0.04751
     0.24534
     0.09236
     0.01368
     0.03117
     0.14044
     0.32402
     0.53383
     0.70430
     0.95345
     1.12829
     1.23756
     1.22882
     1.64406
     2.22978
     2.27349
     1.95003
     1.67903
     0.73490
    -0.54581
    -1.23205
    -1.69538
    -1.47246
    -0.47587
    -0.10871
    -0.51521
    -1.36318
    -2.44282
    -2.91926
    -3.00231
    -2.74442
    -2.39037
    -2.07565
    -1.24954
    -0.67256
    -0.51084
    -0.03877
     0.14044
     0.31091
     0.51635
     0.51635
     0.49449
     0.42893
     0.62125
     0.52509
     0.49886
     0.36336
     0.36773
     0.23223
     0.35899
     0.47264
     0.37647
     0.29780
     0.28031
     0.32402
     0.25846
     0.07925
    -0.15679
    -0.37097
    -0.42342
    -0.40156
    -0.38408
    -0.32288
    -0.45839
    -0.58077
    -0.71190
    -0.57640
    -0.57640
    -0.79058
    -0.70316
    -0.57640
    -0.45401
    -0.45401
    -0.41030
    -0.25295
    -0.16553
    -0.04314
    -0.03440
    -0.09122
    -0.03877
    -0.06500
    -0.12619
    -0.00817
    -0.00380
    -0.14367
    -0.15679
    -0.04751
    -0.14805
    -0.12619
    -0.25732
    -0.22235
    -0.17427
    -0.13056
    -0.10434
    -0.13930
    -0.16553
    -0.13056
    -0.29666
    -0.09996
     0.06176
    -0.20487
    -0.22235
    -0.13493
    -0.04314
     0.01368
    -0.01692
    -0.02129
     0.00057
    -0.07811
     0.04865
    -0.05188
    -0.01692
    -0.07374
    -0.13493
    -0.11308
     0.13607
     0.07488
    -0.00817
     0.03554
    -0.03003
     0.02242
     0.07488
     0.06613
    -0.03440
     0.03117
     0.13170
     0.15355
     0.14918
     0.10110
     0.03117
     0.05302
     0.29343
     0.29343
     0.14481
     0.17978
     0.13170
     0.15792
     0.26283
     0.16230
     0.17104
     0.18415
     0.30217
     0.40707
     0.39396
     0.38522
     0.27157
    -0.03877
    -0.00380
     0.13607
     0.35462
     0.52509
     0.26720
    -0.06937
    -0.53269
    -0.58514
    -0.52832
    -0.63760
    -1.12278
    -2.26361
    -2.60455
    -2.25924
    -2.28109
    -2.35103
    -2.68759
    -3.02416
    -3.78471
    -3.25582
    -1.80465
    -0.44527
     0.20163
    -0.11308
    -0.53269
    -1.16212
    -0.88674
     0.73490
     1.56539
     2.08116
     2.36528
     2.40899
     2.38713
     2.33468
     2.06368
     1.62658
     1.26816
     1.08458
     0.94033
     0.80483
     0.55569
     0.55569
     0.44204
     0.35899
     0.31528
     0.16230
     0.04865
    -0.01254
    -0.18301
     0.04428
    -0.00380
    -0.12182
    -0.10434
    -0.19613
    -0.14367
    -0.09996
    -0.17427
    -0.13493
    -0.12619
    -0.07374
    -0.09559
    -0.02566
    -0.00817
    -0.11308
    -0.16116
     0.06613
     0.10984
     0.01368
    -0.04751
    -0.02129
    -0.04751
     0.03554
    -0.04314
     0.03554
     0.13170
     0.15792
     0.12296
     0.10984
     0.14918
     0.03554
    -0.01692
     0.04865
     0.42893
     0.47264
     0.31965
     0.20163
     0.11421
    -0.00817
     0.06613
     0.07050
     0.10984
     0.14918
     0.05302
    -0.05188
     0.02679
    -0.06500
    -0.16553
    -0.34037
    -0.05188
    -0.09122
    -0.16116
    -0.13056
    -0.13056
    -0.08248
    -0.08685
    -0.04751
    -0.10434
     0.01805
     0.01368
    -0.04751
     0.04865
     0.00931
     0.04428
    -0.07811
     0.13170
     0.12733
     0.11859
     0.02242
     0.14044
     0.03991
     0.10547
     0.18852
     0.16230
     0.17104
     0.19726
     0.21475
     0.19726
     0.11859
     0.15355
     0.07050
     0.25846
     0.38959
     0.34151
     0.51198
     0.57754
     0.44641
     0.49012
     0.48138
     0.46389
     0.57317
     0.61251
     0.79172
     0.65185
     0.62999
     0.71741
     0.66496
     0.77424
     0.85728
     0.82669
     0.60377
     0.36773
     0.15355
     0.25409
     0.66933
     0.59065
     0.33276
    -0.14367
    -0.48024
    -0.41905
    -0.51521
    -0.81681
    -2.25924
    -3.35636
    -2.65263
    -2.28109
    -2.59580
    -2.52587
    -3.49186
    -4.43599
    -4.02075
    -2.56084
    -1.45934
    -0.82555
    -1.64293
    -1.64293
    -0.99602
    -0.00817
     0.75238
     0.71741
     1.31624
     1.83639
     2.20792
     2.40462
     2.44396
     2.28660
     2.14673
     1.78831
     1.56539
     1.54353
     1.23319
     1.01901
     0.83980
     0.83980
     0.69993
     0.61251
     0.60377
     0.69993
     0.44641
     0.35025
     0.35025
     0.36336
     0.32402
     0.36773
     0.35025
     0.29780
     0.28031
     0.14918
     0.02242
     0.01805
     0.05739
     0.04865
    -0.06500
     0.14044
    -0.03003
    -0.01692
     0.00494
     0.00057
    -0.00380
    -0.09996
    -0.03877
    -0.01254
     0.00057
     0.00931
    -0.08248
    -0.00380
    -0.08685
    -0.09122
    -0.16990
    -0.00817
    -0.02129
    -0.15242
    -0.10434
    -0.07374
    -0.07374
    -0.20487
    -0.16116
    -0.12619
    -0.05188
    -0.09559
    -0.26606
    -0.18738
    -0.03003
    -0.01254
    -0.01254
     0.16230
     0.27157
     0.21475
     0.16667
     0.21912
     0.04428
     0.01368
    -0.02566
     0.03554
     0.14481
     0.29343
     0.11421
     0.07925
    -0.04314
    -0.06500
    -0.20487
    -0.19176
    -0.08248
    -0.20487
    -0.30103
    -0.14805
    -0.11308
    -0.14805
    -0.13056
    -0.21798
    -0.09559
    -0.08248
    -0.04751
    -0.15679
    -0.06937
    -0.10434
    -0.09559
    -0.17864
     0.06176
     0.05302
    -0.12182
     0.02679
    -0.02129
    -0.08685
    -0.04751
     0.06613
     0.09673
     0.02242
     0.11421
     0.14918
     0.02679
     0.04865
     0.13607
    -0.08685
     0.07488
     0.11421
     0.09673
     0.09236
     0.24097
     0.20601
     0.07050
    -0.13930
    -0.27917
    -0.11745
     0.23223
     0.49886
     0.09236
    -0.26606
    -0.52832
    -0.49772
    -0.49772
    -0.40593
    -1.16649
    -2.56958
    -2.34666
    -1.95764
    -1.98823
    -2.26361
    -2.80561
    -3.75412
    -4.19122
    -2.66574
    -1.13589
     0.22786
     0.09236
    -0.63760
    -1.72160
    -1.87022
    -0.36659
     0.89662
     1.79268
     2.15547
     2.33468
     2.39150
     2.27349
     2.23415
     1.88010
     2.04620
     1.91944
     1.87573
     1.54353
     1.29438
     1.11517
     1.25067
     1.01027
     0.76549
     0.80483
     0.80046
     0.71741
     0.53383
     0.39396
     0.24097
     0.17104
     0.13607
    -0.05625
    -0.15242
    -0.11745
    -0.18301
    -0.19176
    -0.05625
    -0.04751
    -0.17864
    -0.16116
    -0.15679
    -0.00380
    -0.09122
    -0.03877
    -0.16553
     0.00931
    -0.05188
     0.00057
    -0.09559
    -0.07374
    -0.08248
    -0.13056
    -0.06937
     0.07488
    -0.03003
    -0.14367
    -0.02566
    -0.03440
    -0.02566
    -0.03003
    -0.06063
    -0.03440
    -0.00380
     0.04428
    -0.04751
    -0.09559
    -0.06063
    -0.08248
    -0.06937
     0.10984
     0.04865
    -0.18301
     0.00057
     0.00494
    -0.02129
     0.00057
    -0.08685
    -0.06937
    -0.03877
     0.07050
     0.03117
     0.02242
    -0.01692
     0.07925
     0.03554
     0.14918
     0.17104
     0.00057
     0.05739
     0.00931
     0.02679
    -0.05188
     0.08362
     0.09673
     0.26720
     0.24534
     0.21038
     0.01805
     0.00057
    -0.12182
    -0.22672
     0.04865
     0.22786
     0.07050
     0.05739
     0.07488
     0.06176
     0.06176
     0.04865
    -0.07374
    -0.04314
     0.11859
     0.03554
     0.09673
     0.08799
    -0.00380
     0.02242
     0.03991
     0.20601
     0.08799
    -0.05188
     0.02679
    -0.00380
     0.03117
     0.05302
    -0.06063
    -0.05625
    -0.07811
     0.05302
     0.14044
     0.11421
     0.14044
     0.02242
    -0.14367
    -0.20050
    -0.17427
    -0.14805
     0.18852
    -0.06500
     0.05739
    -0.63323
    -0.83429
    -0.66819
    -1.01350
    -1.68226
    -3.50497
    -3.88962
    -3.10284
    -2.41222
    -2.14996
    -2.30732
    -3.64484
    -4.65454
    -3.58365
    -1.48557
    -0.34911
    -1.34570
    -1.67352
    -0.98728
    -0.17864
     1.00153
     1.73148
     2.03745
     2.38276
     2.77178
     2.72807
     2.84172
     3.00344
     2.87231
     2.61880
     2.39587
     2.21666
     1.88010
     1.60035
     1.49982
     1.26816
     1.18948
     0.97093
     0.82232
     0.65622
     0.47701
     0.30654
     0.19726
     0.35899
     0.17978
     0.06613
     0.07050
    -0.05625
    -0.05188
    -0.04314
    -0.17427
    -0.16553
    -0.32726
    -0.15242
    -0.29666
    -0.21798
    -0.34474
    -0.36659
    -0.48898
    -0.34037
    -0.35785
    -0.44527
    -0.51521
    -0.29666
    -0.39719
    -0.32288
    -0.27917
    -0.27917
    -0.35785
    -0.30977
    -0.25295
    -0.14805
    -0.13493
    -0.10434
    -0.31851
    -0.13930
    -0.06063
    -0.11308
    -0.16553
    -0.11745
    -0.18301
    -0.21798
    -0.18301
    -0.16990
    -0.23547
    -0.19613
    -0.12182
    -0.22672
    -0.12182
    -0.11745
    -0.22235
    -0.22672
    -0.07811
    -0.08248
    -0.19613
    -0.04751
    -0.16553
    -0.23109
    -0.21361
    -0.12619
    -0.06500
    -0.13493
    -0.10434
    -0.15679
    -0.10434
    -0.05625
    -0.16990
    -0.17427
     0.04865
     0.02679
    -0.01692
     0.03117
     0.07925
    -0.01254
    -0.01254
     0.00494
     0.03117
    -0.01254
    -0.01254
    -0.03877
     0.01368
    -0.01692
    -0.15242
    -0.26169
    -0.02566
    -0.01692
    -0.10434
    -0.09996
    -0.08248
    -0.14805
    -0.10871
    -0.16990
    -0.16553
    -0.04314
    -0.07374
    -0.07811
    -0.11745
    -0.05188
    -0.11745
    -0.19613
    -0.12182
    -0.01254
    -0.13930
    -0.09996
    -0.05188
    -0.10871
    -0.13493
    -0.13056
    -0.13056
    -0.11308
    -0.14367
    -0.14367
    -0.15679
    -0.11745
    -0.03440
    -0.00817
    -0.03440
     0.14044
     0.02679
    -0.12619
    -0.31414
    -0.14367
     0.14481
     0.14044
     0.25846
    -0.16116
    -0.48898
    -0.31414
    -0.61574
    -0.77747
    -2.07128
    -3.27331
    -2.71819
    -2.08877
    -2.20241
    -2.49527
    -3.53994
    -4.58898
    -3.83717
    -2.02320
    -0.61137
    -0.46713
    -0.78184
    -0.75561
    -0.31414
     0.52072
     1.30750
     1.97189
     2.47892
     3.02530
     3.46240
     3.37061
     3.16080
     3.16080
     2.78926
     2.43521
     1.98063
     1.49545
     1.20259
     0.88351
     0.55569
     0.35899
     0.14481
     0.05739
    -0.13056
    -0.12619
    -0.09996
    -0.25732
    -0.31851
    -0.35785
    -0.15242
    -0.23547
    -0.27043
    -0.15679
    -0.20050
    -0.10871
    -0.13493
    -0.13056
    -0.11745
     0.01805
    -0.05188
    -0.15242
     0.10110
     0.14918
     0.10110
     0.13607
     0.17104
     0.10110
     0.03554
     0.05302
     0.14481
     0.12296
     0.06613
    -0.03003
    -0.06500
     0.07488
    -0.06063
    -0.14805
    -0.03003
     0.03554
    -0.16116
    -0.03003
    -0.11308
    -0.06500
    -0.07374
    -0.00817
    -0.08685
    -0.03877
    -0.06063
     0.01805
    -0.09996
     0.00494
     0.02242
    -0.08685
    -0.04314
     0.02242
    -0.06063
     0.00057
     0.03991
    -0.02129
    -0.08248
    -0.05188
    -0.13493
     0.03117
     0.07050
     0.07488
    -0.06063
     0.07925
     0.04428
    -0.02566
    -0.02566
     0.19289
     0.15355
     0.03991
     0.14918
     0.07488
     0.07488
     0.04428
     0.06176
     0.04865
     0.10984
     0.32839
     0.42893
     0.15792
     0.16230
     0.05302
    -0.12619
     0.08799
     0.21038
     0.01805
     0.09236
     0.01368
     0.07488
    -0.03440
    -0.17427
    -0.22672
    -0.14367
    -0.22672
    -0.23109
    -0.21361
    -0.23547
    -0.26606
    -0.47150
    -0.44964
    -0.36659
    -0.45839
    -0.28355
    -0.20487
    -0.24858
    -0.44964
    -0.26606
    -0.50210
    -0.56329
    -0.14805
    -0.33163
    -0.98291
    -1.03099
    -0.91734
    -0.84303
    -0.67256
    -0.83429
    -1.31073
    -1.56425
    -0.90860
    -0.14805
     0.34588
     0.75675
     0.76986
     0.83980
     0.59065
    -0.14805
    -0.75998
    -0.37971
     0.47264
     1.02775
     1.15014
     1.03649
     0.62125
    -0.06063
    -0.06937
    -0.46276
    -0.56329
    -0.71627
    -0.72939
    -0.59389
    -0.41468
    -0.20487
    -0.15242
    -0.09122
    -0.01254
    -0.13056
    -0.44527
    -0.12182
    -0.00817
    -0.04751
     0.12296
     0.05302
     0.03554
    -0.09559
    -0.13930
    -0.13930
    -0.09122
    -0.06937
    -0.00380
     0.01368
     0.08799
     0.21912
     0.01368
     0.11859
     0.21912
     0.00494
    -0.01692
    -0.01692
    -0.03003
    -0.07374
    -0.09559
    -0.19613
    -0.12619
    -0.04751
    -0.12619
    -0.21798
    -0.13056
    -0.03003
    -0.16116
    -0.11308
     0.15355
     0.06613
    -0.03003
     0.19726
     0.15792
     0.16667
     0.12733
     0.09236
     0.14918
     0.21038
     0.17978
     0.13170
     0.14918
     0.14918
     0.10110
     0.00057
     0.29343
     0.16230
     0.03991
     0.16230
     0.15355
     0.18852
     0.05302
     0.01368
     0.02679
     0.20601
     0.14481
     0.17541
     0.15792
     0.08799
     0.11421
    -0.01254
     0.19289
     0.20163
     0.09236
     0.10984
     0.17541
     0.21038
     0.23223
     0.10984
     0.13170
     0.11859
     0.17978
     0.19726
     0.10984
     0.04865
     0.08362
    -0.02566
     0.00494
     0.21912
     0.03554
     0.00494
     0.04428
     0.12733
     0.10984
     0.11421
     0.03554
     0.03554
     0.19289
     0.15355
     0.13170
     0.07925
     0.08362
     0.07050
     0.04865
     0.25846
    -0.01692
    -0.26606
    -0.11308
     0.04865
     0.03117
     0.04428
    -0.11745
    -0.15242
    -0.10871
    -0.11308
     0.14481
     0.04865
    -0.41030
    -0.62448
    -0.63760
    -0.15679
    -0.00817
    -0.43216
    -0.81681
    -0.61137
     0.00931
     0.35462
     0.83106
     0.47264
    -0.06500
    -0.09122
     0.01805
     0.31528
     0.54694
     0.59940
     0.50760
     0.76986
     0.78298
     0.52072
     0.37647
     0.40270
     0.20601
     0.10547
    -0.07374
    -0.21798
    -0.25732
    -0.13056
    -0.24421
    -0.27917
    -0.25732
    -0.33600
    -0.31414
    -0.26606
    -0.09559
    -0.19176
    -0.28792
    -0.26169
    -0.15242
    -0.11308
    -0.27043
    -0.23109
    -0.22672
    -0.19613
    -0.10434
    -0.16116
    -0.14805
    -0.20487
    -0.24858
    -0.28792
    -0.02129
    -0.15242
    -0.34037
    -0.24421
    -0.20924
    -0.10871
    -0.17864
    -0.15679
    -0.13056
    -0.18301
    -0.08685
    -0.02129
    -0.00380
     0.03117
    -0.06063
    -0.19613
     0.10110
     0.15355
     0.02679
    -0.04314
     0.04865
     0.03117
     0.11859
     0.09236
     0.12733
     0.09673
     0.23660
     0.01805
    -0.01692
     0.07050
     0.03991
     0.05302
     0.10110
     0.28031
     0.26720
     0.17978
     0.14044
     0.12296
     0.07925
    -0.00380
    -0.13056
    -0.16116
    -0.16116
    -0.09996
    -0.26169
    -0.25732
    -0.26606
    -0.34474
    -0.46276
    -0.31414
    -0.48024
    -0.51958
    -0.48024
    -0.49772
    -0.44527
    -0.45401
    -0.40156
    -0.36659
    -0.26169
    -0.23984
    -0.16553
    -0.24421
    -0.23547
    -0.32288
    -0.41030
    -0.20924
    -0.17864
    -0.33600
    -0.33163
    -0.25732
    -0.27480
    -0.34474
    -0.31414
    -0.26606
    -0.27917
    -0.32288
    -0.28355
    -0.24421
    -0.17864
    -0.28792
    -0.37097
    -0.12619
    -0.05625
    -0.18301
    -0.17427
    -0.09996
    -0.06063
    -0.03003
     0.13607
     0.13170
     0.15355
     0.22349
     0.16230
     0.15792
     0.10547
    -0.11308
    -0.44964
    -0.34911
     0.68244
     1.22882
     1.05398
     1.11517
     0.95782
     1.12829
     1.11954
     1.41677
     1.24193
    -0.10871
     0.04865
     0.84854
     0.32839
    -1.60359
    -3.81531
    -5.06979
    -3.40444
    -1.69975
    -1.41563
    -2.00572
    -2.99356
    -3.95518
    -4.12565
    -3.81094
    -3.04164
    -2.30732
    -1.43312
    -0.70316
     0.03117
     0.61688
     1.04524
     1.17637
     1.60035
     1.60910
     1.50856
     1.34684
     1.19385
     1.11517
     0.97530
     0.83980
     0.76549
     0.82669
     0.83543
     0.63873
     0.55131
     0.59940
     0.50323
     0.32839
     0.44641
     0.55569
     0.42018
     0.39396
     0.36336
     0.39833
     0.29343
     0.38959
     0.28468
     0.40270
     0.29343
     0.17978
     0.11859
     0.17541
     0.13170
    -0.03877
    -0.00817
     0.17978
     0.06613
    -0.01254
    -0.00380
     0.00494
    -0.05625
    -0.03877
    -0.17427
    -0.02129
    -0.02566
    -0.12619
    -0.11308
    -0.12182
    -0.08685
    -0.15679
    -0.23547
     0.00057
    -0.03003
    -0.17864
    -0.10434
    -0.06063
    -0.16116
    -0.07811
    -0.19176
    -0.06500
    -0.05188
    -0.04314
    -0.05188
     0.00931
     0.06613
     0.09236
    -0.06500
     0.13170
     0.13607
     0.10547
     0.13607
     0.16230
     0.23223
     0.19726
     0.17541
     0.40707
     0.48575
     0.52072
     0.31528
     0.16230
     0.14044
     0.18852
     0.18415
     0.24534
     0.50323
     0.32402
     0.21912
     0.19726
     0.20163
     0.09673
     0.03554
     0.07050
     0.15355
     0.14918
     0.21038
     0.12733
     0.25846
     0.18852
     0.16230
     0.08362
     0.30654
     0.20601
     0.13170
     0.24097
     0.24534
     0.21475
     0.17978
     0.15792
     0.15792
     0.20163
     0.22786
     0.14481
     0.25409
     0.16230
     0.15792
     0.03554
     0.23223
     0.14044
    -0.00817
     0.08362
    -0.00817
     0.04865
    -0.06500
     0.00931
     0.01805
    -0.03440
     0.02242
    -0.00817
    -0.17427
    -0.03877
    -0.06937
    -0.03440
     0.33714
     0.50760
     0.51635
     0.32402
     0.24097
     0.46389
     0.60814
     0.73927
     0.89662
     0.38522
     0.36773
     0.56006
     0.21912
    -0.68131
    -2.76627
    -3.24271
    -2.51713
    -2.29420
    -2.35977
    -2.84495
    -3.64047
    -3.91147
    -2.31606
    -1.36755
    -1.46371
    -1.74783
    -1.39378
    -0.75998
    -0.05625
     0.83543
     1.42988
     1.95878
     2.44833
     2.98159
     2.85483
     2.65813
     2.51389
     2.21229
     1.76208
     1.31624
     0.96656
     0.77861
     0.53383
     0.45952
     0.22786
    -0.07374
    -0.06937
    -0.18301
    -0.39282
    -0.13493
    -0.00817
    -0.15679
     0.01368
     0.11859
     0.19726
     0.11859
     0.08799
     0.07050
     0.17541
     0.19289
     0.15355
     0.17104
     0.15792
     0.14481
     0.01805
     0.09673
     0.20163
     0.10110
     0.01368
     0.09673
     0.01805
    -0.03440
    -0.08685
    -0.12182
    -0.08685
    -0.12619
    -0.07811
    -0.20924
    -0.13930
    -0.15679
    -0.16990
    -0.09559
     0.07050
     0.00931
    -0.11745
     0.00931
    -0.01692
     0.02242
    -0.03440
    -0.07811
     0.04865
     0.09236
     0.12733
    -0.01692
     0.01368
    -0.04751
    -0.01254
    -0.13493
     0.12733
    -0.00380
    -0.13930
    -0.05188
     0.00057
    -0.03877
     0.00494
    -0.06937
    -0.04314
     0.04865
     0.14481
     0.02242
     0.00931
     0.03554
     0.03117
    -0.09122
     0.12733
     0.28905
     0.24972
     0.00494
     0.10984
     0.07488
     0.01805
     0.02679
     0.11421
     0.13607
     0.14918
     0.24534
     0.18415
     0.19289
     0.15792
     0.04865
     0.16230
     0.26283
     0.16667
     0.07925
     0.16667
     0.19289
     0.19289
     0.03991
     0.07925
     0.08362
     0.05302
     0.15355
    -0.03877
    -0.00817
    -0.07374
    -0.05625
    -0.17427
     0.07488
     0.09673
    -0.03440
     0.05302
     0.04428
     0.01805
    -0.25295
    -0.34474
    -0.12619
     0.07050
     0.28468
     0.03554
    -0.29666
    -0.38845
    -0.44964
    -0.85178
    -0.35348
    -0.87800
    -2.01446
    -2.15870
    -1.76531
    -1.69538
    -1.80465
    -2.27672
    -3.03727
    -3.84591
    -2.89740
    -1.41563
    -0.03003
     0.18852
    -0.21798
    -1.02662
    -1.74346
    -1.49868
     0.00494
     1.08458
     1.71400
     1.91944
     1.82327
     1.62658
     1.30750
     1.24630
     1.11517
     1.01901
     0.82232
     0.59940
     0.45952
     0.35462
     0.44641
     0.45515
     0.39396
     0.26720
     0.15355
     0.24097
     0.39396
     0.18852
     0.24972
     0.27157
     0.24534
     0.29343
     0.28031
     0.28905
     0.24972
     0.27157
     0.09236
     0.34588
     0.22349
     0.07925
     0.14044
     0.13607
     0.17541
     0.06613
     0.02242
     0.03554
     0.10547
     0.29343
     0.28905
     0.21038
     0.20163
     0.06176
     0.07925
     0.31528
     0.30217
     0.17978
     0.13607
     0.14044
     0.20601
     0.14044
     0.18415
     0.16667
     0.27594
     0.32839
     0.35899
     0.25846
     0.06613
    -0.12619
    -0.29229
    -0.20487
     0.07488
     0.10984
     0.02242
     0.03554
    -0.04314
    -0.23109
    -0.29666
    -0.32288
    -0.30103
    -0.37097
    -0.17864
    -0.20050
    -0.20050
    -0.17427
    -0.21361
    -0.23109
    -0.06500
     0.03554
    -0.09559
    -0.11308
    -0.02566
     0.00931
    -0.06063
     0.02242
    -0.07374
    -0.03440
     0.03991
    -0.04751
     0.05739
     0.00057
    -0.03440
    -0.20924
     0.01368
     0.05302
    -0.08248
    -0.05625
    -0.02129
    -0.07811
    -0.01254
    -0.11308
    -0.12619
    -0.13056
    -0.04751
    -0.00380
    -0.03440
     0.03991
    -0.01254
    -0.21798
     0.02242
     0.16230
    -0.07374
    -0.04751
     0.01368
     0.05739
     0.04428
     0.13170
     0.09673
     0.21038
     0.17104
     0.19726
     0.11859
     0.17104
     0.22349
     0.08362
     0.07050
     0.24972
     0.28031
     0.01805
     0.10547
    -0.03003
    -0.00817
    -0.01692
    -0.09122
    -0.15679
    -0.09559
    -0.12182
    -0.20050
    -0.34474
    -0.22235
    -0.37534
    -0.36659
    -0.26606
    -0.20050
    -0.21361
    -0.01254
     0.28031
     0.88351
     1.24630
     1.57413
     1.75771
     2.06805
     2.05057
     1.19822
    -0.31414
    -1.90081
    -2.25924
    -1.84836
    -1.12278
    -0.40156
    -0.80807
    -1.15775
    -1.84399
    -3.40444
    -3.83280
    -3.90273
    -3.68855
    -3.04602
    -2.28109
    -1.59922
    -0.96105
    -0.42779
    -0.05188
     0.08799
     0.42893
     0.85291
     0.92722
     1.04524
     1.06272
     1.06709
     1.06709
     1.06709
     1.03212
     1.08895
     0.95345
     1.02338
     0.82669
     0.87040
     0.90536
     0.73053
     0.73927
     0.74801
     0.69119
     0.49449
     0.48138
     0.39396
     0.38522
     0.38085
     0.42893
     0.44204
     0.43767
     0.40270
     0.32402
     0.28031
     0.29780
     0.13607
     0.09236
     0.28468
     0.38522
     0.24097
     0.34151
     0.31965
     0.18852
     0.31528
     0.16230
     0.17541
     0.14918
     0.12733
     0.20163
     0.07488
     0.14918
     0.11421
    -0.03440
     0.01805
    -0.00817
    -0.13493
    -0.11745
    -0.11308
    -0.07811
    -0.10434
    -0.05625
    -0.11308
    -0.07374
    -0.11745
    -0.14367
    -0.13056
    -0.03440
    -0.11745
    -0.08685
    -0.02129
     0.09236
     0.10110
     0.03554
     0.08799
     0.02242
     0.06176
     0.01805
     0.02679
     0.07925
     0.06613
     0.03117
    -0.01692
     0.00494
     0.02242
    -0.06063
    -0.12182
     0.05302
    -0.02129
    -0.09122
    -0.06500
    -0.05625
    -0.01692
    -0.03440
    -0.17864
     0.02242
    -0.10871
    -0.02566
    -0.12182
    -0.10434
    -0.03003
    -0.10434
    -0.14367
    -0.01692
    -0.03877
    -0.06937
    -0.03440
    -0.06063
    -0.02566
    -0.03877
    -0.04314
    -0.08248
    -0.07374
     0.00494
    -0.08685
    -0.03440
    -0.05188
     0.00494
    -0.16990
     0.07488
     0.30217
     0.35462
     0.42018
     0.54257
     0.59065
     0.80920
     0.95345
     1.23319
     1.39492
     1.52168
     1.66592
     1.56539
     1.57850
     1.28564
     0.75675
     0.42893
    -0.18301
    -1.06158
    -1.15337
    -0.77747
    -0.86052
    -1.26265
    -1.78717
    -2.11936
    -2.26798
    -2.73568
    -2.89740
    -3.07224
    -2.77501
    -2.21116
    -1.80902
    -1.63418
    -1.14026
    -0.93045
    -0.86926
    -0.64197
    -0.44964
    -0.16553
     0.05739
     0.16230
     0.19726
     0.31091
     0.35462
     0.43767
     0.51198
     0.51635
     0.66496
     0.56006
     0.67370
     0.74801
     1.08458
     2.11176
     0.04428
     0.28031
     0.40270
     0.74801
     0.79172
     0.86166
     0.78735
     0.65622
     0.49012
     0.34151
     0.22786
     0.10984
     0.12733
     0.13607
    -0.03440
    -0.11745
    -0.09996
    -0.04751
    -0.10871
    -0.04751
     0.03554
    -0.02129
    -0.16990
    -0.25732
    -0.41905
    -0.41468
    -0.30540
    -0.16116
    -0.16116
     0.02242
    -0.02566
    -0.31851
    -0.31414
    -0.25732
    -0.22672
    -0.28792
    -0.35785
    -0.17864
    -0.06500
     0.07488
    -0.02566
    -0.07374
     0.01805
     0.02679
    -0.10871
     0.12733
     0.00931
    -0.11308
    -0.04751
    -0.01254
     0.10547
    -0.05188
    -0.07374
     0.03117
     0.02242
     0.02679
     0.00931
    -0.02566
    -0.08685
    -0.08248
    -0.10871
     0.00057
     0.05302
    -0.01692
    -0.13493
    -0.03003
    -0.06063
     0.01805
    -0.05625
    -0.07811
    -0.04751
    -0.04314
     0.05739
    -0.01254
     0.01368
    -0.04314
    -0.10434
    -0.04314
     0.13170
    -0.01692
    -0.12182
     0.00494
    -0.07811
    -0.06500
    -0.03440
    -0.09559
    -0.11308
     0.00057
     0.00494
    -0.09559
    -0.13493
    -0.12182
    -0.11308
    -0.19176
     0.03554
     0.00057
    -0.13493
     0.00931
    -0.09559
    -0.05625
    -0.09996
    -0.09122
    -0.08248
    -0.00817
     0.02242
     0.05302
    -0.02566
    -0.04751
     0.02242
    -0.09559
     0.06176
     0.11421
    -0.06937
    -0.06500
    -0.03877
    -0.17427
    -0.34911
    -0.52395
    -0.54581
    -0.66382
    -0.35785
    -0.02566
     0.00494
     0.13607
     0.79172
     1.24193
     1.95878
     2.96410
     3.77711
     3.85579
     2.66251
     1.81890
     1.22445
     0.69993
    -0.69879
    -1.27139
    -0.28355
    -0.49772
    -0.54143
    -1.17523
    -2.85806
    -4.11691
    -5.25337
    -4.91243
    -4.37043
    -3.81968
    -3.46563
    -2.70071
    -2.05817
    -1.37630
    -0.76873
     0.05739
     0.76549
     1.30750
     1.68777
     1.96315
     1.89758
     1.85387
     1.78831
     1.86698
     1.73148
     1.42551
     1.39055
     1.24630
     1.08895
     0.92722
     0.82669
     0.74801
     0.69993
     0.73927
     0.69993
     0.57754
     0.56006
     0.50323
     0.30654
     0.45078
     0.59502
     0.35462
     0.35025
     0.33276
     0.38085
     0.26720
     0.18415
     0.17978
     0.30217
     0.13170
     0.16230
     0.05302
     0.12733
     0.03991
     0.02242
     0.21475
     0.51635
     0.49449
     0.20163
     0.31091
     0.10984
     0.02242
     0.17978
     0.24097
     0.23660
     0.34588
     0.41144
     0.16230
     0.17541
    -0.06063
    -0.21361
    -0.29229
    -0.00380
    -0.10871
    -0.21361
    -0.22672
    -0.23109
    -0.12182
    -0.22672
    -0.35785
    -0.27480
    -0.38845
    -0.25732
    -0.22672
    -0.25732
    -0.27043
    -0.22672
    -0.41030
    -0.15242
    -0.12182
    -0.14367
    -0.21798
    -0.03877
    -0.12619
    -0.23109
    -0.27917
    -0.09122
    -0.03440
    -0.06500
    -0.11308
    -0.10434
    -0.00380
    -0.04751
    -0.09996
    -0.00817
     0.16667
     0.02242
     0.00931
     0.14918
     0.12296
     0.11859
     0.19726
     0.17541
     0.21038
     0.18415
     0.27594
     0.21038
     0.18415
     0.13170
     0.03991
     0.08799
     0.24534
     0.13607
     0.06176
     0.05739
     0.03117
    -0.02129
     0.06176
    -0.06500
     0.02679
    -0.01692
     0.03554
    -0.07811
     0.00931
    -0.01254
    -0.04751
    -0.17864
     0.05302
     0.04865
    -0.04314
    -0.11745
    -0.03877
    -0.02129
    -0.01692
    -0.07811
    -0.01692
    -0.01692
    -0.05625
     0.05302
    -0.01254
     0.02242
     0.01368
    -0.10434
     0.04865
     0.12733
     0.04428
     0.14044
     0.07925
     0.05739
     0.02679
     0.20601
     0.51635
     0.24097
    -0.33600
    -0.69879
    -0.58514
    -0.73376
    -0.86052
    -1.73909
    -2.99356
    -2.75316
    -2.46904
    -2.46904
    -2.93237
    -3.85028
    -5.46755
    -5.38887
    -3.81094
    -2.86680
    -1.94890
    -0.88237
     0.00931
     0.94033
     1.44300
     1.70963
     2.24289
     2.61442
     2.77615
     3.22636
     4.22732
     5.00536
     5.25014
     5.01847
     4.52018
     3.70717
     2.95973
     2.17295
     1.56539
     1.13703
     0.80046
     0.48138
     0.23660
     0.31528
     0.23660
     0.07050
     0.02242
    -0.00817
    -0.04751
    -0.13493
    -0.06937
     0.00931
     0.02679
     0.14918
     0.16230
     0.14918
     0.16230
     0.14918
     0.07050
     0.22786
     0.28031
     0.37647
     0.38959
     0.55569
     0.62125
     0.70430
     0.65622
     0.58191
     0.53383
     0.41581
     0.16230
     0.07488
     0.05302
     0.18415
     0.06613
     0.07050
     0.10984
    -0.11308
    -0.26606
    -0.22235
    -0.39719
    -0.40593
    -0.37534
    -0.34911
    -0.36222
    -0.34474
    -0.24421
    -0.25295
    -0.19613
    -0.19613
    -0.21361
    -0.35348
    -0.01254
    -0.08685
    -0.19176
    -0.13493
    -0.11745
    -0.15679
    -0.09122
    -0.19176
    -0.09996
    -0.11745
    -0.03003
    -0.18738
    -0.13493
    -0.10434
    -0.06500
    -0.26606
     0.01368
     0.01368
    -0.15242
    -0.05188
     0.00931
    -0.06063
    -0.09122
    -0.23109
    -0.02566
     0.00057
     0.06613
     0.00494
    -0.00380
    -0.01692
    -0.03440
    -0.10871
     0.02679
     0.11421
    -0.03877
    -0.03440
    -0.01254
    -0.01254
     0.01805
    -0.02566
    -0.03440
     0.00057
    -0.07374
    -0.01692
    -0.06063
    -0.07374
    -0.04314
    -0.14805
    -0.09559
    -0.03440
    -0.07374
    -0.22672
    -0.06063
    -0.06063
    -0.10871
    -0.19613
    -0.23547
    -0.12619
    -0.11745
    -0.09122
    -0.14367
    -0.14805
    -0.06500
    -0.18301
    -0.24858
    -0.07811
    -0.02129
    -0.12182
    -0.02566
    -0.10434
    -0.00380
    -0.16116
    -0.10871
    -0.09996
    -0.06063
    -0.04314
     0.04428
    -0.11745
    -0.04751
    -0.30977
    -0.44964
    -0.30977
    -0.39282
    -0.72502
    -0.09996
     0.60377
     1.17637
     1.34684
     1.60035
     2.02434
     2.08116
     1.68340
     0.90099
     0.19289
    -0.84740
    -1.61233
    -2.70945
    -1.93141
    -1.42000
    -0.18738
    -0.64634
    -2.02757
    -2.77938
    -3.29079
    -3.99015
    -3.87650
    -3.33887
    -2.51275
    -1.69101
    -1.06595
    -0.36222
     0.37647
     0.59502
     0.66496
     0.97093
     1.00590
     0.93596
     0.97967
     0.91411
     0.88788
     0.62562
     0.71304
     0.66059
     0.66933
     0.53820
     0.33714
     0.34588
     0.31091
     0.34151
     0.31091
     0.59065
     0.65622
     0.49449
     0.59502
     0.62562
     0.50323
     0.53820
     0.49012
     0.59940
     0.69556
     0.68244
     0.65185
     0.52946
     0.58628
     0.42456
     0.31528
     0.48575
     0.51635
     0.42456
     0.46389
     0.37647
     0.37210
     0.18852
     0.24097
     0.10547
     0.32402
     0.30217
     0.32402
     0.14044
     0.05302
    -0.05625
    -0.09122
    -0.18738
    -0.10871
    -0.25732
    -0.37971
    -0.23984
    -0.29666
    -0.25295
    -0.35785
    -0.50647
    -0.34911
    -0.32288
    -0.35785
    -0.31851
    -0.37097
    -0.21361
    -0.01692
     0.05302
     0.41581
     0.50760
     0.38522
     0.41581
     0.57317
     0.69119
     0.48138
     0.53383
     0.68244
     0.69993
     0.71741
     0.80483
     0.72615
     0.61251
     0.44641
     0.23660
     0.40707
     0.26283
     0.01805
    -0.04751
    -0.04751
     0.03117
     0.00057
    -0.06937
    -0.10434
    -0.14367
    -0.03877
    -0.16553
    -0.20924
    -0.30540
    -0.35785
    -0.30103
    -0.05188
     0.27594
     0.17104
     0.24097
     0.18415
     0.17978
     0.08799
     0.11859
     0.17104
     0.33714
     0.41144
     0.48138
     0.45078
     0.58628
     0.71741
     0.76986
     0.79172
     0.97093
     0.69119
     0.44204
     0.94470
     1.56976
     1.84950
     1.64843
     1.29438
     0.52509
    -0.04314
    -0.93482
    -1.26702
    -1.91830
    -2.61766
    -2.53898
    -2.54772
    -2.32480
    -2.94111
    -3.36073
    -3.58365
    -3.81531
    -4.05572
    -3.85028
    -3.41755
    -2.67011
    -2.11936
    -1.40689
    -0.87363
    -0.46276
    -0.05188
     0.32839
     0.50760
     0.73490
     0.90099
     0.86603
     0.73490
     0.79609
     0.83980
     0.86166
     0.78735
     0.76986
     0.77861
     0.82669
     0.83980
     0.66059
     0.68244
     0.72615
     0.61251
     0.57754
     0.75675
     0.66059
     0.61251
     0.69556
     0.66933
     0.56006
     0.64748
     0.53820
     0.55131
     0.50323
     0.55131
     0.52509
     0.45078
     0.39833
     0.35025
     0.12733
     0.38522
     0.29343
     0.11421
     0.31965
     0.32839
     0.42893
     0.35899
     0.24534
     0.26283
     0.14044
     0.36773
     0.33276
     0.27594
     0.27157
     0.36336
     0.15355
     0.32839
     0.26283
     0.10984
     0.06613
     0.03117
    -0.02566
    -0.03440
    -0.16990
    -0.25295
    -0.19613
    -0.14805
    -0.19613
    -0.11745
    -0.15242
    -0.13493
    -0.36659
    -0.03003
     0.04865
    -0.15242
    -0.27480
    -0.37097
    -0.35348
    -0.27480
    -0.17427
    -0.10434
    -0.17864
    -0.22672
    -0.31851
    -0.38845
    -0.44090
    -0.49335
    -0.54581
    -0.55455
    -0.36222
    -0.33600
    -0.52395
    -0.38408
    -0.41030
    -0.44964
    -0.26169
    -0.34037
    -0.23547
    -0.24421
    -0.29229
    -0.16116
    -0.13493
    -0.07374
    -0.12182
    -0.36222
    -0.02566
    -0.03877
    -0.08685
     0.00931
    -0.02566
    -0.02566
    -0.04314
    -0.04314
    -0.15242
    -0.13930
    -0.00817
     0.00057
     0.04428
     0.07488
     0.10984
    -0.15679
     0.01368
     0.13170
     0.04428
    -0.08248
    -0.03877
     0.05739
     0.23223
     0.12733
    -0.13493
     0.10984
     0.21475
     0.02679
     0.21475
     0.35025
     0.32839
    -0.71190
    -1.57299
    -1.00476
    -0.53706
     0.28905
     1.60910
     0.57317
    -2.60017
    -3.17277
    -1.56425
    -0.46713
    -0.48024
    -0.61574
    -0.58952
    -0.72065
    -0.86489
    -0.86926
    -0.84303
    -0.44964
    -0.27480
    -0.18738
     0.12733
     0.24534
     0.30654
     0.40270
     0.45515
     0.49012
     0.43330
     0.46389
     0.38085
     0.45952
     0.39833
     0.28031
     0.19289
     0.29343
     0.34151
     0.19289
     0.09673
     0.13607
     0.12296
     0.10547
     0.10547
     0.07050
     0.03117
     0.03554
    -0.00817
     0.15355
     0.05739
     0.14918
    -0.06500
     0.03117
     0.15792
     0.10110
    -0.02566
    -0.00817
     0.00057
     0.02679
     0.02242
     0.00494
    -0.02566
    -0.00380
     0.00494
     0.02679
    -0.03877
    -0.01692
    -0.14805
    -0.10434
     0.03991
     0.01368
    -0.10871
    -0.01692
    -0.06937
    -0.04314
    -0.06500
    -0.13493
    -0.11745
    -0.02129
    -0.02129
    -0.08248
    -0.10871
    -0.08248
    -0.11308
    -0.08248
     0.13170
     0.12296
     0.06176
     0.07488
     0.11421
     0.03554
     0.03991
     0.11859
     0.13170
     0.08362
     0.11421
     0.07488
     0.09673
     0.10984
     0.07488
    -0.19176
     0.02242
     0.12296
    -0.06500
     0.06613
    -0.06063
     0.05739
     0.04865
     0.05302
     0.01805
     0.01368
    -0.11745
    -0.02566
    -0.00817
     0.10984
     0.07050
    -0.06937
    -0.06500
     0.03117
    -0.02566
    -0.10871
    -0.10871
     0.01368
    -0.09122
    -0.11308
     0.00931
     0.01805
     0.07050
    -0.00380
     0.08362
     0.06613
     0.07925
    -0.06063
    -0.04314
     0.13170
     0.18852
     0.02679
     0.06176
     0.13170
     0.14918
     0.07050
     0.03117
     0.11859
     0.10110
     0.22349
     0.18415
     0.11859
     0.24097
     0.21038
    -0.03440
     0.17104
     0.23223
     0.20601
     0.47264
     0.73053
     0.80046
     0.76986
     0.45515
     0.34588
     0.50760
     0.60814
     0.69119
     0.82669
     0.97093
     1.13266
     0.96656
     1.34684
     1.37306
     1.46485
     1.51730
     1.68777
     1.76645
     2.03308
     1.78831
     1.25504
    -0.50210
    -2.20678
    -2.67885
    -2.52587
    -1.53365
    -0.89111
    -0.63760
    -1.37192
    -2.74879
    -3.55742
    -4.10817
    -3.96392
    -3.63610
    -2.39911
    -1.53802
    -0.98728
    -0.44527
    -0.17864
     0.24972
     0.43767
     0.65622
     0.94033
     1.17637
     1.12391
     1.42551
     1.43863
     1.25067
     1.17200
     1.12829
     1.06272
     0.85291
     0.80920
     0.82232
     0.75238
     0.70430
     0.53820
     0.50760
     0.49449
     0.44204
     0.22786
     0.48138
     0.38522
     0.22786
     0.22786
     0.30217
     0.18852
     0.16230
     0.14918
     0.14044
     0.27157
     0.17541
     0.22349
     0.22349
     0.24097
     0.23660
     0.09673
     0.21038
     0.19726
     0.22349
     0.11859
     0.26720
     0.11859
     0.11421
     0.07925
     0.03117
     0.05302
     0.04428
     0.01368
     0.00494
    -0.13056
     0.01368
    -0.05625
    -0.06063
     0.05739
    -0.02129
    -0.06063
    -0.03440
     0.03991
     0.03554
     0.06613
     0.10110
     0.12733
     0.10547
     0.16230
     0.17104
     0.12733
     0.11421
     0.14918
     0.04865
     0.24097
     0.09236
     0.05302
     0.12733
     0.14481
     0.13170
     0.05739
     0.05739
     0.14044
     0.09673
     0.14044
     0.13607
     0.10547
     0.10110
     0.16667
    -0.03003
     0.19726
     0.16230
     0.05739
     0.12296
     0.14044
     0.12733
     0.05739
     0.03991
     0.03117
     0.14481
     0.14044
     0.15355
     0.14044
     0.03554
     0.01805
     0.00494
     0.05302
     0.16230
     0.06176
    -0.06063
     0.14918
     0.12296
     0.10547
    -0.02129
    -0.01254
     0.00057
     0.03554
     0.11421
    -0.01254
     0.04865
     0.10110
     0.02679
    -0.05188
     0.17978
     0.14918
     0.04428
     0.16230
     0.13170
     0.21038
     0.18852
     0.15792
     0.12296
     0.17541
     0.32839
     0.22786
     0.21475
     0.20601
     0.25846
     0.14918
     0.32402
     0.30654
     0.21912
     0.21912
     0.18852
     0.28031
     0.38959
     0.29343
     0.23223
     0.31528
     0.38959
     0.48138
     0.62125
     0.90974
     1.25067
     1.45611
     1.84513
     1.92381
     1.96315
     2.05931
     2.54886
     2.84609
     3.00781
     3.00344
     2.22978
     0.68682
    -0.61574
    -1.77843
    -1.20146
     0.12296
     0.01805
    -0.81244
    -1.87022
    -2.27235
    -2.95422
    -3.49623
    -3.43066
    -3.01979
    -2.57395
    -2.15433
    -1.72597
    -1.10529
    -0.75124
    -0.45839
    -0.27480
    -0.15242
     0.10984
     0.25409
     0.20601
     0.57317
     0.40270
     0.28031
     0.21038
     0.13607
     0.02679
    -0.14367
    -0.09122
    -0.10434
     0.07925
     0.24097
     0.25846
     0.19289
     0.16667
     0.17104
     0.05302
     0.19726
     0.33276
     0.33276
     0.31965
     0.47701
     0.45515
     0.48138
     0.45515
     0.31528
     0.37210
     0.28905
     0.36773
     0.20163
     0.23223
     0.06613
    -0.02566
    -0.03440
     0.17541
    -0.07811
    -0.15679
    -0.09559
    -0.16116
    -0.20050
    -0.15242
    -0.25732
    -0.21798
    -0.29229
    -0.25732
    -0.28792
    -0.33163
    -0.40156
    -0.47150
    -0.39719
    -0.25732
    -0.31414
    -0.54143
    -0.42779
    -0.43653
    -0.43653
    -0.51521
    -0.51958
    -0.53706
    -0.50647
    -0.47150
    -0.44090
    -0.43216
    -0.43653
    -0.44527
    -0.59826
    -0.34474
    -0.30103
    -0.48461
    -0.41468
    -0.45839
    -0.35348
    -0.45839
    -0.40156
    -0.44090
    -0.45839
    -0.33600
    -0.55455
    -0.43216
    -0.56766
    -0.51958
    -0.69442
    -0.54143
    -0.48461
    -0.59389
    -0.72939
    -0.62885
    -0.66819
    -0.60263
    -0.67694
    -0.68568
    -0.65945
    -0.65071
    -0.68568
    -0.66382
    -0.69442
    -0.67694
    -0.84303
    -0.75561
    -0.59389
    -0.65508
    -0.74687
    -0.74687
    -0.71627
    -0.70753
    -0.74250
    -0.75561
    -0.79495
    -0.69005
    -0.68568
    -0.72502
    -0.71627
    -0.71190
    -0.80807
    -0.89111
    -0.62885
    -0.63323
    -0.80369
    -0.71190
    -0.69879
    -0.71190
    -0.77747
    -0.75561
    -0.73813
    -0.69442
    -0.80807
    -0.72502
    -0.86052
    -0.78621
    -0.99165
    -1.14463
    -1.07470
    -0.69442
    -0.35348
    -0.27043
    -0.47587
    -0.54143
    -0.30540
     0.20163
     0.92722
     1.23756
     1.61784
     1.28127
     1.24193
     0.66933
    -0.65071
    -2.72693
    -5.50252
    -7.67490
    -6.79633
    -3.78471
    -1.14463
    -1.14026
    -2.76190
    -4.44036
    -5.63365
    -5.64239
    -4.88183
    -3.68855
    -2.11936
    -1.02224
     0.14044
     0.96219
     1.86261
     2.62754
     2.77615
     2.54886
     2.33031
     1.69652
     1.05835
     0.73053
     0.72178
     0.51198
     0.40270
     0.21475
     0.00494
    -0.14805
    -0.20487
    -0.30977
    -0.47587
    -0.15242
    -0.13930
    -0.25732
    -0.12182
    -0.17427
    -0.16990
    -0.06500
    -0.04314
     0.14918
    -0.02129
    -0.08248
    -0.18738
    -0.03440
     0.00931
    -0.07374
    -0.14805
     0.06613
     0.16667
    -0.00380
    -0.06063
     0.04428
     0.00494
    -0.06937
    -0.11308
    -0.09122
    -0.16116
    -0.09996
    -0.16116
    -0.21798
    -0.11745
    -0.20050
    -0.27043
    -0.27480
    -0.10434
    -0.09559
    -0.24858
    -0.19176
    -0.17427
    -0.19613
    -0.20050
    -0.16990
    -0.18738
    -0.18738
    -0.11745
    -0.16553
    -0.15242
    -0.08248
    -0.16116
    -0.33600
    -0.05625
    -0.06937
    -0.21798
    -0.20050
    -0.19613
    -0.23109
    -0.17864
    -0.17427
    -0.20924
    -0.21798
    -0.16553
    -0.18301
    -0.20487
    -0.11745
    -0.17427
    -0.38845
    -0.13930
    -0.10871
    -0.23109
    -0.17427
    -0.16116
    -0.17864
    -0.13493
    -0.18738
    -0.20050
    -0.15242
    -0.13493
    -0.15679
    -0.13056
    -0.17427
    -0.10434
    -0.23109
    -0.06063
    -0.03440
    -0.06937
    -0.07374
     0.08362
     0.01368
    -0.04314
     0.03117
     0.04428
     0.03554
     0.10110
     0.08362
     0.08799
     0.11421
     0.14044
     0.12296
     0.01368
     0.29780
     0.20163
     0.08799
     0.12733
     0.10984
     0.05739
     0.07925
     0.01805
    -0.11308
    -0.06063
    -0.11745
    -0.26169
    -0.48461
    -0.64634
    -0.56766
    -0.19176
     0.32402
     0.22786
     0.03991
     0.24097
     0.80920
     1.56101
     2.15110
     2.67125
     2.69747
     2.10739
     1.46922
     0.69993
    -0.92608
    -3.08535
    -5.31893
    -5.93962
    -3.96392
    -0.78184
    -0.45401
    -2.24612
    -3.65358
    -5.17469
    -5.80849
    -5.53748
    -4.44473
    -2.90177
    -1.50305
    -0.25295
     0.83106
     1.54353
     2.28223
     2.51826
     2.74118
     2.83735
     2.56634
     2.33031
     2.15547
     1.95440
     1.60472
     1.47359
     1.24630
     1.10206
     1.02338
     0.92722
     0.78735
     0.63873
     0.69556
     0.47264
     0.30654
     0.30654
     0.26720
     0.15792
     0.20163
     0.21475
     0.17978
     0.15355
     0.15355
     0.21475
     0.36336
     0.19726
     0.06613
     0.01368
     0.18852
     0.42893
     0.28905
     0.38959
     0.16667
    -0.03003
    -0.01254
     0.03991
     0.11421
     0.05302
    -0.04751
    -0.05625
    -0.05188
    -0.15242
    -0.22672
    -0.23547
    -0.24858
    -0.11745
    -0.02129
     0.16667
     0.06613
     0.00057
     0.05302
     0.18415
     0.16667
     0.15792
     0.21912
     0.17541
     0.16667
     0.24097
     0.23660
     0.12733
     0.04865
     0.04428
    -0.00380
     0.00494
     0.19289
     0.01805
    -0.05188
    -0.01254
     0.03991
     0.02242
     0.05302
    -0.02129
     0.04865
     0.11421
     0.15792
     0.16230
     0.12733
     0.08799
     0.07488
     0.02679
     0.28468
     0.21038
     0.05739
     0.14481
     0.19726
     0.22349
     0.16230
     0.16230
     0.18415
     0.15355
     0.25846
     0.21475
     0.16230
     0.21038
     0.24534
     0.07925
     0.24534
     0.22349
     0.13170
     0.11859
     0.19726
     0.22786
     0.13170
     0.07050
     0.06613
     0.12733
     0.18852
     0.15792
     0.07050
    -0.00817
     0.15355
    -0.01254
     0.17541
     0.18415
     0.09673
     0.03117
     0.07925
     0.02242
     0.05302
     0.01805
    -0.13056
    -0.06500
     0.03991
    -0.15242
    -0.23547
    -0.38408
    -0.69005
    -0.73813
    -0.43653
     0.31528
     0.35899
     0.17978
     0.15355
     0.35025
     0.84417
     1.57413
     2.16421
     2.44833
     2.14236
     2.01997
     1.79268
     0.72178
    -1.01787
    -3.64484
    -6.40731
    -5.63365
    -2.94548
    -0.24421
    -0.16553
    -1.55988
    -3.36510
    -4.71137
    -5.07416
    -4.57149
    -3.49623
    -2.11062
    -0.53269
     0.66933
     1.59598
     2.38713
     2.78052
     3.10398
     3.12583
     2.84172
     2.56634
     2.36528
     2.13799
     1.69652
     1.55227
     1.35558
     1.31624
     1.16325
     1.03212
     0.82669
     0.78298
     0.76112
     0.55569
     0.54694
     0.52509
     0.41581
     0.38085
     0.30217
     0.37647
     0.41581
     0.42456
     0.49012
     0.49012
     0.52509
     0.40270
     0.33714
     0.28031
     0.24534
     0.43330
     0.45952
     0.61251
     0.67807
     0.34151
     0.44641
     0.34588
     0.48138
     0.38085
     0.25409
     0.31091
     0.36773
     0.38959
     0.32839
     0.28468
     0.31091
     0.20601
     0.10984
     0.35025
     0.35899
     0.19289
     0.19726
     0.34588
     0.22786
     0.25846
     0.17104
     0.14918
     0.17104
     0.18415
     0.20601
     0.20601
     0.18415
     0.17541
     0.08799
     0.21475
     0.32402
     0.19726
     0.17104
     0.23223
     0.19726
     0.27594
     0.20163
     0.21475
     0.17104
     0.24972
     0.31528
     0.19726
     0.27157
     0.26283
     0.05739
     0.15355
     0.34588
     0.24534
     0.14918
     0.15792
     0.14481
     0.11421
     0.14044
     0.14044
     0.08362
     0.07925
     0.21038
     0.12296
     0.09236
    -0.01254
    -0.16553
    -0.32726
    -0.03440
     0.08799
     0.15792
     0.10984
    -0.02566
    -0.01254
     0.25846
     0.88351
     1.22445
     0.83980
     0.54694
     0.27594
     0.40707
     0.68682
     0.90974
     0.78298
     0.90099
     0.86603
     0.53383
     0.49449
     0.27157
     0.24972
     0.95782
     1.67029
     1.67466
     1.69652
     1.82765
     1.68340
     1.99374
     2.03308
     1.14577
     0.14918
    -1.18834
    -1.75657
    -1.83088
    -1.02224
    -0.34037
    -1.69975
    -3.23397
    -4.37917
    -4.94303
    -5.06542
    -4.32235
    -4.13002
    -4.09505
    -3.40444
    -2.98482
    -2.61766
    -2.06254
    -1.14900
    -0.51521
    -0.08248
     0.56006
     0.97967
     1.16325
     1.46922
     1.45611
     1.52605
     1.65281
     1.65281
     1.55227
     1.62658
     1.59598
     1.58724
     1.32935
     1.44300
     1.28564
     1.05398
     1.03212
     0.93159
     0.84417
     0.66933
     0.64311
     0.62999
     0.60814
     0.44204
     0.34151
     0.35462
     0.24972
     0.19289
     0.14044
     0.26283
     0.35899
     0.27594
     0.18415
     0.31965
     0.12733
     0.05302
     0.11859
     0.16667
     0.02242
     0.20163
     0.20601
    -0.01692
    -0.01692
    -0.20050
    -0.25732
    -0.14367
    -0.07811
    -0.17427
    -0.23547
    -0.13930
    -0.26169
    -0.20050
    -0.11308
    -0.20487
    -0.10871
    -0.16990
    -0.02566
     0.03991
     0.07488
     0.13607
     0.13170
     0.12296
     0.31965
     0.31965
     0.27157
     0.39833
     0.40270
     0.41144
     0.45515
     0.52509
     0.52072
     0.46827
     0.44641
     0.49449
     0.46827
     0.53820
