# Supplementary material for: Software algorithm and hardware design for real-time implementation of new spectral estimator
Source: Biomed Eng Online. 2014 May 9;13:61. doi: 10.1186/1475-925X-13-61 (PMC4057578; doi:10.1186/1475-925X-13-61)
Supplement: Additional file 2 — txtfiles.zip. [file 1475-925X-13-61-S2.zip › FILE197.TXT]

    -0.08588
    -0.13365
    -0.14957
    -0.08058
    -0.11773
    -0.16019
    -0.17611
    -0.22388
    -0.19203
    -0.38310
    -0.13365
    -0.08588
    -0.19734
    -0.22918
    -0.25041
    -0.11242
    -0.17611
    -0.11773
    -0.12834
    -0.16550
    -0.37248
    -0.30880
    -0.13365
     0.03619
     0.02557
    -0.33002
    -0.04343
     0.15826
    -0.04873
    -0.02750
     0.00434
     0.15295
     0.27502
     0.30686
     0.30155
     0.25379
     0.34401
     0.48731
     0.77922
     1.08174
     1.03928
     0.80045
     0.59346
     0.72084
     0.27502
    -0.21857
    -0.21326
    -0.02220
    -0.17611
    -0.18673
    -0.30349
    -0.31941
    -0.59539
    -0.62724
    -0.82892
    -0.88199
    -0.74400
    -0.50517
    -0.27695
     0.31748
     0.39178
     0.67307
     1.40018
     2.14853
     2.96586
     3.62929
     4.20249
     4.56870
     4.74384
     4.20779
     3.76197
     3.61337
     3.88935
     3.85751
     3.72482
     3.76197
     3.42230
     2.59966
     1.93092
     1.41080
     0.81106
     0.25910
    -0.08058
    -0.34064
    -0.45740
    -0.42025
    -0.36187
    -0.34595
    -0.26103
    -0.51048
    -0.35125
    -0.23449
     0.12110
     0.19010
     0.23256
     0.22194
     0.34401
     0.13172
    -0.12834
    -0.31410
    -0.29818
    -0.37248
    -0.50517
    -0.89261
    -1.18982
    -1.50296
    -1.80017
    -2.17169
    -2.21946
    -2.45829
    -2.55382
    -2.32560
    -2.46360
    -2.67589
    -2.78204
    -2.47952
    -1.90101
    -1.58788
    -1.49234
    -1.24290
    -1.08898
    -1.04652
    -0.70685
    -0.48925
    -0.04343
     0.06803
     0.26440
     0.59877
     0.48731
     0.54569
     0.46078
     0.37055
     0.46608
     0.51385
     0.60408
     0.46608
     0.46078
     0.48731
     0.40770
     0.30686
     0.48731
     0.47139
     0.20071
     0.05211
     0.04680
    -0.09650
    -0.12834
    -0.08588
    -0.21857
    -0.19203
    -0.25041
    -0.23449
    -0.23980
    -0.40433
    -0.58478
    -0.60601
    -0.32472
    -0.10711
    -0.19203
    -0.46271
    -0.39902
    -0.39371
    -0.21857
    -0.40433
    -0.41494
    -0.46271
    -0.37248
    -0.35656
    -0.59539
    -0.40964
    -0.46802
    -0.80769
    -0.83953
    -0.64847
    -0.43617
    -0.66439
    -0.75992
    -0.80769
    -0.90853
    -0.88730
    -0.85015
    -0.56355
    -0.39902
    -0.29818
    -0.09650
     0.02026
    -0.36187
    -0.38841
    -0.10711
     0.08395
    -0.10711
    -0.28226
    -0.65908
    -0.34595
     0.00434
     0.09987
    -0.45209
    -1.54011
    -1.95409
    -1.91163
    -1.32781
    -0.83953
    -1.30128
    -2.09739
    -2.37337
    -1.82671
    -1.55072
    -1.69933
    -1.73648
    -1.47642
    -1.25351
    -0.97753
    -0.82361
    -0.51048
    -0.51048
    -0.22918
    -0.09650
     0.13172
     0.53508
     0.57754
     0.74738
     1.16135
     1.65494
     1.76639
     1.88316
     2.41920
     2.66334
     2.87564
     2.86502
     2.58904
     2.33959
     2.60496
     2.84910
     3.14101
     2.97648
     2.61558
     2.44574
     2.06361
     1.99461
     1.58594
     1.06582
     0.77391
     0.56692
     0.35463
     0.17948
    -0.10181
    -0.30349
    -0.58478
    -0.58478
    -0.80238
    -1.07306
    -1.17921
    -1.46581
    -1.74710
    -1.60911
    -1.60380
    -1.80548
    -1.59849
    -1.50827
    -1.59849
    -1.78425
    -1.63564
    -1.27474
    -0.93507
    -0.71216
    -0.56886
    -0.22388
     0.19010
     0.02026
    -0.13896
     0.32809
     0.53508
     0.67307
     0.78983
     1.12951
     0.83229
     0.67307
     0.66776
     0.77391
     0.57223
     0.31748
     0.33871
     0.12110
    -0.01689
    -0.10711
    -0.36718
    -0.34064
    -0.13365
    -0.27695
    -0.53171
    -0.32472
    -0.36187
    -0.32472
    -0.38841
    -0.44679
    -0.35656
    -0.17611
    -0.01689
     0.08395
     0.05741
     0.12641
     0.04149
    -0.01689
     0.32809
     0.21133
     0.22194
     0.21133
     0.28563
     0.30155
     0.42362
     0.52447
     0.41301
     0.28563
     0.30686
     0.17418
     0.26440
     0.25910
     0.23256
     0.05741
     0.32809
     0.38647
     0.13703
     0.13703
     0.08926
     0.10518
     0.02026
     0.08395
     0.07864
     0.28563
     0.16887
     0.28033
     0.35994
     0.60938
     0.84822
     0.80576
     0.95967
     0.48201
    -0.19734
    -0.09119
     0.40770
     0.45016
     0.71022
     0.67838
     0.43955
     0.47139
     0.63061
     0.49262
     0.47139
     0.77391
     0.67307
     0.46608
     0.26971
     0.63592
     0.68899
     0.33340
     0.46078
     0.31748
     0.30155
     0.21664
     0.21133
    -0.02750
    -0.03281
    -0.13365
    -0.44148
    -0.41494
    -0.39902
    -0.36718
    -0.44148
    -0.21326
    -0.00097
    -0.01689
     0.30155
     0.75799
     1.03397
     0.96498
     1.13482
     1.23035
     1.37896
     1.36303
     1.12951
     1.04459
     1.00213
     1.01805
     1.09236
     1.11359
     0.97029
     0.65184
     0.21664
    -0.08058
    -0.25041
    -0.38841
    -0.54763
    -0.67501
    -0.63255
    -0.77054
    -0.84484
    -0.85015
    -0.75462
    -0.82892
    -0.89261
    -0.82361
    -0.73869
    -0.78646
    -0.59009
    -0.53701
    -0.42025
    -0.40433
    -0.31941
    -0.26103
    -0.21326
    -0.24511
    -0.19203
    -0.14427
    -0.01158
    -0.00097
    -0.06996
    -0.17611
     0.13172
     0.11049
     0.07864
    -0.11242
    -0.05404
     0.11580
     0.02557
    -0.00627
     0.03619
    -0.00097
    -0.14427
    -0.11773
    -0.14957
    -0.25572
    -0.24511
    -0.39371
    -0.34064
    -0.32472
    -0.70154
    -0.66439
    -0.37248
    -0.56355
    -0.57416
    -0.86076
    -0.85015
    -0.83423
    -0.65378
    -0.66970
    -0.70685
    -0.65908
    -0.59539
    -0.63255
    -0.45740
    -0.34064
    -0.49455
    -0.46271
    -0.29818
    -0.34064
    -0.32472
    -0.23980
    -0.44679
    -0.32472
    -0.27164
    -0.15488
    -0.36187
    -0.22388
    -0.30880
    -0.28757
    -0.25572
    -0.00627
    -0.01158
    -0.21326
     0.03088
    -0.06996
     0.05741
    -0.00097
     0.11049
     0.36524
     0.30686
     0.21133
     0.14764
     0.10518
     0.16356
     0.16887
    -0.24511
    -0.55824
    -0.85546
    -1.12083
    -1.07306
    -1.47642
    -2.00185
    -1.80548
    -2.17700
    -1.83202
    -1.87978
    -1.90632
    -1.75241
    -1.41273
    -1.48173
    -1.52950
    -1.47111
    -1.09429
    -0.89261
    -0.51048
     0.03619
     0.15826
     0.42362
     0.47139
     0.18479
     0.26971
     0.17418
     0.06272
    -0.02750
    -0.34595
    -0.34595
    -0.45209
    -0.55294
    -0.54763
    -0.48925
    -0.63785
    -0.77585
    -0.78115
    -0.74931
    -0.67501
    -0.74931
    -0.91915
    -0.64316
    -0.37248
    -0.09119
     0.08395
     0.46078
     0.64654
     0.94375
     1.42141
     2.31306
     2.59966
     2.65804
     2.69519
     2.35021
     2.36082
     2.71642
     3.05609
     3.09324
     3.09855
     2.93933
     2.68988
     2.45636
     2.10607
     1.73455
     1.38957
     1.32588
     1.29404
     0.86945
     0.69430
     0.72084
     0.78453
     0.56692
     0.41301
     0.27502
     0.44485
     0.44485
     0.35463
     0.34401
     0.50324
     0.34932
    -0.09119
     0.06803
     0.08926
    -0.06996
    -0.10181
     0.00434
    -0.25572
    -0.30349
    -0.35125
    -0.44679
    -0.38310
    -0.63785
    -0.65908
    -0.95630
    -1.03591
    -0.84484
    -0.94037
    -0.84484
    -0.74400
    -0.92445
    -1.01468
    -0.96691
    -0.89261
    -0.92976
    -0.88730
    -0.94037
    -0.74400
    -0.72808
    -0.61662
    -0.60601
    -0.73339
    -0.87669
    -0.82892
    -0.95630
    -0.73339
    -0.75992
    -0.80769
    -0.78115
    -0.71216
    -0.85546
    -0.64316
    -0.77585
    -0.72808
    -0.57416
    -0.46802
    -0.32472
    -0.34595
    -0.10181
    -0.12834
    -0.10711
     0.33340
     0.49262
     0.29625
     0.30686
     0.35994
     0.27502
     0.38117
     0.39709
     0.49262
     0.58815
     0.67307
     0.92783
     0.83229
     0.87475
     0.61469
     0.43424
     0.64654
     0.86414
     0.71553
     0.78983
     0.82699
     0.51385
     0.67838
     0.52447
     0.25910
     0.04680
    -0.40964
    -0.62193
    -0.52640
    -0.80769
    -1.21636
    -1.46050
    -1.63564
    -1.51357
    -1.96470
    -2.20353
    -1.99124
    -1.99124
    -1.99655
    -2.28845
    -2.21946
    -2.09739
    -2.04962
    -1.78956
    -1.74710
    -1.42865
    -1.29066
    -0.98283
    -0.82892
    -0.56886
    -0.43617
    -0.35125
    -0.31941
     0.02557
     0.34401
     0.39178
     0.66776
     0.63061
     0.72084
     0.84291
     0.95436
     1.01805
     0.89598
     0.86945
     0.65184
     0.77391
     0.92783
     1.02867
     1.19320
     1.36303
     1.47449
     1.39488
     1.66555
     1.97338
     2.01584
     1.97338
     2.04769
     2.31306
     2.55189
     2.65273
     2.42451
     2.74826
     2.83849
     2.54658
     2.36082
     2.28652
     1.98400
     1.89908
     1.83539
     1.75047
     1.50633
     1.55410
     1.36303
     1.27281
     1.31527
     1.28342
     1.09766
     0.92252
     0.85352
     0.29094
    -0.90322
    -1.35435
    -1.51888
    -1.49234
    -0.77054
    -0.88199
    -1.20044
    -1.75771
    -2.14515
    -2.35745
    -2.45298
    -2.35745
    -2.11862
    -2.05493
    -1.63564
    -1.30658
    -1.15798
    -0.84484
    -0.56355
    -0.49455
    -0.43617
    -0.31941
    -0.29818
    -0.09119
     0.08926
    -0.01158
    -0.03812
     0.12110
     0.32809
     0.19541
     0.51916
     0.58285
     0.48201
     0.62000
     0.62531
     0.86414
     1.06582
     0.95436
     0.79514
     0.46078
     0.34401
     0.32809
     0.22194
     0.06272
     0.13172
     0.24317
     0.18479
     0.12110
    -0.16550
    -0.64847
    -0.85015
    -0.77054
    -0.53171
    -0.45740
    -0.40433
    -0.31941
    -0.46802
    -0.01158
     0.14233
    -0.25572
    -0.44679
    -0.93507
    -1.18982
    -0.94037
    -0.82361
    -0.74931
    -0.74931
    -0.77585
    -1.00406
    -1.47111
    -1.66749
    -1.81609
    -1.85855
    -1.91163
    -1.82671
    -1.91693
    -1.83732
    -1.76833
    -1.83202
    -1.46050
    -1.33843
    -1.36497
    -1.07306
    -0.92976
    -0.73869
    -0.37779
    -0.31941
    -0.06466
     0.13703
     0.32278
     0.59346
     0.73145
     0.92783
     0.92783
     1.07113
     1.36303
     1.38957
     1.23566
     1.23566
     1.36834
     1.30465
     1.30996
     1.30996
     1.20381
     1.27811
     1.32057
     1.36303
     1.18789
     1.31527
     1.16135
     1.20912
     0.93844
     1.20381
     1.00213
     0.67307
     0.46608
     0.33871
     0.37586
     0.47670
     0.31748
     0.08395
     0.13703
    -0.05935
    -0.13896
    -0.22918
    -0.17611
    -0.11773
    -0.05935
     0.29625
     0.25379
     0.22725
     0.30155
     0.35463
     0.72084
     0.68369
     0.38117
     0.55631
     0.84822
     1.00213
     1.04459
     0.97559
     1.06582
     0.95436
     0.69961
     0.93313
     0.79514
     0.38647
    -0.12304
    -0.20795
    -0.32472
    -0.19734
    -0.13896
    -0.34064
    -0.48394
    -0.74400
    -0.71746
    -0.97753
    -1.01999
    -1.07306
    -1.14736
    -0.92445
    -0.71746
    -0.64847
    -0.56355
    -0.32472
    -0.20265
    -0.16019
    -0.11773
    -0.14957
     0.02557
     0.00965
     0.07864
    -0.20265
    -0.21857
    -0.15488
    -0.27695
    -0.49986
    -0.35656
    -0.52109
    -0.69623
    -0.60070
    -0.64316
    -0.57416
    -0.75992
    -0.72808
    -0.73869
    -0.68031
    -0.53171
    -0.51578
    -0.54232
    -0.71746
    -0.68562
    -0.75462
    -0.23980
    -0.10711
    -0.35656
    -0.42556
    -0.32472
    -0.41494
    -0.53171
    -0.46802
    -0.69623
    -0.69623
    -1.28005
    -1.46581
    -1.14206
    -1.20044
    -0.94568
    -1.14206
    -1.08898
    -1.30128
    -1.77894
    -1.81609
    -1.63564
    -1.59849
    -1.57195
    -1.26413
    -1.26413
    -1.11021
    -0.98814
    -0.87669
    -0.83423
    -0.69093
    -0.62193
    -0.43617
    -0.24511
     0.11580
     0.31217
     0.45016
     0.65715
     0.78453
     0.88006
     0.90129
     1.28342
     1.51695
     1.77170
     1.78762
     1.73986
     1.76639
     1.80885
     1.80885
     1.64963
     1.98931
     1.85662
     1.68678
     1.76109
     1.76639
     1.67617
     1.54348
     1.35242
     1.38426
     1.49572
     1.64963
     1.46918
     1.45857
     1.57002
     1.51695
     1.56471
     1.84601
     1.96277
     1.96277
     1.79824
     1.79824
     1.72924
     1.67086
     1.73986
     1.79824
     1.70801
     1.63902
     1.48510
     1.30465
     1.16135
     0.98090
     0.77922
     0.84822
     0.96498
     0.54569
     0.53508
     0.43424
     0.33340
     0.39709
     0.38647
     0.49793
     0.38117
     0.44485
     0.55631
     0.42893
     0.68899
     0.57754
     0.43424
     0.21133
     0.28033
     0.17418
    -0.20265
    -0.14427
    -0.01158
    -0.27164
    -0.47863
    -0.26634
    -0.27164
    -0.31941
    -0.42556
    -0.66439
    -0.70154
    -0.70154
    -0.64316
    -0.55294
    -0.39371
    -0.74400
    -0.77585
    -0.74400
    -0.65908
    -0.73869
    -1.24820
    -1.82671
    -2.16107
    -2.89880
    -2.38929
    -2.50606
    -2.55382
    -2.43175
    -2.88819
    -3.30747
    -3.38708
    -3.23317
    -3.25440
    -3.01556
    -2.77142
    -2.47952
    -2.30437
    -2.16107
    -1.99124
    -1.75771
    -1.34374
    -1.07837
    -1.22167
    -0.98814
    -0.89261
    -0.90322
    -0.66970
    -0.37779
    -0.30880
    -0.27695
    -0.26634
    -0.53171
    -0.81300
    -0.73339
    -0.37248
    -0.56355
    -1.00406
    -1.09429
    -1.03060
    -0.89261
    -0.88199
    -0.77054
    -0.89261
    -0.55294
    -0.48394
    -0.30349
    -0.25041
    -0.00097
     0.46078
     0.85352
     1.01805
     1.23566
     1.44264
     1.49572
     1.57533
     1.76639
     1.87254
     1.64432
     1.06582
     1.41611
     1.28873
     1.09766
     1.09766
     1.03397
     0.74738
     0.54039
     0.39178
     0.19541
     0.10518
     0.23787
     0.27502
     0.29625
     0.23256
     0.43424
     0.19541
     0.44485
     0.39178
     0.41832
     0.34932
     0.49262
     0.37586
     0.41301
     0.45547
     0.42362
     0.59346
     0.64654
     0.66246
     0.64654
     0.65715
     0.67307
     0.64123
     0.61469
     0.91190
     0.75799
     0.62531
     0.59877
     0.60938
     0.68899
     0.68369
     0.55100
     0.47139
     0.54039
     0.58815
     0.48201
     0.54039
     0.46078
     0.40770
     0.32809
     0.52977
     0.18479
     0.05211
     0.16356
     0.15826
     0.29625
     0.30686
     0.38647
     0.46078
     0.46608
     0.51385
     0.39178
     0.41301
     0.41832
     0.30686
     0.39709
     0.77922
     1.00744
     0.91721
     0.77391
     1.09236
     1.35242
     1.32057
     1.40018
     1.35242
     1.57002
     1.31527
     1.37896
     1.49041
     1.84070
     1.71332
     1.57002
     1.66025
     1.42672
     1.27811
     1.04990
     0.86945
     0.69430
     0.50854
     0.39178
     0.22725
    -0.20265
    -0.68562
    -0.99345
    -1.16859
    -1.13144
    -1.37027
    -1.47642
    -1.56134
    -1.52950
    -1.95939
    -1.98593
    -1.87978
    -1.93286
    -2.02839
    -1.70464
    -1.55072
    -1.44988
    -1.50827
    -1.32781
    -1.10490
    -1.00937
    -0.75992
    -0.59009
    -0.68562
    -0.29287
    -0.19203
    -0.08058
    -0.09650
     0.19010
     0.39709
     0.45547
     0.27502
     0.54569
     0.64123
     0.67307
     0.71553
     0.83229
     0.73676
     0.49262
     0.03088
     0.26440
     0.15295
    -0.01689
    -0.17080
    -0.16550
    -0.39902
    -0.18673
    -0.31410
    -0.48925
    -0.57416
    -0.50517
    -0.30349
    -0.13365
    -0.01689
    -0.30880
    -0.85015
    -0.70685
    -0.33002
    -0.27695
     0.00434
     0.08926
    -0.01158
     0.04149
    -0.13365
    -0.36187
    -0.35656
    -0.20265
     0.04149
     0.13172
     0.12110
     0.31217
     0.29625
     0.14764
     0.39709
     0.35463
     0.46078
     0.39709
     0.46608
     0.38117
     0.20602
     0.32278
     0.32278
     0.12110
     0.15826
    -0.02750
     0.00434
    -0.09119
    -0.16019
    -0.19734
     0.06272
     0.02026
    -0.11773
    -0.06996
    -0.01158
     0.07334
    -0.00097
    -0.05404
    -0.03812
     0.20071
     0.23256
     0.11580
    -0.11242
    -0.07527
     0.00434
    -0.22918
    -0.12834
    -0.00627
    -0.28226
    -0.17611
    -0.13896
    -0.08058
    -0.14427
    -0.27164
    -0.16019
    -0.20795
    -0.08058
     0.38647
     0.71553
     0.89598
     0.92252
     0.47670
     0.41832
     0.32278
    -0.18673
    -0.31410
    -0.49455
    -0.71216
    -0.98283
    -0.73339
    -0.91384
    -1.30658
    -2.02308
    -2.63343
    -3.40300
    -3.63122
    -3.19602
    -2.67589
    -2.67589
    -2.31499
    -2.18761
    -2.35745
    -2.41583
    -2.26722
    -2.46360
    -2.23538
    -1.47642
    -1.60911
    -1.48173
    -0.74931
    -0.87669
    -0.52109
    -0.35656
    -0.20265
    -0.51048
    -0.13896
     0.09987
     0.14764
     0.34401
     0.45547
     0.74738
     0.76861
     1.00213
     1.24096
     1.35773
     1.44264
     1.29404
     1.20381
     1.25158
     1.27281
     1.17727
     1.18258
     1.22504
     0.96498
     1.07113
     1.13482
     1.07643
     0.90660
     0.67307
     0.64654
     0.46078
     0.26971
     0.28563
     0.07864
     0.06272
    -0.07527
    -0.24511
    -0.40964
    -0.35656
    -0.30349
    -0.40433
    -0.23980
    -0.30880
    -0.30880
    -0.60070
    -0.64316
    -0.27164
    -0.01689
    -0.04343
     0.26440
     0.24848
     0.30686
     0.23256
     0.13172
     0.58285
     0.75799
     0.63592
     0.71553
     0.88537
     0.93313
     0.97559
     1.14543
     1.16666
     1.07113
     0.98090
     0.99682
     1.00744
     0.93844
     0.91721
     0.65715
     0.57754
     0.59346
     0.62531
     0.42893
     0.47670
     0.33340
     0.14233
     0.09987
     0.07864
     0.22194
     0.26440
     0.20602
     0.08395
     0.13703
     0.12641
     0.18479
    -0.00097
     0.17948
    -0.02220
    -0.14427
    -0.07527
    -0.25041
    -0.73869
    -1.06244
    -0.96691
    -0.98283
    -0.89261
    -0.78115
    -1.13675
    -1.30128
    -1.57195
    -1.61441
    -1.42335
    -1.05183
    -1.10490
    -0.94037
    -0.79177
    -0.61662
    -0.52640
    -0.56886
    -0.68031
    -0.56355
    -0.35656
    -0.16550
    -0.29287
    -0.36187
    -0.27695
    -0.39371
    -0.45740
    -0.18673
    -0.30349
    -0.47332
    -0.47332
    -0.26103
    -0.04873
     0.31217
     0.67307
     1.00744
     1.47980
     2.01053
     1.92031
     1.88846
     2.12199
     2.50412
     2.58904
     3.13039
     3.21001
     2.92871
     2.62088
     2.40859
     2.18568
     1.87254
     1.32057
     1.14543
     0.80576
     0.62000
     0.31217
    -0.23980
    -0.45740
    -0.63255
    -0.78115
    -1.14736
    -0.81300
    -0.94568
    -1.08367
    -0.83423
    -0.78115
    -0.90322
    -0.83423
    -0.63785
    -0.60601
    -0.38310
    -0.25041
    -0.31941
    -0.29818
    -0.21857
    -0.01689
    -0.06996
     0.15295
     0.13703
     0.18479
     0.30686
     0.38117
     0.63061
     0.60938
     0.54569
     0.66246
     0.78983
     0.87475
     0.89068
     0.84291
     0.79514
     0.55631
     0.38117
     0.42893
     0.06803
     0.06803
    -0.39902
    -0.65378
    -0.82361
    -0.54763
    -0.06996
    -0.33002
    -1.26943
    -0.69093
     0.21664
     0.37055
     0.25379
     0.40240
     0.32809
     0.59877
     1.10297
     1.27281
     1.44264
     1.51164
     1.49041
     1.49572
     1.55941
     1.39488
     1.37896
     1.04459
     0.87475
     0.59877
     0.44485
     0.22194
    -0.02750
    -0.13896
     0.10518
     0.00965
    -0.14957
    -0.12834
    -0.24511
    -0.20265
    -0.25572
    -0.42556
    -0.30880
    -0.26634
    -0.06996
    -0.17611
    -0.37779
    -0.35656
    -0.22388
    -0.37248
     0.00965
     0.04149
    -0.34595
    -0.32472
    -0.23449
    -0.28757
    -0.43087
    -0.59009
    -0.69093
    -0.54232
    -0.70154
    -0.66439
    -0.76523
    -1.08367
    -1.11552
    -1.14206
    -0.98814
    -0.90853
    -1.10490
    -1.34374
    -1.23228
    -1.16859
    -1.22697
    -1.31189
    -1.37558
    -1.22167
    -1.15267
    -1.08367
    -1.42865
    -1.40212
    -1.45519
    -1.52950
    -1.53480
    -1.38089
    -1.43927
    -1.57726
    -1.59849
    -1.17921
    -1.12613
    -1.16859
    -1.10490
    -0.94037
    -0.80769
    -0.72808
    -0.88199
    -0.87138
    -1.01999
    -1.22697
    -1.18451
    -0.96160
    -0.66439
    -0.86076
    -0.84484
    -0.94037
    -1.47111
    -1.50296
    -1.26413
    -0.80238
    -0.45740
    -0.19203
    -0.59009
    -0.51048
    -0.05404
     0.37055
     0.50324
     1.11889
     1.29934
     1.24627
     1.31527
     1.46918
     1.55410
     1.69740
     1.75578
     1.72394
     1.85662
     1.93623
     1.88846
     1.58064
     1.56471
     1.39488
     1.28342
     1.14543
     1.14543
     1.07113
     0.88006
     0.80576
     0.64654
     0.40240
     0.39178
     0.22194
    -0.08588
    -0.18142
    -0.38841
    -0.52640
    -0.66439
    -0.97222
    -1.06244
    -1.06244
    -0.90853
    -1.03060
    -1.07837
    -0.95099
    -1.01468
    -0.88730
    -0.79177
    -0.55294
    -0.47332
    -0.27695
    -0.01689
     0.11049
     0.34401
     0.62000
     0.79514
     0.96498
     1.48510
     1.55410
     1.41611
     1.44264
     1.42672
     1.37896
     1.27281
     1.30465
     1.59125
     1.43203
     1.23035
     0.70492
     0.41832
     0.47670
     0.33871
     0.17418
     0.28563
     0.02557
    -0.05404
    -0.19734
    -0.08058
    -0.17611
    -0.19734
    -0.23980
    -0.10711
     0.16887
     0.39178
     0.44485
     0.47139
     0.61469
     0.77391
     0.91190
     1.14543
     1.36303
     1.20381
     1.48510
     1.49041
     1.21443
     0.94375
     1.03928
     0.86945
     0.66246
     0.60408
     0.30686
     0.09457
    -0.02220
     0.06803
    -0.37248
    -0.49455
    -0.75992
    -0.72808
    -0.98814
    -1.08898
    -1.23228
    -1.01999
    -0.95099
    -0.89792
    -0.76523
    -0.71216
    -0.69623
    -0.69623
    -0.51578
    -0.65908
    -0.89261
    -1.39150
    -1.06244
    -0.99876
    -0.92976
    -0.74931
    -0.85015
    -1.09960
    -1.41804
    -1.41804
    -1.39150
    -1.34904
    -1.27474
    -1.24290
    -1.28536
    -1.44988
    -1.35966
    -1.28536
    -1.00937
    -0.79708
    -0.55294
    -0.33002
    -0.12304
     0.09457
     0.34401
     0.52447
     0.56692
     0.83229
     1.04990
     1.19850
     1.52225
     1.90439
     1.84070
     1.65494
     1.86724
     1.94685
     1.93623
     1.70271
     1.63902
     1.55941
     1.49572
     1.49041
     1.35773
     1.36834
     1.27281
     1.08705
     0.89068
     0.81106
     0.88006
     0.90660
     0.57754
     0.75799
     0.67307
     0.55100
     0.72615
     0.71022
     0.61469
     0.54569
     0.47139
     0.67307
     0.64654
     0.62000
     0.42893
     0.23256
     0.25379
     0.21133
    -0.20795
    -0.14427
    -0.24511
    -0.66439
    -0.73869
    -0.72277
    -0.86076
    -1.04652
    -1.19513
    -1.15798
    -1.05183
    -1.07306
    -1.05714
    -0.96160
    -0.89261
    -0.73869
    -0.78115
    -0.37779
    -0.19203
    -0.25041
    -0.05404
     0.03088
     0.11049
     0.18479
     0.28563
     0.29625
     0.46608
     0.61469
     0.63061
     0.63061
     0.60938
     0.51916
     0.43955
     0.40240
     0.41832
     0.17948
    -0.04343
    -0.18673
    -0.63785
    -0.86607
    -1.26943
    -1.66218
    -1.84794
    -2.26192
    -2.05493
    -2.15046
    -2.14515
    -1.96470
    -1.92755
    -2.11331
    -1.80017
    -1.67279
    -1.43396
    -0.90853
    -0.54763
    -0.42025
    -0.47332
    -0.32472
    -0.36187
    -0.10181
    -0.26103
     0.21133
     0.24317
     0.17418
    -0.01689
    -0.31410
    -0.19734
    -0.30349
    -0.35125
    -0.13896
     0.01496
     0.27502
     0.35994
     0.25910
     0.48731
     0.69961
     0.91721
     0.83229
     0.77922
     0.95436
     0.97559
     0.95436
     0.72084
     0.91721
     0.81637
     0.95436
     1.36834
     1.47449
     1.71332
     1.49041
     1.46387
     1.63371
     0.42893
    -1.43927
    -2.51667
    -1.16329
    -0.48925
    -0.56886
    -1.59849
    -2.89880
    -3.40300
    -3.97090
    -3.64184
    -3.41362
    -3.36585
    -3.35524
    -3.48262
    -3.09518
    -2.56444
    -2.08677
    -1.67279
    -1.22697
    -0.70685
    -0.37248
    -0.19734
     0.31217
     0.50854
     0.50324
     0.55100
     0.66776
     0.51916
     0.43955
     0.38117
     0.39709
     0.56692
     0.43424
     0.46078
     0.33340
     0.35994
     0.36524
     0.18479
     0.35994
     0.33871
     0.18479
     0.07334
     0.11049
     0.06803
     0.07334
    -0.00097
    -0.03281
     0.13172
     0.14233
     0.13172
     0.18479
     0.15826
     0.11580
     0.09457
     0.13703
     0.27502
     0.03619
    -0.18142
    -0.11773
    -0.15488
    -0.05935
    -0.29287
    -0.34595
    -0.46271
    -0.31941
    -0.48925
    -0.53171
    -0.63785
    -0.71216
    -0.73339
    -0.66439
    -0.43617
    -0.39371
    -0.26634
    -0.30349
     0.09457
     0.38117
     0.42362
     0.45016
     0.50854
     0.77922
     1.00744
     1.03397
     0.96498
     0.76861
     1.02867
     0.86414
     1.01275
     1.10297
     0.95436
     1.04990
     1.12420
     1.00744
     0.81106
     0.63592
     0.58285
     0.47139
     0.49793
     0.45016
     0.42362
     0.44485
     0.54569
     0.16356
     0.14764
     0.19010
     0.08926
    -0.00097
     0.10518
     0.02026
    -0.10711
    -0.02220
    -0.14957
    -0.06996
    -0.04343
    -0.11773
    -0.13896
    -0.11242
     0.02557
    -0.00097
    -0.10711
     0.11049
     0.13703
     0.00434
     0.24848
     0.20602
     0.25910
     0.31748
     0.11049
     0.09457
     0.22725
     0.33871
     0.17948
     0.32278
     0.43424
     0.43955
     0.19541
     0.77391
     0.98090
     1.01805
     1.08705
     0.83229
     1.21443
     1.29934
     1.68148
     1.83008
     2.09545
     2.16976
     1.82478
     1.92031
     1.98400
     2.29183
     2.42982
     2.57843
     2.64211
     2.12730
     1.93092
     2.22283
     2.45636
     2.31306
     2.25467
     2.18568
     1.98400
     2.01584
     1.84601
     1.66025
     1.18258
     1.15074
     0.92252
     0.73676
     0.66246
     0.41301
     0.21664
     0.00434
    -0.31941
    -0.59539
    -0.66970
    -0.73869
    -0.75992
    -0.69093
    -0.70154
    -0.75992
    -0.65378
    -0.66439
    -0.76523
    -0.81300
    -0.39902
    -0.43617
    -0.50517
    -0.45209
    -0.33533
    -0.38310
    -0.37248
    -0.45740
    -0.35125
    -0.48394
    -0.34595
    -0.39902
    -0.46271
    -0.46271
    -0.46271
    -0.67501
    -0.46802
    -0.48925
    -0.65908
    -0.64316
    -0.73869
    -0.65908
    -0.63255
    -0.74400
    -0.77054
    -0.70685
    -0.64847
    -0.57416
    -0.72277
    -0.69093
    -0.75992
    -0.95630
    -0.78646
    -0.85546
    -1.01468
    -0.99876
    -0.85015
    -0.90322
    -0.85015
    -0.90853
    -0.95099
    -0.94037
    -1.02529
    -1.03591
    -1.02529
    -0.60601
    -0.42556
    -0.50517
    -0.18673
     0.16887
     0.27502
     0.30686
     0.48201
     0.43955
     0.19541
     0.20071
     0.46078
     0.55631
     0.53508
     0.48201
     0.41832
     0.34932
     0.32278
     0.05741
    -0.03812
     0.08926
    -0.20795
    -0.27695
    -0.14427
    -0.05404
     0.33871
     0.37055
     0.33871
     0.17948
    -0.04343
     0.27502
     0.33340
     0.16356
     0.43424
     0.40240
     0.20071
     0.36524
     0.28033
     0.19541
     0.20071
     0.02026
     0.08395
     0.18479
    -0.26634
    -0.68031
    -0.78646
    -0.63255
    -0.12834
    -0.00627
     0.05741
    -0.35125
    -1.15798
    -1.40212
    -1.29066
    -1.73118
    -2.11862
    -1.72056
    -1.47642
    -1.31720
    -0.88199
    -0.85015
    -0.99345
    -1.51357
    -2.58036
    -2.91472
    -2.00185
    -1.13675
    -1.35966
    -1.28005
    -0.69623
    -1.37027
    -0.99345
    -0.52109
    -0.61132
    -0.70154
    -0.61662
    -0.36718
    -0.14957
     0.07864
    -0.02750
    -0.01689
     0.15295
     0.32278
     0.58285
     0.48201
     0.65715
     0.57223
     0.28033
     0.21133
     0.04680
    -0.04873
    -0.10711
    -0.11773
    -0.05935
    -0.21326
    -0.19734
    -0.33002
    -0.23980
    -0.25572
    -0.38841
    -0.56886
    -0.38310
    -0.35656
    -0.49986
    -0.54232
    -0.47332
    -0.55294
    -0.52109
    -0.49455
    -0.54232
    -0.45209
    -0.45740
    -0.48925
    -0.53701
    -0.41494
    -0.42556
    -0.46271
    -0.46271
    -0.18673
    -0.37248
    -0.39902
    -0.19734
    -0.35656
    -0.28757
    -0.29818
    -0.26103
    -0.23449
    -0.22918
    -0.17080
    -0.24511
    -0.23980
    -0.22918
    -0.31410
    -0.33533
    -0.21857
    -0.37248
    -0.56355
    -0.31941
    -0.34064
    -0.18142
    -0.21326
    -0.30349
    -0.26634
    -0.00627
     0.00434
     0.20602
     0.06272
     0.21664
     0.15295
     0.11580
     0.55100
     0.74207
     0.72084
     0.88006
     0.85352
     0.72615
     0.66246
     0.82699
     0.78453
     0.88006
     1.04459
     0.80576
     0.64123
     0.62531
     0.64123
     0.54569
     0.59346
     0.65715
     0.41832
     0.37586
     0.52447
     0.35994
     0.25379
     0.12110
     0.14233
     0.13172
     0.01496
    -0.00627
    -0.06466
    -0.02220
     0.29094
     0.44485
     0.57223
     0.78983
     0.69961
     0.73676
     0.93313
     0.92783
     0.79514
     0.91721
     1.07113
     1.15604
     1.16666
     1.13482
     1.05520
     0.71022
     0.72615
     0.41301
     0.09457
     0.25379
     0.04680
    -0.31941
    -0.30880
    -0.48394
    -0.48925
    -0.52640
    -0.56886
    -0.58478
    -0.55824
    -0.52109
    -0.53171
    -0.56355
    -0.33002
    -0.46271
    -0.63255
    -0.27695
     0.18479
     0.28033
     0.48731
     0.80576
     1.33119
     1.66025
     1.47449
     1.12420
     1.77701
     2.57312
     1.93623
     1.96277
     2.08484
     2.44574
     2.06361
     1.77170
     1.24627
     0.99152
     0.93844
     1.06051
     0.65184
     0.08395
     0.05741
    -0.21326
    -0.34595
    -0.55824
    -0.55294
    -0.61132
    -0.72808
    -0.59539
    -0.60070
    -0.54763
    -0.30349
    -0.52640
    -0.64847
    -0.64316
    -0.68031
    -0.72808
    -0.85015
    -0.84484
    -0.84484
    -1.04122
    -1.00937
    -1.14736
    -1.15267
    -1.20044
    -1.05714
    -1.09960
    -0.89261
    -0.91384
    -1.05714
    -0.93507
    -0.74931
    -0.70154
    -0.60601
    -0.71746
    -0.40964
    -0.30349
    -0.09650
     0.01496
    -0.06996
    -0.01158
     0.15826
     0.03088
     0.10518
     0.25910
     0.06803
     0.04149
     0.06272
    -0.01158
     0.08395
     0.10518
     0.19010
     0.28563
     0.26440
     0.17418
     0.00434
     0.08926
     0.00965
     0.02557
     0.45016
     0.73676
     0.55631
     0.49262
     0.66776
     0.67307
     0.56162
     0.58815
     0.62531
     0.67307
     0.64123
     0.66776
     0.50324
     0.31748
     0.09987
    -0.07527
     0.03088
     0.28563
     0.20071
    -0.30349
    -0.20265
    -0.27164
    -0.03281
    -0.08588
    -0.09119
    -0.09650
     0.06803
     0.11049
     0.06803
     0.40770
     0.52447
     0.34932
     0.08926
     0.32809
     0.39178
     0.24317
     0.08395
     0.23256
     0.14764
    -0.06466
    -0.24511
    -0.34064
    -0.26103
    -0.21857
    -0.35125
    -0.36187
    -0.34064
    -0.36187
    -0.53701
    -0.36718
    -0.19203
    -0.14427
    -0.02750
     0.12641
     0.29094
     0.22194
     0.07864
     0.15295
     0.19010
     0.19541
     0.32809
     0.26971
     0.25379
     0.18479
     0.28563
     0.50854
     0.73145
     1.01805
     1.21443
     1.64963
     2.09545
     2.89156
     2.88095
     1.38957
    -0.78646
    -0.14427
     0.74207
     0.20602
    -0.53171
    -0.56355
    -0.70685
    -1.01999
    -2.26192
    -3.92313
    -4.40610
    -5.07483
    -5.39328
    -4.77762
    -4.61840
    -4.47510
    -4.27342
    -3.98682
    -3.65245
    -3.27563
    -2.82450
    -2.56974
    -2.05493
    -1.66218
    -0.94037
    -0.50517
    -0.35125
    -0.05404
     0.38647
     0.34401
     0.72615
     0.94375
     1.06582
     1.16135
     1.05520
     0.95967
     0.78983
     0.74207
     0.85883
     0.77922
     0.80045
     0.73145
     0.45016
     0.27502
     0.08926
     0.15826
     0.03619
     0.03619
    -0.19734
    -0.08588
    -0.02750
     0.05741
     0.00965
     0.06803
    -0.02750
     0.12641
     0.08395
     0.33871
     0.38647
     0.14764
     0.22194
     0.26440
     0.35463
     0.46608
     0.47670
     0.49262
     0.57754
     0.66776
     0.65184
     0.76330
     0.85883
     0.86414
     0.75268
     0.93844
     0.93313
     0.91190
     1.08705
     1.17727
     0.92783
     0.85352
     0.72615
     0.66246
     0.58285
     0.45016
     0.32278
     0.38647
     0.32278
    -0.01158
    -0.16550
     0.05741
     0.03088
    -0.18142
    -0.28757
    -0.19203
    -0.12834
    -0.19734
    -0.25041
    -0.24511
    -0.11242
    -0.14427
    -0.16550
     0.13703
     0.31217
     0.37055
     0.42893
     0.57754
     0.66776
     0.65184
     0.57754
     0.68899
     0.86414
     0.92252
     0.78453
     0.77391
     0.71022
     0.67838
     0.59346
     0.48201
     0.50324
     0.44485
     0.26971
     0.07334
     0.35463
     0.39178
     0.29625
     0.28033
     0.23256
     0.34401
     0.29625
     0.30686
     0.05741
    -0.02750
     0.11580
    -0.27164
    -0.47332
    -0.16019
    -0.05404
    -0.27695
    -0.45209
    -0.67501
    -0.86076
    -0.74400
    -0.59009
    -0.62724
    -0.85546
    -0.73869
    -0.56886
    -0.47863
    -0.38310
    -0.37248
    -0.25572
    -0.29818
    -0.51578
    -0.82892
    -0.81830
    -0.27695
    -0.05404
    -0.22388
    -0.12834
     0.01496
    -0.09650
    -0.12834
    -0.06466
     0.08926
     0.15295
     0.22725
     0.36524
     0.64654
     0.79514
     0.85883
     0.81106
     1.10828
     0.84822
     1.01805
     1.10297
     0.96498
     0.94906
     0.89068
     0.89068
     0.88006
     0.95967
     0.91190
     0.81637
     0.73145
     0.62531
     0.52977
     0.29094
     0.45547
     0.35463
     0.11049
     0.04680
     0.01496
    -0.16550
    -0.15488
    -0.44679
    -0.36187
    -0.47332
    -0.34064
    -0.39371
    -0.33002
    -0.27695
     0.03619
    -0.11242
     0.22725
     0.24848
     0.30686
     0.44485
     0.65184
     0.89598
     1.19850
     1.35242
     1.37896
     1.42672
     1.26750
     1.42672
     1.29404
     1.16666
     0.99152
     0.54039
     0.37055
     0.11049
    -0.29818
    -0.69623
    -0.78646
    -0.71216
    -1.15267
    -1.52419
    -1.77894
    -2.08146
    -2.03370
    -2.00716
    -1.99655
    -1.90101
    -1.76833
    -1.73118
    -1.75771
    -1.32251
    -1.06244
    -1.15267
    -0.94037
    -0.75992
    -0.49986
    -0.36187
    -0.36187
    -0.22388
     0.03619
     0.04680
     0.11049
     0.17948
     0.18479
     0.18479
     0.20071
     0.53508
     0.58815
     0.36524
     0.43955
     0.47139
     0.59346
     0.48731
     0.53508
     0.48731
     0.67838
     0.51916
     0.51916
     0.55631
     0.63592
     0.65715
     0.58815
     1.00213
     1.09236
     0.98621
     1.10297
     1.45857
     1.76639
     1.77170
     1.89377
     2.14853
     2.27060
     2.31836
     1.84070
     1.00744
    -0.14427
    -0.74400
    -1.07837
    -2.10800
    -2.76612
    -2.99434
    -2.69181
    -2.68651
    -3.45608
    -4.35834
    -4.81477
    -5.04299
    -4.62901
    -4.36364
    -3.92313
    -3.62061
    -3.03679
    -2.26192
    -1.73648
    -1.28536
    -0.59539
    -0.44679
    -0.30880
    -0.20265
     0.00965
     0.13172
     0.23256
     0.26971
     0.31748
     0.32278
     0.51385
     0.46608
     0.50854
     0.68369
     0.75268
     0.63061
     0.80045
     0.86414
     0.75268
     0.86945
     1.09236
     0.91190
     1.02336
     0.84822
     0.75799
     0.71553
     0.75799
     0.69961
     0.58285
     0.60938
     0.51385
     0.21133
     0.22725
     0.23787
     0.11049
     0.11049
     0.08395
    -0.00097
     0.06272
     0.03088
    -0.12834
    -0.08058
    -0.02220
    -0.07527
    -0.01689
     0.17418
     0.24317
     0.35463
     0.50854
     0.73676
     0.64123
     0.50324
     0.60938
     0.70492
     0.62531
     0.65715
     0.82699
     1.01275
     0.97029
     1.07643
     0.75268
     0.65184
     0.68899
     0.56692
     0.52977
     0.61469
     0.51916
     0.41301
     0.42893
     0.27502
     0.19010
     0.21133
     0.19541
     0.25910
     0.36524
     0.28563
     0.14233
     0.20602
     0.26971
     0.36524
     0.33340
     0.56162
     0.57754
     0.46078
     0.62531
     0.72084
     0.76330
     0.79514
     0.48201
     0.34932
     0.57754
     0.66246
     0.54569
     0.48201
     0.47670
     0.40770
     0.09457
     0.20602
     0.26440
     0.06803
    -0.10711
    -0.00097
     0.07334
    -0.04873
    -0.08588
    -0.26103
    -0.07527
    -0.14957
    -0.08588
    -0.23449
    -0.13896
    -0.22918
    -0.24511
    -0.22918
     0.04680
    -0.19203
    -0.19734
    -0.08588
     0.12641
     0.15826
     0.12641
     0.27502
     0.55631
     0.81637
     1.07113
     1.27811
     1.61248
     1.72394
     1.87254
     2.07953
     2.68457
     2.88625
     3.32677
     3.25246
     3.17285
     3.30554
     3.43292
     3.80443
     3.71951
     3.53906
     3.35330
     3.26839
     3.04017
     2.91279
     2.54127
     1.94685
     2.13791
     1.86193
     1.41611
     1.05520
     0.86945
     0.73676
     0.22194
     0.21133
    -0.12304
    -0.22918
    -0.34064
    -0.44679
    -0.63785
    -0.61132
    -0.83423
    -0.92976
    -0.65378
    -0.55294
    -0.63785
    -0.71746
    -0.70685
    -0.67501
    -0.53701
    -0.48925
    -0.42025
    -0.02220
    -0.13896
    -0.22388
    -0.44148
    -0.37248
    -0.39902
    -0.61132
    -0.57947
    -0.31410
    -0.36718
    -0.54232
    -0.20795
    -0.41494
    -0.48925
    -0.47863
    -0.45209
    -0.42025
    -0.37248
    -0.30880
    -0.37248
    -0.30349
    -0.42025
    -0.33533
    -0.55294
    -0.29818
    -0.44148
    -0.70154
    -0.66970
    -0.79177
    -0.79177
    -0.96691
    -1.15798
    -1.33312
    -1.35966
    -1.57195
    -1.67279
    -1.75771
    -1.43396
    -1.46050
    -1.45519
    -1.26943
    -1.34904
    -1.44458
    -1.37027
    -1.28536
    -1.16859
    -1.46050
    -1.39681
    -1.39150
    -1.23228
    -1.11021
    -1.13675
    -1.32251
    -1.21105
    -1.21636
    -1.25882
    -1.56134
    -1.66749
    -1.64626
    -1.63034
    -1.73118
    -1.90101
    -1.66749
    -1.73648
    -1.46581
    -1.99124
    -2.19292
    -2.02839
    -1.80017
    -1.68872
    -1.50827
    -1.76302
    -2.08677
    -2.16107
    -2.26192
    -2.64935
    -2.51136
    -2.21946
    -1.67810
    -1.66218
    -1.59849
    -1.66218
    -1.42865
    -1.23759
    -1.54011
    -1.51357
    -1.33312
    -0.88199
    -0.63785
    -0.28226
    -0.18142
    -0.47332
    -0.63255
     0.20602
     0.69430
     0.46608
     0.23787
     0.24317
     0.43955
     0.31748
     0.50324
     0.55100
     0.84822
     0.89598
     0.89068
     0.82699
     0.98090
     0.89598
     0.89598
     0.99682
     0.82168
     0.78453
     0.63592
     0.63592
     0.75799
     0.82699
     0.81637
     0.55100
     0.76330
     0.72084
     0.61469
     0.41301
     0.67307
     0.49262
     0.13172
     0.46608
     0.42362
     0.47139
     0.29094
     0.25379
     0.17418
     0.13172
     0.06803
     0.14764
     0.09457
     0.08395
    -0.08058
    -0.13896
     0.04680
     0.01496
    -0.14427
    -0.13896
    -0.10181
    -0.04343
    -0.18673
    -0.10181
    -0.15488
    -0.07527
    -0.14427
    -0.07527
    -0.14957
     0.03088
    -0.03281
    -0.05404
     0.11049
     0.36524
     0.29094
     0.24848
     0.34401
     0.30155
     0.41301
     0.42893
     0.38647
     0.46078
     0.65715
     0.61469
     0.52447
     0.49793
     0.32809
     0.22725
     0.16887
     0.26971
    -0.04873
    -0.43617
    -0.46802
    -0.72808
    -0.87138
    -1.13675
    -1.44458
    -1.46581
    -1.46581
    -1.47111
    -1.54542
    -1.75241
    -1.76833
    -1.57195
    -1.84263
    -2.01247
    -2.71304
    -2.87757
    -1.93816
    -1.67279
    -0.95630
    -0.34064
     0.12110
     0.22725
     0.52447
     0.30155
     0.52977
     0.94906
     1.00213
     1.24627
     1.63371
     1.95746
     2.13791
     2.24937
     2.01053
     1.77701
     1.44264
     1.10828
     0.73676
     0.44485
     0.31748
     0.02026
    -0.06466
    -0.19203
    -0.23449
    -0.50517
    -0.60601
    -0.53701
    -0.36718
    -0.36718
    -0.49986
    -0.42556
    -0.42556
    -0.32472
    -0.37779
    -0.28226
    -0.17080
    -0.13896
    -0.12304
    -0.13365
    -0.00097
     0.14233
     0.03088
     0.05211
     0.26971
     0.38647
     0.20071
     0.28033
     0.37586
     0.38117
     0.32278
     0.48731
     0.75799
     0.59346
     0.55100
     0.61469
     0.78983
     0.48731
     0.45016
     0.93844
     1.89908
     1.75047
     1.28873
     1.85662
     2.11668
     1.09236
     0.74738
     0.37586
    -0.45209
    -0.38310
     0.41832
     0.56162
     0.35463
     0.12110
    -0.30349
    -0.86076
    -0.81830
    -0.86076
    -0.87669
    -0.69623
    -0.33533
     0.09987
     0.54569
     0.88537
     1.31527
     1.66025
     1.86724
     1.65494
     1.64432
     1.57533
     1.66555
     1.52225
     1.59656
     1.59656
     1.51695
     1.13482
     1.06582
     0.94906
     0.65715
     0.46608
     0.33340
     0.32278
     0.24317
     0.22725
     0.08395
     0.04149
     0.11049
     0.09987
     0.03088
     0.35994
     0.38117
     0.22194
     0.31748
     0.24317
     0.04680
     0.01496
    -0.08058
    -0.05404
    -0.33533
    -0.34595
    -0.77054
    -1.10490
    -1.29597
    -1.48173
    -1.72587
    -1.66218
    -1.72056
    -2.02839
    -2.03901
    -2.08146
    -2.12923
    -1.99124
    -1.78956
    -1.57195
    -1.39681
    -1.12083
    -0.80769
    -0.57947
    -0.52640
    -0.34064
    -0.31410
    -0.01158
     0.15826
     0.35463
     0.74738
     0.83760
     0.89598
     0.78453
     0.61469
     0.48201
     0.43424
     0.55100
     0.52977
     0.41301
     0.47670
     0.40240
     0.23787
     0.33871
     0.15295
    -0.19203
    -0.18142
    -0.32472
    -0.35125
    -0.52109
    -0.79177
    -0.74931
    -0.66970
    -0.69093
    -0.55294
    -0.62724
    -0.62724
    -0.64316
    -0.72277
    -0.71746
     0.12641
     0.25379
    -0.99876
    -0.67501
    -0.52109
    -0.27164
    -0.26103
    -0.22388
    -0.27695
    -0.28757
    -0.27695
    -0.48394
    -0.48394
    -0.29818
    -0.41494
    -0.72277
    -0.46802
    -0.40433
    -0.48394
    -0.51048
    -0.58478
    -0.34064
    -0.39371
    -0.28226
    -0.37779
    -0.13365
    -0.02220
     0.27502
     0.65184
     0.62531
     0.29094
     0.34401
     0.81106
     1.30996
     1.59125
     2.15914
     1.77170
     1.40018
     1.17197
     1.17197
     1.61248
     2.19099
     2.27590
     2.47228
     1.58594
     0.38117
     0.23256
     0.37055
     0.56692
     0.68369
     0.06803
    -0.69093
    -1.23228
    -1.73118
    -2.05493
    -1.73118
    -1.72056
    -1.81079
    -1.78956
    -2.02839
    -2.02308
    -1.93816
    -1.89040
    -1.61972
    -1.40212
    -0.66439
    -0.57947
    -0.50517
    -0.28226
     0.21664
     0.40240
     0.47139
     0.64654
     0.80576
     1.06582
     1.05520
     1.15074
     1.11359
     1.09236
     1.13482
     0.87475
     0.95967
     0.92252
     0.86414
     0.48731
     0.22725
     0.15295
    -0.16019
    -0.46802
    -0.86076
    -1.25882
    -1.28005
    -1.43396
    -1.64095
    -1.73648
    -1.63034
    -1.94347
    -1.83732
    -1.65157
    -1.73648
    -1.75771
    -1.42335
    -1.22697
    -0.78646
    -0.66439
    -0.40964
    -0.06466
     0.23787
     0.34401
     0.65184
     0.58815
     0.50324
     0.48201
     0.70492
     1.05520
     1.07113
     0.99682
     0.93313
     0.99682
     0.88006
     0.81637
     0.73676
     0.86414
     0.71022
     0.58815
     0.55631
     0.50324
     0.56692
     0.46608
     0.13172
     0.34401
     0.35994
     0.29094
     0.31748
     0.32278
     0.28033
     0.21133
     0.16887
     0.21664
     0.12641
     0.13703
     0.08926
     0.05211
     0.06272
     0.03619
    -0.15488
     0.05211
     0.03619
    -0.11242
    -0.22388
    -0.18142
    -0.26634
    -0.29287
    -0.23449
    -0.29818
    -0.29287
    -0.30880
    -0.30349
    -0.33002
    -0.32472
    -0.33002
    -0.40964
    -0.45209
    -0.31941
    -0.31941
    -0.45740
    -0.30349
    -0.27695
    -0.22918
    -0.36187
    -0.31941
    -0.30880
    -0.23449
    -0.17611
    -0.23449
    -0.25572
    -0.16550
    -0.09119
    -0.17611
     0.13703
     0.10518
    -0.04343
     0.16887
     0.26440
     0.49262
     0.34932
     0.27502
     0.49793
     0.74738
     0.55100
     0.78453
     1.15604
     1.19850
     1.60187
     1.22504
     1.36303
     1.45326
     0.63592
     0.28033
     0.15295
     0.47670
     0.48201
     0.66776
     0.24848
     0.05211
    -0.42025
    -0.73339
    -0.99876
    -0.96160
    -0.88730
    -0.97753
    -0.81300
    -0.69093
    -0.74931
    -0.75992
    -0.55824
    -0.46271
    -0.19734
    -0.07527
    -0.00627
     0.15295
     0.23787
     0.22725
     0.07864
     0.13703
     0.14764
     0.02026
    -0.04873
     0.02026
    -0.05935
    -0.26103
    -0.18673
    -0.26634
    -0.43617
    -0.42025
    -0.44148
    -0.22918
     0.06803
     0.29625
     0.28033
     0.24848
     0.38117
     0.62531
     0.49262
     0.62531
     0.59346
     0.26440
     0.53508
     0.66776
     1.01275
     0.97029
     0.82168
     0.55631
     0.19010
     0.08926
    -0.00627
    -0.14957
    -0.10181
     0.03088
     0.24317
     0.40240
     0.08926
    -0.14427
    -0.16550
    -0.12304
    -0.17611
    -0.20265
    -0.16019
    -0.16550
    -0.15488
    -0.24511
    -0.23449
    -0.24511
    -0.20795
    -0.25041
    -0.26634
    -0.23449
    -0.06996
    -0.20795
    -0.20265
    -0.09119
    -0.12304
    -0.06466
     0.01496
    -0.00627
     0.03088
     0.11049
     0.05211
     0.16356
     0.12110
     0.07334
     0.08926
    -0.10181
     0.14764
     0.05741
    -0.05935
     0.05741
    -0.02750
    -0.02750
    -0.08588
    -0.12304
    -0.19203
    -0.08588
     0.00965
    -0.14427
    -0.04873
    -0.08058
    -0.08058
    -0.19203
     0.08395
     0.20602
     0.19010
     0.32278
     0.35994
     0.29094
     0.29625
     0.43424
     0.45016
     0.37055
     0.44485
     0.37586
     0.40240
     0.50324
     0.46608
     0.23256
     0.24848
     0.31217
     0.13703
     0.09987
     0.19010
     0.11580
    -0.02750
     0.05741
     0.10518
     0.43955
     0.67307
     0.71553
     0.39709
     0.61469
     1.04990
     0.91721
     1.26750
     1.29404
     1.28342
     1.35773
     1.03928
     1.13482
     1.18258
     0.47670
     0.13172
     0.15295
     0.33871
     0.37055
     0.05741
    -0.27695
    -0.39371
    -0.50517
    -0.55824
    -0.42025
    -0.48925
    -0.70154
    -0.71746
    -0.63255
    -0.28757
    -0.22918
    -0.23449
    -0.17611
    -0.36187
    -0.38841
    -0.36187
    -0.30349
    -0.31941
    -0.56355
    -0.77585
    -0.78115
    -0.78115
    -1.05714
    -1.07837
    -1.07837
    -1.07306
    -0.98814
    -1.04652
    -1.22167
    -1.00937
    -0.98814
    -0.78646
    -0.71216
    -0.60070
    -0.48394
    -0.61662
    -0.16019
     0.08926
     0.30155
     0.39709
     0.46608
     0.54569
     0.78453
     0.99682
     0.88537
     0.69961
     0.67838
     0.60408
     0.57223
     0.67307
     0.72084
     0.57223
     0.43955
     0.38647
     0.19541
     0.13703
     0.07334
     0.05741
     0.03088
     0.00965
     0.01496
    -0.06466
     0.02557
     0.11049
    -0.08058
    -0.04343
    -0.14957
    -0.08588
    -0.40433
    -0.28226
    -0.27695
    -0.30349
    -0.27164
    -0.23449
    -0.48925
    -0.57416
    -0.58478
    -0.64316
    -0.53701
    -0.51048
    -0.59539
    -0.69623
    -0.55294
    -0.63785
    -0.68031
    -0.58478
    -0.54763
    -0.63255
    -0.68562
    -0.65378
    -0.66970
    -0.67501
    -0.55824
    -0.58478
    -0.56355
    -0.47863
    -0.48925
    -0.51048
    -0.44679
    -0.25572
    -0.30349
    -0.13365
    -0.00627
     0.12641
     0.12110
     0.20071
    -0.07527
    -0.10711
     0.00965
     0.04680
     0.25379
     0.33871
     0.32278
     0.04149
     0.13703
    -0.26103
    -0.48925
    -0.45740
    -0.09650
    -0.10711
    -0.36187
    -0.11242
    -0.17080
    -0.33002
    -0.18673
    -0.02220
     0.16887
     0.31217
     0.22194
     0.38647
     0.20602
     0.22725
     0.20071
     0.31217
     0.99682
     1.22504
     0.77922
     0.79514
     0.77922
     0.74207
     0.57223
     0.68899
     0.78453
     0.74207
     0.64654
     0.43424
     0.21664
     0.19541
     0.12110
    -0.20265
    -0.22918
    -0.23449
    -0.65908
    -0.86076
    -1.01999
    -1.12613
    -1.15798
    -1.23759
    -1.34904
    -1.30128
    -1.17921
    -1.16859
    -0.98814
    -0.97222
    -0.89792
    -0.99345
    -0.62193
    -0.30349
    -0.08058
     0.00965
     0.28033
     0.49793
     0.69430
     0.82168
     0.88006
     1.22504
     1.48510
     1.72394
     1.74517
     1.52225
     1.65494
     1.56471
     1.32057
     1.49041
     1.57002
     1.40018
     1.14543
     0.55631
     0.22725
     0.19541
     0.28563
     0.31217
     0.06803
    -0.03812
    -0.15488
    -0.67501
    -0.69623
    -0.75462
    -0.80238
    -0.57947
    -0.54763
    -0.57947
    -0.13365
    -0.09650
    -0.22918
    -0.28757
    -0.46271
    -0.48925
    -0.43617
    -0.23980
    -0.20265
    -0.21857
    -0.09650
    -0.10711
    -0.38310
    -0.34064
    -0.18142
    -0.30880
    -0.36718
    -0.16019
    -0.27164
    -0.28226
    -0.28757
    -0.32472
    -0.32472
    -0.23980
    -0.03281
    -0.19203
    -0.03812
    -0.13365
    -0.18673
    -0.18142
    -0.03281
    -0.20265
    -0.08058
    -0.05404
    -0.00097
     0.05741
     0.05741
     0.13703
     0.03088
    -0.08058
     0.06803
    -0.03281
     0.04149
     0.00965
     0.17948
     0.16356
     0.20071
     0.17948
    -0.12834
    -0.09650
     0.03088
     0.08395
    -0.11773
    -0.11242
    -0.01689
    -0.20265
    -0.46802
    -1.05183
    -0.68562
    -0.72277
     0.07334
     0.22725
     0.18479
    -0.07527
    -0.21326
    -0.12304
    -0.21857
    -0.39371
    -0.39371
     0.02557
     0.68369
     0.49793
     0.20602
    -0.19203
    -0.00097
     0.07864
    -0.08058
    -0.44679
    -0.36187
    -0.53701
    -0.73869
    -0.77054
    -0.73869
    -0.74400
    -0.80769
    -0.82892
    -0.79177
    -0.86607
    -0.94037
    -0.87138
    -0.82361
    -0.68562
    -0.65908
    -0.48394
    -0.47332
    -0.20265
    -0.13896
    -0.20795
    -0.11242
    -0.00627
     0.13172
     0.19010
     0.14233
     0.29094
     0.19541
     0.35994
     0.31217
     0.29094
     0.24848
     0.30155
    -0.01158
     0.32809
     0.24848
     0.18479
     0.14764
     0.20071
     0.20071
     0.18479
     0.26440
     0.24848
     0.30155
     0.55631
     0.45547
     0.39178
     0.55100
     0.71553
     0.60408
     0.77922
     0.89598
     0.68899
     0.71553
     0.82168
     0.93844
     0.97559
     0.89598
     0.80576
     0.67838
     0.72615
     0.64654
     0.72084
     0.89598
     0.98621
     0.92783
     0.91721
     0.96498
     0.83229
     0.73145
     0.73145
     0.79514
     0.94375
     0.83229
     0.89598
     0.83229
     0.88006
     0.72084
     0.72084
     0.56692
     0.60938
     0.50854
     0.38117
     0.46608
     0.67838
     0.62000
     0.67838
     0.59877
     0.76330
     0.73145
     0.71553
     0.80576
     0.89068
     0.96498
     1.02336
     1.03397
     0.96498
     0.85352
     0.83229
     0.56692
     0.60408
     0.77391
     0.59346
     0.50854
     0.35994
     0.25910
     0.00965
     0.02557
     0.14233
     0.06272
    -0.16019
    -0.41494
    -0.22918
    -0.18142
    -0.41494
    -0.29287
    -0.53171
    -0.62724
    -0.85015
    -0.66439
    -0.88730
    -0.81300
    -0.85015
    -1.33312
    -0.64847
    -0.71746
    -1.39150
    -2.04962
    -2.77142
    -2.58567
    -2.70774
    -2.52728
    -1.79486
    -1.94878
    -2.36806
    -2.74489
    -3.03149
    -3.02618
    -3.04741
    -2.77673
    -2.43706
    -2.12392
    -1.85325
    -1.56665
    -1.33312
    -1.06775
    -0.65908
    -0.65908
    -0.17611
     0.07334
     0.17418
     0.29094
     0.37586
     0.60408
     0.77391
     0.81637
     0.90129
     1.04990
     1.16666
     1.10828
     1.05520
     1.00213
     1.04459
     1.01805
     1.36303
     1.35773
     1.22504
     1.23566
     1.31527
     1.34711
     1.23035
     1.18258
     1.26750
     1.19850
     1.31527
     1.28342
     1.24096
     1.13482
     1.13482
     0.97559
     1.00213
     1.03928
     0.95436
     1.00213
     0.94906
     1.07113
     0.89598
     0.86945
     0.82699
     0.86414
     0.83760
     0.92783
     0.74207
     0.91721
     0.70492
     0.68899
     0.55100
     0.59346
     0.41832
     0.40770
     0.41301
     0.35994
     0.24317
     0.28033
     0.10518
     0.13703
     0.12110
     0.14764
     0.09987
     0.17948
     0.13172
     0.07864
    -0.10711
     0.28033
     0.47670
     0.17948
     0.30686
     0.23256
     0.48731
     0.49262
     0.34401
     0.39178
     0.56692
     0.57754
     0.53508
     0.49793
     0.61469
     0.67838
     0.44485
     0.49262
     0.72615
     0.62000
     0.52977
     0.59346
     0.45016
     0.46608
     0.37055
     0.33871
     0.39178
     0.25910
     0.32278
     0.22725
     0.35994
     0.22725
     0.08926
     0.20071
     0.35994
     0.31217
     0.24317
     0.05741
     0.06272
     0.04149
     0.04680
    -0.01689
    -0.18673
    -0.14427
    -0.05404
    -0.01689
     0.04680
    -0.17611
    -0.34595
    -0.59539
    -0.37779
    -0.65378
    -0.72808
    -0.84484
    -1.12613
    -1.11552
    -1.13675
    -1.33843
    -1.46050
    -1.50827
    -1.47111
    -1.50827
    -1.72587
    -1.69402
    -1.83202
    -2.04962
    -1.85325
    -1.75241
    -1.49765
    -1.18982
    -1.04122
    -1.03591
    -1.50296
    -1.95409
    -2.63343
    -2.92003
    -2.51667
    -2.25661
    -2.61220
    -2.64405
    -3.12702
    -3.71083
    -3.84352
    -3.58876
    -3.01026
    -2.25661
    -2.18761
    -2.50075
    -2.55382
    -2.18761
    -1.61441
    -1.08367
    -0.52640
    -0.12834
     0.12110
     0.34401
     0.64123
     0.59346
     0.64123
     0.91190
     0.76861
     0.65184
     0.83760
     0.93313
     1.10828
     1.19320
     1.34180
     1.43203
     1.58594
     1.66025
     1.60717
     1.76109
     1.93623
     1.90439
     1.81416
     2.04769
     2.12199
     1.89377
     1.96277
     1.89377
     1.86724
     1.88316
     1.72394
     1.68148
     1.53287
     1.42141
     1.40018
     1.20912
     1.23035
     1.14012
     0.83229
     1.09766
     1.07113
     0.86414
     0.78453
     0.84291
     0.74738
     0.82699
     0.68369
     0.57754
     0.66246
     0.65184
     0.63061
     0.54039
     0.60938
     0.60938
     0.49262
     0.53508
     0.62531
     0.51916
     0.42362
     0.57223
     0.39709
     0.43955
     0.42893
     0.47670
     0.34932
     0.52447
     0.52977
     0.56162
     0.47670
     0.55631
     0.38647
     0.25379
     0.57754
     0.49262
     0.51385
     0.55631
     0.59877
     0.59877
     0.55100
     0.48731
     0.44485
     0.49262
     0.56692
     0.58815
     0.63592
     0.50854
     0.38647
     0.25379
     0.26971
     0.21133
    -0.11773
    -0.26103
    -0.49455
    -0.64847
    -0.57947
    -0.77585
    -1.10490
    -1.22167
    -1.33312
    -1.48173
    -1.61441
    -1.54542
    -1.39681
    -1.66218
    -1.43396
    -1.34374
    -1.39150
    -1.28005
    -1.34904
    -1.33843
    -1.03060
    -1.05714
    -1.06775
    -1.01999
    -0.96160
    -1.08898
    -1.05714
    -1.29066
    -1.41804
    -1.57726
    -1.39150
    -1.48173
    -1.61441
    -1.61972
    -1.40743
    -1.23228
    -1.26943
    -1.26413
    -1.26413
    -1.34374
    -1.18451
    -0.95630
    -0.87138
    -0.49455
    -0.42556
    -0.56886
    -0.71746
    -0.42025
    -0.59009
    -0.75992
    -1.02529
    -0.98814
    -0.57947
    -0.37248
    -0.43087
    -0.61132
    -0.65378
    -0.57416
    -0.30880
    -0.16019
    -0.02750
    -0.01158
     0.06803
     0.56692
     1.08174
     1.13482
     1.51695
     1.63902
     1.64432
     1.72924
     1.74517
     2.02115
     2.15914
     2.35021
     2.22283
     2.18568
     2.23345
     2.20691
     2.05830
     2.11668
     2.13791
     1.89377
     1.78232
     1.90439
     1.78762
     1.74517
     1.49572
     1.53287
     1.48510
     1.51164
     1.33650
     1.33650
     1.18258
     1.20381
     1.08705
     1.03928
     1.24627
     0.99682
     0.66776
     0.55631
     0.63061
     0.78983
     0.77391
     0.74738
     0.80045
     0.73676
     0.75268
     0.61469
     0.55631
     0.61469
     0.78983
     0.63592
     1.08705
     1.04990
     0.82699
     0.84822
     0.75268
     0.75799
     0.78983
     0.75268
     0.77922
     0.77391
     0.91190
     0.77922
     0.75268
     0.71553
     0.67307
     0.36524
     0.68899
     0.72084
     0.69961
     0.65184
     0.64654
     0.62000
     0.57754
     0.63592
     0.64123
     0.64123
     0.67307
     0.73676
     0.66246
     0.68369
     0.67307
     0.43955
     0.54569
     0.75799
     0.58285
     0.50854
     0.34932
     0.19541
     0.18479
     0.20602
     0.14233
    -0.05404
    -0.28757
    -0.29818
    -0.56886
    -0.77054
    -1.00406
    -1.13144
    -1.35435
    -1.30658
    -1.39681
    -1.64095
    -1.55072
    -1.67810
    -2.05493
    -2.16638
    -2.13454
    -2.11862
    -2.18761
    -2.29907
    -2.27253
    -2.04962
    -1.83202
    -1.60911
    -1.64626
    -1.26413
    -1.51357
    -1.58788
    -1.55072
    -1.18451
    -1.06244
    -0.85015
    -0.84484
    -0.86607
    -0.65378
    -0.86076
    -1.09960
    -1.38089
    -1.11552
    -0.95630
    -1.38089
    -1.00937
    -0.64316
    -0.83423
    -0.80238
    -0.95099
    -0.71746
    -0.04343
     0.17418
    -0.18673
    -0.77054
    -0.92445
    -1.14206
    -1.98062
    -2.10800
    -1.60380
    -1.51888
    -1.13144
    -1.06244
    -1.57726
    -2.28845
    -2.25661
    -2.19823
    -2.36806
    -2.02308
    -1.68341
    -1.36497
    -0.97222
    -0.34064
    -0.08588
     0.09457
     0.23787
     0.35463
     0.41301
     0.64654
     0.56162
     0.52447
     0.62531
     0.73145
     0.50854
     0.54039
     0.45016
     0.54039
     0.59877
     0.64654
     0.54039
     0.45016
     0.41832
     0.40240
     0.23787
     0.45016
     0.40240
     0.25379
     0.31748
     0.33340
     0.24317
     0.24848
     0.22194
     0.20602
     0.19010
     0.29094
     0.14764
     0.19541
     0.22194
     0.17948
     0.04680
     0.21664
     0.28033
     0.20071
     0.17948
     0.14764
     0.18479
     0.14233
     0.09987
     0.02026
     0.04149
    -0.11773
    -0.09650
    -0.21857
    -0.08588
     0.09457
    -0.20795
    -0.33533
    -0.08058
    -0.14957
    -0.23980
     0.09987
     0.25379
     0.30155
     0.40770
     0.37586
     0.44485
     0.64654
     0.83760
     1.01275
     1.12420
     0.96498
     0.73145
     0.52447
     0.95967
     1.06051
     0.99682
     1.03397
     0.98090
     0.77922
     0.81106
     0.66246
     0.74738
     0.78453
     0.90660
     0.92783
     0.99682
     1.11359
     1.07643
     0.86414
     1.02336
     0.94906
     0.47139
     0.30155
     0.17418
     0.10518
    -0.12834
    -0.29818
    -0.59009
    -0.80769
    -1.01999
    -1.08367
    -1.37027
    -1.36497
    -1.48704
    -1.57726
    -1.51888
    -1.30128
    -1.20574
    -1.07306
    -0.71746
    -0.38841
    -0.12834
    -0.12834
    -0.00097
     0.30686
     0.49262
     0.59877
     0.69961
     0.78453
     0.91721
     0.82168
     0.67307
     0.93313
     0.88006
     0.58815
     0.47139
     0.45547
     0.39709
     0.29094
     0.16887
     0.20071
     0.12110
     0.06803
    -0.01158
    -0.01689
    -0.20265
    -0.19734
    -0.27164
    -0.11773
    -0.08058
    -0.35656
    -0.17611
    -0.11242
    -0.18142
    -0.02750
    -0.01689
     0.21664
     0.50324
     0.62531
     0.83229
     0.84291
     1.30996
     1.75578
     1.68148
     2.21752
     2.77480
     3.02425
     3.52314
     3.88935
     3.41699
     3.07732
     2.02115
     0.24848
     0.37586
     0.53508
     1.13482
     1.19850
     0.63592
    -0.41494
    -1.15267
    -1.69933
    -2.07616
    -2.41583
    -2.46360
    -2.20884
    -1.90632
    -1.65687
    -1.54011
    -1.29597
    -1.08898
    -0.77585
    -0.62193
    -0.53171
    -0.40433
    -0.30349
    -0.37248
    -0.36718
    -0.05404
    -0.11773
    -0.22918
    -0.05935
    -0.02220
     0.04149
    -0.03281
     0.03619
     0.02557
     0.06803
     0.21133
     0.09987
     0.18479
     0.21664
     0.31217
     0.09457
     0.37055
     0.55100
     0.48731
     0.45016
     0.46078
     0.46078
     0.41832
     0.46608
     0.54039
     0.77922
     0.79514
     0.82699
     0.65715
     0.65184
     0.66246
     0.56692
     0.71022
     0.86414
     0.71022
     0.65184
     0.72615
     0.69430
     0.62531
     0.57223
     0.55100
     0.39709
     0.38117
     0.39178
     0.11580
     0.07334
    -0.09119
    -0.16550
    -0.47332
    -0.45209
    -0.49455
    -0.77585
    -0.99345
    -1.05714
    -0.98814
    -1.31720
    -1.54542
    -1.58788
    -1.52419
    -1.46050
    -1.51888
    -1.73118
    -1.61972
    -1.51357
    -1.60911
    -1.25351
    -1.08367
    -1.18982
    -0.88730
    -0.36187
    -0.32472
    -0.12834
     0.03619
     0.25910
     0.23256
     0.45016
     0.43955
     0.57223
     0.62000
     0.63061
     0.23787
     0.24317
     0.25910
     0.22194
    -0.01689
    -0.13896
    -0.21326
    -0.31941
    -0.37248
    -0.64847
    -0.76523
    -0.69623
    -0.70685
    -0.59539
    -0.55294
    -0.42025
    -0.55294
    -0.40433
    -0.26103
    -0.28226
    -0.36187
    -0.12304
    -0.29287
    -0.17080
    -0.22388
    -0.28757
    -0.28226
    -0.44679
    -0.33533
    -0.46802
    -0.34595
    -0.11773
    -0.21857
    -0.23449
    -0.05404
    -0.23449
    -0.54232
    -0.38310
     0.00965
     0.24848
     0.52977
     0.42893
     0.26440
    -0.02220
    -0.33533
    -0.29287
    -0.13896
    -0.38841
    -0.63785
    -0.54232
    -0.57416
    -0.13896
    -0.48925
    -1.55072
    -2.38929
    -2.99964
    -2.65997
    -1.60911
    -0.69623
    -0.37779
    -0.01158
    -0.14427
    -0.24511
    -0.51578
    -0.17611
     0.08395
     0.54569
     1.11359
     1.43203
     1.74517
     1.82478
     1.86724
     1.75578
     1.61248
     1.49041
     1.28873
     1.25689
     1.23566
     1.16666
     1.18789
     0.80045
     0.57223
     0.44485
     0.89068
     0.95436
     0.78453
     0.86945
     0.74207
     0.79514
     0.77922
     0.72615
     0.62000
     0.35994
     0.37586
     0.16356
     0.21133
     0.15826
    -0.10181
    -0.31410
    -0.23980
    -0.41494
    -0.73869
    -0.81300
    -0.99345
    -1.03591
    -1.01468
    -1.06775
    -1.01468
    -0.98283
    -1.02529
    -0.99876
    -0.98814
    -0.87669
    -0.67501
    -0.71216
    -0.34064
    -0.19734
    -0.34064
    -0.27164
    -0.15488
    -0.19734
    -0.09650
     0.02026
     0.03088
     0.21664
     0.17948
     0.22194
     0.13172
     0.22194
     0.32809
     0.23787
     0.45016
     0.65715
     0.40770
     0.52977
     0.55100
     0.56162
     0.42362
     0.34401
     0.31748
     0.36524
     0.37055
     0.45016
     0.33340
     0.31748
     0.13703
    -0.02220
    -0.03812
     0.14233
     0.05741
    -0.09119
     0.00434
    -0.02220
    -0.09119
    -0.08058
    -0.09119
    -0.04873
    -0.10181
    -0.02750
     0.17418
     0.17418
     0.14764
    -0.13896
    -0.26103
     0.14233
     0.16887
    -0.00097
     0.09987
     0.20071
     0.29625
     0.01496
     0.04680
     0.05741
    -0.03281
     0.11580
    -0.02220
    -0.01158
    -0.33533
    -0.42025
    -0.51048
    -0.37779
    -0.36187
    -0.58478
    -0.42025
    -0.38841
    -0.40964
    -0.45209
    -0.38841
    -0.47863
    -0.14427
    -0.40433
    -0.28757
    -0.29818
    -0.37779
    -0.30349
    -0.24511
     0.06803
    -0.38841
    -0.72808
    -0.96160
    -0.68031
    -0.46802
    -0.64316
    -0.91915
    -0.63255
    -0.67501
    -0.30349
    -0.28757
    -0.20265
    -0.12834
    -0.12834
     0.11049
     0.34932
     0.93313
     1.27281
     1.38426
     1.72394
     1.91500
     2.20160
     2.32898
     2.44043
     2.56781
     2.76949
     2.83849
     2.83849
     2.88625
     2.87033
     2.73765
     2.59966
     2.78011
     2.78011
     2.47759
     2.11138
     1.90969
     1.63371
     1.37896
     0.95436
     0.69430
     0.51916
     0.29094
     0.03088
    -0.49455
    -0.80769
    -0.83423
    -1.18451
    -1.05714
    -1.15798
    -1.48704
    -1.68341
    -1.70995
    -1.70995
    -1.68341
    -1.61972
    -1.63034
    -1.65687
    -1.60911
    -1.50827
    -1.49234
    -1.41804
    -1.35966
    -1.38620
    -1.48704
    -1.29597
    -1.28005
    -0.84484
    -0.20795
    -0.12834
    -0.21326
    -0.38841
    -0.44148
    -0.34595
    -0.01689
     0.30155
     0.43955
     0.56692
     0.60938
     0.57754
     0.46608
     0.57223
     0.45547
     0.31217
     0.14233
     0.18479
     0.11049
     0.00965
    -0.08588
    -0.02750
    -0.10181
    -0.01689
    -0.16550
    -0.31941
    -0.27695
    -0.25572
    -0.51048
    -0.36187
    -0.29287
    -0.43087
    -0.47332
    -0.53701
    -0.36187
    -0.41494
    -0.26103
    -0.37248
    -0.34595
    -0.20795
    -0.19203
    -0.26103
    -0.06466
    -0.05404
    -0.12304
    -0.21857
     0.12641
    -0.03281
    -0.16550
     0.05741
    -0.05935
    -0.17611
    -0.20265
    -0.28226
    -0.24511
    -0.32472
    -0.21326
    -0.17080
    -0.21326
    -0.12834
     0.02557
    -0.11242
     0.11580
    -0.27164
    -0.64316
    -0.04343
     0.37586
     0.49793
    -0.06996
    -0.22388
    -0.21326
    -0.06466
    -0.26634
    -1.05183
    -0.71216
    -0.64316
    -0.47863
    -1.24290
    -1.54011
    -1.90632
    -2.60690
    -2.75020
    -2.52198
    -2.38929
    -2.35214
    -2.61220
    -2.58567
    -2.50075
    -2.39460
    -2.33091
    -2.23007
    -1.92755
    -1.67810
    -1.52950
    -0.89261
    -0.48394
    -0.39902
    -0.26103
     0.11049
     0.46608
     0.69430
     0.73145
     0.86414
     1.11889
     1.07643
     1.35242
     1.28342
     1.29404
     1.60717
     1.41080
     1.62840
     1.84601
     1.60717
     1.70801
     1.69740
     1.66025
     1.97338
     2.21222
     2.44043
     2.25467
     2.15914
     2.11138
     1.85131
     1.71863
     1.61248
     1.75578
     1.56471
     1.46387
     1.41080
     1.10828
     0.83229
     0.59346
     0.42362
     0.33340
     0.06803
    -0.02220
    -0.10181
    -0.06996
    -0.33002
    -0.42556
    -0.30349
    -0.27695
    -0.28226
    -0.02750
     0.00434
    -0.05404
     0.13172
     0.16887
     0.20602
     0.22725
     0.16887
     0.22725
     0.40770
     0.50854
     0.33340
     0.19541
     0.16887
     0.13172
     0.02557
     0.11580
     0.13703
    -0.26103
    -0.54763
    -0.27164
    -0.28226
    -0.39371
    -0.54763
    -0.71216
    -0.65908
    -0.66970
    -0.56886
    -0.71746
    -0.70685
    -0.84484
    -0.97222
    -0.74931
    -0.47332
    -0.61662
    -0.96160
    -0.90322
    -0.80769
    -0.79708
    -0.88199
    -1.02529
    -0.92976
    -0.97753
    -0.89792
    -0.85546
    -0.82892
    -0.83423
    -0.94037
    -0.95099
    -0.64316
    -0.69623
    -0.83953
    -0.54763
    -0.49455
    -0.36718
    -0.30349
    -0.19203
    -0.01689
     0.04680
     0.03088
     0.32809
     0.50324
     0.71553
     0.94906
     1.05520
     0.87475
     0.53508
     0.53508
     0.65184
    -0.12834
    -0.22388
    -0.01689
    -0.21857
    -0.07527
     0.10518
    -0.54763
    -1.12613
    -1.85855
    -1.77364
    -1.48173
    -1.15798
    -0.99876
    -0.86607
    -1.01468
    -1.02529
    -0.75992
    -0.67501
    -0.70154
    -0.68562
    -0.53171
    -0.29818
     0.04680
     0.21133
     0.12641
     0.02026
     0.01496
     0.12110
     0.14764
     0.44485
     0.36524
     0.32278
     0.45547
     0.58285
     0.86414
     0.82168
     0.92783
     0.97559
     1.17727
     1.20381
     1.15074
     1.12951
     1.32057
     1.21443
     1.03397
     1.35242
     1.19320
     0.80576
     0.58285
     0.35463
     0.17418
    -0.13365
    -0.39902
    -0.68562
    -0.87669
    -1.22167
    -1.29597
    -1.26943
    -1.42335
    -1.70995
    -2.32560
    -2.13454
    -2.01778
    -2.00185
    -1.94347
    -1.63564
    -1.16859
    -0.72808
    -0.37779
    -0.09119
     0.12641
     0.40770
     0.86945
     1.13482
     1.77170
     2.09545
     2.54658
     2.88625
     3.09855
     3.09855
     2.87033
     3.04548
     2.88095
     2.83849
     2.83849
     2.68457
     2.38736
     2.14853
     1.93092
     1.66025
     1.33650
     1.02867
     0.71553
     0.54039
     0.61469
     0.38117
     0.02557
     0.03088
    -0.02220
    -0.13365
    -0.27164
    -0.24511
    -0.36718
    -0.42025
    -0.39371
    -0.47332
    -0.45740
    -0.58478
    -0.51048
    -0.75462
    -0.48925
    -0.47332
    -0.54763
    -0.59539
    -0.64316
    -0.62724
    -0.46271
    -0.60070
    -0.48925
    -0.46802
    -0.31410
    -0.31941
    -0.26634
    -0.23980
    -0.23449
    -0.46271
    -0.25041
    -0.03281
    -0.02750
     0.05211
     0.06272
    -0.04343
    -0.01689
     0.13172
     0.11580
     0.08395
     0.11049
     0.31217
     0.32278
     0.48731
     0.63061
     0.64654
     0.62000
     0.59346
     0.16887
    -0.25041
     0.09457
     0.43424
     0.49262
     0.40240
     0.32278
     0.67838
     0.32809
    -0.38841
    -1.49234
    -1.64095
    -0.98283
    -0.52109
    -0.82361
    -0.77585
    -1.02529
    -1.46581
    -1.42865
    -1.40743
    -1.47642
    -1.44458
    -1.42865
    -1.23759
    -1.04122
    -0.77585
    -0.80238
    -0.57416
    -0.44148
    -0.35125
    -0.23980
     0.13172
     0.09457
     0.00434
     0.12110
     0.47670
     0.68369
     0.41301
     0.33871
     0.32278
     0.24848
     0.28033
     0.29094
     0.09987
    -0.00627
    -0.20795
    -0.48925
    -0.65378
    -0.55294
    -0.91915
    -1.21105
    -1.31189
    -1.52950
    -1.64095
    -1.57726
    -1.68872
    -1.81079
    -1.81609
    -1.64626
    -1.38620
    -1.29597
    -1.17921
    -0.95630
    -0.87669
    -0.29818
    -0.10181
    -0.10711
     0.27502
     0.32278
     0.46078
     0.70492
     0.94906
     1.01275
     1.03928
     1.20381
     1.21973
     1.20912
     1.15604
     1.22504
     0.99152
     1.29934
     1.45326
     1.15604
     1.12420
     0.99152
     1.21973
     1.03397
     1.26219
     1.36303
     1.59125
     1.47449
     1.49572
     1.60187
     1.97338
     2.31306
     2.31306
     2.28121
     2.39267
     2.17506
     2.03176
     2.04238
     1.76639
     1.71863
     1.42672
     1.35242
     1.15074
     1.04459
     0.55631
     0.26971
    -0.13896
    -0.52109
    -0.74931
    -0.81300
    -0.70154
    -0.97753
    -1.25351
    -1.09960
    -1.18982
    -1.09429
    -0.99345
    -0.72277
    -0.57416
    -0.48394
    -0.28226
    -0.23449
    -0.60601
    -0.84484
    -0.86607
    -0.74931
    -0.44148
    -0.36718
    -0.60601
    -0.29818
    -0.39902
    -0.62724
    -0.80769
    -0.75992
    -0.66439
    -0.87669
    -0.82361
    -0.65908
    -0.46271
    -0.47863
    -0.52109
    -0.86076
    -0.72277
    -0.66970
    -0.62193
    -0.51578
    -0.36718
    -0.64316
    -0.66439
    -0.69093
    -0.39371
    -0.18142
     0.02557
    -0.03812
    -0.01158
     0.25910
     0.45547
     0.50324
     0.77391
     0.91190
     1.05520
     1.10297
     1.32588
     1.26750
     1.27281
     1.24627
     1.45857
     1.40549
     1.48510
     1.32588
     0.98090
     0.75268
     0.57223
     0.35994
     0.09987
     0.33871
    -0.04343
    -0.23980
    -0.42025
    -0.61662
    -0.74931
    -0.91915
    -1.00406
    -1.24290
    -1.24290
    -1.18982
    -1.25882
    -1.18982
    -1.10490
    -1.03591
    -1.07306
    -0.58478
    -0.55824
    -0.51578
    -0.36187
    -0.11773
     0.02026
     0.17948
     0.20071
     0.42362
     0.49793
     0.68369
     0.81106
     1.00213
     1.15604
     1.07113
     0.88537
     1.25689
     1.29404
     1.19320
     1.07643
     1.15074
     0.95436
     1.01275
     0.92783
     0.77391
     0.79514
     0.59877
     0.33871
     0.06272
     0.00965
     0.07864
    -0.26103
    -0.21326
    -0.25041
    -0.51048
    -0.54232
    -0.43087
    -0.53701
    -0.67501
    -0.65378
    -0.59539
    -0.39902
    -0.27164
    -0.17611
    -0.08588
     0.15826
     0.42362
     0.52977
     0.57754
     0.98090
     0.98090
     1.03397
     1.15604
     1.42672
     1.69740
     1.49041
     1.46387
     1.53818
     1.63902
     1.69740
     1.59125
     1.00213
     0.75799
     0.76861
     0.55631
     0.90660
     0.75268
     0.32809
    -0.02220
    -0.27695
    -0.35656
    -0.47863
    -0.53171
    -0.64316
    -0.71216
    -0.49455
    -0.61132
    -0.79708
    -1.08367
    -1.30658
    -1.16329
    -0.98283
    -0.95630
    -1.31720
    -1.34904
    -1.47642
    -1.58788
    -1.46050
    -1.16329
    -1.29597
    -1.47111
    -1.81609
    -1.79486
    -1.87978
    -1.93286
    -1.37558
    -1.28536
    -1.47111
    -1.16329
    -1.06244
    -1.00937
    -0.94568
    -0.90853
    -0.89792
    -0.63785
    -0.43087
    -0.17080
    -0.09650
    -0.16550
    -0.26103
    -0.04873
    -0.05404
     0.03088
    -0.11773
     0.08926
    -0.18673
    -0.32472
    -0.25041
    -0.26634
    -0.27695
    -0.60070
    -0.65378
    -0.64316
    -0.66439
    -0.63255
    -0.57947
    -0.75992
    -0.77585
    -0.60070
    -0.74931
    -0.55824
    -0.66970
    -0.67501
    -0.72808
    -0.46802
    -0.37779
    -0.31941
    -0.35125
    -0.22918
    -0.21857
    -0.03812
     0.08926
     0.02557
    -0.06996
     0.15826
     0.08926
     0.40240
     0.52977
     0.49262
     0.39178
     0.60408
     0.57223
     0.65184
     0.64123
     0.63592
     0.74207
     0.79514
     0.82168
     0.90660
     0.92252
     1.07643
     0.93313
     0.99682
     1.06051
     1.10297
     0.91721
     0.85352
     0.76330
     0.76861
     0.76330
     0.75268
     0.55631
     0.48731
     0.35994
     0.32278
     0.11049
     0.13703
    -0.11773
    -0.48394
    -0.46271
    -0.46802
    -0.67501
    -0.49986
    -0.35656
    -0.29287
    -0.37779
    -0.49986
    -0.42556
    -0.21326
     0.26971
     0.26971
     0.45547
     0.64654
     0.87475
     0.92252
     1.75578
     1.70271
     1.90969
     2.03707
     2.45636
     2.31836
     2.29183
     2.23345
     2.30244
     2.47228
     2.61558
     2.44574
     2.22283
     1.95746
     1.77701
     1.77701
     1.71863
     1.59656
     1.46387
     1.05520
     0.84291
     0.58285
     0.45016
     0.34401
     0.34932
     0.48731
     0.52977
     0.55100
     0.46078
     0.21664
     0.56162
     0.09987
    -0.72277
    -0.64316
    -0.56886
    -0.68562
    -0.31410
     0.17418
     0.30155
     0.10518
    -0.16550
    -0.39902
    -0.57947
    -0.37248
    -0.48394
    -0.34595
    -0.38841
    -0.45209
    -0.58478
    -0.14427
    -0.21326
    -0.57416
    -0.77585
    -1.01468
    -0.99345
    -1.09960
    -0.96691
    -1.13144
    -1.17390
    -1.14736
    -1.26943
    -1.09960
    -1.09960
    -1.11021
    -1.15798
    -1.00937
    -0.83953
    -0.87669
    -0.91384
    -0.94037
    -0.80238
    -1.00406
    -0.92976
    -0.84484
    -0.78115
    -0.87669
    -0.86076
    -1.05714
    -1.06775
    -0.81300
    -0.76523
    -0.65378
    -0.31941
    -0.38841
    -0.49455
    -0.27164
    -0.14957
    -0.00097
    -0.01158
     0.00434
     0.07864
     0.13172
     0.23256
     0.13703
     0.24317
     0.22725
     0.22725
     0.12641
     0.26440
     0.29094
    -0.01689
     0.02557
    -0.03812
    -0.14957
    -0.00097
    -0.23980
    -0.16550
    -0.11242
     0.19010
     0.21664
     0.16887
     0.15826
    -0.14427
    -0.12834
     0.12110
     0.17948
     0.07864
     0.11580
     0.25910
     0.34932
     0.41301
     0.12110
    -0.01689
    -0.11242
    -0.06466
    -0.11242
    -0.06996
    -0.05935
    -0.08058
    -0.42556
    -0.45209
    -0.38310
    -0.41494
    -0.32472
    -0.22388
    -0.09119
    -0.05935
     0.16356
     0.60408
     0.31217
    -0.63785
    -0.76523
    -0.64316
    -0.62724
    -0.30880
    -0.13365
    -0.14957
    -0.27164
    -0.54232
    -0.53701
    -0.57416
    -0.73339
    -0.34064
    -0.04873
    -0.06466
     0.11580
     0.16356
     0.44485
     0.76330
     0.80045
     1.13482
     1.54879
     1.60717
     2.00523
     1.81416
     1.38426
     1.54348
     2.00523
     2.06892
     1.88316
     1.85662
     1.92562
     2.19099
     1.98931
     1.78232
     1.60187
     1.59656
     1.53818
     1.08174
     1.47980
     1.79293
     1.75578
     1.28342
     1.09236
     0.99682
     1.04459
     0.78983
     0.52447
     0.19010
    -0.03281
    -0.02750
    -0.11773
    -0.44679
    -0.84484
    -1.20574
    -1.42335
    -1.27474
    -1.54542
    -1.65687
    -1.63564
    -1.81079
    -1.82140
    -1.86386
    -1.75771
    -1.61441
    -1.42865
    -1.33843
    -1.24290
    -1.19513
    -1.09429
    -1.06244
    -1.08898
    -0.77054
    -0.71216
    -0.73339
    -0.69623
    -0.84484
    -0.92976
    -1.05183
    -1.12083
    -1.12613
    -1.18982
    -1.14736
    -1.13144
    -1.06244
    -0.96160
    -1.05714
    -1.36497
    -1.22697
    -1.06244
    -1.17921
    -1.10490
    -0.91915
    -0.72277
    -0.62724
    -0.81300
    -0.59009
    -0.47332
    -0.34064
    -0.49455
    -0.42556
    -0.32472
    -0.21326
    -0.51048
    -0.32472
    -0.12304
    -0.24511
    -0.27164
    -0.12834
    -0.21857
    -0.25041
    -0.36718
    -0.45740
    -0.49455
    -0.31410
    -0.29818
    -0.29818
    -0.28226
    -0.45209
    -0.33533
    -0.42556
    -0.23449
    -0.25041
    -0.45209
    -0.39902
    -0.50517
    -0.51578
    -0.45740
    -0.29287
    -0.38310
    -0.40964
    -0.33002
    -0.38841
    -0.30880
    -0.25572
    -0.31410
    -0.38841
    -0.12834
     0.05211
    -0.06466
    -0.05404
    -0.09119
     0.01496
     0.09457
     0.29625
     0.47670
     0.50324
     0.62000
     0.75799
     0.87475
     1.17727
     1.30996
     1.29934
     1.42672
     1.64963
     1.83008
     1.94685
     2.06361
     1.90439
     2.16445
     2.09015
     1.70801
     1.70801
     1.64963
     1.54879
     1.22504
     0.80576
     0.35463
     0.15295
     0.30686
    -0.22918
    -0.27164
    -0.68562
    -0.85015
    -0.77054
    -0.78115
    -0.97222
    -0.79177
    -0.63785
    -0.78646
    -0.42556
    -0.17611
    -0.46802
    -0.39371
    -0.24511
    -0.19734
     0.24317
     0.31748
    -0.08058
    -0.26103
    -0.19203
    -0.00627
     0.25379
     0.04149
    -0.03281
    -0.12304
    -0.06996
    -0.04873
    -0.23449
    -0.20265
    -0.02220
    -0.02220
     0.43424
     0.51916
     0.31217
     0.32809
     0.38117
     0.46608
     0.47670
     0.48201
     0.41832
     0.45547
     0.33871
     0.21664
     0.23787
     0.37586
     0.34932
    -0.14957
    -0.05404
    -0.09650
    -0.25572
    -0.34064
    -0.42025
    -0.35656
    -0.51048
    -0.63785
    -0.69623
    -0.45740
    -0.48394
    -0.42556
    -0.43617
    -0.52640
    -0.46271
    -0.49986
    -0.35656
    -0.23980
    -0.30349
    -0.07527
     0.04680
     0.10518
     0.15295
    -0.02750
    -0.09119
     0.02557
     0.12641
     0.12641
     0.14233
     0.19541
     0.18479
     0.18479
     0.29625
     0.42362
     0.20602
     0.08395
     0.18479
     0.53508
     0.48731
     0.38647
     0.35994
     0.19541
     0.12641
     0.28033
     0.17948
     0.01496
    -0.00627
    -0.13896
    -0.45740
    -0.17080
    -0.26103
    -0.59539
    -0.61662
    -0.77054
    -0.77054
    -0.68031
    -0.83953
    -0.82361
    -0.77054
    -0.84484
    -0.92445
    -0.83423
    -0.86076
    -0.89792
    -0.95630
    -0.79177
    -0.66970
    -0.74400
    -0.69623
    -0.72277
    -0.88730
    -0.87138
    -0.75992
    -0.69623
    -0.49455
    -0.22918
    -0.09650
    -0.20795
    -0.33533
    -0.35125
    -0.33533
    -0.35656
    -0.01158
     0.11049
     0.22725
     0.34401
     0.17948
     0.11580
     0.31748
     0.25379
     0.29625
     0.36524
     0.30155
     0.23787
     0.26971
     0.27502
     0.25379
     0.30686
     0.34401
    -0.00097
    -0.07527
     0.13172
     0.33340
     0.03619
    -0.00097
    -0.02750
    -0.06996
     0.17418
     0.16356
     0.37586
     0.32278
     0.52977
     0.56162
     0.34401
     0.83229
     1.13482
     0.49793
     0.40770
     0.75268
     1.13482
     0.81106
     0.50854
     0.14233
     0.11049
     0.13703
     0.21664
     0.16887
     0.09987
    -0.19734
    -0.42556
    -0.38310
    -0.24511
    -0.38310
    -0.46271
    -0.43087
    -0.42025
    -0.28226
    -0.26634
    -0.29818
    -0.26634
    -0.19203
    -0.19203
    -0.19203
    -0.31941
    -0.27695
    -0.24511
    -0.22918
    -0.01158
    -0.24511
    -0.45740
    -0.35656
    -0.28226
    -0.23449
    -0.04873
     0.09457
     0.07864
    -0.21857
    -0.09119
    -0.09119
    -0.11242
    -0.17611
    -0.12304
    -0.18673
     0.22194
     0.25910
    -0.02220
    -0.09119
    -0.05404
     0.12641
    -0.00097
    -0.05935
     0.06272
     0.07864
     0.16356
     0.15826
     0.15826
     0.06803
     0.20071
     0.06803
     0.19010
     0.32809
     0.04680
     0.16887
     0.26971
     0.17948
     0.16887
     0.13172
     0.01496
     0.15295
     0.06803
     0.15826
     0.06803
     0.06803
     0.12110
     0.12110
     0.19010
     0.38117
     0.13172
    -0.13365
    -0.05935
     0.07864
     0.03619
     0.13172
    -0.02750
    -0.06466
    -0.18142
    -0.08588
    -0.03281
    -0.10711
    -0.16550
    -0.28757
    -0.28226
     0.00434
     0.00434
    -0.12834
    -0.02750
    -0.02220
    -0.08058
    -0.16019
    -0.13365
    -0.10711
     0.01496
    -0.00627
    -0.01158
    -0.05404
     0.07334
    -0.00097
    -0.13365
     0.09457
     0.09457
     0.08926
     0.05741
     0.02557
     0.03619
     0.06272
    -0.04873
     0.04149
     0.23787
     0.15295
     0.12641
     0.02026
     0.18479
     0.06803
    -0.10181
    -0.17611
    -0.00097
    -0.13365
     0.25379
     0.35994
     0.28033
     0.51385
     0.55100
     1.05520
     1.43203
     1.77170
     1.83008
     0.84291
     0.31217
     0.03088
    -0.68031
    -0.84484
    -1.29597
    -1.03591
    -0.57416
    -0.68031
    -1.56665
    -2.47421
    -3.11110
    -3.41893
    -3.51977
    -3.48262
    -3.36585
    -3.08987
    -2.82450
    -2.42114
    -2.16638
    -2.04962
    -1.17921
    -1.11021
    -1.29066
    -1.10490
    -0.97222
    -0.60601
    -0.38841
    -0.35125
    -0.16019
     0.15295
     0.31217
     0.26440
     0.06803
     0.14764
     0.16887
     0.14764
     0.31748
     0.40240
     0.23256
     0.24317
     0.30686
     0.34401
     0.38117
     0.32278
     0.16356
     0.12110
     0.22725
     0.08926
     0.23256
     0.28563
     0.22725
     0.12641
    -0.08058
     0.17418
     0.01496
    -0.05404
     0.15826
    -0.01689
    -0.02220
    -0.08058
    -0.04873
     0.01496
    -0.04873
    -0.01158
    -0.16019
    -0.13365
    -0.01158
    -0.21857
    -0.14427
     0.00434
    -0.07527
    -0.08058
    -0.12304
    -0.00097
     0.00434
    -0.12304
    -0.13896
    -0.03812
     0.00434
     0.02557
     0.04149
     0.02026
     0.05741
    -0.06466
    -0.20795
     0.12110
    -0.00627
    -0.09119
    -0.04873
    -0.02750
     0.01496
    -0.00097
    -0.17611
    -0.22388
    -0.25041
    -0.11242
    -0.08588
    -0.09650
    -0.18673
    -0.14957
    -0.26634
    -0.05404
     0.09457
    -0.10181
    -0.02750
    -0.02220
     0.04149
     0.05211
     0.15295
     0.17948
     0.36524
     0.36524
     0.40240
     0.43424
     0.53508
     0.50324
     0.51385
     0.47670
     0.73676
     0.68369
     0.42893
     0.49793
     0.35994
     0.25379
     0.24317
     0.12110
     0.15826
    -0.01158
    -0.17611
    -0.17080
    -0.20795
    -0.20795
    -0.46802
    -0.62193
    -0.39902
    -0.39371
    -0.56355
    -0.41494
    -0.55824
    -0.61662
    -0.46271
    -0.28757
    -0.20795
    -0.05935
     0.07864
     0.35463
     0.72084
     0.80045
     0.44485
     0.94906
     1.50633
     1.51695
     1.31527
     1.29404
     1.60717
     1.93092
     1.83008
     1.85131
     1.86193
     1.81947
     1.91500
     1.78762
     1.59125
     1.16135
     1.12420
     0.82699
     0.86945
     1.29404
     1.12951
     0.61469
     1.12420
     1.40549
     0.81106
     0.32809
     0.11049
     0.22725
     0.15295
     0.24848
     0.20602
     0.22194
     0.23787
     0.11580
     0.11049
     0.26440
     0.05741
    -0.16550
    -0.22388
    -0.30880
    -0.25041
    -0.19203
    -0.19734
    -0.00097
     0.01496
    -0.22918
    -0.23449
    -0.34595
    -0.28757
    -0.43087
    -0.56886
    -0.40964
    -0.45740
    -0.56886
    -0.53701
    -0.57947
    -0.63785
    -0.72277
    -0.57416
    -0.58478
    -0.53701
    -0.39902
    -0.49455
    -0.64316
    -0.51578
    -0.45209
    -0.54763
    -0.38310
    -0.38310
    -0.45209
    -0.38841
    -0.29287
    -0.30880
    -0.18142
    -0.32472
    -0.24511
    -0.09119
    -0.10711
    -0.20265
    -0.13365
    -0.19734
    -0.11773
    -0.16019
     0.06803
     0.05211
    -0.08588
    -0.13896
    -0.05935
    -0.01158
    -0.06466
     0.03619
    -0.00097
     0.04680
     0.14233
     0.25379
     0.13172
     0.02557
     0.17418
     0.20071
     0.22725
     0.50324
     0.55100
     0.34932
     0.43955
     0.43424
     0.39178
     0.39709
     0.46078
     0.30155
     0.15826
     0.16356
    -0.14957
    -0.07527
    -0.14427
    -0.22388
    -0.39902
    -0.23449
    -0.33002
    -0.63785
    -0.60601
    -0.68562
    -0.81300
    -0.77585
    -0.82892
    -0.92445
    -0.61662
    -0.79708
    -0.89261
    -1.03591
    -1.01468
    -1.01468
    -0.82361
    -0.52640
    -0.63255
    -0.75992
    -1.01468
    -1.04652
    -0.95099
    -0.92976
    -0.93507
    -1.03060
    -0.99345
    -1.17921
    -1.28005
    -1.09960
    -0.80238
    -0.75992
    -1.15798
    -1.42335
    -1.17390
    -1.03591
    -0.95630
    -0.31941
     0.13703
     0.11049
    -0.30880
     0.22194
     0.52977
     0.76330
     0.88006
     1.07113
     1.21973
     1.38957
     1.63902
     1.44795
     1.51164
     1.51695
     1.20912
     1.13482
     0.90660
     0.69961
     0.57754
     0.69961
     0.45547
     0.31217
     0.01496
    -0.17080
    -0.30349
    -0.26634
    -0.38841
    -0.48394
    -0.26103
    -0.21857
    -0.37779
    -0.30349
    -0.03281
     0.14233
     0.31217
     0.41301
     0.49262
     0.35463
     0.64123
     0.68899
     0.85883
     1.00213
     1.39488
     1.27811
     1.16666
     1.41080
     1.62840
     1.03928
     1.21973
     1.17727
     1.12951
     0.72084
     0.29094
     0.06803
     0.13172
     0.23256
     0.13172
     0.12110
    -0.21857
    -0.64847
    -0.82892
    -0.75992
    -0.97222
    -0.94037
    -0.80769
    -0.86076
    -0.69093
    -0.78646
    -0.76523
    -0.56886
    -0.43617
    -0.40433
    -0.48925
    -0.52109
    -0.43087
    -0.46802
    -0.49986
    -0.29287
    -0.29287
    -0.38841
    -0.26103
    -0.25041
    -0.26634
    -0.26103
    -0.31941
    -0.30349
    -0.11242
    -0.16019
    -0.09650
    -0.01689
    -0.06466
    -0.10711
    -0.01689
     0.08926
     0.22194
     0.23787
     0.15826
     0.28033
     0.38117
     0.51385
     0.50324
     0.56692
     0.55100
     0.76330
     0.82168
     0.85883
     0.91721
     0.92252
     0.86945
     0.90660
     0.89068
     0.78983
     0.68899
     0.50854
     0.46608
     0.32278
    -0.03281
    -0.36718
    -0.47332
    -0.98283
    -1.21105
    -1.31189
    -1.42335
    -1.84794
    -2.10800
    -2.18761
    -1.96470
    -2.10800
    -1.71525
    -1.74710
    -1.81609
    -1.70464
    -1.33312
    -0.91915
    -0.65378
    -0.44679
    -0.47332
    -0.34595
    -0.06466
     0.04149
     0.28563
     0.19010
     0.34401
     0.53508
     0.20602
     0.20071
     0.29094
     0.31748
     0.24848
     0.24317
     0.11049
     0.45016
     0.52977
     0.54569
     0.54569
     0.37586
     0.43424
     0.29625
     0.62531
     0.61469
     0.45016
     0.43955
     0.42893
     0.65715
     0.68369
     0.58285
     0.65715
     0.51385
     0.59877
     0.78983
     0.88006
     0.82168
     0.85883
     1.00213
     1.58594
     2.39797
     2.25998
     1.75047
     2.36082
     2.29183
     1.80885
     1.39488
     1.46918
     1.37365
     1.38957
     1.53287
     1.45326
     1.35773
     0.91190
     0.43424
     0.32809
     0.30686
     0.31217
     0.36524
     0.00434
     0.11049
     0.46078
     0.29094
     0.21664
     0.29094
     0.25379
     0.60408
     0.45016
    -0.17611
    -0.42025
    -0.58478
    -0.78115
    -0.51578
    -0.72277
    -1.00937
    -1.12083
    -1.16859
    -1.42335
    -1.51888
    -1.61972
    -1.59318
    -1.41804
    -1.37558
    -1.37558
    -1.21636
    -1.08898
    -1.05183
    -1.05183
    -0.99345
    -0.81300
    -0.89261
    -0.87669
    -0.81830
    -0.70685
    -0.66970
    -0.53701
    -0.65378
    -0.48925
    -0.47332
    -0.36187
    -0.39902
    -0.42556
    -0.30349
    -0.36187
    -0.35656
    -0.00097
    -0.13896
    -0.22388
    -0.11242
    -0.08058
     0.00965
    -0.02750
    -0.07527
    -0.13896
     0.08926
     0.03619
     0.12641
     0.05741
     0.17418
     0.18479
     0.18479
     0.56162
     0.46078
     0.34401
     0.51385
     0.50324
     0.73145
     0.80576
     0.70492
     0.67838
     0.73145
     0.69430
     0.48731
     0.44485
     0.55100
     0.19541
    -0.17080
    -0.16019
    -0.39371
    -0.78115
    -1.04122
    -1.20044
    -1.47642
    -1.99655
    -2.15046
    -2.00185
    -1.91693
    -1.61441
    -1.50296
    -1.59318
    -1.46050
    -1.28536
    -1.29066
    -0.98814
    -0.71746
    -0.49455
    -0.18673
     0.07864
     0.17418
     0.28563
     0.38117
     0.43955
     0.45547
     0.39709
     0.35463
     0.07864
     0.15826
     0.11049
     0.03619
     0.25910
     0.57754
     0.43424
     0.38117
     0.44485
     0.69430
     0.98621
     1.24627
     1.21973
     1.30465
     1.39488
     1.65494
     1.78762
     1.69740
     1.59125
     1.58594
     1.44264
     1.64963
     1.73986
     1.59125
     1.38426
     1.33119
     1.34180
     1.08174
     0.89598
     0.81106
     0.41832
     0.65715
     0.59877
     0.68899
     0.62531
     0.62000
     0.19010
     0.21133
     0.07864
     0.07334
     0.07334
     0.25379
     0.15295
     0.28563
     0.25379
     0.54039
     0.46608
    -0.03812
    -0.04343
    -0.10181
     0.40770
     0.40770
    -0.04873
    -0.48925
    -0.27695
    -0.33533
    -0.16550
    -0.25041
    -0.47332
    -0.57947
    -0.74400
    -0.85015
    -0.87138
    -0.82892
    -0.68031
    -0.82892
    -0.67501
    -0.53171
    -0.50517
    -0.54763
    -0.39371
    -0.37779
    -0.47332
    -0.23449
    -0.27164
    -0.23980
    -0.24511
    -0.23449
    -0.24511
    -0.11773
    -0.10181
    -0.00627
    -0.11773
    -0.17080
    -0.04873
    -0.21326
     0.08395
    -0.02750
    -0.03812
    -0.00097
     0.09457
    -0.00097
     0.04149
     0.05741
    -0.01689
     0.09987
     0.35994
     0.25910
     0.17418
     0.26971
     0.35463
     0.29625
     0.49262
     0.73676
     0.64123
     0.61469
     0.77391
     0.80576
     0.90660
     0.94375
     0.91721
     0.92783
     1.00744
     0.98621
     0.86945
     0.86414
     0.76330
     0.39178
     0.26971
     0.30686
     0.12110
    -0.30880
    -0.49986
    -0.80238
    -0.87669
    -0.91915
    -0.77054
    -0.96160
    -1.29597
    -1.46050
    -1.53480
    -1.51357
    -1.32781
    -1.17921
    -1.02529
    -0.81830
    -0.78115
    -0.92976
    -0.86076
    -0.58478
    -0.23449
     0.03088
    -0.29818
    -0.08588
     0.00965
     0.24848
     0.20071
     0.10518
     0.29094
     0.38117
     0.46608
     0.64123
     0.89068
     0.92783
     1.44264
     1.35773
     1.32057
     1.32057
     1.30465
     1.30465
     1.52756
     1.81947
     2.36613
     2.24406
     1.80355
     1.74517
     1.96277
     2.44043
     2.45636
     1.47449
     0.41301
    -0.28757
    -0.08588
     0.35463
     0.20071
    -0.29287
    -0.74931
    -0.90853
    -1.08367
    -1.40743
    -1.67810
    -1.79486
    -1.82140
    -1.96470
    -1.61441
    -1.42335
    -1.35966
    -1.16859
    -0.95099
    -0.82892
    -0.73869
    -0.59009
    -0.53171
    -0.33002
    -0.11773
    -0.09119
    -0.01158
     0.11049
     0.03088
    -0.13896
     0.07864
     0.35463
     0.32809
     0.43955
     0.42362
     0.41301
     0.16887
     0.07864
     0.21664
     0.28033
     0.21133
     0.14764
     0.20602
     0.08926
     0.12110
    -0.03281
    -0.05404
     0.02557
    -0.01158
    -0.04343
    -0.06466
     0.07864
     0.08395
     0.17418
     0.13172
     0.05211
     0.22194
     0.13703
     0.13703
     0.12641
     0.22725
     0.00434
     0.03619
     0.16887
     0.16887
    -0.04343
     0.06803
     0.12110
     0.18479
     0.16356
     0.02557
     0.04149
     0.19541
     0.30155
     0.17418
     0.32809
     0.43955
     0.46078
     0.29094
     0.64123
     0.59346
     0.51385
     0.66246
     0.74738
     0.84822
     0.85883
     0.85352
     0.85883
     0.73676
     0.59346
     0.43955
     0.42362
     0.41832
     0.20602
    -0.21326
    -0.16019
    -0.38310
    -0.54232
    -0.73339
    -0.84484
    -0.99876
    -1.00937
    -1.06244
    -1.13675
    -1.12083
    -0.98814
    -0.75992
    -0.56886
    -0.25572
    -0.01689
     0.24848
     0.74738
     1.45857
     1.73986
     1.86193
     1.75047
     1.83008
     1.95746
     1.72924
     1.72924
     1.25158
     0.95967
     1.06051
     0.75799
     0.45547
    -0.18142
    -1.43927
    -2.00185
    -2.16107
    -3.31278
    -3.70022
    -3.63653
    -3.18540
    -3.39770
    -3.30747
    -3.36055
    -3.52507
    -3.37647
    -2.38929
    -2.10800
    -1.50296
    -1.31720
    -1.14736
    -0.75992
     0.14233
     0.77922
     0.90129
     0.64654
     0.72615
     0.56162
     0.56692
     0.39178
     0.41301
     0.32809
     0.32278
     0.24848
    -0.16019
    -0.50517
    -0.45740
    -0.65378
    -0.66439
    -0.56355
    -0.63785
    -0.47332
    -0.58478
    -0.37248
    -0.31410
    -0.13365
    -0.22918
    -0.05935
    -0.00097
     0.02026
     0.15295
     0.03088
     0.07334
    -0.01158
     0.05211
     0.35994
     0.25379
     0.12110
     0.45547
     0.27502
     0.28563
     0.29094
     0.40240
     0.55631
     0.67307
     0.71022
     0.42893
     0.43955
     0.40770
     0.43955
     0.38117
     0.63061
     0.39178
     0.39709
     0.38647
     0.35994
     0.23787
     0.26440
     0.21133
     0.15295
     0.17948
     0.25910
     0.22725
     0.16887
     0.33871
     0.25379
     0.19010
     0.32278
     0.35994
    -0.10181
     0.22194
     0.29625
     0.40240
     0.33340
     0.21133
     0.25910
     0.19541
     0.38117
     0.30686
     0.32278
     0.50324
     0.50854
     0.40770
     0.58815
     0.65184
     0.62000
     0.69961
     0.67838
     0.67307
     0.63061
     0.71022
     0.57223
     0.57754
     0.63061
     0.64123
     0.52447
     0.49793
     0.43424
     0.43424
     0.46608
     0.70492
     0.87475
     0.68369
     0.88537
     0.87475
     0.95436
     0.93844
     0.99682
     0.98090
     1.06582
     1.11889
     0.99682
     0.63061
     0.64123
     0.37055
    -0.10181
    -0.22918
    -0.17080
    -0.27164
    -0.36718
    -0.87138
    -1.21636
    -1.89571
    -1.76302
    -1.82140
    -1.74179
    -1.39150
    -0.97222
    -0.13365
     0.21133
     0.18479
    -0.09650
    -0.06996
    -0.17611
     0.41301
     0.83229
     1.34711
     1.58064
     1.68148
     1.63371
     1.80355
     1.63902
     1.59125
     1.69209
     1.53287
     1.36303
     1.15604
     0.96498
     0.95967
     1.11359
     0.95967
     0.98621
     1.03397
     1.04459
     1.04459
     0.48201
     0.46078
     0.34932
     0.03088
    -0.07527
    -0.31410
    -0.16550
    -0.06466
     0.06803
    -0.17080
    -0.02220
    -0.00627
    -0.20795
     0.22725
     0.37055
     0.00434
    -0.20795
    -0.42025
    -0.19734
    -0.17611
    -0.04873
     0.08395
     0.11049
    -0.20265
    -0.45209
    -0.86607
    -0.72277
    -0.67501
    -0.93507
    -0.85546
    -1.00937
    -0.85015
    -0.86076
    -0.75462
    -0.71216
    -0.47332
    -0.13896
    -0.17080
    -0.21857
    -0.25041
    -0.30349
    -0.23449
     0.11049
     0.47139
     0.31217
     0.03619
    -0.10711
    -0.11242
    -0.22918
    -0.25572
    -0.16550
    -0.21857
    -0.18142
    -0.22918
    -0.31941
    -0.39902
    -0.37248
    -0.54763
    -0.53701
    -0.33002
    -0.43087
    -0.36187
    -0.19734
    -0.05404
    -0.13365
    -0.02220
    -0.07527
    -0.09650
    -0.11773
     0.00965
    -0.15488
    -0.15488
    -0.04873
    -0.09119
    -0.21857
     0.11049
    -0.12304
    -0.14427
    -0.20795
    -0.24511
    -0.19734
    -0.23980
    -0.33002
    -0.32472
    -0.29287
    -0.22918
    -0.36718
    -0.31941
    -0.34595
    -0.40433
    -0.47332
    -0.25041
    -0.19203
    -0.20795
    -0.19203
    -0.01689
     0.09987
     0.19541
     0.42893
     0.43424
     0.72615
     0.98090
     0.86945
     1.40018
     1.75047
     2.18037
     2.37674
     2.95525
     3.38515
     2.65273
     2.07953
     1.86193
     1.40549
     1.19320
     1.57533
     1.75047
     1.29934
     0.74738
     0.05741
    -0.45209
    -1.07306
    -1.37558
    -1.85325
    -1.99124
    -2.11862
    -2.26192
    -2.26192
    -2.20353
    -2.04962
    -1.85855
    -1.98593
    -2.16107
    -2.44767
    -2.50606
    -2.51136
    -2.58567
    -2.82450
    -3.44546
    -3.10579
    -2.30437
    -1.81609
    -1.39681
    -1.48173
    -1.85855
    -1.83202
    -1.67279
    -1.54542
    -1.08367
    -0.46271
    -0.02220
     0.32278
     0.47670
     0.65184
     0.86945
     0.74738
     0.46608
     0.47670
     0.35463
     0.20602
     0.13172
     0.17948
     0.06803
     0.00965
    -0.00627
    -0.10711
     0.16887
     0.11049
    -0.23980
     0.06803
     0.45547
     0.48201
     0.33340
     0.38117
     0.84291
     0.60938
     0.54569
     0.57754
     0.62531
     0.83229
     1.01805
     0.89598
     0.92252
     0.96498
     0.89068
     0.69961
     0.56692
     0.63592
     0.54569
     0.23256
     0.43955
     0.69961
     0.90660
     0.55631
     0.38117
     0.17418
     0.17418
    -0.59009
    -1.27474
    -1.30128
    -0.71216
    -0.45740
    -0.53171
    -0.80238
    -1.09960
    -1.39150
    -1.33843
    -1.32781
    -1.46050
    -1.40743
    -1.24290
    -1.03591
    -0.99876
    -0.81830
    -0.69623
    -0.66970
    -0.56355
    -0.48925
    -0.46271
    -0.24511
    -0.36187
    -0.63785
    -0.42556
    -0.21326
    -0.47863
    -0.44148
    -0.37248
    -0.38841
    -0.44679
    -0.44679
    -0.59009
    -0.55294
    -0.45209
    -0.40964
    -0.42556
    -0.43087
    -0.39902
    -0.47332
    -0.47332
    -0.22918
    -0.20265
    -0.33002
    -0.16019
    -0.14957
    -0.15488
    -0.28757
    -0.29287
    -0.26634
    -0.13896
    -0.00627
    -0.25041
    -0.17611
    -0.05404
    -0.14427
    -0.16019
     0.11580
     0.14233
    -0.00627
     0.05211
     0.21133
     0.46608
     0.79514
     0.93844
     1.02867
     0.97559
     1.04459
     1.04990
     1.25158
     1.32057
     1.53818
     1.49041
     1.73986
     1.60717
     1.53287
     1.47980
     1.36834
     1.21443
     1.04459
     1.01805
     0.93313
     0.89598
     0.92783
     0.85883
     0.73676
     0.69430
     0.64123
     0.41301
     0.49262
     0.62000
     0.50854
     0.46078
     0.54569
     0.59877
     0.54569
     0.41832
     0.47670
     0.55631
     0.51916
     0.36524
     0.62531
     0.56162
     0.68899
     0.59346
     0.67307
     0.81637
     0.77391
     0.80576
     0.71553
     0.44485
     0.25379
     0.36524
    -0.13896
    -0.70154
    -1.89571
    -1.54011
    -1.21636
    -1.26413
    -0.68031
    -0.08058
    -0.29287
    -0.04343
    -0.44148
    -1.34374
    -1.13675
    -0.51578
     0.20602
     0.89598
     1.03397
     0.98621
     1.07113
     1.23566
     0.97559
     0.69961
     0.47139
     0.14233
    -0.17080
    -0.23980
    -0.25572
    -0.64316
    -0.63785
    -0.78115
    -0.80238
    -0.91384
    -0.79708
    -0.83953
    -0.81830
    -0.80238
    -0.87138
    -0.66439
    -0.57947
    -0.62193
    -0.78646
    -0.60070
    -0.37248
    -0.37248
    -0.29818
    -0.19203
    -0.00627
    -0.06466
     0.00434
     0.15826
     0.45016
     0.68369
     0.62000
     0.41301
     1.02336
     1.18789
     0.75799
     0.87475
     1.33650
     1.10297
     0.38647
     0.23787
     0.16356
     0.47670
     0.47139
     0.21664
     0.07334
    -0.24511
    -0.24511
    -0.55824
    -0.55824
    -0.51578
    -0.64316
    -0.77054
    -0.49455
    -0.39902
    -0.59009
    -0.38841
    -0.39371
    -0.34595
    -0.34595
    -0.31941
    -0.21857
    -0.17611
    -0.11773
    -0.17080
    -0.19734
     0.02557
    -0.16019
    -0.35125
    -0.23449
    -0.02750
    -0.05935
     0.08395
    -0.01158
     0.04149
     0.00965
     0.11580
     0.25379
     0.36524
     0.58815
     0.56692
     0.42362
     0.33871
     0.34401
     0.37586
     0.67838
     0.84822
     0.84822
     0.66776
     0.64654
     0.49262
     0.43955
     0.43424
     0.48201
     0.64123
     0.76861
     0.84822
     0.72615
     0.82168
     0.88537
     0.74207
     0.63592
     0.69961
     0.77391
     0.43424
     0.64654
     0.89068
     1.03928
     1.41611
     1.07643
     0.43955
     0.22725
    -0.01158
    -0.11242
    -0.09650
    -0.10711
    -0.06996
    -0.09119
     0.15295
    -0.05935
    -0.57947
    -0.72277
    -1.06775
    -1.17921
    -1.18982
    -1.18451
    -0.99876
    -0.99345
    -1.16329
    -0.93507
    -1.03591
    -1.08898
    -1.15798
    -1.38620
    -1.31720
    -1.37027
    -1.38089
    -1.21636
    -0.82361
    -0.36718
    -0.27695
    -0.39902
    -0.44679
    -0.38310
    -0.31410
    -0.29287
    -0.19734
    -0.06466
     0.00434
    -0.02750
     0.09987
     0.21664
     0.09457
    -0.13365
    -0.06466
    -0.23449
    -0.49455
    -0.52640
    -0.69093
    -0.47863
    -0.68031
    -0.63255
    -0.74931
    -0.71746
    -0.67501
    -0.80238
    -0.87669
    -0.63785
    -0.68031
    -0.79708
    -0.70154
    -0.61132
    -0.57416
    -0.67501
    -0.66439
    -0.33533
    -0.39371
    -0.27695
    -0.37779
    -0.29818
    -0.36718
    -0.40433
    -0.48925
    -0.22918
    -0.17080
    -0.30880
    -0.31410
    -0.17611
    -0.18673
    -0.24511
    -0.25572
    -0.25041
    -0.12304
    -0.11773
     0.00434
     0.02026
     0.05741
     0.12641
     0.32278
     0.54039
     0.77922
     0.54569
     0.45547
     0.61469
     0.81637
     0.97559
     1.10297
     1.15604
     0.88006
     0.72084
     0.51385
     0.63061
     0.66246
     0.75799
     0.54039
     0.39709
     0.45016
     0.37586
     0.22725
     0.28563
     0.35994
     0.38647
     0.43955
     0.65184
     0.93844
     1.09766
     1.36303
     1.59656
     1.75047
     2.07422
     2.12730
     2.26529
     2.78011
     2.99240
     3.09324
     3.20470
     3.24716
     3.02425
     2.96056
     2.82787
     2.72173
     2.54658
     2.87564
     2.57843
     2.22814
     2.42451
     2.26529
     1.56471
     1.19850
     1.21443
     0.53508
     0.02557
    -0.33002
    -0.53171
    -0.95630
    -1.38089
    -1.87448
    -2.53790
    -3.03149
    -3.25970
    -3.51446
    -3.43485
    -3.72676
    -4.39018
    -4.31057
    -4.19911
    -4.36895
    -4.44325
    -4.00805
    -3.56753
    -3.24909
    -2.77142
    -2.34683
    -1.98593
    -1.67279
    -1.45519
    -1.06775
    -0.91915
    -0.55294
    -0.29818
     0.03088
     0.66246
     0.74207
     0.69961
     0.76330
     0.78983
     0.92252
     0.80576
     0.79514
     0.90129
     0.78453
     0.74207
     0.63592
     0.45547
     0.31217
     0.30686
     0.09457
     0.08926
     0.02026
    -0.14957
    -0.17611
    -0.18673
    -0.21857
    -0.26103
    -0.22388
    -0.34064
    -0.19734
    -0.22388
    -0.23449
    -0.28757
    -0.34595
    -0.23449
    -0.38310
    -0.23980
    -0.00097
    -0.14957
    -0.17080
    -0.17611
    -0.25572
    -0.14957
    -0.27164
    -0.18673
    -0.08058
    -0.09119
     0.04149
    -0.01689
     0.11580
     0.05741
    -0.06466
    -0.05404
     0.23256
     0.16356
     0.01496
     0.34401
     0.31748
     0.31217
     0.36524
     0.18479
     0.17418
     0.21664
     0.30155
     0.25910
     0.26440
     0.23787
     0.24317
     0.15295
     0.34932
     0.31748
     0.21664
     0.26971
     0.35463
     0.40770
     0.50854
     0.44485
     0.64654
     0.59877
     0.61469
     0.57223
     0.78453
     0.87475
     1.07643
     0.85352
     1.00744
     0.92252
     0.82168
     0.83760
     0.76330
     0.88537
     0.97029
     1.02867
     0.95967
     1.13482
     1.08705
     1.15604
     1.13482
     1.27281
     1.54879
     1.66555
     2.01053
     2.46697
     2.89687
     3.32146
     3.82566
     4.54747
     5.34358
     6.26706
     6.26176
     5.00390
     3.35330
     2.04238
     1.26219
     0.80576
     1.42672
     1.17727
     0.54569
    -0.00627
    -1.88509
    -3.81698
    -5.26059
    -6.00363
    -6.53437
    -6.68297
    -6.22654
    -6.01424
    -5.73295
    -5.50473
    -5.22875
    -4.89969
    -4.49633
    -3.81698
    -3.56223
    -2.84573
    -2.42644
    -2.20884
    -2.15577
    -2.06023
    -1.71525
    -1.41804
    -1.26943
    -1.16329
    -0.99345
    -0.84484
    -0.85546
    -0.93507
    -0.83953
    -0.81300
    -0.89261
    -0.66439
    -0.49455
    -0.53701
    -0.46802
    -0.35125
    -0.25041
    -0.29818
    -0.25041
    -0.14957
    -0.11773
     0.12641
     0.12110
     0.08926
     0.13703
     0.11580
     0.09457
     0.12110
     0.49262
     0.27502
     0.15295
     0.37055
     0.33871
     0.31217
     0.20071
     0.21664
     0.19010
     0.27502
     0.31217
     0.12641
     0.22194
     0.08395
    -0.02750
    -0.21326
     0.14233
     0.11049
    -0.07527
    -0.00097
     0.00965
    -0.01689
    -0.05935
    -0.00627
    -0.04873
    -0.03281
     0.11580
     0.04680
     0.04149
     0.05211
     0.06272
    -0.05935
     0.29094
     0.28563
     0.11580
     0.21664
     0.23256
     0.32809
     0.23787
     0.23787
     0.37586
     0.43424
     0.55631
     0.60408
     0.55100
     0.50854
     0.54039
     0.34401
     0.46608
     0.73676
     0.58815
     0.56692
     0.73145
     0.76330
     0.74738
     0.69430
     0.57754
     0.69961
     0.74207
     0.92252
     1.00213
     0.92783
     0.89068
     0.67307
     0.57754
     0.82699
     0.87475
     0.96498
     0.95436
     0.93844
     0.82168
     0.88537
     0.92252
     0.91190
     0.96498
     1.00213
     0.87475
     0.90660
     0.99152
     0.91190
     0.80576
     1.07643
     1.02336
     0.66246
     0.46608
     0.21664
     0.21133
     0.13172
    -0.11242
    -0.21326
    -0.64316
    -0.66970
    -0.61662
    -0.79177
    -0.87138
    -0.80769
    -0.59009
    -0.40433
    -0.19734
    -0.12834
    -0.04343
     0.40240
     0.89068
     1.31527
     1.63371
     1.70801
     2.05830
     2.81195
     3.34800
     3.79913
     3.88404
     4.46786
     4.75446
     4.94021
     4.86591
     4.99329
     5.11536
     4.85530
     4.32456
     3.66644
     3.28962
     2.88625
     2.27060
     1.57533
     0.67838
     0.13172
    -0.13365
    -0.71746
    -1.30128
    -2.16107
    -2.50075
    -2.75550
    -3.06333
    -2.97841
    -2.93595
    -2.81388
    -2.62813
    -2.59628
    -2.16107
    -1.93816
    -1.76833
    -1.55603
    -1.35966
    -1.33843
    -1.28536
    -1.34904
    -1.00406
    -0.86076
    -1.04122
    -0.97222
    -0.92976
    -0.82892
    -0.74931
    -0.82892
    -0.73339
    -0.70154
    -0.57947
    -0.66970
    -0.61132
    -0.53701
    -0.52640
    -0.63785
    -0.48394
    -0.39902
    -0.51048
    -0.41494
    -0.44679
    -0.50517
    -0.47863
    -0.46802
    -0.58478
    -0.55294
    -0.44679
    -0.51048
    -0.39371
    -0.47863
    -0.47332
    -0.40964
    -0.53171
    -0.25041
    -0.25572
    -0.23449
    -0.15488
    -0.25041
    -0.15488
     0.03619
    -0.01158
     0.13703
     0.16356
     0.49262
     0.50324
     0.41301
     0.51385
     0.49793
     0.25379
     0.74207
     0.81106
     0.75268
     0.85883
     0.93844
     0.71553
     0.38117
     0.26440
     0.19010
     0.20071
     0.33340
     0.21133
     0.17948
     0.17948
     0.13172
    -0.10711
     0.12110
     0.07334
    -0.04343
     0.05741
     0.08926
     0.36524
     0.54039
     0.45016
     0.68369
     0.69961
     0.56162
     0.68899
     0.72615
     0.74738
     0.51916
     0.19541
     0.02026
    -0.11242
    -0.51048
    -0.83423
    -1.01999
    -1.22697
    -1.28536
    -1.49234
    -1.44458
    -1.75771
    -1.95939
    -1.85855
    -1.97001
    -2.02839
    -1.77364
    -1.72056
    -1.52419
    -1.24290
    -0.96160
    -0.74400
    -0.76523
    -0.48394
    -0.50517
    -0.59539
    -0.41494
    -0.10181
    -0.22388
     0.16356
     0.07334
     0.20602
     0.00965
    -0.00097
    -0.31941
     0.15295
    -0.03812
    -0.30349
    -0.04343
    -0.12834
    -0.14427
    -0.09650
    -0.17080
    -0.14427
    -0.18673
    -0.26103
    -0.25572
    -0.20795
     0.02026
     0.22725
     0.01496
     0.11049
     0.05211
     0.23787
     0.89598
     1.01805
     1.24096
     1.37365
     0.90129
     0.72615
     0.35463
     0.23787
     0.83760
     0.41832
     0.64123
     1.26219
     0.67307
     0.05211
    -0.53171
    -0.78115
    -0.61662
    -0.54763
    -0.47863
    -0.56886
    -0.75462
    -0.98283
    -0.97753
    -0.97753
    -0.78646
    -0.86607
    -0.81300
    -0.78646
    -0.80238
    -0.87138
    -0.60601
    -0.72808
    -0.76523
    -0.58478
    -0.56886
    -0.54232
    -0.60601
    -0.51048
    -0.45209
    -0.38310
    -0.38310
    -0.43617
    -0.51578
    -0.39371
    -0.42556
    -0.47863
    -0.30349
    -0.30880
    -0.38841
    -0.27695
    -0.18142
    -0.18142
    -0.05404
    -0.02220
     0.22725
     0.35994
     0.47670
     0.88537
     0.80576
     0.73676
     0.82699
     0.85352
     1.33119
     1.23035
     0.83760
     0.59877
     0.76861
     0.98621
     0.90660
     0.95436
     0.63592
     0.46608
     0.38647
     0.36524
     0.24317
     0.19010
     0.16887
     0.12641
     0.14233
     0.41301
     0.23787
     0.14233
     0.09987
     0.07334
     0.00965
    -0.11773
    -0.12304
    -0.27695
    -0.30349
    -0.29818
    -0.43617
    -0.71746
    -0.86076
    -1.14736
    -1.26943
    -0.94037
    -0.94568
    -1.18451
    -1.29597
    -1.26943
    -1.19513
    -1.12083
    -1.24820
    -1.06244
    -0.80238
    -0.84484
    -0.68562
    -0.67501
    -0.43617
    -0.28226
    -0.33533
     0.10518
     0.25379
     0.26971
     0.42893
     0.46608
     0.47670
     0.62531
     0.72084
     0.53508
     0.74207
     0.81106
     0.96498
     0.83760
     0.87475
     0.76330
     0.63592
     0.68369
     0.85883
     0.58815
     0.56692
     0.68899
     0.59346
     0.50854
     0.43955
     0.44485
     0.30155
     0.24848
     0.40770
     0.16887
     0.13703
     0.09987
     0.06272
     0.08395
     0.32278
     0.24317
     0.23256
     0.24848
     0.24317
     0.24848
     0.13703
     0.20071
     0.44485
     0.58815
     0.55631
     0.52447
     0.62000
     0.65184
     0.77922
     0.69961
     0.99682
     0.82168
     0.67838
     0.76861
     0.97029
     1.09766
     1.16666
     1.19850
     1.34180
     1.54348
     1.63371
     1.14012
     1.00213
     1.32057
     1.07643
     0.85883
     1.03397
     0.99152
     0.59346
     0.21664
     0.15826
    -0.11242
    -0.59539
    -0.85015
    -0.82892
    -0.95099
    -1.19513
    -1.16859
    -0.91384
    -0.97222
    -0.92445
    -1.04122
    -0.93507
    -0.78115
    -0.62724
    -0.50517
    -0.29287
    -0.17080
     0.17418
     0.35994
     0.35463
     0.37586
     0.57754
     0.48731
     0.56692
     0.66776
     0.64654
     0.55100
     0.62531
     0.83229
     0.51916
     0.41832
     0.38117
     0.40770
     0.66246
     0.45016
     0.17418
     0.25910
     0.16887
     0.14764
    -0.00097
    -0.08588
    -0.31410
    -0.43087
    -0.66970
    -0.42025
    -0.54232
    -0.62724
    -0.78115
    -0.78646
    -0.87669
    -1.04122
    -1.23228
    -1.20574
    -0.97753
    -0.99876
    -1.01999
    -1.06244
    -1.17921
    -1.10490
    -1.20044
    -0.95630
    -0.93507
    -0.87669
    -0.98814
    -0.99345
    -1.12613
    -1.07306
    -1.04652
    -0.94037
    -0.69623
    -0.70685
    -0.61132
    -0.55294
    -0.55824
    -0.55824
    -0.56355
    -0.53701
    -0.15488
    -0.05935
    -0.00627
     0.14233
     0.29625
     0.17948
     0.26971
     0.21133
     0.25910
     0.45547
     0.63592
     0.51385
     0.28563
     0.40770
     0.39709
     0.19541
     0.47670
     0.38117
     0.30686
     0.13703
     0.13172
    -0.10181
     0.14764
    -0.04343
    -0.10711
    -0.09650
     0.11580
     0.27502
     0.49793
     0.49262
     0.49262
     0.44485
     0.76861
     1.08174
     1.15604
     1.24096
     1.15074
     1.21973
     1.27281
     1.32057
     1.17727
     1.02336
     0.99682
     0.78453
     0.52977
     0.46608
     0.48201
     0.28563
     0.25379
     0.23256
    -0.04873
    -0.22918
    -0.30349
    -0.19203
    -0.12304
    -0.14427
     0.04680
     0.53508
     0.35463
    -0.29287
     0.11580
     0.45547
     0.07334
    -0.68031
    -0.87669
    -0.20265
    -0.22388
    -0.61662
    -0.99876
    -1.11021
    -1.06775
    -1.24290
    -1.37558
    -1.41804
    -1.26413
    -1.25882
    -1.30128
    -1.24290
    -1.22697
    -1.14206
    -1.05714
    -0.49455
    -0.22388
    -0.38310
    -0.12304
     0.18479
     0.24848
     0.45016
     0.68369
     0.90129
     1.07113
     0.99682
     0.90129
     0.81637
     1.09766
     1.02867
     0.75799
     0.63592
     0.71553
     0.56692
     0.54039
     0.43424
     0.16356
    -0.08058
    -0.40433
    -0.55824
    -0.55294
    -0.70685
    -0.69093
    -0.92976
    -1.12613
    -1.09960
    -1.32251
    -1.43396
    -1.22167
    -1.24290
    -1.23228
    -1.31189
    -1.59849
    -1.46581
    -1.42335
    -1.34904
    -1.03591
    -0.92445
    -0.96160
    -0.90853
    -0.69623
    -0.60070
    -0.43617
    -0.43087
    -0.05935
     0.06803
     0.09987
     0.32278
     0.23256
     0.33340
     0.39178
     0.33340
     0.41301
     0.58285
     0.66246
     0.57223
     0.52447
     0.83229
     0.80045
     0.38117
     0.59346
     0.48201
     0.30686
     0.32278
     0.40770
     0.45016
     0.33340
     0.13703
     0.18479
     0.18479
     0.16887
     0.16887
     0.14233
     0.14764
     0.08395
    -0.20265
    -0.10711
     0.17418
    -0.01158
    -0.00097
    -0.04343
    -0.04343
    -0.04343
    -0.03281
    -0.11773
    -0.12834
    -0.11773
    -0.16019
    -0.12304
    -0.02220
    -0.09650
    -0.23980
    -0.04873
     0.27502
     0.04149
    -0.02220
    -0.04873
    -0.04343
    -0.03281
     0.03619
    -0.12304
    -0.08588
    -0.01689
     0.12110
     0.13172
     0.07334
     0.10518
    -0.02750
    -0.11242
     0.17418
     0.17948
     0.26440
     0.52977
     0.82699
     0.96498
     1.19320
     1.58594
     1.76639
     2.38736
     2.55720
     2.79072
     2.58904
     2.80134
     2.39797
     2.05830
     2.05299
     2.14853
     1.85662
     1.86193
     1.61248
     1.40018
     0.94906
     0.49262
     0.04149
     0.01496
    -0.23449
    -0.26634
    -0.28757
    -0.22388
    -0.12304
    -0.11773
    -0.06466
    -0.03281
     0.00965
     0.03088
     0.29625
     0.29094
     0.42893
     0.31217
     0.10518
    -0.07527
    -0.00627
    -0.09650
    -0.30349
    -0.47863
    -0.63255
    -0.70154
    -0.99345
    -0.84484
    -1.08898
    -1.36497
    -1.37558
    -1.50827
    -1.58257
    -1.67810
    -1.75771
    -1.77894
    -1.72587
    -1.65687
    -1.77894
    -1.74710
    -1.60380
    -1.45519
    -1.40743
    -1.26413
    -1.17390
    -1.16859
    -0.94568
    -0.86607
    -0.82892
    -0.71216
    -0.65378
    -0.59539
    -0.42556
    -0.33533
    -0.16550
    -0.24511
    -0.08058
    -0.12304
    -0.26634
    -0.15488
     0.07864
     0.09987
     0.14233
     0.33871
     0.28563
     0.20602
     0.13172
     0.04680
     0.13172
     0.35463
     0.15295
     0.27502
     0.18479
     0.18479
     0.09987
     0.03088
     0.29625
     0.21133
     0.03619
     0.19541
     0.17418
     0.05211
     0.02557
    -0.01158
     0.04680
     0.14764
     0.18479
     0.14764
     0.06803
     0.19010
     0.04149
     0.00434
     0.19010
     0.18479
     0.00434
     0.17948
     0.19010
     0.29094
     0.25379
     0.21664
     0.46078
     0.13703
     0.11049
     0.05741
     0.13172
     0.23256
     0.17418
     0.15826
     0.41832
     0.30155
    -0.07527
    -0.05404
    -0.02750
    -0.10181
    -0.08058
    -0.14427
    -0.19203
    -0.08588
    -0.16550
    -0.02750
    -0.05935
    -0.23980
    -0.22388
    -0.37248
    -0.17080
     0.03088
     0.00434
    -0.21326
    -0.08058
    -0.08058
    -0.10711
    -0.14427
    -0.04873
     0.38117
     0.78983
     0.87475
     0.91721
     0.67307
     1.00213
     1.00744
     1.15604
     1.50103
     0.88006
     0.21133
     0.92252
     0.89598
     0.80576
     0.56692
     0.82168
     0.05741
    -1.49234
    -1.93816
    -1.72056
    -1.56665
    -0.85015
    -1.06244
    -1.44988
    -1.66749
    -2.12923
    -2.27784
    -2.09739
    -1.87448
    -1.61441
    -1.40743
    -1.38089
    -1.47111
    -1.31720
    -1.25882
    -1.53480
    -1.63564
    -1.60911
    -1.28536
    -1.48704
    -1.35435
    -1.24290
    -1.38089
    -1.37027
    -1.24820
    -1.09960
    -0.96160
    -0.86076
    -0.65378
    -0.51048
    -0.23980
    -0.18673
    -0.17080
    -0.05404
     0.03619
    -0.03812
     0.15295
     0.51916
     0.75799
     1.09236
     1.45857
     1.76109
     2.04238
     2.28652
     2.35021
     1.70801
     1.12420
     1.27281
     1.61248
     1.95746
     2.07422
     1.96808
     1.67086
     1.46387
     1.13482
     0.56692
     0.29625
     0.09457
    -0.11242
    -0.03281
    -0.08058
    -0.01689
    -0.03281
     0.04149
     0.04680
     0.09987
     0.08926
    -0.08588
    -0.20795
     0.11049
     0.14764
    -0.01158
     0.14233
     0.10518
     0.08926
     0.05211
     0.01496
     0.05211
     0.12641
     0.15295
     0.19010
     0.12641
     0.14764
     0.11049
     0.02557
     0.21664
     0.21133
    -0.06466
    -0.08058
     0.07334
     0.04149
     0.23256
     0.26971
     0.31217
     0.19541
     0.11049
     0.19541
     0.30686
     0.35463
     0.23256
     0.04680
     0.17948
     0.49262
     0.40770
     0.20602
     0.50854
     0.41301
     0.37586
     0.23787
     0.04149
     0.04149
     0.12110
     0.16887
     0.12110
     0.19010
     0.22725
     0.21664
     0.17948
     0.36524
     0.20602
     0.15826
     0.55631
     0.61469
     0.54039
     0.78983
     1.01805
     0.81106
     0.89068
     1.02867
     1.20381
     0.84291
     0.59877
     0.66246
     0.79514
     1.03397
     0.64123
     0.32809
    -0.37779
    -0.27695
    -0.08588
     0.09987
    -0.04343
    -0.35125
    -0.46802
    -0.39902
    -0.33002
    -0.39902
    -0.07527
    -0.00627
    -0.04873
     0.10518
     0.34401
     0.37586
     0.44485
     0.54039
     0.65715
     0.57223
     0.56692
     0.65184
     0.66776
     0.68369
     0.66776
     0.63592
     0.60938
     0.51385
     0.49793
     0.43424
     0.66776
     0.56162
     0.39709
     0.45547
     0.48201
     0.40240
     0.49793
     0.40770
     0.49793
     0.65715
     0.67838
     0.61469
     0.83229
     0.69961
     0.48201
     0.20071
     0.38647
     0.54569
     0.54569
     0.48731
     0.44485
     0.50324
     0.30686
     0.29094
     0.29625
     0.29094
     0.22725
     0.19541
     0.31217
     0.37055
     0.26971
     0.01496
     0.17418
     0.19010
     0.04680
     0.06272
    -0.18142
    -0.15488
    -0.39371
    -0.26103
    -0.29818
    -0.31941
    -0.35656
    -0.55824
    -0.59539
    -0.70685
    -0.71216
    -0.95099
    -0.72808
    -0.65378
    -0.68031
    -0.62724
    -0.62193
    -0.71746
    -0.60601
    -0.79177
    -0.74400
    -0.77054
    -0.76523
    -0.63785
    -0.86076
    -0.83953
    -0.67501
    -0.85015
    -0.85015
    -0.50517
    -0.52640
    -0.96691
    -0.68562
    -0.52640
    -0.42025
    -0.23449
    -0.16019
    -0.13365
    -0.22918
    -0.19734
    -0.25572
    -0.16550
     0.02026
     0.03619
    -0.13365
     0.25910
     0.23256
     0.08926
    -0.13365
    -0.20795
    -0.27695
    -0.18142
    -0.02750
     0.11580
    -0.09119
    -0.39371
    -0.46271
    -0.27695
    -0.12304
    -0.26634
    -0.48394
    -0.45209
    -0.84484
    -2.03901
    -1.77894
    -0.75462
    -1.69402
    -2.56974
    -2.26722
    -3.09518
    -3.28624
    -3.56223
    -3.79575
    -4.08235
    -4.61309
    -3.93374
    -3.66307
    -3.63122
    -3.36055
    -3.49854
    -3.51446
    -3.14294
    -2.85104
    -2.31499
    -1.81079
    -1.22167
    -0.81830
    -0.49455
    -0.20265
    -0.01689
     0.30155
     0.42893
     0.54569
     0.66776
     0.99682
     1.01805
     0.96498
     1.15604
     1.23566
     1.17727
     1.01275
     1.12951
     1.07113
     1.08174
     1.00744
     1.05520
     0.98090
     0.94375
     0.96498
     0.69961
     0.98090
     0.99682
     0.80576
     0.97559
     1.08174
     1.04459
     1.07643
     0.94375
     1.07113
     1.08705
     1.08174
     1.18789
     1.11359
     1.18258
     1.16666
     1.02336
     1.02867
     1.08705
     0.97029
     0.89598
     0.94375
     0.90660
     0.80045
     0.75799
     0.66776
     0.81637
     0.68899
     0.72615
     0.72084
     0.61469
     0.62000
     0.38117
     0.45547
     0.64123
     0.46078
     0.30155
     0.34932
     0.37055
     0.21664
     0.13703
     0.05211
    -0.04873
    -0.19734
    -0.08588
    -0.18142
    -0.39371
    -0.28226
    -0.19203
    -0.42025
    -0.27164
    -0.43617
    -0.47332
    -0.27695
    -0.44148
    -0.40964
    -0.52109
    -0.53701
    -0.37248
    -0.14427
    -0.12304
    -0.37779
    -0.41494
    -0.34064
    -0.21326
    -0.38841
    -0.22918
     0.02026
    -0.19734
    -0.23980
    -0.00627
    -0.13896
    -0.17611
    -0.19203
    -0.13896
     0.05211
     0.19010
     0.41832
     0.37055
     0.49262
     0.57754
     0.58815
     0.87475
     1.14543
     1.17727
     1.04459
     1.60187
     1.78762
     2.15914
     2.14322
     2.01584
     2.07953
     2.20160
     2.62619
     2.47228
     2.31836
     2.44574
     2.27060
     1.90439
     1.79824
     1.65494
     1.24627
     1.33119
     1.61779
     1.47449
     0.72615
     0.15295
     0.26440
     0.29094
     0.51385
     0.49793
     0.21133
     0.15826
    -0.00097
     0.07864
     0.43955
     0.72084
     0.50324
     0.64654
     0.82699
     0.76330
     0.77922
     0.56692
     0.65184
     0.86414
     0.93313
     0.65184
     0.46078
     0.24848
     0.44485
     0.25910
     0.16356
     0.12641
    -0.12304
    -0.16550
    -0.26634
    -0.36187
    -0.42025
    -0.62724
    -0.57416
    -0.55824
    -0.50517
    -0.56355
    -0.77585
    -0.81830
    -0.81830
    -0.73339
    -0.74400
    -0.64316
    -0.62724
    -0.75462
    -0.75992
    -0.58478
    -0.52640
    -0.51578
    -0.71216
    -0.56886
    -0.53171
    -0.52640
    -0.62193
    -0.50517
    -0.44679
    -0.53171
    -0.75462
    -0.48925
    -0.38310
    -0.57947
    -0.55824
    -0.60070
    -0.72277
    -0.70154
    -0.79177
    -0.70154
    -0.61132
    -0.46802
    -0.64316
    -0.66970
    -0.72277
    -0.71746
    -0.80238
    -0.52640
    -0.45740
    -0.54232
    -0.53701
    -0.55294
    -0.48394
    -0.47863
    -0.49455
    -0.51048
    -0.25041
    -0.19734
    -0.20265
    -0.06996
    -0.08058
     0.02557
     0.00965
     0.16887
     0.31748
     0.26971
     0.23787
     0.42893
     0.39178
     0.35463
     0.36524
     0.31748
     0.23787
     0.16887
     0.16887
     0.12110
     0.20071
     0.11580
     0.15295
     0.09987
     0.42893
     0.31217
     0.12110
     0.21664
     0.24317
     0.24848
     0.18479
     0.24848
     0.50324
     0.66776
     0.65715
     0.51916
     0.42362
     0.39709
     0.57754
     0.43955
     0.62000
    -0.09650
    -1.05183
    -0.11773
     0.62000
     1.12951
     0.95436
     0.19541
     0.09987
    -0.68562
    -1.74710
    -1.14206
     0.15295
     0.08926
    -0.43087
    -1.21105
    -1.64095
    -1.68341
    -1.76302
    -1.76302
    -1.89040
    -2.07616
    -2.04962
    -2.15577
    -2.28845
    -2.24069
    -1.92755
    -1.99124
    -1.95409
    -1.97001
    -1.66749
    -1.48173
    -1.32251
    -0.99345
    -1.09429
    -1.03060
    -0.52109
    -0.22918
    -0.14957
    -0.30880
    -0.01689
     0.24317
     0.22194
     0.02026
     0.11580
     0.25379
     0.23256
     0.23787
     0.02557
     0.31748
     0.43424
     0.05211
    -0.23980
    -0.35125
    -0.37779
    -0.27164
    -0.31941
    -0.43087
    -0.34064
    -0.27164
    -0.38310
    -0.44679
    -0.34595
    -0.30349
    -0.41494
    -0.11242
    -0.00097
    -0.19203
    -0.10711
     0.04149
     0.26440
     0.66246
     0.99152
     1.00744
     0.58815
     0.37055
     0.07334
    -0.13896
     0.08926
     0.26971
     0.47139
     0.36524
    -0.40433
    -0.34064
     0.20602
     0.04149
    -0.40433
    -0.66970
    -0.69623
    -0.61132
    -0.63255
    -0.53171
    -0.19734
    -0.13365
    -0.25041
    -0.19203
    -0.27695
    -0.32472
    -0.17611
    -0.34064
    -0.37248
    -0.33533
    -0.56886
    -0.66970
    -0.55294
    -0.56355
    -0.63255
    -0.64847
    -0.62724
    -0.68031
    -0.68031
    -0.63785
    -0.61132
    -0.71746
    -0.43087
    -0.54232
    -0.68031
    -0.57416
    -0.40964
    -0.45209
    -0.44679
    -0.35656
    -0.28757
    -0.22918
    -0.10711
    -0.14957
    -0.04343
     0.03088
     0.13703
     0.06272
     0.24317
     0.36524
     0.39178
     0.53508
     0.67838
     0.61469
     0.80576
     1.04459
     1.20381
     1.45857
     1.41611
     1.68148
     1.71863
     2.09015
     2.31836
     2.50943
     2.64211
     3.29492
     3.50722
     3.47537
     3.00832
     3.02955
     3.37453
     3.26839
     3.12509
     3.00832
     2.90218
     2.47228
     1.80885
     1.27281
     1.08705
     0.74207
     0.28563
     0.46078
     0.05211
    -0.49986
    -0.90322
    -1.45519
    -1.59318
    -1.35435
    -1.15798
    -1.20574
    -1.20044
    -1.34904
    -1.23759
    -1.01468
    -0.71216
    -0.70685
    -0.85546
    -0.43087
    -0.30349
    -0.37779
    -0.25041
    -0.12304
    -0.00627
     0.07334
     0.08926
     0.19010
     0.15826
     0.16887
     0.05741
     0.06272
     0.08395
    -0.00097
    -0.14957
    -0.10181
    -0.03812
    -0.18673
    -0.22388
    -0.27695
    -0.32472
    -0.43617
    -0.44679
    -0.49455
    -0.38841
    -0.45209
    -0.42025
    -0.52640
    -0.52640
    -0.51048
    -0.69093
    -0.57947
    -0.39902
    -0.44148
    -0.65908
    -0.69623
    -0.44148
    -0.45740
    -0.46802
    -0.65908
    -0.56886
    -0.51578
    -0.46271
    -0.53701
    -0.42025
    -0.43087
    -0.51578
    -0.61662
    -0.27164
    -0.33533
    -0.45740
    -0.37779
    -0.29287
    -0.34595
    -0.33002
    -0.28226
    -0.26103
    -0.23449
    -0.14957
    -0.27695
    -0.31410
    -0.23449
    -0.17611
    -0.29287
    -0.27164
    -0.22918
    -0.36718
    -0.22918
    -0.14957
    -0.31941
    -0.45740
    -0.51578
    -0.49455
    -0.43087
    -0.34595
    -0.15488
    -0.14957
    -0.12834
    -0.12834
    -0.18673
    -0.07527
     0.27502
     0.19010
     0.20071
     0.21664
     0.30155
     0.43955
     0.51916
     0.52977
     0.64123
     0.71022
     0.52447
     0.65715
     0.54039
     0.28033
    -0.08588
    -0.17080
    -0.00627
    -0.79177
    -1.15798
    -1.31189
    -0.54232
    -0.10711
    -0.39371
    -0.64316
    -0.35656
    -0.25572
    -0.64847
    -1.10490
    -0.26634
     0.55631
     0.70492
     0.81637
     0.78453
     0.31217
     0.47139
     1.13482
     0.92783
     0.04680
    -0.36718
    -0.19203
    -0.59539
    -0.72277
    -0.42025
    -0.35656
    -1.17390
    -1.72587
    -1.74179
    -1.75771
    -1.31189
    -0.95099
    -0.89792
    -0.78115
    -0.77585
    -0.78115
    -0.75992
    -0.73869
    -0.49455
    -0.33533
    -0.10181
    -0.08058
    -0.17611
    -0.02750
    -0.14427
    -0.29818
    -0.20795
    -0.22388
    -0.30349
    -0.40433
    -0.37779
    -0.35125
    -0.36718
    -0.55824
    -0.43087
    -0.46271
    -0.45740
    -0.49455
    -0.56355
    -0.55824
    -0.57947
    -0.61132
    -0.59539
    -0.41494
    -0.60070
    -0.64316
    -0.55294
    -0.51048
    -0.49986
    -0.53701
    -0.55294
    -0.43617
    -0.38841
    -0.34595
    -0.26103
    -0.22918
    -0.18142
    -0.20795
    -0.34595
    -0.03281
     0.00434
    -0.02750
     0.06272
     0.15826
     0.05741
     0.07334
     0.07864
     0.06803
     0.24848
     0.26971
     0.25379
     0.20602
     0.22725
     0.16887
     0.15826
     0.22725
     0.31748
     0.27502
     0.14764
     0.23787
     0.21664
     0.19541
     0.10518
     0.24848
     0.27502
     0.20071
     0.15295
     0.11580
     0.09987
     0.02026
    -0.17611
    -0.03812
     0.20071
     0.13172
    -0.07527
     0.08395
     0.03619
     0.05741
     0.12641
     0.14233
     0.20602
     0.42362
     0.54569
     0.56162
     0.60408
     0.75268
     0.88006
     0.92252
     1.34711
     1.33119
     1.18789
     1.38957
     1.56471
     1.69209
     1.71863
     1.80885
     2.06361
     1.97869
     1.90439
     1.76109
     1.44795
     1.37896
     1.55941
     1.43734
     1.26750
     0.89598
     0.32278
     0.14233
     0.06272
     0.05741
    -0.12304
    -0.39371
    -0.57416
    -0.45740
    -0.50517
    -0.23980
    -0.46802
    -0.48925
    -0.38310
    -0.25041
     0.07334
     0.32809
     0.23787
     0.12641
     0.50854
     0.39178
     0.22725
     0.12110
     0.26971
     0.38647
     0.63061
     0.80576
     0.73676
     0.81637
     0.91721
     1.28342
     1.59656
     1.95746
     2.19629
     2.11668
     2.20160
     2.39797
     2.35021
     2.33429
     2.22814
     2.13260
     2.07422
     2.04769
     1.56471
     1.24627
     0.94906
     0.46608
     0.03088
     0.10518
    -0.25041
    -0.55824
    -0.57947
    -0.59009
    -0.63785
    -0.68562
    -0.78115
    -0.72808
    -0.55294
    -0.59539
    -0.54232
    -0.48394
    -0.60070
    -0.45209
    -0.41494
    -0.20795
    -0.18142
    -0.36718
    -0.27695
    -0.19203
     0.09457
    -0.18142
    -0.30349
    -0.18142
    -0.11242
     0.04680
     0.23256
     0.26440
     0.00965
    -0.22388
    -0.53171
    -0.34595
    -0.20795
    -0.17080
    -0.27695
    -0.39371
    -0.36187
    -0.48394
    -0.47863
    -0.48394
    -0.52640
    -0.58478
    -0.60070
    -0.53701
    -0.55294
    -0.56355
    -0.40433
    -0.56355
    -0.19734
    -0.26103
    -0.29818
    -0.23449
    -0.23449
    -0.27695
    -0.27164
    -0.29818
    -0.14957
    -0.09119
    -0.02220
    -0.25572
    -0.26634
    -0.35656
    -0.39371
    -0.64316
    -0.45209
    -0.48925
    -0.67501
    -0.85546
    -1.04122
    -1.14736
    -1.12613
    -1.11021
    -1.17921
    -1.16859
    -1.24290
    -1.18982
    -1.13144
    -1.14206
    -1.08898
    -1.20574
    -0.88199
    -0.49986
    -0.67501
    -0.66970
    -0.59009
    -0.69093
    -0.69093
    -0.62724
    -0.91915
    -1.04122
    -1.66218
    -1.96470
    -1.81079
    -1.83732
    -1.49765
    -1.70464
    -2.25130
    -3.12702
    -3.43485
    -2.92003
    -2.50075
    -3.21194
    -3.60999
    -3.02618
    -3.04210
    -2.71304
    -2.92003
    -2.91472
    -2.92534
    -2.72366
    -2.41583
    -2.23538
    -1.92755
    -1.49234
    -1.42335
    -1.17921
    -1.05714
    -0.65908
    -0.55294
    -0.13365
     0.06272
     0.31748
     0.53508
     0.70492
     0.95436
     1.02336
     1.21443
     1.34180
     1.38426
     1.54348
     1.70271
     1.64432
     1.71863
     1.88316
     1.99992
     2.08484
     2.04238
     2.33429
     2.35552
     2.38205
     2.39267
     2.39797
     2.33959
     2.14322
     1.89377
     2.02646
     1.96808
     1.81947
     1.73986
     1.53818
     1.44795
     1.20912
     1.08174
     1.01805
     0.86414
     0.75268
     0.55631
     0.40240
     0.32278
     0.30155
     0.13703
     0.10518
     0.23787
     0.23256
     0.06272
     0.08926
     0.06803
     0.03619
    -0.10711
    -0.21326
    -0.28757
    -0.18142
    -0.21326
    -0.23449
    -0.20795
    -0.06996
    -0.18673
    -0.33002
    -0.16019
    -0.20265
    -0.21326
    -0.15488
    -0.15488
    -0.17080
    -0.09119
     0.14233
     0.25910
     0.25379
     0.16887
     0.17948
     0.05211
     0.46078
     0.50324
     0.56692
     0.45016
     0.16356
    -0.20795
    -0.22918
    -0.12834
    -0.12304
     0.01496
    -0.11773
    -0.19203
    -0.29818
    -0.45209
    -0.32472
    -0.34064
    -0.14427
    -0.11242
    -0.01689
     0.23787
     0.60408
     0.59877
     0.74738
     0.81637
     0.89068
     1.03397
     1.05520
     1.00213
     1.22504
     1.44264
     1.60717
     1.66025
     1.61248
     1.33650
     1.24627
     1.29934
     1.46387
     1.06582
     0.82699
     0.98621
     1.03928
     0.95436
     0.89598
     0.91190
     0.55631
     0.40240
     0.30155
     0.08395
    -0.10711
    -0.22918
    -0.37779
    -0.84484
    -0.80769
    -0.98283
    -1.15267
    -1.43396
    -2.06554
    -2.18230
    -2.27784
    -2.15577
    -1.54542
    -1.21105
    -1.18982
    -1.34374
    -1.17390
    -0.79708
    -0.75992
    -0.40433
     0.12641
     0.61469
     1.02336
     1.47449
     1.72924
     1.79824
     2.06361
     1.97869
     1.87254
     1.75578
     1.48510
     1.34180
     1.10297
     0.95967
     0.75268
     0.33871
     0.05741
     0.00965
    -0.21326
    -0.38310
    -0.47863
    -0.78646
    -0.98814
    -1.08898
    -1.14736
    -1.09960
    -0.98283
    -0.99876
    -0.96691
    -0.86607
    -0.81830
    -0.82361
    -0.86607
    -0.57416
    -0.52640
    -0.69093
    -0.51048
    -0.55294
    -0.46271
    -0.45209
    -0.52640
    -0.51048
    -0.31941
    -0.23449
    -0.46271
    -0.48925
    -0.32472
    -0.37779
    -0.42025
    -0.30349
    -0.16550
    -0.38310
    -0.44148
    -0.37248
    -0.36187
    -0.45209
    -0.39371
    -0.36187
    -0.34064
    -0.39371
    -0.41494
    -0.37779
    -0.40433
    -0.28226
    -0.42556
    -0.25041
    -0.02220
    -0.26103
    -0.25041
    -0.23449
    -0.07527
    -0.17080
    -0.01689
     0.13703
     0.15295
     0.16356
     0.31748
     0.39178
     0.87475
     0.68899
     0.68899
     0.83760
     0.72615
     0.62000
     0.71022
     0.97029
     0.97559
     0.51385
     0.06803
    -0.12304
     0.23256
     0.44485
     0.21133
     0.07864
    -0.26103
    -0.27695
    -0.36718
    -0.54763
    -0.31941
    -0.25041
    -0.33002
    -0.07527
     0.11580
     0.43424
     0.63592
     0.57223
     0.34401
    -0.00097
    -0.14957
    -0.17611
     0.02026
    -0.12304
    -0.19734
    -0.92445
    -0.83953
    -0.89261
    -1.38089
    -1.38620
    -1.55603
    -1.85325
    -2.06023
    -2.38929
    -2.06554
    -1.47111
    -1.43396
    -1.85325
    -1.76302
    -1.98062
    -1.99655
    -2.34153
    -2.16107
    -1.91163
    -1.87978
    -1.59318
    -1.28536
    -0.98814
    -1.09960
    -0.73869
    -0.97222
    -1.06775
    -0.51048
    -0.26634
    -0.07527
     0.37586
     0.81106
     0.85883
     0.82168
     1.46918
     1.80885
     1.76109
     1.75578
     1.50633
     1.52756
     1.28342
     1.49041
     1.35773
     1.28873
     1.29934
     1.18258
     0.97559
     0.84822
     0.71553
     0.45547
     0.45547
     0.16356
    -0.13896
    -0.17611
    -0.21857
    -0.36718
    -0.49455
    -0.49455
    -0.64316
    -0.61132
    -0.65908
    -0.74400
    -0.79708
    -0.74931
    -0.79708
    -0.93507
    -0.70154
    -0.71216
    -0.61662
    -0.64847
    -0.55824
    -0.43087
    -0.55294
    -0.36187
    -0.40964
    -0.35125
    -0.33533
    -0.17611
    -0.19203
    -0.23980
    -0.23449
    -0.28757
    -0.19203
    -0.08058
    -0.15488
    -0.28757
    -0.20795
    -0.27164
    -0.25041
    -0.33533
    -0.31410
    -0.36718
    -0.26634
    -0.33533
    -0.35656
    -0.30349
    -0.37248
    -0.37779
    -0.51578
    -0.11773
    -0.10711
    -0.08588
    -0.04343
     0.08395
     0.06803
     0.38117
     0.46078
     0.88537
     0.90129
     0.80045
     1.00213
     1.45857
     1.04990
     1.12951
     1.11359
     1.27281
     1.46387
     1.37365
     0.77922
     0.20071
     0.04149
     0.06272
     0.30686
     0.25379
     0.14764
    -0.11773
    -0.45209
    -0.55824
    -0.46271
    -0.36187
    -0.48394
    -0.24511
     0.00434
     0.04149
     0.15295
     0.49262
     0.50854
     0.57754
     0.66776
     0.69961
     0.71022
     0.67307
     0.58285
     0.46078
     0.42893
     0.20602
     0.16356
    -0.06466
    -0.09119
    -0.42025
    -0.81830
    -0.92445
    -0.87138
    -1.17390
    -1.02529
    -0.82892
    -0.77054
    -0.71746
    -0.56355
    -0.44679
    -0.27164
     0.06272
     0.15826
     0.06803
     0.88537
     1.14012
     1.06582
     1.33119
     1.65494
     1.84601
     1.84070
     1.85131
     1.92562
     1.93092
     2.05830
     1.90969
     1.78232
     1.80355
     1.59656
     1.38957
     1.46918
     1.40549
     1.19320
     1.01275
     1.01805
     0.95436
     0.60408
     0.56692
     0.36524
     0.13172
     0.12641
     0.12110
     0.00434
     0.07334
    -0.15488
    -0.37779
    -0.43617
    -0.37779
    -0.57416
    -0.70154
    -0.53171
    -0.79177
    -0.85015
    -0.87138
    -0.83423
    -0.97753
    -1.07837
    -1.14206
    -1.25882
    -1.13144
    -1.06244
    -1.18451
    -1.29066
    -0.99345
    -1.10490
    -1.20044
    -1.09960
    -1.07837
    -1.09429
    -1.08898
    -1.02529
    -1.04652
    -0.91915
    -0.88199
    -0.96160
    -0.95099
    -0.76523
    -0.83423
    -0.83423
    -0.48394
    -0.40433
    -0.54763
    -0.40433
    -0.16019
    -0.25041
    -0.26634
    -0.34595
    -0.35125
    -0.23980
    -0.31941
    -0.33002
    -0.39902
    -0.18673
     0.09457
    -0.05404
     0.16887
     0.25910
     0.14233
     0.26971
     0.62531
     1.17197
     1.92562
     2.73234
     2.30775
     1.78762
     1.65494
     1.28342
     1.59125
     2.08484
     1.83539
     1.27811
     1.21443
     1.34711
     1.08705
     0.73676
     0.16356
    -0.25041
    -0.44679
    -0.60601
    -0.59539
    -0.62724
    -0.65378
    -0.52109
    -0.64847
    -0.45740
    -0.29287
    -0.21857
    -0.44148
    -0.05935
    -0.06996
    -0.18142
    -0.08058
    -0.15488
    -0.14427
    -0.25572
    -0.39371
    -0.51578
    -0.65908
    -1.09960
    -1.69933
    -2.33622
    -2.61751
    -2.96249
    -3.01556
    -2.79796
    -2.72366
    -3.15356
    -3.12702
    -2.98372
    -3.38177
    -3.49323
    -2.67058
    -1.43927
    -1.13675
    -1.16859
    -0.48925
     0.21133
     0.64123
     0.85352
     1.22504
     1.97869
     1.97338
     1.76639
     1.85662
     1.85662
     2.02115
     1.95215
     1.94154
     1.52225
     1.35242
     1.08705
     1.01805
     0.91721
     0.73676
     0.63061
     0.39709
     0.35994
     0.45016
     0.22194
     0.03619
     0.00434
    -0.21857
    -0.18673
    -0.29287
    -0.31410
    -0.39371
    -0.46271
    -0.47863
    -0.45740
    -0.59539
    -0.56355
    -0.70154
    -0.71746
    -0.32472
    -0.26634
    -0.37779
    -0.13896
    -0.27695
    -0.29287
    -0.30880
    -0.27695
    -0.17080
    -0.08588
    -0.03812
    -0.01689
    -0.18673
    -0.12304
    -0.19203
    -0.43087
    -0.30349
    -0.37248
    -0.55294
    -0.45209
    -0.48925
    -0.52109
    -0.59009
    -0.68562
    -0.55824
    -0.56886
    -0.52109
    -0.47332
    -0.64316
    -0.52109
    -0.38310
    -0.47332
    -0.39902
    -0.26634
    -0.32472
    -0.35125
    -0.27164
    -0.25572
    -0.13365
    -0.13896
    -0.07527
     0.00965
     0.04149
     0.05211
     0.07334
     0.10518
     0.08926
     0.12641
     0.00434
     0.24848
     0.28563
     0.16887
     0.21664
     0.33340
     0.25910
     0.33871
     0.28563
     0.39709
     0.37055
     0.46078
     0.32278
     0.44485
     0.50854
     0.49793
     0.39709
     0.64123
     0.73145
     0.63592
     0.77391
     0.74207
     0.74738
     0.65715
     0.58815
     0.69430
     0.75268
     0.62531
     0.60938
     0.38647
     0.41832
     0.38647
     0.08926
     0.06272
     0.00434
    -0.23449
    -0.29287
    -0.21857
    -0.22388
    -0.40433
    -0.57416
    -0.55824
    -0.37248
    -0.45740
    -0.78646
    -0.83423
    -0.34595
    -0.09650
    -0.06996
     0.17948
     0.69961
     1.00744
     1.08174
     1.37365
     0.97029
     0.57754
     1.13482
     1.86724
     2.66334
     3.02425
     3.18347
     3.36392
     2.91810
     2.15914
     2.38736
     2.77480
     3.20470
     3.26308
     2.36613
     1.87254
     2.45636
     2.55189
     1.90969
     0.46078
     0.13172
     0.29625
     0.23256
     0.20071
     0.11580
     0.00434
    -0.02220
    -0.80238
    -1.23759
    -1.48704
    -1.57726
    -1.50296
    -1.41273
    -1.83202
    -1.87978
    -1.80017
    -1.43927
    -1.53480
    -1.63564
    -1.91693
    -2.21946
    -2.18230
    -2.16638
    -2.20353
    -1.85325
    -1.76302
    -1.74179
    -1.61441
    -1.35435
    -1.28005
    -1.14736
    -1.23759
    -0.98283
    -0.97222
    -0.80769
    -0.64316
    -0.70685
    -0.48925
    -0.28226
    -0.38841
    -0.35125
    -0.16019
    -0.02750
    -0.20795
     0.03619
     0.16356
     0.24317
     0.11580
     0.11049
     0.21664
     0.31217
     0.35463
     0.32278
     0.31217
     0.31748
     0.32809
     0.22194
     0.65715
     0.54039
     0.42362
     0.39178
     0.52447
     0.60408
     0.57223
     0.52977
     0.54569
     0.54569
     0.52447
     0.59346
     0.45016
     0.55100
     0.57754
     0.46078
     0.70492
     0.82168
     0.57223
     0.45016
     0.67307
     0.71022
     0.78453
     0.88006
     0.94906
     1.04459
     1.15074
     1.17727
     0.97029
     1.09236
     0.93313
     0.65715
     0.66246
     0.69430
     0.52447
     0.22725
     0.13172
    -0.12304
    -0.34064
    -0.41494
    -0.46271
    -0.51048
    -0.61132
    -0.69093
    -0.77054
    -0.89792
    -0.60070
    -0.59009
    -0.70154
    -0.39902
    -0.31410
    -0.30349
     0.01496
    -0.02220
     0.12110
     0.11049
     0.21133
     0.32809
     0.48201
     0.59877
     0.64123
     0.58815
     0.64123
     0.68899
     0.50854
     0.77922
     1.01275
     1.03928
     1.18258
     1.29934
     1.33650
     1.40018
     1.26219
     1.16135
     1.25158
     1.35242
     1.29934
     1.26750
     1.28873
     1.14543
     0.96498
     1.12951
     1.27811
     1.08705
     1.02336
     1.24096
     1.57533
     1.60187
     1.15604
     0.44485
    -0.00627
    -0.98283
    -1.20574
    -0.66970
    -0.86076
    -1.66218
    -1.90101
    -2.75020
    -1.86917
    -1.97532
    -2.77142
    -3.14294
    -3.34462
    -3.44016
    -3.96028
    -3.62061
    -3.23317
    -2.82981
    -2.36276
    -2.06554
    -1.92755
    -1.87448
    -1.98062
    -2.16107
    -1.60911
    -1.48704
    -1.48173
    -1.43396
    -1.47642
    -1.18451
    -1.06244
    -0.91915
    -0.92976
    -0.79177
    -0.61662
    -0.50517
    -0.44679
    -0.29287
    -0.23449
    -0.40433
    -0.09650
    -0.13896
    -0.11773
    -0.00627
     0.15826
     0.19010
     0.31748
     0.16356
     0.29094
     0.27502
     0.39709
     0.42362
     0.38117
     0.48201
     0.41301
     0.33340
     0.42893
     0.54039
     0.50854
     0.58285
     0.71022
     0.67838
     0.74738
     0.74738
     0.90660
     0.90660
     1.09236
     1.19320
     1.11889
     1.13482
     1.11889
     1.09236
     1.13482
     1.50103
     1.39488
     1.02867
     1.02336
     0.80576
     0.70492
     0.72615
     0.55631
     0.53508
     0.36524
     0.30155
    -0.08058
    -0.07527
    -0.31941
    -0.61132
    -0.78115
    -0.43617
    -0.46802
    -0.80769
    -0.98283
    -0.84484
    -0.95630
    -1.12613
    -1.01999
    -0.76523
    -0.70154
    -0.78115
    -0.80238
    -0.49986
    -0.08588
    -0.00627
    -0.44148
    -0.04343
     0.13172
     0.09457
     0.37055
     0.44485
     0.50854
     0.66246
     0.71022
     1.04459
     1.11359
     0.91721
     0.81637
     1.02867
     1.20381
     0.97029
     0.90129
     0.90129
     1.14543
     0.98090
     0.82168
     0.95436
     0.82168
     0.67838
     0.60938
     0.49262
     0.38647
     0.39709
     0.41832
     0.32278
     0.19541
     0.11580
     0.10518
     0.10518
     0.23787
     0.21133
     0.19010
     0.15826
     0.09457
     0.14233
     0.05211
     0.11049
     0.06803
     0.16356
     0.22725
     0.19541
     0.12110
     0.19010
     0.07334
    -0.04873
     0.26440
     0.24848
     0.07334
     0.12110
     0.22194
     0.38647
     0.48731
     0.76330
     0.92252
     0.94375
     1.16135
     1.25689
     1.47449
     1.26219
     1.33650
     1.83539
     2.73765
     3.31085
     3.48599
     3.61337
     3.47537
     3.25246
     3.09855
     3.18347
     2.80664
     3.17285
     3.71951
     3.07201
     2.02115
     0.85883
     0.16356
    -0.38841
    -1.04122
    -0.47863
    -0.89261
    -1.77894
    -2.19823
    -2.73427
    -2.97841
    -3.10579
    -3.19071
    -2.98903
    -2.71304
    -2.43175
    -2.10800
    -2.02308
    -1.63034
    -1.39681
    -1.06244
    -0.66970
    -0.48394
    -0.64316
    -0.36718
    -0.23449
    -0.01158
     0.06803
     0.09457
     0.24848
     0.42893
     0.43424
     0.67838
     0.58815
     0.63061
     0.76861
     0.66246
     1.11889
     1.12420
     1.04459
     1.17727
     0.96498
     0.64654
     0.63061
     0.54569
     0.26440
    -0.23449
    -0.45209
    -0.65908
    -0.75462
    -0.97222
    -1.08367
    -1.48173
    -1.67279
    -1.68341
    -2.28314
    -2.47421
    -2.36276
    -2.29907
    -2.13454
    -1.82140
    -1.55072
    -1.07306
    -0.88199
    -0.74400
    -0.78646
    -0.44148
    -0.19734
     0.08926
     0.20071
     0.61469
     0.57223
     0.67838
     0.92252
     1.25158
     1.46387
     1.33119
     1.11889
     0.86945
     0.71022
     0.62000
     0.37055
     0.37055
     0.34401
     0.22194
     0.07334
     0.21664
    -0.05404
    -0.31410
    -0.35125
    -0.42025
    -0.55294
    -0.72808
    -0.66970
    -0.64316
    -0.59009
    -0.52640
    -0.46802
    -0.40433
    -0.33002
    -0.38841
    -0.51578
    -0.25572
    -0.26634
    -0.38841
    -0.28757
    -0.12304
    -0.08588
    -0.07527
    -0.09650
    -0.10181
    -0.16019
    -0.04873
    -0.10711
    -0.14427
    -0.14957
    -0.17080
    -0.28226
    -0.20265
    -0.08058
    -0.26634
    -0.36187
    -0.32472
    -0.43617
    -0.48925
    -0.46271
    -0.45740
    -0.45209
    -0.42025
    -0.35125
    -0.30880
    -0.46802
    -0.47332
    -0.42556
    -0.41494
    -0.35656
    -0.31941
    -0.29818
    -0.28226
    -0.23449
    -0.12304
    -0.02220
    -0.05935
    -0.04873
    -0.04343
     0.12110
     0.10518
     0.16887
     0.39178
     0.40240
     0.43424
     0.58285
     0.93313
     1.15074
     0.45016
     0.85883
     1.47449
     0.91721
     0.78983
     0.87475
     1.04990
     0.78983
     0.01496
    -0.25041
    -0.10181
     0.35463
     0.14764
    -0.12834
    -0.29818
    -0.47332
    -0.58478
    -0.51048
    -0.49986
    -0.54763
    -0.37248
    -0.27164
     0.08395
     0.05741
    -0.20795
    -0.30349
    -0.31410
     0.03088
    -0.23449
    -0.07527
     0.52447
     0.11049
     0.28563
     0.44485
     0.07864
     1.20912
     1.18789
     0.60408
     0.66246
     1.02867
     1.11889
     1.18789
     1.13482
     0.80576
     0.38647
    -0.03281
     0.31748
     0.19541
    -0.20265
    -0.72808
    -0.89792
    -0.92976
    -1.18451
    -1.83202
    -1.85325
    -1.59318
    -1.61441
    -1.44458
    -1.05183
    -0.87138
    -0.83953
    -0.93507
    -0.54232
    -0.20265
    -0.14957
     0.12641
     0.18479
     0.28033
     0.50854
     0.47670
     0.60938
     0.66776
     0.80576
     0.66776
     0.68369
     0.65184
     0.59346
     0.27502
     0.29625
     0.54039
     0.23787
     0.19010
     0.04680
    -0.13365
    -0.32472
    -0.40964
    -0.43087
    -0.48925
    -0.55824
    -0.55294
    -0.36718
    -0.39902
    -0.36718
    -0.60601
    -0.64316
    -0.46802
    -0.61662
    -0.65378
    -0.36718
    -0.23449
    -0.15488
    -0.21326
    -0.39902
    -0.25572
    -0.26634
    -0.16550
    -0.17611
    -0.14427
    -0.20265
    -0.11242
    -0.16550
     0.18479
     0.02026
    -0.04343
    -0.00627
     0.04680
    -0.01689
     0.00434
    -0.09119
     0.02026
    -0.02220
    -0.04343
    -0.06996
    -0.31410
    -0.26634
    -0.34064
    -0.50517
    -0.26634
    -0.25572
    -0.36187
    -0.41494
    -0.28226
    -0.26634
    -0.35656
    -0.46802
    -0.35656
    -0.29818
    -0.26634
    -0.22918
    -0.19203
    -0.16019
    -0.27695
    -0.44148
    -0.25041
    -0.20265
    -0.33533
    -0.31410
    -0.27695
    -0.28226
    -0.11242
    -0.22918
    -0.18673
    -0.19734
    -0.21326
    -0.23980
    -0.25041
    -0.33533
    -0.16019
    -0.28226
    -0.52109
    -0.25572
    -0.18673
    -0.12304
    -0.05404
    -0.18673
    -0.12304
    -0.12304
    -0.02750
    -0.02750
     0.10518
     0.26971
     0.35463
     0.38647
     0.51385
     0.65715
     0.60938
     0.83760
     0.81637
     0.91721
     0.90660
     0.75799
     0.89068
     0.91190
     0.85352
     0.95967
     0.87475
     0.86945
     0.88006
     0.51916
     0.22725
    -0.26103
    -0.92445
    -1.74179
    -1.86386
    -2.14515
    -1.87978
    -1.26413
    -1.38620
    -1.54011
    -1.76833
    -1.99124
    -2.11862
    -1.97532
    -1.31720
    -0.44679
    -0.02750
    -0.44148
    -0.66970
    -1.07837
    -0.09119
     0.45547
     1.07113
     1.19850
     0.76861
     1.14543
     2.15383
     3.39046
     4.01142
     4.19718
     4.36702
     4.60054
     4.39886
     4.60054
     4.47316
     4.58993
     4.99860
     5.33296
     5.17905
     4.85530
     3.92120
     2.94464
     1.90439
     1.11359
     0.71022
     0.09457
    -0.36187
    -0.90322
    -1.12613
    -1.17921
    -1.31720
    -1.61441
    -1.41273
    -1.51888
    -1.63564
    -1.74179
    -1.65157
    -1.60911
    -1.41273
    -1.38089
    -1.26943
    -1.34374
    -1.39150
    -1.32781
    -1.49234
    -1.32251
    -1.32251
    -1.16859
    -0.98283
    -0.89261
    -1.01999
    -1.40212
    -1.21636
    -1.00406
    -1.02529
    -1.07306
    -1.12083
    -1.08898
    -0.92445
    -0.85015
    -0.93507
    -0.75462
    -0.78115
    -0.73339
    -0.65378
    -0.37779
    -0.42556
    -0.48925
    -0.46802
    -0.32472
    -0.28757
    -0.33002
    -0.30349
    -0.29818
    -0.27695
    -0.31410
    -0.31941
    -0.39371
    -0.24511
    -0.37248
    -0.58478
    -0.21857
    -0.27695
    -0.41494
    -0.42025
    -0.39902
    -0.39902
    -0.35656
    -0.43087
    -0.34595
    -0.33002
    -0.26103
    -0.44148
    -0.27695
    -0.23449
    -0.14957
    -0.32472
    -0.11773
    -0.00627
    -0.05935
    -0.01689
     0.05211
     0.11049
     0.14764
     0.12641
     0.24317
     0.41301
     0.41301
     0.55100
     0.44485
     0.42893
     0.56162
     0.57754
     0.48731
     0.68899
     0.57754
     0.48201
     0.52447
     0.39709
     0.15295
     0.12641
    -0.13365
    -0.40964
    -0.52640
    -0.54763
    -0.83423
    -0.72808
    -0.71216
    -1.04652
    -1.14206
    -1.04652
    -1.24820
    -1.60911
    -1.72056
    -1.66218
    -1.35435
    -1.21105
    -0.83953
    -0.35125
    -0.45740
    -0.36718
    -0.21326
     0.12641
     0.12641
     0.18479
     0.35463
     0.75268
     0.91721
     1.07643
     1.16666
     1.20381
     1.36834
     1.39488
     1.52756
     1.55941
     1.43203
     1.68678
     1.30465
     1.35242
     1.63371
     1.60187
     1.64432
     2.18037
     2.41390
     2.35552
     2.56250
     2.49351
     2.11138
     2.09545
     2.03176
     1.94154
     2.11668
     1.71332
     1.37365
     1.04990
     0.93844
     0.69961
     0.34401
     0.02026
    -0.06996
    -0.33533
    -0.74400
    -0.78646
    -0.88730
    -1.01999
    -1.03591
    -0.93507
    -0.96160
    -0.83953
    -0.65378
    -0.78646
    -0.75462
    -0.70154
    -0.71216
    -0.87669
    -0.46802
    -0.62724
    -0.75992
    -0.68031
    -0.75462
    -0.72808
    -0.64316
    -0.67501
    -0.61132
    -0.64316
    -0.46271
    -0.47863
    -0.40433
    -0.21857
    -0.28757
    -0.20795
     0.04680
     0.32278
     0.20602
     0.46078
     0.21664
    -0.22388
     0.07334
     0.35994
     0.45016
     0.58815
     0.63061
    -0.17611
    -0.79708
    -0.60070
    -0.41494
    -0.40964
    -0.52109
    -0.36718
    -0.72808
    -0.75992
    -0.72808
    -0.68031
    -0.72808
    -0.67501
    -0.59009
    -0.40964
    -0.35125
    -0.14427
    -0.10711
     0.03088
     0.34401
     0.23787
     0.34932
     0.65184
     0.65184
     0.59346
     0.64654
     0.71022
     0.62000
     0.57223
     0.43424
     0.38117
     0.29094
     0.00965
    -0.24511
    -0.42556
    -0.59009
    -0.84484
    -1.11021
    -0.91384
    -1.14206
    -1.16859
    -1.30128
    -1.30658
    -1.39150
    -1.37558
    -1.41273
    -1.23228
    -1.14206
    -0.83953
    -0.91384
    -0.66970
    -0.47332
     0.00434
     0.18479
     0.42893
     0.39709
     0.14764
     0.17948
     0.54569
     0.76861
     0.67307
     0.60408
     0.63592
     0.72615
     0.55631
     0.46078
     0.59346
     0.40240
     0.02557
    -0.39902
    -0.21326
     0.12641
     0.07334
    -0.25572
    -0.71746
    -1.04122
    -0.83953
    -0.74931
    -0.31410
    -0.21326
    -0.15488
    -0.23449
    -0.45740
    -0.25572
     0.07864
     0.02557
     0.26971
    -0.17080
    -0.39902
    -0.05404
     0.97029
     1.47449
     0.80576
    -0.25041
    -0.79708
    -0.70154
    -0.28757
    -0.15488
    -0.33533
    -0.35125
    -0.73339
    -0.99345
    -1.05714
    -1.12083
    -1.03060
    -1.06244
    -0.88730
    -0.97222
    -0.81300
    -0.75462
    -0.73869
    -0.66439
    -0.42556
    -0.24511
    -0.18142
    -0.07527
    -0.00097
     0.10518
    -0.01689
     0.15826
     0.32809
     0.16887
     0.16887
     0.25910
     0.37055
     0.26971
     0.32278
     0.37586
     0.41832
     0.52977
     0.54569
     0.52977
     0.51916
     0.66246
     0.60408
     0.53508
     0.80045
     0.74738
     0.64123
     0.68899
     0.83229
     0.72084
     0.68369
     0.67838
     0.74207
     0.81637
     0.71553
     0.77922
     0.76330
     0.75268
     0.89598
     0.79514
     0.82168
     0.90660
     0.61469
     0.72084
     0.86414
     0.75799
     0.47139
     0.48201
     0.29094
     0.16356
     0.10518
    -0.00097
    -0.10181
    -0.14957
    -0.36187
    -0.69623
    -0.63785
    -0.73339
    -0.82892
    -1.06244
    -0.99876
    -0.94568
    -0.97753
    -0.80238
    -0.92976
    -0.86076
    -0.77585
    -0.68031
    -0.63255
    -0.56886
    -0.42556
    -0.44679
    -0.29818
    -0.03812
     0.00434
     0.05741
     0.16887
     0.33340
     0.30686
     0.42893
     0.45547
     0.55631
     0.66776
     0.67838
     0.69430
     0.69430
     0.70492
     0.60938
     0.68369
     0.82699
     0.69961
     0.54039
     0.67307
     0.47670
     0.56692
     0.50854
     0.26971
     0.27502
     0.32278
     0.28033
     0.11580
    -0.01158
     0.12110
     0.05741
    -0.10181
     0.08926
    -0.07527
    -0.22388
    -0.18142
    -0.12304
    -0.11773
    -0.16019
    -0.54232
    -0.46802
    -0.54232
    -0.46271
    -0.58478
    -0.70154
    -0.56355
    -0.61132
    -0.73869
    -0.51578
    -0.36187
    -0.47332
    -0.55294
    -0.26634
    -0.05404
     0.35994
     0.38117
     0.32278
     0.43424
     0.66246
     0.76861
     0.98621
     1.04990
     1.10297
     1.25689
     1.45326
     1.75578
     1.50103
     0.88006
     1.17197
     1.56471
     0.22194
     0.40770
     0.21664
     0.34401
    -0.33533
    -0.47863
    -0.75992
    -0.87138
    -0.92976
    -0.89261
    -1.08898
    -1.21636
    -1.30658
    -1.55603
    -1.15798
    -0.90853
    -0.57947
    -0.40433
    -0.19734
     0.07864
     0.12110
     0.37055
     0.77922
     1.33650
     1.69209
     1.80885
     1.59125
     1.88846
     2.00523
     1.93623
     1.91500
     2.06892
     2.45636
     2.52535
     2.24937
     1.99992
     1.87785
     1.69740
     1.73455
     1.59125
     1.59125
     1.29934
     0.62000
     0.10518
    -0.59009
    -0.60070
    -0.71746
    -0.91384
    -1.48704
    -1.73648
    -1.92755
    -2.07085
    -2.13985
    -2.65997
    -2.54851
    -2.42114
    -2.44237
    -2.65466
    -2.64935
    -2.42644
    -2.08677
    -2.26722
    -2.16107
    -2.15046
    -2.26192
    -1.69933
    -1.14206
    -1.12083
    -0.70154
    -0.34064
    -0.48925
    -0.68031
    -0.36718
    -0.16019
    -0.11242
     0.07334
     0.74738
     0.88006
     0.76861
     0.88006
     0.98090
     0.92783
     0.50854
     0.37586
     0.38117
     0.30155
     0.20602
     0.05211
    -0.05935
    -0.09650
    -0.20265
    -0.44148
    -0.17080
    -0.27164
    -0.18673
     0.07334
    -0.22388
    -0.46271
    -0.49455
    -0.48394
    -0.33533
    -0.15488
    -0.08588
    -0.17080
    -0.16550
    -0.21857
    -0.17611
    -0.14957
    -0.15488
    -0.08588
    -0.13365
    -0.19734
    -0.21326
    -0.24511
    -0.28226
     0.00965
    -0.13896
    -0.02220
    -0.12304
    -0.30349
    -0.20795
    -0.25041
    -0.14427
    -0.15488
    -0.33533
    -0.09650
     0.02026
    -0.13365
    -0.05935
    -0.01689
    -0.01689
     0.07334
     0.07334
     0.18479
     0.33871
     0.37586
     0.51916
     0.66776
     0.57754
     0.35994
     0.54569
     0.95967
     1.40018
     1.35773
     1.41080
     1.60717
     1.67617
     2.27060
     2.54127
     2.54127
     2.19629
     2.02115
     1.90969
     1.47980
     1.17197
     1.79293
     1.54879
     1.45326
     1.35773
     0.89598
     0.56162
     0.20071
    -0.12304
    -0.28226
    -0.48394
    -0.54763
    -0.48394
    -0.28757
    -0.16550
    -0.00097
     0.16356
     0.33340
     0.48731
     0.63061
     0.32809
     0.20602
     0.59877
     0.74738
     1.01275
     1.17727
     1.06582
     0.90129
     1.04990
     1.05520
     1.15604
     1.04990
     0.96498
     0.71553
     0.45016
     0.11049
     0.24317
    -0.00097
    -0.57416
    -0.61662
    -0.69093
    -0.82892
    -0.81300
    -1.25351
    -1.80548
    -2.00185
    -1.81079
    -2.04431
    -2.32560
    -2.31499
    -2.44237
    -2.20353
    -1.61972
    -1.48704
    -1.50296
    -1.06244
    -0.91915
    -0.83953
    -0.64316
    -0.55824
    -0.29287
    -0.06996
     0.18479
     0.35994
     0.36524
     0.57754
     0.58815
     0.31217
     0.39178
     0.29625
     0.15295
     0.17418
     0.13703
    -0.03281
    -0.14427
    -0.16550
    -0.19203
    -0.26634
    -0.26634
    -0.24511
    -0.36187
    -0.28757
    -0.25572
    -0.51048
    -0.48925
    -0.38310
    -0.40433
    -0.64847
    -0.40964
    -0.45740
    -0.56355
    -0.46802
    -0.57416
    -0.45740
    -0.39371
    -0.45740
    -0.43087
    -0.38310
    -0.34595
    -0.25572
    -0.34064
    -0.18142
    -0.17611
    -0.24511
    -0.20265
    -0.10711
    -0.10711
    -0.11773
    -0.22388
    -0.44148
    -0.18673
    -0.19203
    -0.26103
    -0.28226
    -0.19734
    -0.23449
    -0.37779
    -0.20265
    -0.06996
    -0.26634
    -0.08588
    -0.05404
     0.05741
    -0.00627
     0.12110
     0.22194
     0.41832
     0.63061
     0.67838
     0.67307
     0.64654
     0.94375
     0.97559
     0.92783
     1.53818
     1.59656
     1.18258
     1.47980
     1.46387
     1.54879
     1.40549
     1.39488
     1.04990
     0.99152
     0.97559
     0.60938
     0.40240
     0.20602
     0.04680
     0.00434
    -0.26634
    -0.48394
     0.03088
     0.63061
     0.49793
     0.16887
     0.40770
     0.50854
     0.17418
     0.55100
     1.21443
     1.63371
     1.77701
     1.79293
     2.09015
     1.87785
     1.95215
     1.77701
     1.62310
     1.52756
     1.39488
     1.35773
     1.18789
     0.93844
     0.73676
     0.56692
     0.55100
     0.47670
     0.15295
     0.07864
     0.00965
    -0.18142
    -0.13896
    -0.09119
    -0.21326
    -0.36187
    -0.22918
    -0.15488
     0.00434
     0.03619
    -0.01689
     0.09457
     0.31217
     0.51385
     0.64654
     0.54569
     0.52447
     0.63592
     0.76330
     0.76330
     0.06272
    -0.55824
    -0.83423
    -1.61441
    -2.81388
    -3.43485
    -2.95718
    -2.41052
    -2.05493
    -2.23007
    -2.28845
    -2.54321
    -2.87757
    -2.75020
    -2.76612
    -2.00185
    -1.54011
    -1.07837
    -0.45740
     0.04680
     0.68369
     1.03928
     1.03397
     0.94906
     0.78453
     0.67838
     0.56162
     0.28033
     0.22194
     0.06803
    -0.16550
    -0.06996
     0.04680
    -0.23980
    -0.25572
    -0.33002
    -0.35656
    -0.43617
    -0.42556
    -0.60070
    -0.49455
    -0.42025
    -0.51048
    -0.61132
    -0.59539
    -0.64316
    -0.61662
    -0.60601
    -0.53171
    -0.75462
    -0.78115
    -0.61662
    -0.57947
    -0.64316
    -0.54763
    -0.67501
    -0.44679
    -0.47332
    -0.35125
    -0.40964
    -0.29287
    -0.30349
    -0.18673
    -0.20265
    -0.01689
     0.04149
    -0.09119
    -0.05404
    -0.00097
     0.13703
     0.11580
     0.07864
     0.17948
     0.17948
     0.26440
     0.41301
     0.23256
    -0.07527
     0.32809
     0.37055
     0.58285
     0.82699
     1.00213
     0.46608
    -0.16550
    -0.47863
     0.07334
     0.48731
     0.66776
     0.72084
     0.32809
    -0.26634
    -0.66970
    -0.81300
    -0.62193
    -0.59009
    -0.40964
    -0.46802
    -0.82892
    -1.08367
    -1.03591
    -0.97753
    -1.04122
    -1.16329
    -1.16329
    -1.16859
    -0.74931
    -0.75462
    -0.82892
    -0.71746
    -0.76523
    -0.72808
    -0.51048
    -0.11773
    -0.06996
     0.08395
     0.06803
     0.29094
     0.31748
     0.49262
     0.64654
     0.72084
     0.79514
     0.87475
     0.87475
     0.94375
     0.95967
     0.89068
     0.75799
     1.07643
     0.92783
     0.69961
     0.74207
     0.58285
     0.50324
     0.46078
     0.30686
     0.34401
     0.21133
     0.21664
     0.08926
     0.05741
    -0.04343
    -0.00627
    -0.23980
     0.03088
     0.00965
    -0.33002
    -0.30349
    -0.40964
    -0.34064
    -0.37248
    -0.51578
    -0.49455
     0.55631
     2.76418
     4.73323
     4.00081
     2.78541
     1.77701
     1.45857
     0.88006
    -0.28226
     0.53508
     2.07422
     3.67706
     3.68767
     2.27060
     0.88537
    -0.23449
    -0.69093
    -1.04122
    -1.54542
    -1.84794
    -1.93286
    -1.84263
    -1.91693
    -2.08677
    -2.00716
    -0.85015
    -0.19203
    -0.99345
    -1.72587
    -1.90632
    -1.52419
    -1.40212
    -1.16329
    -0.82892
    -0.52640
    -0.54763
    -0.23449
    -0.20265
    -0.14957
    -0.04873
     0.22725
     0.04680
    -0.22388
    -0.03281
    -0.14957
    -0.22388
    -0.23980
    -0.31941
    -0.42025
    -0.52109
    -0.46271
    -0.47863
    -0.44679
    -0.59009
    -0.55294
    -0.80769
    -0.46802
    -0.28226
    -0.41494
    -0.40433
    -0.45209
    -0.39371
    -0.44148
    -0.32472
    -0.29287
    -0.18142
    -0.10181
     0.06803
    -0.06996
     0.01496
    -0.02220
    -0.08058
     0.46078
     0.67838
     0.60938
     0.62531
     0.73676
     0.89068
     0.93844
     1.01805
     1.12420
     1.12951
     1.00213
     1.09766
     1.01805
     1.14543
     0.97559
     0.71022
     0.57223
     0.76330
     0.61469
     0.47670
     0.24848
     0.01496
    -0.11242
    -0.25572
    -0.38841
    -0.38841
    -0.44148
    -0.46271
    -0.53171
    -0.45740
    -0.38841
    -0.65378
    -0.80769
    -0.54232
    -0.73339
    -0.71746
    -0.69623
    -0.57947
    -0.72808
    -0.63785
    -0.77054
    -0.66439
    -0.46802
    -0.63255
    -0.68562
    -0.79708
    -0.73869
    -0.78646
    -0.87138
    -0.65908
    -0.63785
    -0.73869
    -0.58478
    -0.56886
    -0.34064
    -0.22388
    -0.17611
    -0.14957
     0.03088
    -0.01158
     0.07864
    -0.11242
    -0.03281
    -0.02750
    -0.00097
     0.03619
     0.26971
     0.28563
     0.08926
     0.23256
    -0.03281
    -0.01689
    -0.09119
    -0.26103
    -0.08588
    -0.10711
    -0.05935
     0.01496
     0.04680
    -0.02220
    -0.07527
    -0.06466
     0.04680
    -0.05404
    -0.12834
     0.06272
    -0.02220
     0.00434
    -0.03812
     0.06803
     0.12641
     0.22194
     0.20071
     0.05211
     0.10518
     0.09987
     0.14764
     0.10518
     0.32278
     0.01496
    -0.05935
     0.13172
     0.29094
     0.15295
     0.03088
    -0.19734
    -0.64316
    -0.86076
    -0.95099
    -1.15267
    -1.35435
    -0.90853
    -0.31941
    -0.83423
    -0.32472
     0.54569
    -0.68031
    -1.38620
    -1.47642
    -0.74931
    -0.18142
    -0.56886
    -0.56355
    -0.27695
     0.42893
     0.35994
     0.27502
     0.15295
    -0.45209
    -0.79177
    -0.87138
    -0.13896
     0.24317
     0.54039
     0.28563
     0.55100
     0.69430
     0.59877
     0.85352
     0.58815
     0.07864
     0.37586
     0.49793
     0.99682
     1.14012
     0.73676
     0.46078
     0.51916
     0.14764
    -0.08058
    -0.22388
    -0.36718
    -0.38841
    -0.12834
    -0.34064
    -0.40433
    -0.47863
    -0.32472
    -0.30349
    -0.36718
    -0.30880
    -0.38310
    -0.38841
    -0.21857
    -0.18142
    -0.33533
    -0.19203
    -0.19203
    -0.16550
    -0.13896
    -0.10181
    -0.11773
    -0.08588
    -0.10181
    -0.11773
    -0.11242
    -0.18142
    -0.24511
    -0.29818
    -0.08588
    -0.07527
    -0.21326
    -0.10711
    -0.19734
    -0.30349
    -0.18673
    -0.30880
    -0.28757
    -0.27695
    -0.27695
    -0.21857
    -0.33002
    -0.13365
    -0.08058
    -0.14957
    -0.13896
     0.13703
     0.13172
     0.05741
     0.19541
     0.23256
     0.30686
     0.46608
     0.51385
     0.45016
     0.60408
     0.64654
     0.69961
     0.72084
     0.63061
     0.59346
     0.59877
     0.84291
     0.73676
     0.58815
     0.64123
     0.67307
     0.71022
     0.64654
     0.62531
     0.68369
     0.62000
     0.73676
     0.68369
     0.68899
     0.69430
     0.69961
     0.64123
     0.89068
     0.99152
     0.97029
     0.84291
     1.04459
     0.89598
     0.99152
     0.95967
     0.92783
     0.77391
     0.77922
     0.67307
     0.56162
     0.42893
    -0.01689
    -0.43087
    -0.65378
    -0.55824
    -0.97753
    -1.14206
    -1.00406
    -1.24290
    -1.47111
    -1.51357
    -1.58257
    -1.65687
    -1.60911
    -1.40212
    -1.14736
    -1.28005
    -1.00406
    -0.85546
    -0.62724
    -0.15488
    -0.20265
    -0.11242
     0.21664
     0.25910
     0.41832
     0.36524
     0.27502
     0.32278
     0.33340
     0.45547
     0.45016
     0.51916
     0.39709
     0.56162
     0.77391
     1.18789
     0.89598
     0.55631
     0.21133
     0.43955
     0.85883
     1.02336
     1.05520
     1.15074
     0.60408
     0.44485
     0.13172
    -0.04873
    -0.00097
     0.30155
     0.20602
    -0.10711
     0.13172
    -0.19203
    -1.03060
    -1.44988
    -0.87138
    -1.13675
    -1.09960
    -1.06244
    -1.31189
    -1.45519
    -1.16859
    -1.14206
    -1.24290
    -1.25351
    -1.29597
    -1.26413
    -0.96691
    -0.91384
    -0.89261
    -0.72808
    -0.48925
    -0.28757
    -0.13896
    -0.11773
     0.19541
     0.26971
     0.45547
     0.35463
     0.45547
     0.47139
     0.38117
     0.37586
     0.65184
     0.52977
     0.47670
     0.42893
     0.50324
     0.47139
     0.46608
     0.43424
     0.37586
     0.45016
     0.45547
     0.54039
     0.59877
     0.66246
     0.54569
     0.48731
     0.80576
     0.74207
     0.66776
     0.70492
     0.73145
     0.73145
     0.73676
     0.62000
     0.72084
     0.72084
     0.85883
     0.77922
     0.70492
     0.73676
     0.56692
     0.40240
     0.48201
     0.63592
     0.35994
     0.33871
     0.33871
     0.21664
     0.07864
    -0.09650
    -0.27164
    -0.30349
    -0.48394
    -0.62193
    -0.67501
    -0.72277
    -0.95099
    -1.03060
    -0.98814
    -0.83423
    -0.81300
    -1.02529
    -0.91915
    -0.75462
    -0.69093
    -0.65908
    -0.55824
    -0.34595
    -0.23449
    -0.01689
    -0.00627
     0.11580
     0.09987
     0.23256
     0.02557
     0.47139
     0.45547
     0.39178
     0.39709
     0.43955
     0.56162
     0.55631
     0.38647
     0.32809
     0.32278
     0.44485
     0.46078
     0.43955
     0.34932
     0.40770
     0.17418
     0.35994
     0.52977
     0.16356
     0.19541
     0.21664
     0.21133
     0.05741
     0.04680
     0.09987
     0.14233
     0.26440
     0.10518
     0.07864
     0.11049
     0.12641
    -0.00097
     0.03619
     0.32278
     0.20071
     0.09457
     0.22725
     0.16356
     0.23256
     0.34401
     0.25379
     0.14764
     0.21133
     0.16887
    -0.01158
    -0.00627
     0.29625
     0.30155
     0.25910
     0.40240
     0.18479
    -0.13896
     0.08395
     0.37586
     0.62000
     0.85352
     0.49262
    -0.04343
    -0.45209
    -0.64316
    -0.35656
     0.34401
    -0.20265
    -1.65157
    -2.75550
    -3.79044
    -4.32649
    -2.68120
    -2.24599
    -2.57505
    -3.00495
    -3.50384
    -3.25440
    -3.06864
    -2.80327
    -2.49013
    -1.94878
    -1.26413
    -0.49986
     0.00434
     0.19010
     0.71022
     1.25158
     1.41080
     1.63371
     1.54348
     1.64963
     1.54348
     1.46918
     1.40018
     1.48510
     1.40549
     1.37896
     1.17727
     1.11359
     1.10828
     0.89598
     0.97559
     0.97559
     0.90660
     0.64123
     0.69961
     0.41301
     0.40240
     0.16356
     0.06803
    -0.11773
    -0.28757
    -0.40433
    -0.74400
    -0.73339
    -0.65908
    -0.78646
    -0.87138
    -0.61662
    -0.83423
    -0.86076
    -0.72808
    -0.67501
    -0.57947
    -0.55824
    -0.26634
    -0.09119
    -0.08058
     0.05211
     0.21133
     0.13703
     0.28563
     0.27502
     0.23256
     0.40770
     0.38647
     0.23787
     0.31217
     0.24317
     0.22725
     0.12110
     0.05741
     0.02026
    -0.18142
    -0.22918
    -0.27695
    -0.27164
    -0.13365
    -0.14427
    -0.10181
    -0.45740
    -0.59009
    -0.70154
    -0.66970
    -0.48925
    -0.52109
    -0.78115
    -1.09960
    -1.07306
    -0.56355
    -0.51048
    -0.36187
    -0.27695
    -0.49455
    -0.61662
    -0.87669
    -0.87138
    -0.45740
    -0.31941
    -0.14427
    -0.03281
    -0.01689
    -0.01689
    -0.16550
    -0.14427
     0.00434
     0.02026
    -0.03281
    -0.14427
    -0.14427
    -0.10181
    -0.08058
    -0.06466
     0.10518
     0.04680
     0.03619
     0.14764
     0.25379
     0.41832
     0.53508
     0.52977
     0.65184
     0.73145
     0.82168
     0.68369
     0.81637
     0.92783
     0.91721
     1.07643
     1.40018
     1.46918
     1.28342
     1.46918
     1.38426
     1.57533
     1.50103
     1.63902
     1.63902
     1.75047
     2.29183
     2.36613
     2.35021
     2.50412
     2.82787
     2.89156
     2.96056
     2.53597
     2.31836
     2.92871
     3.54437
     3.55499
     3.63990
     3.22062
     2.83318
     2.80134
     2.79603
     2.59966
     2.10076
     1.79824
     1.85131
     1.97869
     1.76109
     1.64432
     1.17727
     1.08174
     0.92783
     0.72615
     0.65715
     0.47670
     0.28033
     0.34401
     0.56692
     0.64123
     0.39178
     0.33340
     0.22194
     0.23256
    -0.06466
    -0.13896
    -0.52640
    -0.92445
    -1.30128
    -1.45519
    -1.43396
    -1.48173
    -1.56134
    -1.77364
    -1.93816
    -2.02308
    -2.14515
    -2.03370
    -2.21415
    -1.91163
    -1.93286
    -1.58788
    -1.44988
    -1.30128
    -1.23228
    -1.00937
    -1.01999
    -0.85015
    -0.98283
    -0.88199
    -0.87669
    -0.82892
    -0.60070
    -0.79177
    -0.74931
    -0.86607
    -1.05183
    -0.91384
    -0.60070
    -0.63785
    -0.80769
    -0.75462
    -0.79708
    -0.80769
    -0.63785
    -0.66439
    -0.52640
    -0.52640
    -0.53701
    -0.63785
    -0.68031
    -0.72808
    -0.74400
    -0.87669
    -0.51048
    -0.60601
    -0.79708
    -0.80769
    -0.77585
    -0.96691
    -0.86076
    -0.75992
    -0.89792
    -1.12613
    -1.01468
    -0.86076
    -0.80769
    -0.74931
    -0.73869
    -0.91915
    -0.41494
    -0.24511
    -0.13365
     0.14764
     0.07334
     0.16887
     0.19541
     0.09987
     0.29625
     0.61469
     0.68899
     0.54569
     0.23787
     0.20602
     0.08926
    -0.08588
    -0.06996
    -0.12304
    -0.29818
    -0.48394
    -0.39371
    -0.55294
    -0.59009
    -0.72277
    -0.83423
    -0.72808
    -0.53701
    -0.49455
    -0.41494
    -0.34064
    -0.05935
    -0.18673
    -0.12834
    -0.01689
    -0.11242
    -0.17080
    -0.05935
     0.08395
     0.32809
     0.50324
     0.37586
     0.26971
     0.26440
     0.59346
     0.84291
     0.98090
     1.10297
     0.97559
     0.45016
     0.77922
     1.20381
     1.04459
     0.38117
    -0.22918
    -0.54763
    -0.82892
    -0.31410
     0.18479
    -0.01689
    -0.05404
    -0.35656
     0.41832
     0.63061
     0.88537
     0.65715
     0.59877
     0.59346
     0.82168
     1.37365
     1.96808
     2.10076
     2.18037
     2.23875
     1.93092
     1.70801
     1.40549
     1.25689
     0.96498
     0.64654
     0.39178
     0.14233
     0.14764
     0.35994
     0.08926
    -0.09650
     0.00965
    -0.21326
    -0.48394
    -0.98814
    -1.28536
    -1.29597
    -1.34374
    -1.12613
    -1.09429
    -1.05183
    -1.30658
    -1.29597
    -0.92976
    -0.89261
    -1.17390
    -1.23228
    -1.15798
    -0.85546
    -0.60601
    -0.38310
    -0.26634
    -0.20795
    -0.06996
    -0.17611
    -0.21326
    -0.17611
    -0.29287
    -0.42556
    -0.44148
    -0.18673
    -0.16550
    -0.46802
    -0.49986
    -0.41494
    -0.39902
    -0.26103
    -0.33533
    -0.32472
    -0.21857
    -0.42025
    -0.35125
    -0.35656
    -0.40433
    -0.36187
    -0.55294
    -0.42556
    -0.37248
    -0.63785
    -0.53171
    -0.49986
    -0.44679
    -0.52109
    -0.61662
    -0.60601
    -0.45740
    -0.39902
    -0.23449
    -0.27695
    -0.29818
    -0.09119
    -0.06996
    -0.06466
     0.37055
     0.41301
     0.41832
     0.39178
     0.51916
     0.55100
     0.68369
     0.49793
     0.41301
     0.44485
     0.42362
     0.29625
     0.18479
     0.23256
     0.43955
     0.42893
     0.64654
     0.19541
    -0.30880
    -0.45209
    -0.27164
    -0.30880
    -0.27695
    -0.22918
    -0.28757
    -0.26634
    -0.26634
    -0.30349
    -0.50517
    -0.55824
    -0.63785
    -0.68562
    -0.51048
    -0.34064
    -0.53171
    -0.36187
    -0.27695
    -0.32472
    -0.19734
    -0.21857
    -0.02220
    -0.02750
     0.11049
     0.23787
     0.09457
     0.12641
     0.23787
     0.11580
     0.23787
     0.37055
     0.26440
     0.39178
     0.58285
     0.63592
     0.62000
     0.26440
     0.18479
     0.17418
     0.37055
     0.28033
     0.26971
     0.33871
     0.58815
     0.58815
     0.60938
     0.84291
     0.28033
    -0.22918
    -0.28757
     0.07864
     0.41301
     1.17727
     1.98931
     1.77170
     2.39267
     2.73765
     1.61248
     1.38426
     1.19320
     1.88846
     2.21752
     2.67396
     2.56250
     2.25467
     1.89908
     1.40018
     1.15074
     0.71553
     0.55631
     0.27502
    -0.04343
    -0.22918
    -0.50517
    -0.72808
    -0.82361
    -0.97753
    -1.05183
    -0.90322
    -0.78115
    -1.02529
    -0.99876
    -0.81300
    -0.81830
    -0.77585
    -0.76523
    -0.75462
    -0.63255
    -0.53701
    -0.55294
    -0.43617
    -0.53171
    -0.45209
    -0.48394
    -0.48925
    -0.34064
    -0.38310
    -0.46802
    -0.43617
    -0.34064
    -0.40433
    -0.38310
    -0.40433
    -0.37248
    -0.40964
    -0.38841
    -0.48925
    -0.47863
    -0.40433
    -0.54232
    -0.60601
    -0.26634
    -0.47863
    -0.54232
    -0.46271
    -0.65378
    -0.53171
    -0.65908
    -0.54763
    -0.62724
    -0.65378
    -0.55824
    -0.70154
    -0.57947
    -0.65378
    -0.66970
    -0.93507
    -0.79177
    -0.60070
    -0.78115
    -0.75992
    -0.73869
    -0.66439
    -0.68562
    -0.63255
    -0.51048
    -0.24511
    -0.27695
    -0.06466
     0.04149
     0.11580
     0.40240
     0.24848
     0.47139
     0.58285
     0.35463
     0.17418
     0.34932
     0.49793
     0.70492
     0.75799
     0.91190
     0.72084
     0.46078
     0.28033
    -0.03281
     0.00965
     0.02026
    -0.00097
     0.06272
     0.16887
     0.11049
    -0.08588
    -0.00097
    -0.23980
    -0.45209
    -0.66439
    -0.57947
    -0.55824
    -0.56886
    -0.49986
    -0.73869
    -0.80238
    -0.89792
    -0.89792
    -1.11021
    -0.80769
    -0.86607
    -1.05183
    -1.03060
    -1.05714
    -1.00406
    -1.00406
    -1.08898
    -1.14736
    -1.20574
    -1.14736
    -1.07306
    -0.95099
    -1.06775
    -1.19513
    -1.37027
    -1.07306
    -0.78115
    -1.00406
    -0.70685
    -0.33002
    -0.11242
     0.08395
     0.34401
     0.76861
     0.94906
     1.06051
     1.25158
     1.56471
     2.01584
     2.34490
     2.53066
     2.78011
     2.88625
     2.70580
     2.84380
     3.11447
     3.42761
     3.66113
     2.78011
     1.86724
     1.91500
     2.11668
     1.28873
     1.07643
     2.25998
     3.08793
     1.65494
    -0.18142
    -0.94568
    -0.82361
    -0.12834
     0.26440
     0.11580
    -0.25041
    -0.72808
    -0.78646
    -0.62193
    -0.90853
    -0.82892
    -1.02529
    -0.79177
    -0.55294
    -0.39902
    -0.52109
    -0.36718
    -0.33533
    -0.57947
    -0.60070
    -0.44679
    -0.44148
    -0.25041
    -0.38310
    -0.46271
    -0.33533
    -0.26103
    -0.38310
    -0.41494
    -0.48925
    -0.52640
    -0.67501
    -0.59539
    -0.44148
    -0.63785
    -0.61132
    -0.66970
    -0.59539
    -0.71216
    -0.62724
    -0.76523
    -0.70685
    -0.52640
    -0.55294
    -0.61662
    -0.35125
    -0.36187
    -0.54763
    -0.48394
    -0.28757
    -0.39902
    -0.42025
    -0.28757
    -0.27695
    -0.30880
    -0.31941
    -0.27164
    -0.31410
    -0.20265
    -0.17080
    -0.23980
    -0.36718
    -0.20265
    -0.27164
    -0.44148
    -0.14427
    -0.16019
    -0.31410
    -0.22388
    -0.24511
    -0.21326
    -0.26634
    -0.24511
    -0.31941
    -0.30880
    -0.26634
    -0.31410
    -0.23449
    -0.05404
     0.17948
     0.17418
     0.20071
     0.39709
     0.28033
     0.49262
     0.32809
     0.60408
     0.78983
     0.90129
     0.84822
     1.00213
     1.02336
     1.04990
     1.02336
     1.07113
     1.23566
     1.29934
     1.19320
     1.09236
     1.06051
     0.72615
     0.84822
     0.71022
     0.70492
     0.57754
     0.38117
     0.40770
     0.15826
     0.21664
    -0.05404
    -0.14957
    -0.25572
    -0.54763
    -0.55294
    -0.39902
    -0.47332
    -0.77054
    -0.77054
    -0.93507
    -1.01999
    -1.19513
    -1.32251
    -1.13144
    -1.01468
    -1.07837
    -1.14736
    -1.25351
    -1.24820
    -1.43927
    -1.90632
    -1.04122
    -0.77054
    -0.61662
    -0.35125
    -0.51048
    -0.87138
    -0.71216
     0.17948
     0.37586
     0.00965
     0.17418
     0.19541
     0.23256
     0.71022
     0.51916
    -0.01689
    -0.35656
    -0.40433
    -0.64316
    -0.76523
    -0.60601
    -0.70685
    -0.89792
    -1.11021
    -1.23759
    -1.21105
    -1.22697
    -1.21105
    -1.32781
    -1.04652
    -0.83423
    -0.91384
    -0.80769
    -0.65908
    -0.61662
    -0.40433
    -0.03812
     0.00434
    -0.05935
    -0.05404
     0.14233
     0.10518
     0.00965
    -0.29287
    -0.21326
     0.41301
     0.58815
     0.77391
     0.85883
     0.69961
     0.49793
     0.37586
     0.43424
     0.76861
     0.86945
     0.73145
     0.72084
     0.73676
     0.63061
     0.62531
     0.49262
     0.33340
     0.24317
     0.11049
    -0.11773
     0.09457
     0.11049
    -0.18673
    -0.11773
    -0.16019
    -0.17080
    -0.14427
    -0.21857
    -0.10711
    -0.19203
    -0.11242
    -0.03812
    -0.14427
    -0.09119
    -0.10711
    -0.12304
    -0.03281
     0.05211
    -0.08588
    -0.09650
     0.03088
    -0.03812
    -0.05404
     0.08926
    -0.06466
    -0.00627
     0.09457
     0.05211
     0.03088
     0.01496
     0.05211
    -0.09119
    -0.05935
     0.17948
     0.17418
    -0.01689
     0.10518
     0.05211
     0.15295
     0.18479
     0.11049
     0.25379
     0.26440
     0.29625
     0.25379
     0.40770
     0.47139
     0.40770
     0.48731
     0.87475
     0.97029
     1.09766
     1.30465
     1.21443
     1.42141
     1.25689
     1.34180
     1.40018
     1.39488
     1.60187
     1.64432
     1.51164
     1.47449
     1.42672
     1.26219
     1.47980
     1.42672
     1.19850
     1.09766
     1.15604
     1.11359
     1.08174
     0.97559
     1.01275
     0.89068
     0.98090
     0.88006
     0.84291
     0.84822
     0.71553
     0.49262
     0.59877
     0.63592
     0.47670
     0.37055
     0.30155
     0.32278
     0.26440
     0.05741
     0.02557
    -0.01689
     0.01496
    -0.06996
    -0.13896
    -0.17611
    -0.30880
    -0.51048
    -0.53171
    -0.24511
    -0.45209
    -0.67501
    -0.66970
    -0.81300
    -0.91384
    -0.85546
    -1.04652
    -1.37027
    -1.42335
    -1.55072
    -1.49234
    -1.56665
    -1.43396
    -1.49234
    -1.60911
    -1.42335
    -1.04652
    -1.17921
    -1.01999
    -0.50517
    -0.09650
     0.12641
     0.15826
     0.05211
    -0.45209
    -1.43927
    -1.86386
    -2.04431
    -2.35214
    -0.60601
    -0.36718
    -1.76833
    -2.69712
    -3.27563
    -2.59628
    -2.07085
    -2.61751
    -2.96780
    -2.80327
    -2.87227
    -2.51667
    -2.20353
    -1.36497
    -0.87669
    -0.73869
    -0.64316
    -0.75462
    -0.72808
    -0.28226
    -0.28226
    -0.33002
    -0.11773
    -0.13365
    -0.06996
     0.08395
     0.30686
     0.43955
     0.57754
     0.70492
     0.72615
     0.70492
     0.79514
     0.64123
     0.65715
     0.80576
     0.81637
     0.73676
     0.67307
     0.70492
     0.73676
     0.61469
     0.59877
     0.71553
     0.60938
     0.60408
     0.60408
     0.58815
     0.60938
     0.42893
     0.31217
     0.59877
     0.53508
     0.49793
     0.48201
     0.47670
     0.49793
     0.46078
     0.46078
     0.43955
     0.48731
     0.62000
     0.62000
     0.58815
     0.66246
     0.65715
     0.47139
     0.84291
     0.79514
     0.83229
     0.76861
     0.98621
     1.00744
     0.97559
     0.95436
     1.22504
     1.24627
     1.35773
     1.41611
     1.37365
     1.42672
     1.39488
     1.23035
     1.37365
     1.40549
     1.24627
     0.94906
     1.05520
     1.14012
     1.30465
     1.14012
     0.90660
     0.84291
     0.65184
     0.66246
     0.45547
     0.48731
     0.49262
     0.40240
     0.13703
     0.28563
     0.23787
    -0.09650
    -0.05935
    -0.22388
    -0.22388
    -0.38841
    -0.39371
    -0.49986
    -0.54232
    -0.46802
    -0.54763
    -0.53171
    -0.49986
    -0.60601
    -0.72277
    -0.52109
    -0.28757
    -0.36718
    -0.28226
    -0.37779
    -0.56886
    -0.40433
    -0.47863
    -0.32472
    -0.44148
    -0.39902
    -0.54232
    -0.53701
    -0.51048
    -0.52640
    -0.74931
    -0.74931
    -0.69093
    -0.83423
    -0.85015
    -0.81830
    -0.94037
    -1.05714
    -1.09429
    -1.27474
    -1.25351
    -1.06244
    -1.03060
    -1.00406
    -1.09960
    -1.15267
    -1.13675
    -1.09429
    -0.84484
    -0.87669
    -0.72808
    -0.35125
    -0.15488
    -0.03281
     0.07334
    -0.09119
    -0.02220
     0.33340
     0.63592
     0.50854
     0.44485
     0.47670
     0.85883
     0.55100
     0.69430
     0.99682
     0.84822
     1.33119
     1.30465
     0.49793
     0.45547
     0.51385
     0.82699
     0.94906
     1.07113
     1.04459
     0.71553
     0.73145
     0.80576
     0.65715
     1.07643
     1.14012
     0.81637
     0.64654
     0.88006
     0.95436
     0.65184
     0.52447
     1.20912
     0.89068
     1.58064
     1.60187
     1.61248
     1.82478
     0.42893
    -0.32472
    -0.00627
     0.89068
     0.99152
     0.58815
     0.02557
     0.03088
     0.24848
     0.16356
    -0.28757
    -0.34595
    -0.48394
    -0.33002
    -0.29818
    -0.29287
    -0.18673
    -0.16550
    -0.12304
     0.15295
     0.16887
     0.09987
     0.17948
     0.30155
     0.36524
     0.32809
     0.49262
     0.63592
     0.63592
     0.58815
     0.52977
     0.58815
     0.52447
     0.39709
     0.32809
     0.67307
     0.81106
     0.72084
     0.76330
     0.82699
     0.63061
     0.45016
     0.26440
     0.24317
     0.20602
     0.49262
     0.59877
     0.60938
     0.55100
     0.40240
     0.21133
     0.38117
     0.45547
     0.17418
     0.04680
     0.01496
     0.05741
     0.05741
    -0.05935
    -0.22388
    -0.27164
    -0.25572
    -0.20795
    -0.25041
    -0.10711
     0.10518
     0.05211
     0.07864
     0.12110
     0.15826
    -0.02220
    -0.05935
    -0.00097
     0.06803
     0.01496
    -0.12834
    -0.39371
    -0.57947
    -0.63255
    -0.78115
    -1.00937
    -1.09429
    -1.38089
    -1.66218
    -1.29597
    -1.55072
    -1.58257
    -1.44458
    -1.23759
    -1.23228
    -1.12613
    -1.23759
    -1.00937
    -0.84484
    -0.69623
    -0.76523
    -0.70154
    -0.56355
    -0.69093
    -0.86076
    -0.80769
    -0.74400
    -0.78115
    -0.72808
    -0.76523
    -1.05183
    -0.96160
    -0.88199
    -0.61132
    -0.56355
    -0.29287
    -0.30880
    -0.32472
    -0.28757
    -0.19734
    -0.28226
     0.16356
     0.37586
     0.41301
     0.29094
     0.55100
     0.57754
     0.51385
     0.32278
     0.42362
     0.72084
     0.61469
     0.44485
     0.07864
    -0.10711
    -0.07527
    -0.28226
    -0.27164
    -0.03281
     0.29094
     0.22725
     0.37055
     0.11580
    -0.21326
    -0.09650
     0.04680
     0.16356
     0.26971
     0.55100
     0.51385
     0.57223
     0.70492
     0.74207
     0.67307
     0.83229
     0.66246
     0.48731
     0.55631
     0.54569
     0.42362
     0.23256
     0.26440
     0.59877
     0.48731
     0.12110
    -0.09650
    -0.26103
    -0.16019
     0.24848
     0.21664
     0.27502
     0.24317
     0.10518
     0.34401
     0.84291
     1.34711
     1.32057
     0.98090
     0.77391
     0.84291
     1.45857
     1.71332
     1.77701
     1.72924
     1.90439
     1.59656
     1.56471
     1.69740
     1.23566
     0.98090
     0.83229
     0.91190
     0.84822
     0.72084
     0.42362
     0.48731
     0.39178
     0.47139
     0.22194
     0.03088
     0.17418
     0.01496
    -0.04873
     0.11580
     0.04680
    -0.08058
    -0.05935
     0.02026
     0.03619
    -0.04343
    -0.04873
    -0.14427
    -0.14957
    -0.00627
    -0.16019
    -0.14427
    -0.26634
    -0.33002
    -0.48394
    -0.37248
    -0.28226
    -0.62724
    -0.50517
    -0.55294
    -0.74931
    -0.70685
    -0.82361
    -0.95099
    -0.82892
    -0.95630
    -0.89261
    -1.06244
    -1.07837
    -1.13675
    -1.19513
    -1.01468
    -1.01999
    -1.21636
    -1.34904
    -1.29066
    -1.30658
    -1.29597
    -1.38089
    -1.40212
    -1.40212
    -1.33312
    -1.37558
    -1.32781
    -1.32251
    -1.14206
    -1.11021
    -1.03591
    -0.75462
    -0.69093
    -0.89261
    -0.73869
    -0.88730
    -0.79708
    -0.83953
    -0.80238
    -0.56355
    -0.56886
    -0.59539
    -0.67501
    -0.71216
    -0.70154
    -0.87669
    -1.15267
    -1.01468
    -0.96160
    -0.89261
    -0.64847
    -0.56886
    -0.36187
    -0.36187
    -0.39902
    -0.24511
    -0.19734
    -0.10181
    -0.01689
     0.17418
     0.38647
     0.48731
     0.40770
     0.62531
     0.71553
     0.66776
     0.73676
     0.72084
     0.68369
     0.65715
     0.74738
     0.74738
     0.69961
     0.59346
     0.81106
     0.84291
     0.68369
     0.48201
     0.57754
     1.11889
     1.16135
     0.92783
     1.01805
     1.01805
     1.07113
     1.48510
     1.41080
     1.47449
     1.39488
     1.45326
     1.32057
     0.83229
     0.52447
     0.37586
     0.37586
     0.46608
     0.56162
     0.06272
     0.21133
     1.21973
     1.28342
     1.13482
     0.56162
     0.18479
     0.21133
     0.74207
     1.34180
     1.38957
     1.51695
     1.52756
     1.46918
     1.52756
     1.88316
     2.02646
     1.95215
     1.68148
     1.28342
     1.13482
     0.80576
     0.74738
     0.99682
     1.02867
     1.26750
     0.97029
     0.70492
     0.57754
     0.42362
     0.03619
    -0.07527
    -0.14427
    -0.51048
    -0.48925
    -0.65378
    -0.63255
    -0.64316
    -0.73339
    -0.69623
    -0.72808
    -0.62724
    -0.72808
    -0.63255
    -0.66439
    -0.61662
    -0.77585
    -0.57416
    -0.42556
    -0.44148
    -0.54232
    -0.53701
    -0.52109
    -0.49986
    -0.50517
    -0.44148
    -0.46802
    -0.43087
    -0.40433
    -0.55294
    -0.55824
    -0.50517
    -0.44679
    -0.60601
    -0.31410
    -0.46802
    -0.57416
    -0.45209
    -0.46802
    -0.47863
    -0.45740
    -0.55824
    -0.54232
    -0.51048
    -0.54232
    -0.75992
    -0.79708
    -0.73869
    -0.82361
    -0.80769
    -0.71216
    -0.83953
    -0.98814
    -0.93507
    -1.05183
    -1.04652
    -1.23759
    -1.32781
    -1.24290
    -1.27474
    -1.05183
    -1.08898
    -0.90322
    -0.87138
    -0.97753
    -1.07306
    -0.99345
    -0.96160
    -1.09429
    -1.00937
    -0.96691
    -1.07306
    -1.09960
    -0.88199
    -0.63255
    -0.39371
    -0.53701
    -0.62193
    -0.85015
    -0.89792
    -0.43617
    -0.53701
    -0.65908
    -0.60070
    -0.29818
    -0.06466
     0.38117
     0.56692
     0.67838
     0.54039
     0.61469
     0.91721
     0.38647
     0.41301
     0.76861
     0.92783
     0.99152
     0.73676
     1.16135
     1.36303
     1.27811
     0.99152
     0.64123
     0.05741
     0.08926
     0.12641
     0.09457
     0.29625
     0.40770
     0.30155
    -0.08588
    -0.18673
    -0.32472
    -0.37779
    -0.59539
    -0.52640
    -0.48394
    -0.55824
    -0.51048
    -0.49455
    -0.45740
    -0.56886
    -0.60070
    -0.60070
    -0.53701
    -0.40964
    -0.60070
    -0.60601
    -0.62724
    -0.54763
    -0.66439
    -0.46271
    -0.43087
    -0.44148
    -0.53171
    -0.40433
    -0.33533
    -0.27164
    -0.16550
    -0.10711
     0.02557
     0.32809
     0.36524
     0.60408
     1.09766
     1.32057
     1.17727
     1.32588
     1.60187
     1.46918
     1.27811
     1.57533
     1.83008
     1.99461
     1.80355
     1.90969
     1.81947
     1.86193
     1.64432
     1.10297
     1.17727
     1.38426
     1.20912
     0.93313
     0.85352
     0.08395
     0.01496
     0.41301
     0.64123
     0.57223
     0.29094
    -0.06996
    -0.10711
    -0.30880
    -0.27695
    -0.25572
    -0.45209
    -0.26634
    -0.20265
    -0.42556
    -0.22388
    -0.16550
    -0.17611
    -0.34064
    -0.35125
    -0.29818
    -0.21326
    -0.21857
    -0.29287
    -0.36718
    -0.29287
    -0.34595
    -0.37779
    -0.46271
    -0.42556
    -0.49455
    -0.40433
    -0.42556
    -0.38310
    -0.39902
    -0.45740
    -0.37248
    -0.36187
    -0.31941
    -0.38310
    -0.32472
    -0.35656
    -0.42556
    -0.42556
    -0.27695
    -0.10181
    -0.22388
    -0.09650
     0.02557
    -0.10711
    -0.28757
    -0.09119
     0.05211
     0.07334
    -0.04343
     0.02557
     0.03619
     0.13703
     0.12641
     0.35463
     0.32278
     0.34401
     0.09987
     0.28563
     0.76330
     0.76330
     0.64654
     0.69430
     1.09236
     1.02336
     1.19850
     0.66776
     0.35463
     0.43424
     0.94906
     0.92252
     0.92252
     0.88006
     0.52977
     0.03619
    -0.17611
    -0.21326
    -0.37248
    -0.46271
    -0.47332
    -0.89261
    -0.98283
    -0.95630
    -0.97222
    -0.11242
    -0.91384
    -1.29066
    -1.13675
    -0.92445
    -0.75992
    -0.74400
    -0.71216
    -0.51578
    -0.58478
    -0.70154
    -0.40964
    -0.39371
    -0.33533
    -0.31410
    -0.42556
    -0.42025
    -0.39371
    -0.31941
    -0.35656
    -0.40433
    -0.43087
    -0.52640
    -0.50517
    -0.23980
    -0.37248
    -0.49455
    -0.35125
    -0.38841
    -0.28757
    -0.37248
    -0.43617
    -0.37779
    -0.31941
    -0.36718
    -0.39902
    -0.29818
    -0.17080
    -0.13365
    -0.31941
     0.12110
     0.18479
     0.22725
     0.19010
     0.31217
     0.43424
     0.35463
     0.58285
     0.84822
     0.86414
     1.07643
     1.16666
     1.08174
     1.16135
     1.24096
     1.01275
     1.15604
     1.44795
     1.37365
     1.30996
     1.41611
     1.51164
     1.26219
     1.14012
     1.17727
     1.29934
     1.36834
     1.44795
     1.37365
     1.21973
     1.06582
     0.83229
     0.55631
     0.79514
     0.54569
     0.33871
     0.31217
     0.11580
     0.11580
    -0.25041
    -0.36187
    -0.60601
    -0.72277
    -0.73339
    -0.69623
    -0.72277
    -0.83953
    -0.92976
    -1.08898
    -0.66439
    -0.86607
    -0.97753
    -0.92445
    -1.00937
    -0.80238
    -0.77054
    -0.69623
    -0.71746
    -0.95630
    -0.79708
    -1.01468
    -0.86607
    -1.04122
    -0.90322
    -1.00937
    -0.50517
    -0.32472
    -0.71746
    -0.56355
    -0.48925
    -0.25572
    -0.41494
    -0.40433
    -0.39371
    -0.29818
    -0.12304
    -0.12834
    -0.20265
    -0.46271
    -0.52640
    -0.23980
    -0.01689
    -0.38841
    -0.60070
    -0.38310
    -0.29818
    -0.20265
    -0.31941
    -0.90322
    -0.64316
    -0.23980
     0.29625
     0.63061
     0.47139
    -0.31941
    -1.61441
    -1.73118
    -1.04122
    -0.49986
    -0.12304
    -0.22918
    -0.46802
    -0.89261
    -1.08898
    -1.24820
    -1.37558
    -1.30658
    -1.12613
    -0.94037
    -0.88199
    -0.73339
    -0.63255
    -0.62193
    -0.82892
    -0.56886
    -0.51578
    -0.67501
    -0.71746
    -0.66439
    -0.54763
    -0.62193
    -0.61132
    -0.69623
    -0.58478
    -0.41494
    -0.30880
    -0.38310
    -0.25041
    -0.11242
     0.03088
     0.20602
     0.39709
     0.29094
     0.26440
     0.23256
     0.39709
     0.42893
     0.63592
     0.76861
     0.72084
     0.80576
     0.78453
     0.80045
     0.69430
     0.69961
     0.60938
     0.72084
     0.91190
     0.92252
     0.80045
     0.96498
     0.98090
     1.19850
     1.33119
     1.94154
     2.05830
     1.91500
     1.90439
     1.79824
     1.68148
     1.33650
     1.26750
     1.18789
     1.80355
     1.67617
     0.89068
     0.22194
    -0.17611
    -0.06996
    -0.09119
    -0.22918
    -0.48394
    -0.68031
    -0.72808
    -0.93507
    -1.00937
    -0.90322
    -0.73869
    -0.90853
    -0.62193
    -0.60601
    -0.52109
    -0.41494
    -0.38841
    -0.25572
    -0.38841
    -0.35656
    -0.23449
    -0.26634
    -0.15488
    -0.20265
    -0.11773
    -0.10181
    -0.18142
    -0.28226
    -0.21326
    -0.02220
    -0.00627
    -0.07527
    -0.07527
    -0.10181
    -0.21857
    -0.27164
    -0.37779
    -0.19734
    -0.03812
    -0.00097
     0.06272
     0.10518
    -0.01689
    -0.11242
     0.08395
     0.31748
     0.35994
     0.29625
     0.13172
     0.16356
     0.19541
     0.13172
     0.18479
     0.26440
     0.17948
     0.07864
    -0.18673
    -0.34064
    -0.34595
    -0.43087
    -0.56886
    -0.53701
    -0.24511
    -0.11242
    -0.10181
    -0.28226
    -0.07527
    -0.18673
    -0.23449
    -0.17080
    -0.23449
     0.07334
     0.07334
     0.06803
     0.20602
     0.29625
     0.20602
     0.02026
     0.02557
    -0.03812
     0.06803
    -0.05404
    -0.19203
    -0.14427
     0.26971
     0.60408
     0.82699
     1.18258
     0.86945
     1.43203
     1.51164
     1.35773
     1.47980
     1.12951
     1.38957
     1.29934
     1.30465
     1.30465
     1.19320
     1.03928
     0.78983
     0.46078
     0.25910
    -0.10711
    -0.28757
    -0.44679
    -0.66970
    -0.66439
    -0.84484
    -0.86607
    -0.85546
    -0.78115
    -0.95099
    -0.78646
    -0.60070
    -0.62724
    -0.66439
    -0.63255
    -0.54232
    -0.47332
    -0.49455
    -0.47863
    -0.51578
    -0.37779
    -0.36718
    -0.45740
     0.15826
     0.31217
     0.19010
     0.21133
     0.32809
     0.46078
     0.34401
     0.28563
     0.31748
     0.67307
     0.66776
     0.55631
     0.59346
     0.63592
     0.60938
     0.51916
     0.64123
     0.80576
     0.47670
     0.60408
     0.80045
     0.98621
     0.98621
     1.10297
     1.32057
     1.46387
     2.03176
     1.81947
     1.34180
     2.11668
     2.43513
     1.61779
     1.47449
     1.54348
     1.81947
     0.85352
     0.14764
     0.12110
     0.42362
     0.46608
     0.12110
    -0.44148
    -0.70154
    -0.96691
    -1.14736
    -1.05714
    -1.02529
    -1.05183
    -1.00406
    -0.54232
    -0.65378
    -0.88730
    -0.70154
    -0.54232
    -0.44148
    -0.40433
    -0.42556
    -0.27164
    -0.31941
    -0.34595
    -0.23980
    -0.28757
    -0.20265
    -0.21857
    -0.29287
    -0.04873
     0.03619
    -0.00627
     0.08926
    -0.01158
     0.08395
     0.15826
     0.02557
     0.04680
    -0.08588
    -0.22388
    -0.44679
    -0.57947
    -0.35656
    -0.37248
    -0.78115
    -0.71746
    -0.77585
    -0.87669
    -0.71746
    -0.80238
    -0.90853
    -0.80769
    -0.87669
    -0.75992
    -0.73869
    -0.75992
    -0.99345
    -1.03060
    -0.96160
    -0.85015
    -0.92445
    -0.73339
    -0.53701
    -0.56886
    -0.74400
    -0.87669
    -0.75462
    -0.78115
    -0.40964
    -0.58478
    -0.40433
    -0.23980
    -0.06466
     0.12641
     0.21664
     0.24317
     0.45016
     0.31748
     0.32278
     0.09987
     0.07334
     0.09457
    -0.06996
    -0.34595
    -0.57947
    -0.36187
    -0.47332
    -0.33533
    -0.04343
    -0.06466
    -0.19203
    -0.44148
    -0.21326
    -0.01689
     0.02026
    -0.03281
     0.17948
     0.58285
     1.25689
     1.21973
     1.00744
     0.82168
     0.49793
     0.28033
     0.17418
     0.46608
     0.58815
     0.42362
     0.19541
    -0.18673
    -0.26634
    -0.04343
    -0.30880
    -0.48925
    -0.46271
    -0.36187
    -0.34595
     0.05211
     0.06803
     0.25910
     0.17948
     0.38647
     0.31217
     0.32278
     0.21664
     0.13172
     0.32278
     0.66246
     0.49262
     0.32278
     0.31748
     0.18479
     0.13703
     0.03088
    -0.19734
    -0.27695
    -0.13896
    -0.12834
    -0.19203
    -0.13896
    -0.05404
    -0.10181
     0.02557
     0.73145
     0.73145
     0.63592
     1.20381
     2.14853
     3.17285
     2.52004
     0.87475
     0.45547
     0.68899
     1.24096
     1.80885
     1.19320
     0.48731
     0.16887
     0.15826
     0.13172
    -0.45740
    -1.11021
    -1.51357
    -1.62503
    -1.65157
    -1.55603
    -1.54011
    -1.44458
    -1.04652
    -0.90322
    -0.62724
    -0.60070
    -0.53171
    -0.54763
    -0.57947
    -0.30349
    -0.04343
    -0.12834
    -0.29818
    -0.31410
    -0.29818
    -0.52640
    -0.63255
    -0.73869
    -0.82361
    -0.79708
    -0.77585
    -0.96691
    -0.89792
    -0.82892
    -0.72277
    -0.90322
    -0.72277
    -0.85015
    -0.94037
    -0.69623
    -0.61132
    -0.33002
    -0.27164
    -0.50517
    -0.64316
    -0.69093
    -0.39371
    -0.33002
    -0.30880
    -0.19734
    -0.20795
    -0.62724
    -0.23449
    -0.37248
    -0.48925
    -0.60601
    -0.29818
    -0.52109
    -0.67501
    -0.51048
    -0.39902
    -0.08588
    -0.24511
    -0.34595
    -0.42556
    -0.35656
    -0.27164
    -0.38310
    -0.16550
     0.08926
    -0.08058
    -0.19734
    -0.09650
     0.18479
     0.21664
     0.59877
     0.58285
     0.61469
     0.71022
     0.85352
     0.80045
     0.83229
     1.16135
     1.18258
     0.61469
     1.01805
     1.16135
     0.99152
     0.78453
     0.80045
     0.78453
     0.85883
     0.55631
     0.52447
     0.46078
     0.38117
     0.45016
     0.13703
     0.09457
     0.25379
     0.02557
     0.35463
     0.32809
     0.05211
     0.12110
     0.11580
     0.14764
     0.12641
     0.26971
     0.37586
     0.41832
     0.19010
     0.27502
     0.30686
     0.29625
     0.29094
     0.12641
     0.31748
     0.45016
     0.33871
     0.69430
     1.27811
     1.58064
     1.56471
     1.50103
     1.54348
     1.64963
     1.81416
     1.95746
     2.81726
     3.78851
     3.18347
     2.12730
     1.96277
     2.32898
     2.28121
     1.92562
     2.04238
     1.63371
     0.87475
     0.34932
     0.40240
     0.31748
     0.04149
    -0.32472
    -0.67501
    -0.87669
    -1.07306
    -1.22697
    -1.47642
    -1.18982
    -1.24820
    -1.32251
    -1.21105
    -1.08898
    -1.23228
    -1.30658
    -1.36497
    -1.16329
    -1.11021
    -1.05183
    -1.30658
    -1.21105
    -1.14736
    -1.02529
    -1.16329
    -0.87669
    -0.84484
    -0.94568
    -0.69093
    -0.54763
    -0.69093
    -0.73869
    -0.78646
    -0.71746
    -0.70154
    -0.43087
    -0.49986
    -0.57416
    -0.69623
    -0.77585
    -0.96160
    -0.89792
    -0.50517
    -0.58478
    -0.72277
    -0.51578
    -0.45209
    -0.49986
    -0.69093
    -0.43617
    -0.39902
    -0.50517
    -0.21857
     0.02026
     0.12641
     0.30155
     0.09987
    -0.13365
     0.20071
     0.05741
    -0.00627
    -0.00627
    -0.11773
    -0.04873
    -0.09650
    -0.12834
    -0.37779
    -0.52640
    -0.54763
    -0.49986
    -0.64316
    -0.55824
    -0.67501
    -0.67501
    -0.64316
    -0.62724
    -0.60070
    -0.90853
    -1.03060
    -1.20044
    -1.05183
    -0.44679
    -0.33533
    -0.20265
     0.16356
     0.35463
     0.05211
     0.23256
     0.69961
     0.34401
    -0.13365
    -0.08588
     0.31217
     0.67838
     0.67838
     0.58815
     0.48731
     0.24848
    -0.14427
    -0.06996
    -0.32472
    -0.40433
    -0.48394
    -0.58478
    -0.52640
    -0.73339
    -0.56886
    -0.47863
    -0.56355
    -0.68562
    -0.61132
    -0.49986
    -0.49986
    -0.56886
    -0.57947
    -0.55824
    -0.70154
    -0.72808
    -0.82361
    -0.70685
    -0.64316
    -0.75462
    -0.53701
    -0.04343
     0.00965
    -0.05935
     0.16887
     0.40240
     0.56692
     0.81106
     0.93844
     0.85883
     1.42672
     2.10607
     2.58373
     2.52004
     2.75357
     3.15162
     2.72173
     2.23875
     1.58594
     1.45326
     1.83539
     1.71863
     1.33650
     0.91190
     0.32809
     0.06272
    -0.17611
    -0.45209
    -0.71746
    -1.07837
    -1.32251
    -1.47111
    -1.60911
    -1.28536
    -1.22167
    -1.20044
    -1.01468
    -0.77585
    -0.70685
    -0.55294
    -0.46802
    -0.41494
    -0.10181
    -0.09119
     0.02557
     0.04149
     0.00434
     0.11049
    -0.01689
     0.03088
     0.19541
     0.18479
     0.05741
     0.08395
     0.10518
     0.24317
     0.19541
     0.15826
     0.12641
     0.20071
     0.23787
     0.13703
     0.39709
     0.64123
     0.74207
     0.69961
     1.03928
     0.90129
     0.91721
     0.83760
     0.55631
     0.56162
     0.48201
     0.75799
     0.71022
     0.42893
     0.31748
    -0.02220
    -0.06996
    -0.16550
    -0.12304
    -0.28757
    -0.05404
    -0.28226
    -0.64847
    -0.54232
    -0.46271
    -0.32472
    -0.33533
    -0.21326
    -0.01158
     0.17948
     0.34401
     0.15826
     0.06803
     0.08926
    -0.06996
    -0.18142
     0.12641
     0.32809
     0.46078
     0.26971
     0.41301
     0.10518
     0.12110
     0.09987
    -0.29818
    -0.38310
    -0.33002
    -0.10711
    -0.18142
    -0.16550
     0.09987
     0.07864
     0.14233
     0.24317
     0.07864
     0.07864
     0.22725
     0.12110
     0.11580
     0.02026
     0.03088
     0.04680
     0.36524
     0.49262
     0.24848
     0.12110
    -0.00097
     0.02557
    -0.19203
     0.08926
     0.17948
     0.05741
    -0.04343
     0.08926
     0.13703
     0.12641
     0.17418
     0.13172
     0.25379
     0.22194
     0.16887
     0.01496
    -0.14957
    -0.27695
    -0.46802
    -0.43087
    -0.43087
    -0.69093
    -0.72808
    -0.80238
    -0.89261
    -0.89261
    -1.01999
    -0.98814
    -0.77054
    -0.46271
    -0.40964
    -0.27164
    -0.10181
    -0.12304
    -0.06996
     0.31217
     0.84291
     0.85883
     0.74738
     0.95436
     1.01805
     1.11359
     1.10828
     1.19850
     1.20381
     1.22504
     1.19850
     0.93844
     0.73145
     0.60938
     0.56692
     0.41301
     0.56692
     0.44485
     0.20602
     0.19541
     0.14764
     0.14764
     0.07334
    -0.05935
    -0.04873
    -0.09650
     0.05211
     0.00965
     0.13172
     0.01496
    -0.13365
    -0.04343
     0.09457
     0.22725
    -0.02220
     0.00434
     0.17948
    -0.02220
    -0.02750
    -0.00627
    -0.11773
    -0.10711
    -0.20265
    -0.31410
    -0.42556
    -0.44679
    -0.58478
    -0.73339
    -0.59539
    -0.53171
    -0.82892
    -0.90853
    -0.95099
    -0.82361
    -0.81830
    -0.96160
    -0.79708
    -0.54763
    -0.39902
    -0.50517
    -0.42556
    -0.47863
    -0.35125
    -0.42025
    -0.19734
    -0.12834
    -0.23980
    -0.32472
    -0.22918
    -0.31941
    -0.34064
     0.29625
     0.55100
     0.88006
     0.95436
     0.50324
     0.38117
     0.35994
     0.45547
     0.92783
    -0.13896
     0.48731
     0.34932
     0.09987
    -0.74400
    -0.95630
    -0.44679
    -0.49455
    -0.68562
    -0.78646
    -0.96691
    -1.76302
    -1.98062
    -1.69402
    -1.26413
    -1.00937
    -0.82361
    -0.43087
    -0.37248
    -0.33002
    -0.09119
     0.06803
     0.14233
     0.19541
     0.29094
     0.32278
     0.59877
     0.69430
     0.68369
     0.55631
     0.52447
     0.60938
     0.43955
     0.40770
     0.38117
     0.14764
     0.03619
     0.06803
     0.21664
    -0.05404
    -0.26634
    -0.41494
    -0.52109
    -0.51048
    -0.47863
    -0.40964
    -0.59539
    -0.65908
    -0.70154
    -0.69623
    -0.49455
    -0.50517
    -0.68031
    -0.72808
    -0.71216
    -0.77585
    -0.88730
    -0.77054
    -0.49455
    -0.43617
    -0.29818
    -0.33533
    -0.42025
    -0.53171
    -0.61662
    -0.71746
    -0.44679
    -0.26634
    -0.35656
    -0.20795
    -0.27164
    -0.00627
     0.10518
     0.05211
     0.00434
     0.16356
     0.30155
     0.34932
     0.56162
     0.74207
     0.85883
     0.86414
     1.07643
     0.91190
     0.51916
     0.50324
     0.65715
     0.51916
     0.48731
     0.64654
     0.64654
     0.50854
     0.07334
    -0.21326
    -0.17080
    -0.18142
    -0.33002
    -0.54232
    -0.49986
    -0.28757
    -0.28757
    -0.17611
    -0.24511
    -0.54232
    -0.36718
    -0.40964
    -0.34595
    -0.42556
    -0.28226
    -0.26103
    -0.28226
    -0.13365
    -0.26103
    -0.19734
    -0.22918
     0.05741
    -0.04873
     0.07864
     0.15826
     0.02557
    -0.01158
     0.42893
     0.29094
     0.24848
     0.15295
     0.28563
     0.25379
     0.28033
     0.38117
     0.34932
     0.30686
     0.67838
     0.98090
     0.70492
     0.95967
     0.96498
     0.76330
     0.92252
     1.16135
     1.59656
     1.77170
     1.49572
     1.32057
     1.59656
     1.57533
     1.56471
     1.30996
     1.48510
     1.37896
     1.11359
     1.10297
     0.91190
     0.81106
     0.75268
     0.64123
     0.47139
     0.42362
     0.38117
     0.46078
     0.25910
     0.27502
     0.13172
     0.12110
     0.15295
     0.35463
     0.34401
     0.18479
     0.42893
     0.47139
     0.38647
     0.57754
     0.55100
     0.94906
     1.10828
     1.22504
     1.14543
     1.00744
     1.15074
     0.71553
     0.38647
     0.47139
     0.40240
     0.08395
    -0.18142
    -1.13675
    -0.97753
    -0.55824
    -1.26413
    -1.48704
    -1.77894
    -1.65687
    -3.05802
    -3.48792
    -2.79796
    -2.28314
    -2.11331
    -1.82671
    -1.93286
    -2.06554
    -1.81079
    -1.57195
    -1.24290
    -1.33312
    -1.04652
    -0.95099
    -0.74931
    -0.42025
    -0.16550
    -0.21326
    -0.16550
    -0.17611
    -0.16550
     0.14764
     0.16356
    -0.04343
    -0.35656
    -0.22918
    -0.24511
    -0.33533
    -0.34064
    -0.39371
    -0.43087
    -0.45209
    -0.36718
    -0.58478
    -0.52109
    -0.61132
    -0.53701
    -0.60070
    -0.57416
    -0.59009
    -0.57416
    -0.38841
    -0.47863
    -0.42025
    -0.45209
    -0.57947
    -0.54763
    -0.37779
    -0.36187
    -0.46271
    -0.37779
    -0.28757
    -0.32472
    -0.47863
    -0.10181
    -0.17611
    -0.28757
    -0.28226
    -0.34064
    -0.30349
    -0.20795
    -0.27695
    -0.51578
    -0.29818
    -0.13365
    -0.10711
     0.20071
     0.42362
     0.35994
     0.00965
    -0.05935
    -0.06466
    -0.06996
    -0.18142
    -0.06466
    -0.19203
    -0.27164
    -0.20795
    -0.14427
     0.24848
    -0.33002
    -0.68031
    -0.89792
    -0.73339
    -0.41494
    -0.12304
     0.13703
     0.51916
     0.71022
     0.96498
     1.03397
     1.01805
     1.31527
     1.23566
     1.15074
     1.62840
     1.99992
     2.09545
     1.88846
     1.75047
     1.53818
     1.40018
     1.15074
     1.17197
     1.04990
     0.76330
     0.88537
     0.67307
     0.64123
     0.43955
     0.58285
     0.54569
     0.42362
     0.57754
     0.38647
     0.50854
     0.54039
     0.45016
     0.38647
     0.57754
     0.64654
     0.38117
     0.37055
     0.55100
     0.47670
     0.34932
     0.24848
     0.23787
     0.06272
    -0.02220
    -0.33002
    -0.66970
    -0.82892
    -1.44458
    -2.22476
    -2.39991
    -2.73958
    -2.91472
