# Supplementary material for: Software algorithm and hardware design for real-time implementation of new spectral estimator
Source: Biomed Eng Online. 2014 May 9;13:61. doi: 10.1186/1475-925X-13-61 (PMC4057578; doi:10.1186/1475-925X-13-61)
Supplement: Additional file 2 — txtfiles.zip. [file 1475-925X-13-61-S2.zip › FILE198.TXT]

     1.98802
     2.78927
     2.47299
     2.32539
     2.24105
     2.07237
     1.56631
     2.05128
     1.43980
     1.06027
     0.51204
     0.44879
     0.89158
     0.04817
    -0.47897
    -0.28920
    -0.50006
    -0.71091
    -0.92176
    -1.28022
    -1.13262
    -0.92176
    -0.14160
     1.37655
     0.15359
    -0.92176
    -1.59650
    -1.57541
    -0.28920
    -0.33137
    -0.26812
    -0.09943
    -0.58440
    -0.45788
    -1.00611
    -1.04828
    -1.25913
    -0.77417
    -0.98502
    -1.55433
    -1.13262
    -0.94285
    -1.11153
    -1.97603
    -0.79525
    -0.73199
    -0.77417
    -0.87959
    -0.81634
    -0.81634
    -0.73199
    -0.73199
    -0.37354
    -0.79525
    -0.73199
    -0.56331
    -0.66874
    -0.31029
    -0.39463
    -1.17479
    -0.52114
     0.30119
    -0.22594
    -1.02719
    -0.85851
    -0.54223
    -0.12052
    -0.39463
    -0.52114
    -0.47897
    -0.24703
    -0.47897
    -0.22594
    -0.14160
    -1.06936
    -0.79525
    -0.92176
     0.13251
    -0.45788
    -0.83742
    -0.92176
    -0.41571
    -0.62657
    -0.26812
    -0.58440
    -0.85851
    -0.64765
    -0.60548
    -0.68982
    -0.41571
    -0.35246
    -0.66874
    -1.34347
    -0.39463
    -0.83742
    -1.13262
    -1.19587
    -1.30130
    -1.40673
    -1.02719
    -1.04828
    -0.92176
    -0.75308
    -1.00611
    -1.25913
    -1.21696
    -0.79525
    -0.79525
    -1.55433
    -0.05726
     0.25902
    -0.01509
    -0.62657
     0.09034
     0.11142
     0.15359
     0.28010
     0.21685
     0.21685
     0.25902
     0.57530
     0.25902
     0.44879
     0.17468
    -0.22594
    -0.16269
     0.93375
     0.59639
     0.11142
     0.06925
    -0.22594
    -0.05726
    -0.14160
    -0.28920
    -0.45788
    -0.77417
    -0.50006
    -0.35246
     0.30119
     0.57530
     0.30119
     0.46987
     0.87050
     1.22895
     1.29220
     1.98802
     1.75608
     1.90368
     1.75608
     0.55422
     0.65964
     1.08135
     1.12352
     0.97592
     0.80724
     0.32228
    -0.39463
    -1.19587
    -0.43680
    -0.47897
    -1.36456
    -1.06936
    -0.68982
    -0.98502
    -0.60548
    -0.09943
     0.44879
     0.42770
     0.74398
     0.91267
     0.91267
     1.50306
     1.88260
     0.63856
     1.77717
     1.86151
     1.98802
     1.92477
     1.96694
     1.90368
     1.96694
     2.17779
     2.24105
     2.11454
     2.38865
     2.28322
     2.53624
     1.96694
     2.40973
     1.60849
     1.62957
     2.47299
     1.69283
     1.22895
     1.88260
     1.08135
     0.51204
     0.17468
     0.00599
     0.25902
     0.38553
     0.34336
    -0.52114
    -0.24703
    -0.66874
    -0.54223
    -1.36456
    -0.26812
    -0.47897
    -0.79525
    -0.56331
    -0.56331
    -0.09943
    -0.64765
    -0.31029
    -0.12052
    -0.07835
    -0.01509
    -0.16269
    -0.01509
     0.15359
     0.02708
    -0.16269
     0.57530
     0.91267
     0.11142
     0.59639
     0.30119
     0.53313
     0.30119
     0.28010
     0.44879
     0.72290
     0.82833
     0.74398
     0.38553
     0.70181
     0.49096
    -0.26812
     0.15359
     0.28010
     0.42770
    -0.39463
    -0.01509
    -0.37354
    -0.12052
    -0.43680
    -0.47897
    -0.39463
    -0.47897
    -0.58440
    -0.79525
    -1.00611
    -0.50006
    -1.15370
    -1.28022
    -0.24703
    -0.09943
    -0.71091
    -0.39463
    -1.00611
    -0.79525
    -0.62657
    -0.33137
    -0.24703
     0.02708
     0.13251
    -0.45788
    -0.09943
     0.04817
     0.13251
    -0.09943
     0.51204
     0.51204
    -0.28920
    -0.05726
     0.68073
     0.34336
    -0.05726
     0.13251
     0.00599
     0.76507
     0.42770
     0.80724
     0.93375
     0.82833
     0.36445
    -0.54223
    -0.56331
    -0.41571
    -0.87959
    -1.04828
    -0.31029
    -0.41571
    -0.81634
    -0.81634
    -1.19587
    -1.61758
    -1.15370
    -1.38564
    -1.42781
    -0.94285
    -1.09045
    -1.00611
    -0.79525
     0.09034
    -0.24703
    -0.60548
     0.11142
    -0.12052
    -0.22594
    -0.77417
    -0.20486
    -0.43680
    -0.01509
    -0.12052
    -0.20486
    -0.20486
    -0.62657
     0.00599
     0.13251
     0.84941
     0.84941
     0.00599
     0.80724
     1.43980
     1.73500
     1.79825
     2.55733
     3.25315
     3.56943
     3.65377
     2.72601
     2.93687
     3.00012
     1.60849
     0.02708
     1.73500
     1.65066
     0.11142
    -3.22007
    -6.97328
    -6.84676
    -4.04240
    -2.16580
    -2.94596
    -4.10566
    -4.27434
    -5.34970
    -5.41296
    -5.11776
    -3.66287
    -3.07248
    -1.04828
     0.25902
     0.38553
     0.91267
     1.71391
     2.21996
     1.98802
     1.71391
     1.27112
     1.67174
     1.98802
     1.77717
     1.77717
     1.88260
     2.11454
     1.77717
     1.62957
     1.27112
     1.35546
     0.63856
     0.91267
     1.12352
     0.44879
    -0.20486
     0.40662
     0.63856
     0.34336
     0.13251
    -0.81634
    -0.62657
    -1.09045
    -1.36456
    -1.63867
    -0.54223
    -0.62657
    -0.96393
    -0.77417
    -0.35246
    -0.50006
    -0.58440
    -0.39463
    -0.37354
    -0.31029
     0.06925
    -0.31029
    -0.12052
    -0.05726
    -0.26812
    -0.68982
     0.30119
     0.65964
    -0.14160
    -0.35246
     0.28010
    -0.16269
     0.42770
    -0.16269
     0.34336
     0.13251
     0.13251
     0.21685
    -0.09943
     0.25902
     0.13251
    -0.41571
     0.25902
     0.21685
     0.02708
    -0.07835
     0.25902
     0.34336
     0.04817
     0.23793
    -0.20486
     0.51204
     1.20786
     0.93375
     0.74398
    -0.03618
    -0.28920
    -0.47897
    -0.50006
    -0.12052
    -0.07835
    -0.37354
    -0.73199
    -0.33137
    -0.60548
    -0.58440
    -1.36456
    -1.59650
    -0.45788
    -0.39463
     0.28010
    -0.58440
    -0.12052
    -0.14160
    -0.43680
     0.74398
     0.74398
    -0.07835
     0.44879
     0.49096
     0.42770
     0.70181
     0.55422
    -0.16269
     0.38553
     0.72290
     0.38553
     0.23793
     0.25902
     0.15359
    -0.14160
     0.59639
     1.18678
     0.11142
    -0.05726
     0.19576
     0.46987
     0.63856
     0.44879
     0.59639
     0.46987
     0.99701
     0.72290
     0.97592
     1.14461
     1.10244
     0.42770
     0.89158
     1.84043
     1.81934
     1.41872
     1.73500
     1.90368
     2.30430
     1.94585
     2.36756
     2.68384
     2.72601
     3.65377
     3.69594
     3.84354
     4.11765
     2.55733
     0.55422
    -1.32239
    -4.35869
    -4.33760
    -3.64178
    -3.36767
    -3.74721
    -3.81046
    -4.61171
    -5.83466
    -6.76242
    -6.95219
    -6.21420
    -5.56055
    -5.03342
    -4.69605
    -3.85264
    -1.51215
    -0.58440
    -0.24703
     0.99701
     1.33438
     1.48197
     1.50306
     1.39763
     1.06027
     1.37655
     0.91267
     1.01809
     0.61747
     1.12352
     0.74398
     0.36445
     0.70181
     0.97592
    -0.03618
    -0.16269
    -0.16269
     0.13251
     0.55422
     0.93375
     0.80724
     0.21685
     0.04817
     0.70181
     0.70181
     0.72290
     1.14461
     0.34336
     0.59639
     1.60849
     1.67174
     0.89158
     0.95484
     0.59639
     0.74398
     0.46987
     0.63856
     0.61747
     0.61747
     0.72290
     0.89158
     0.44879
     0.70181
     0.80724
     0.34336
     1.43980
     1.16569
     1.12352
     1.86151
     0.09034
    -0.31029
     0.00599
     0.17468
     0.68073
     0.59639
     0.61747
    -0.33137
    -1.46998
    -1.80735
    -2.01820
    -2.90379
    -1.68084
    -1.28022
    -1.97603
    -1.87061
    -2.08146
    -2.12363
    -2.10255
    -1.78627
    -1.76518
    -1.36456
    -0.96393
    -1.11153
    -0.81634
    -0.18377
    -0.60548
    -1.11153
    -0.28920
     0.61747
    -0.22594
    -0.31029
    -0.05726
     0.30119
    -0.14160
    -0.16269
    -0.09943
    -0.20486
     0.23793
     0.61747
    -0.01509
     0.15359
     0.28010
    -0.14160
    -0.58440
     0.49096
     0.42770
    -0.26812
    -0.07835
     0.11142
    -0.05726
    -0.24703
     0.06925
    -0.14160
    -0.03618
     0.04817
    -0.18377
    -0.05726
     0.36445
    -0.12052
    -0.43680
     0.95484
     0.91267
     0.53313
     0.82833
     1.12352
     1.16569
     1.10244
     1.20786
     1.56631
     2.00911
     2.21996
     2.74710
     3.42183
     2.30430
     0.95484
    -1.70192
    -0.85851
    -2.18689
    -3.28333
    -3.11465
    -3.05139
    -1.74409
    -1.99712
    -3.36767
    -3.78938
    -4.23217
    -4.80148
    -4.33760
    -4.44303
    -3.11465
    -2.25014
    -1.91278
    -1.06936
     0.04817
     0.28010
     0.51204
     0.78615
     0.99701
     0.55422
     0.61747
     0.49096
     0.34336
     0.23793
     0.80724
     0.49096
     0.72290
     0.34336
     0.13251
    -0.28920
     1.12352
    -0.07835
     0.09034
     0.46987
     0.15359
     0.40662
    -0.26812
    -0.03618
     0.61747
     0.30119
     0.87050
     0.04817
     0.06925
     0.36445
     0.51204
    -0.35246
     0.91267
     0.68073
    -0.12052
     0.40662
    -0.20486
    -0.37354
    -0.22594
    -0.41571
    -0.14160
    -0.24703
     0.28010
    -0.60548
    -0.94285
    -0.64765
    -0.09943
    -0.90068
    -0.58440
    -0.24703
    -0.56331
    -0.31029
     0.25902
    -0.50006
     0.00599
    -0.26812
    -0.16269
     0.46987
     0.28010
     0.49096
     0.44879
     0.74398
     0.68073
     0.04817
    -0.66874
     0.59639
     0.19576
    -0.43680
     0.28010
     0.30119
     0.36445
     0.19576
    -0.22594
    -0.31029
     0.09034
    -0.09943
    -0.12052
     0.51204
     0.36445
     0.09034
    -0.26812
     0.97592
     0.49096
    -0.03618
     0.32228
     0.59639
     0.42770
     0.28010
     0.02708
    -0.14160
     0.82833
     0.74398
     0.36445
    -0.16269
     0.15359
    -0.07835
    -0.22594
     0.65964
     0.97592
     0.57530
     1.18678
     1.01809
     0.91267
     0.80724
     0.91267
     1.06027
     1.12352
     1.52414
     1.27112
     1.39763
     1.33438
     1.52414
     1.08135
     1.50306
     1.46089
     0.61747
     0.32228
     0.84941
     0.09034
     0.42770
    -0.37354
     0.32228
     0.91267
     0.44879
     0.57530
    -1.25913
    -2.31340
    -2.65077
    -2.27123
    -2.12363
    -1.21696
    -1.28022
    -1.70192
    -1.93386
    -1.91278
    -2.01820
    -2.29232
    -2.01820
    -1.49107
    -0.81634
    -0.85851
    -0.96393
    -0.39463
     0.32228
     0.70181
    -0.24703
     1.08135
     1.03918
     0.21685
     0.51204
     0.28010
     0.82833
     0.15359
     0.19576
    -0.03618
     0.09034
     0.40662
     0.11142
    -0.18377
    -0.39463
    -0.07835
    -0.96393
    -0.22594
     0.09034
    -0.92176
    -0.66874
    -0.22594
    -0.41571
    -0.60548
    -0.68982
    -0.98502
    -0.66874
    -0.60548
    -0.05726
    -0.58440
    -0.77417
    -0.56331
    -1.11153
    -0.81634
    -0.07835
    -0.54223
    -0.68982
    -0.41571
    -0.83742
    -0.68982
    -0.73199
    -0.90068
    -0.31029
    -0.52114
    -0.22594
    -0.62657
    -0.54223
    -0.16269
    -0.66874
    -0.54223
    -0.03618
    -0.07835
    -0.58440
    -0.14160
    -0.31029
    -0.16269
    -0.37354
    -0.43680
    -0.33137
     0.04817
     0.13251
    -0.18377
    -0.47897
    -0.18377
    -0.12052
    -1.06936
     0.25902
     0.11142
    -0.45788
    -0.05726
    -0.16269
     0.23793
     0.02708
    -0.41571
    -0.18377
     0.02708
     0.57530
     0.49096
     0.04817
    -0.20486
     0.17468
    -0.31029
     0.55422
     1.08135
     0.63856
    -0.07835
     0.30119
     0.87050
     0.91267
     0.59639
     0.36445
     0.36445
     1.12352
     1.39763
     1.12352
     0.51204
     0.84941
     0.82833
     0.63856
     1.27112
     0.53313
     0.36445
     0.80724
     0.72290
     1.10244
     0.97592
     0.46987
     0.72290
     1.56631
     1.79825
     2.34648
     0.95484
    -0.50006
    -0.79525
    -1.44890
    -0.22594
     0.21685
     0.04817
     0.87050
     1.48197
     0.23793
    -1.15370
    -1.46998
    -1.72301
    -2.35557
    -2.33449
    -2.77728
    -1.78627
    -2.29232
    -2.58751
    -2.65077
    -2.16580
    -2.50317
    -3.40984
    -2.88271
    -2.25014
    -2.18689
    -1.57541
    -1.95495
    -1.42781
    -0.92176
    -0.45788
     0.25902
     0.51204
     1.65066
     1.48197
     1.46089
     1.62957
     2.17779
     1.77717
     1.79825
     1.31329
     1.46089
     1.22895
     1.03918
     0.63856
     0.36445
     0.09034
     0.93375
     0.78615
    -0.05726
    -0.26812
    -0.79525
    -0.83742
     0.42770
    -0.16269
    -1.11153
    -0.47897
    -0.62657
    -1.17479
    -0.77417
    -0.90068
    -0.85851
    -0.94285
    -0.58440
    -0.52114
    -0.75308
    -0.92176
    -0.94285
    -0.94285
    -0.07835
    -0.41571
    -1.38564
    -1.06936
    -0.52114
    -0.73199
    -0.24703
    -0.85851
    -0.64765
    -0.37354
    -0.45788
    -0.31029
    -0.54223
    -0.54223
    -0.28920
    -0.98502
    -0.62657
    -0.05726
    -0.52114
    -0.50006
    -0.39463
    -0.94285
    -0.28920
    -0.66874
    -0.37354
    -0.47897
    -0.41571
     0.06925
    -0.37354
    -0.14160
    -0.31029
    -0.94285
    -0.28920
     0.76507
     0.57530
    -0.39463
     0.61747
     0.19576
     0.17468
     0.23793
     0.70181
     0.34336
     0.30119
     0.76507
     0.51204
     0.80724
     0.51204
     0.23793
     0.13251
     1.20786
     0.42770
     0.21685
     0.40662
     0.65964
     0.51204
     0.63856
     0.34336
     0.53313
     0.65964
     0.74398
     0.59639
     0.57530
     0.19576
     0.40662
    -0.22594
     1.03918
     1.12352
     0.38553
     0.38553
     0.72290
     0.04817
     0.34336
     0.23793
     0.51204
     0.65964
     1.33438
     0.76507
     0.78615
     0.82833
     0.68073
     0.02708
     0.44879
     1.03918
     0.74398
     1.06027
     1.22895
     0.74398
     0.80724
     0.78615
     0.84941
     0.57530
     0.53313
     1.16569
     1.33438
     0.57530
     0.28010
     0.61747
     0.44879
     0.82833
    -0.09943
    -0.43680
    -0.43680
    -0.71091
    -1.74409
    -2.10255
    -1.25913
    -0.41571
    -0.58440
    -1.13262
    -1.68084
    -1.74409
    -1.04828
    -1.19587
    -1.40673
    -0.20486
     0.19576
     0.13251
     0.51204
     0.36445
     0.87050
     0.70181
     0.80724
     1.27112
     1.10244
     1.18678
     0.84941
     0.59639
     1.56631
     0.42770
    -0.62657
     0.04817
     0.80724
     0.57530
     0.72290
     0.68073
     0.49096
     0.15359
     0.23793
     0.02708
     0.59639
     0.80724
     0.63856
     0.74398
     1.06027
     1.01809
     0.19576
     0.40662
     0.65964
     0.44879
     0.11142
     0.42770
     0.30119
    -0.64765
    -0.52114
    -0.81634
    -1.00611
    -0.75308
    -1.02719
    -0.87959
    -1.34347
    -1.55433
    -2.14472
    -2.22906
    -0.66874
    -0.90068
    -2.10255
    -1.72301
    -1.76518
    -1.46998
    -1.59650
    -1.57541
    -1.53324
    -1.80735
    -1.70192
    -1.42781
    -2.08146
    -1.25913
    -1.74409
    -2.25014
    -1.13262
    -1.13262
    -2.10255
    -1.80735
    -1.61758
    -1.80735
    -1.70192
    -1.89169
    -1.53324
    -1.28022
    -1.51215
    -1.44890
    -1.44890
    -1.42781
    -1.13262
    -1.84952
    -0.83742
    -0.33137
    -1.11153
    -0.64765
    -0.37354
    -0.92176
    -0.35246
    -0.18377
     0.09034
     0.32228
     0.63856
     0.40662
     0.09034
     0.34336
     0.61747
     0.44879
     0.61747
     1.33438
     1.06027
     0.59639
     0.89158
     1.03918
     0.87050
     0.99701
     0.61747
     1.16569
     0.99701
     0.97592
     0.61747
     1.06027
     0.44879
     0.72290
     0.38553
     1.54523
     0.91267
     0.40662
     0.78615
     0.72290
     0.97592
     0.38553
     0.28010
     0.61747
     0.57530
     0.72290
     0.53313
     0.57530
     0.82833
     0.80724
     0.19576
     0.72290
     0.59639
    -0.28920
     0.15359
     0.91267
     1.10244
     0.51204
     0.42770
     0.28010
    -0.37354
     0.49096
    -0.24703
    -0.24703
    -0.28920
    -0.33137
    -1.09045
    -1.02719
    -0.37354
    -0.54223
    -1.00611
    -0.39463
    -0.58440
    -1.00611
    -1.17479
    -0.90068
    -0.24703
    -0.24703
     0.15359
    -0.50006
     0.42770
     0.61747
     0.36445
    -0.16269
     0.93375
     0.61747
     0.30119
     0.97592
     0.38553
     0.68073
     0.49096
     0.51204
     0.59639
     0.04817
    -0.68982
    -1.25913
    -1.23804
    -1.17479
    -0.94285
    -1.57541
    -0.14160
    -0.64765
    -1.44890
    -0.98502
    -1.06936
    -0.79525
    -0.85851
    -0.87959
    -0.45788
    -0.24703
     0.30119
     0.70181
     0.93375
     1.41872
     1.58740
     1.29220
     1.06027
     0.84941
     0.04817
     1.03918
     1.29220
     1.06027
     0.72290
     0.15359
     0.13251
     0.15359
     0.44879
     0.23793
     0.11142
     0.34336
    -0.22594
    -0.66874
    -0.12052
     0.30119
    -0.54223
    -0.24703
     0.00599
     0.40662
     0.17468
    -0.01509
     0.25902
    -0.12052
    -1.74409
    -1.63867
    -1.74409
    -1.23804
    -1.15370
    -0.24703
    -0.81634
    -0.33137
    -1.17479
    -1.93386
    -1.68084
    -1.61758
    -1.00611
    -0.83742
    -1.00611
    -0.62657
     0.02708
     0.49096
     0.23793
    -0.05726
    -0.39463
    -0.07835
    -0.47897
     0.89158
     0.46987
    -0.71091
    -0.07835
     0.13251
     0.17468
     0.46987
     0.11142
     0.32228
     0.57530
     0.65964
     0.63856
     0.44879
     0.15359
     0.76507
     0.02708
     1.03918
     1.03918
     0.57530
     0.40662
     0.82833
     1.10244
     0.63856
     0.72290
     0.63856
     0.65964
     0.42770
     1.27112
     0.70181
     0.78615
     0.78615
     0.51204
     0.74398
     1.31329
     0.76507
     0.23793
     0.74398
     0.28010
     0.36445
     0.06925
    -0.03618
     0.44879
     0.38553
     0.53313
     0.32228
    -0.01509
     0.04817
     0.02708
    -0.22594
     0.68073
     0.82833
     0.34336
     0.74398
     0.59639
     0.51204
     0.93375
     1.16569
     0.95484
     1.27112
     1.48197
     0.95484
     1.71391
     1.06027
     1.75608
     0.44879
     0.40662
     0.68073
    -0.31029
    -0.22594
    -0.14160
    -0.07835
    -0.47897
    -0.92176
    -1.00611
    -1.21696
    -1.06936
    -1.34347
    -1.99712
    -1.80735
    -1.80735
    -1.46998
    -0.54223
     0.23793
    -0.64765
    -0.68982
    -0.58440
    -0.35246
    -0.07835
     0.00599
     0.11142
     0.53313
     0.46987
     0.82833
     0.46987
     0.36445
    -0.07835
     0.00599
    -0.07835
     0.80724
     0.30119
     0.00599
     0.15359
    -0.18377
     0.21685
     0.17468
     0.17468
     0.11142
     0.28010
     0.70181
     0.63856
     0.42770
     0.23793
     0.49096
    -0.35246
     1.12352
     0.99701
     0.42770
     0.38553
     0.63856
     0.82833
     0.78615
     0.57530
     0.72290
     0.46987
     0.68073
     0.95484
     0.84941
     1.16569
     0.68073
     0.44879
     1.50306
     1.92477
     0.84941
    -0.66874
    -1.91278
    -1.28022
    -1.28022
    -1.00611
    -0.12052
    -0.58440
    -1.00611
    -1.44890
    -2.06038
    -2.27123
    -2.14472
    -2.58751
    -1.65975
    -0.98502
    -1.13262
    -0.47897
    -0.50006
     0.15359
     0.40662
    -0.01509
     0.09034
     0.65964
     0.59639
     1.06027
     0.23793
     0.84941
     0.72290
     0.68073
     0.61747
     1.03918
     1.29220
     0.57530
     0.78615
     0.49096
     0.89158
     0.84941
     0.38553
     0.42770
     0.63856
     0.61747
     0.59639
     0.84941
     0.97592
     0.30119
    -0.16269
     0.87050
     0.93375
     0.38553
     0.02708
     0.49096
     0.70181
     0.61747
     0.38553
     0.32228
    -0.01509
     0.49096
     0.61747
     0.57530
     0.30119
     0.19576
    -0.60548
     0.38553
     0.44879
     0.19576
     0.17468
     0.23793
     0.00599
    -0.14160
    -0.18377
     0.40662
     0.19576
    -0.07835
     0.21685
     0.34336
     0.46987
    -0.01509
    -0.73199
    -0.37354
     0.34336
     0.34336
    -0.05726
     0.06925
    -0.31029
    -0.07835
    -0.62657
    -0.33137
    -0.50006
    -0.20486
    -0.03618
    -0.26812
    -0.20486
     0.00599
    -0.12052
    -0.22594
     0.30119
     0.28010
    -0.05726
     0.02708
     0.38553
     0.40662
     0.06925
     0.00599
    -0.01509
    -0.16269
     0.49096
    -0.16269
    -0.54223
    -0.50006
    -0.94285
    -2.16580
    -0.90068
    -0.52114
    -0.39463
    -0.62657
    -0.73199
    -1.17479
    -1.59650
    -1.76518
    -1.76518
    -1.23804
    -0.47897
     0.15359
    -0.07835
    -0.26812
    -0.39463
    -0.62657
    -0.39463
     0.91267
     0.38553
     0.76507
     0.76507
     0.61747
     0.38553
     0.40662
     0.32228
     0.84941
     0.72290
     0.70181
     0.00599
     0.65964
     0.53313
     0.38553
     0.02708
     0.34336
     0.72290
     0.11142
     0.70181
     0.57530
     0.78615
     1.08135
     1.16569
     1.22895
     1.48197
     1.39763
     1.37655
     0.93375
     0.25902
    -0.92176
    -1.13262
    -0.43680
    -0.26812
    -0.56331
    -0.50006
    -0.83742
    -1.13262
    -1.65975
    -2.20797
    -1.74409
    -1.70192
    -1.25913
    -0.87959
    -0.50006
    -0.60548
    -0.54223
    -1.21696
    -0.09943
     0.11142
    -0.22594
    -0.43680
     0.17468
     0.19576
    -0.20486
    -0.24703
    -0.45788
     0.04817
    -0.03618
     0.04817
    -0.22594
    -0.09943
     0.44879
    -0.79525
     0.15359
     0.32228
     0.82833
     0.04817
     0.21685
     0.15359
     0.25902
    -0.12052
     0.19576
    -0.09943
     0.19576
    -0.16269
     0.13251
     0.04817
    -0.05726
    -0.31029
    -0.54223
     0.02708
     0.25902
    -0.14160
     0.02708
     0.21685
     0.28010
     0.46987
     1.67174
     1.84043
     0.91267
     0.80724
     0.72290
    -0.52114
    -0.83742
    -0.68982
    -0.87959
     1.18678
     0.76507
     0.32228
    -0.03618
    -0.66874
    -1.21696
    -1.63867
    -1.53324
    -1.02719
    -0.98502
    -0.18377
    -0.64765
    -0.18377
     0.13251
     0.36445
    -0.26812
    -0.07835
     0.44879
    -0.01509
    -0.18377
     0.17468
    -0.14160
     0.23793
    -0.05726
     0.38553
     0.00599
     0.13251
     0.06925
    -0.12052
     0.15359
     0.42770
    -0.16269
     0.11142
     0.72290
     0.15359
    -0.01509
     0.55422
     0.51204
     0.51204
     0.32228
     0.32228
     0.40662
     0.32228
     0.65964
     0.40662
     0.55422
     0.74398
     0.72290
     0.34336
     1.27112
     0.65964
     0.95484
     1.12352
     0.74398
     1.01809
     0.68073
     0.91267
     0.93375
     1.37655
     1.54523
     1.29220
     0.84941
     0.42770
     1.06027
     0.34336
     1.01809
     1.12352
     1.01809
     1.48197
     1.54523
     0.70181
     0.42770
     0.02708
     0.17468
     0.04817
     0.46987
     0.40662
    -0.18377
    -0.56331
    -0.58440
    -0.24703
    -0.33137
    -0.79525
    -0.33137
    -0.43680
     0.15359
    -0.24703
    -0.92176
    -0.81634
    -0.33137
     0.34336
     0.68073
     0.74398
     0.65964
     0.61747
     0.53313
    -0.14160
     0.19576
     0.23793
    -0.77417
    -1.15370
    -0.43680
    -0.56331
    -0.98502
    -0.73199
    -0.77417
    -0.45788
     0.46987
     0.38553
    -0.71091
    -0.16269
    -0.39463
    -0.24703
    -0.41571
     0.82833
     0.46987
    -0.16269
     0.53313
     0.53313
     0.55422
    -0.12052
     0.13251
    -0.33137
    -0.09943
     0.00599
    -0.56331
    -0.20486
     0.00599
    -0.22594
    -0.35246
     0.61747
     0.78615
     0.38553
     0.00599
     0.82833
     1.01809
     0.89158
     0.40662
     0.84941
     0.49096
     1.16569
     1.10244
     1.01809
     1.06027
     0.89158
    -0.01509
     1.08135
     1.06027
     0.84941
     0.02708
     0.76507
     0.61747
     0.72290
     0.44879
     0.40662
     0.70181
     0.55422
     0.89158
     0.25902
     0.30119
     0.49096
     0.46987
     0.32228
     1.14461
     0.42770
     0.17468
     0.25902
     0.53313
     0.72290
     0.55422
     0.32228
     0.25902
     0.17468
     0.84941
     0.46987
     0.57530
     0.68073
     0.38553
    -0.18377
     0.97592
     0.91267
     0.04817
     0.21685
     0.38553
     0.57530
     0.40662
     0.04817
     0.15359
     0.40662
     0.13251
     0.23793
     0.11142
     0.21685
     0.09034
    -0.71091
     0.46987
     0.76507
    -0.01509
    -0.31029
     0.06925
     0.32228
     0.25902
    -0.28920
    -0.12052
    -0.39463
     0.44879
     0.17468
     0.00599
     0.34336
    -0.33137
    -0.66874
     0.09034
     0.59639
     0.17468
    -0.26812
    -0.05726
     0.21685
     0.19576
     0.15359
     0.19576
    -0.18377
    -0.12052
     0.44879
     0.32228
     0.09034
     0.21685
    -0.56331
    -1.04828
     0.21685
     0.38553
    -1.11153
    -0.26812
     0.38553
     0.95484
     0.59639
    -0.37354
    -0.37354
    -1.21696
    -0.35246
    -0.56331
    -0.45788
    -0.71091
    -0.81634
    -0.85851
     0.02708
    -0.09943
    -0.98502
    -1.36456
    -1.76518
    -1.23804
    -0.47897
    -0.35246
     0.19576
     0.19576
     0.72290
     0.99701
     0.76507
     0.68073
     0.68073
    -0.56331
    -0.43680
     0.42770
     1.22895
     0.51204
     0.40662
     0.09034
    -0.56331
    -1.13262
    -1.93386
    -1.78627
    -2.67185
    -1.99712
    -0.96393
    -0.64765
    -0.01509
    -1.15370
    -1.02719
    -0.14160
    -0.60548
    -0.22594
     0.25902
     0.53313
     0.68073
     0.30119
     1.03918
     1.06027
     1.43980
     1.29220
     1.37655
     0.99701
     0.76507
     0.49096
     0.13251
     0.97592
     0.78615
     0.42770
     0.68073
     0.40662
     0.61747
     0.61747
     0.19576
     0.49096
     0.59639
     0.87050
     0.11142
     0.68073
     0.61747
     0.68073
    -0.16269
     0.84941
     0.76507
     0.46987
     0.49096
     0.17468
     0.28010
     0.36445
     0.51204
     0.06925
    -0.01509
     0.04817
     0.34336
    -0.05726
     0.38553
     0.19576
    -0.79525
    -0.03618
     0.40662
     0.04817
     0.00599
    -0.33137
    -0.05726
     0.09034
     0.15359
     0.30119
    -0.28920
     0.32228
     0.40662
     0.04817
     0.63856
     0.38553
    -0.62657
     0.15359
     0.72290
     0.53313
    -0.33137
    -1.00611
    -0.26812
     0.17468
     0.30119
    -0.07835
    -0.37354
    -0.50006
    -0.05726
    -0.45788
    -0.35246
    -0.56331
    -0.14160
    -0.75308
     0.38553
     0.13251
     0.28010
    -0.28920
     0.02708
    -0.28920
     0.46987
    -0.33137
     0.23793
     0.11142
     0.06925
    -0.12052
    -0.31029
     0.30119
    -0.09943
    -0.35246
     0.04817
     0.44879
     0.09034
    -0.12052
     0.28010
     0.09034
    -0.20486
     0.36445
     0.17468
     0.40662
     0.59639
     0.17468
     0.51204
     0.84941
    -0.01509
    -0.45788
    -0.31029
    -0.16269
    -0.71091
    -0.85851
    -0.45788
    -0.85851
     0.11142
    -0.12052
    -0.45788
    -0.66874
    -1.17479
    -0.98502
    -0.66874
    -0.66874
    -0.18377
     0.34336
     0.02708
     0.97592
     0.42770
     0.42770
     0.34336
     0.78615
     1.01809
     0.53313
     1.27112
     1.25003
     0.91267
     1.22895
     1.56631
     1.41872
     1.20786
     1.54523
     0.84941
     1.75608
     1.60849
     1.27112
     1.31329
     1.84043
     1.46089
     1.10244
     1.10244
     1.18678
     0.99701
    -0.28920
    -0.60548
    -1.34347
    -1.21696
     0.36445
     0.76507
     1.08135
     1.06027
    -0.05726
     0.11142
     0.68073
     0.04817
     0.21685
    -0.35246
    -0.05726
     0.78615
     0.82833
     0.78615
     0.53313
     0.19576
     0.38553
    -0.45788
    -0.98502
    -0.90068
    -0.73199
    -1.40673
    -1.04828
    -1.09045
    -1.28022
    -1.25913
    -0.64765
    -0.50006
    -0.56331
     0.02708
    -0.47897
    -0.73199
    -0.43680
    -0.66874
    -1.32239
    -0.14160
    -0.41571
    -0.77417
    -0.87959
    -0.83742
    -1.17479
    -1.57541
    -1.63867
    -0.87959
    -0.83742
    -1.36456
    -2.01820
    -1.72301
    -1.34347
    -0.90068
    -1.74409
    -1.04828
    -0.79525
    -1.49107
    -1.28022
    -0.81634
    -0.83742
    -0.58440
    -0.50006
    -0.28920
    -0.31029
     0.25902
     0.19576
    -0.14160
     0.21685
     0.15359
    -0.37354
     0.15359
     0.93375
     0.23793
     0.19576
    -0.07835
    -0.24703
     0.02708
     0.06925
    -0.07835
    -0.05726
     0.28010
     0.00599
    -0.24703
    -0.03618
     0.17468
    -0.12052
    -0.26812
     0.32228
     0.25902
     0.02708
     0.40662
     0.30119
     0.61747
     0.25902
     0.30119
     0.59639
     0.65964
     1.10244
     0.40662
     0.72290
     0.95484
     0.82833
    -0.07835
     1.41872
     0.99701
     0.49096
     0.68073
     1.10244
     0.82833
     0.91267
     0.68073
     0.63856
     1.31329
     1.27112
     0.80724
     0.30119
     0.68073
     1.08135
     0.25902
     0.87050
     0.84941
     0.40662
     0.30119
     0.53313
     0.57530
     0.13251
    -0.20486
     0.11142
     0.13251
     0.09034
    -0.24703
    -0.52114
    -0.33137
     0.23793
     0.19576
     0.15359
     0.76507
     0.23793
    -0.85851
     0.25902
     0.78615
     0.95484
     0.74398
     0.76507
     0.82833
     1.29220
     1.06027
     0.97592
     0.78615
     1.12352
     0.74398
     0.57530
     1.79825
     1.39763
     0.53313
     1.01809
     0.97592
     1.06027
     0.63856
     0.11142
     0.25902
     0.74398
    -0.14160
    -0.52114
    -1.57541
    -1.42781
    -0.75308
    -0.54223
     0.65964
     0.32228
    -0.98502
    -1.30130
    -1.95495
    -1.82844
    -1.44890
    -1.59650
    -1.02719
    -0.90068
    -0.24703
    -0.68982
    -0.77417
    -1.09045
    -1.00611
    -1.34347
    -0.98502
    -0.81634
    -0.75308
    -0.87959
     0.00599
     0.25902
     0.02708
    -0.20486
     0.15359
     0.49096
     0.74398
     1.50306
     0.61747
     0.59639
     0.82833
     0.57530
     0.61747
     1.73500
     1.01809
     0.32228
     0.68073
     0.95484
     0.87050
     0.78615
     0.51204
     0.36445
     0.51204
     0.97592
     0.72290
     0.34336
     0.68073
     0.04817
     0.04817
     0.93375
     0.17468
    -0.01509
    -0.22594
    -1.30130
    -1.34347
    -0.85851
    -0.64765
    -0.54223
    -0.75308
    -0.56331
    -0.85851
    -1.02719
    -0.87959
    -1.34347
    -1.32239
    -0.09943
     0.23793
    -0.03618
     0.02708
     0.44879
     0.42770
     0.38553
     0.25902
     0.55422
     0.91267
     0.68073
     0.46987
     0.11142
     0.76507
     0.34336
    -0.22594
     0.99701
     1.16569
     0.59639
    -0.09943
     0.55422
     0.87050
     0.55422
     0.46987
     0.57530
     0.78615
     0.70181
     0.78615
     0.32228
     0.82833
     0.42770
    -0.16269
     0.57530
     1.14461
     0.82833
     0.02708
     0.36445
     0.38553
     0.84941
     0.34336
     0.25902
     0.13251
     0.40662
     0.28010
     0.30119
     0.36445
     0.40662
    -0.33137
    -0.26812
     0.55422
     0.40662
    -0.14160
     0.04817
    -0.71091
    -0.62657
    -0.73199
    -1.09045
    -1.25913
    -1.53324
    -1.42781
    -1.11153
    -1.06936
    -1.06936
    -1.28022
    -2.54534
    -1.49107
    -1.46998
    -1.68084
    -2.20797
    -1.74409
    -1.49107
    -0.54223
    -0.50006
    -0.45788
    -0.41571
    -0.81634
    -0.66874
    -1.36456
    -0.43680
    -0.98502
    -0.98502
    -0.79525
    -0.01509
    -0.62657
    -1.00611
    -0.60548
    -0.83742
    -0.94285
    -1.19587
    -1.23804
    -1.00611
    -1.09045
    -0.45788
    -0.87959
    -0.28920
    -0.75308
    -0.47897
    -0.85851
    -0.50006
    -1.32239
    -2.73511
    -3.15682
    -2.35557
    -1.06936
    -0.50006
    -0.98502
    -1.15370
    -1.55433
    -1.80735
    -2.12363
    -1.49107
    -1.19587
    -0.79525
    -1.28022
     0.11142
     0.40662
     0.00599
     0.91267
     0.80724
     0.65964
     0.80724
     0.78615
     0.46987
     0.87050
     0.57530
     0.82833
     0.65964
     1.10244
     0.84941
    -0.22594
     0.78615
     1.50306
     0.74398
     0.87050
     0.25902
     0.40662
     0.87050
     0.44879
     0.00599
     0.36445
     0.17468
     0.17468
     0.46987
    -0.03618
     0.06925
    -0.56331
    -0.71091
     0.30119
     0.25902
    -0.16269
     0.06925
    -0.28920
     0.00599
     0.02708
     0.11142
     0.38553
    -0.01509
     0.49096
     0.25902
     0.61747
     0.70181
     0.76507
     0.15359
     1.33438
     0.68073
     0.49096
     1.08135
     0.84941
     1.03918
     1.25003
     1.31329
     1.29220
     1.37655
     1.52414
     1.37655
     1.71391
     1.90368
     1.54523
     0.84941
     2.05128
     2.34648
     1.65066
     1.60849
     1.62957
     1.56631
     1.48197
     1.31329
     1.41872
     1.10244
     1.22895
     1.16569
     0.76507
     1.08135
     0.76507
     0.32228
     0.40662
     1.03918
     0.42770
    -0.03618
     0.51204
     0.42770
    -0.01509
     0.11142
     0.38553
     0.15359
     0.72290
     0.11142
     0.11142
    -0.07835
     0.40662
    -0.20486
    -0.01509
     0.68073
     0.11142
     0.06925
     0.53313
     0.02708
    -0.20486
    -0.20486
    -0.03618
     0.38553
     0.59639
     0.53313
    -0.05726
     0.38553
     0.25902
     0.13251
    -0.68982
     0.40662
     0.17468
    -0.16269
     0.23793
    -0.03618
    -0.28920
    -0.09943
    -0.22594
    -0.18377
    -0.31029
    -0.22594
    -0.33137
    -0.07835
     0.17468
     0.34336
    -0.79525
     0.11142
     0.19576
    -0.77417
    -0.37354
    -0.39463
    -0.47897
    -0.73199
    -0.58440
    -0.43680
    -0.62657
    -0.79525
    -0.79525
    -0.85851
    -0.77417
    -0.07835
    -0.71091
    -0.35246
    -1.13262
    -1.32239
    -1.95495
    -2.06038
    -1.72301
    -1.06936
    -1.09045
    -0.98502
    -1.57541
    -1.91278
    -1.63867
    -2.46100
    -2.10255
    -1.82844
    -1.63867
    -1.51215
    -1.00611
    -0.33137
    -0.33137
     0.13251
    -0.31029
     0.06925
     0.55422
    -0.31029
     0.44879
     0.49096
     0.93375
     0.49096
     0.65964
     0.57530
     0.91267
     0.13251
     0.97592
     0.57530
     0.55422
     0.38553
     0.32228
     0.25902
    -0.16269
     0.51204
     0.28010
     0.51204
     0.28010
     0.65964
     0.09034
     0.15359
     0.42770
    -0.22594
     0.87050
     1.27112
     0.65964
     0.70181
     1.14461
     1.08135
     1.22895
     1.16569
     1.10244
     1.29220
     1.33438
     1.22895
     0.99701
     0.87050
     1.16569
     0.87050
     0.36445
     1.29220
     0.65964
     0.32228
     0.61747
     0.30119
     0.28010
    -0.26812
     0.11142
     0.00599
    -0.05726
     0.13251
    -0.14160
    -0.41571
    -0.56331
    -0.33137
    -0.77417
     1.12352
     3.46400
    -1.72301
    -1.34347
    -0.94285
    -0.22594
    -0.18377
    -0.01509
    -0.20486
    -0.33137
    -0.35246
    -1.32239
    -1.80735
    -2.03929
    -2.20797
    -2.52425
    -1.65975
    -0.98502
    -1.63867
    -1.97603
    -2.06038
    -2.16580
    -2.01820
    -1.70192
    -1.51215
    -0.62657
    -0.73199
    -0.39463
    -0.33137
    -0.33137
     0.00599
    -0.39463
     0.15359
     0.51204
     0.00599
     0.06925
     0.46987
    -0.07835
     0.13251
    -0.41571
    -0.43680
    -0.66874
    -0.05726
     0.25902
    -0.35246
    -0.31029
    -0.14160
    -0.87959
    -0.98502
    -0.12052
    -0.26812
    -0.68982
     0.28010
     0.06925
     0.21685
     0.06925
    -0.24703
     0.61747
     0.82833
     0.55422
     0.49096
     0.44879
     0.34336
    -0.24703
    -0.33137
     0.89158
     0.15359
     0.11142
    -0.35246
     0.04817
    -0.07835
    -0.64765
    -0.75308
    -0.03618
     0.02708
    -0.50006
     0.11142
     0.93375
     1.31329
     1.54523
     1.33438
     2.55733
     2.76818
     1.18678
    -1.04828
    -1.76518
    -1.84952
    -1.36456
    -1.93386
    -2.14472
    -1.78627
    -2.22906
    -2.86162
    -3.57853
    -4.42194
    -4.19000
    -4.48520
    -3.59961
    -2.50317
    -2.75619
    -1.80735
    -1.04828
    -0.14160
     0.51204
     0.80724
     0.53313
     1.16569
     1.12352
     1.48197
     1.18678
     0.95484
     0.53313
     0.63856
     0.44879
     1.25003
     0.49096
    -0.18377
     0.46987
     0.40662
     0.51204
     0.49096
    -0.16269
     0.19576
     0.59639
     0.95484
     0.11142
    -0.81634
    -1.38564
    -1.19587
    -1.46998
     0.46987
     0.63856
    -0.37354
    -0.39463
    -0.16269
    -0.18377
    -0.56331
    -0.45788
    -0.33137
     0.42770
     0.70181
     0.87050
     0.68073
     1.31329
     1.22895
     0.23793
     0.97592
     1.12352
     1.22895
     0.70181
     0.59639
     0.57530
     0.70181
     0.32228
     0.15359
     0.57530
     0.99701
     0.89158
     0.36445
     0.19576
     0.40662
     0.02708
     0.15359
     0.91267
     0.36445
    -0.39463
     0.40662
     0.80724
     0.55422
     0.11142
     0.06925
     0.32228
     0.63856
     1.12352
     0.63856
     0.34336
     0.32228
     0.40662
    -0.09943
     1.50306
     1.08135
     0.76507
     0.80724
     0.28010
     0.95484
     1.16569
     0.59639
     0.53313
     0.99701
     1.35546
     1.12352
     0.53313
     0.42770
     0.28010
    -0.09943
     0.68073
     0.68073
    -0.31029
    -0.47897
    -0.35246
     0.02708
     0.36445
    -0.09943
    -0.16269
    -0.62657
    -0.33137
    -0.05726
     0.40662
     0.34336
     0.40662
    -0.47897
     0.87050
     1.43980
     0.72290
     0.32228
     0.93375
     0.74398
     0.91267
     0.57530
     0.40662
     0.49096
     0.89158
     0.95484
     0.70181
     0.70181
     0.51204
     0.15359
    -0.66874
     0.89158
    -0.07835
    -1.38564
    -1.17479
    -1.40673
    -0.87959
    -0.01509
    -0.33137
    -0.87959
    -1.00611
    -1.21696
    -1.42781
    -1.25913
    -1.13262
    -1.11153
    -1.65975
    -0.24703
     0.13251
    -0.35246
    -0.66874
    -0.28920
    -0.24703
    -0.22594
    -0.98502
    -0.47897
    -0.39463
     0.04817
     0.55422
     0.25902
     0.93375
     0.93375
     0.00599
     1.08135
     1.37655
     1.20786
     1.31329
     1.75608
     1.88260
     1.65066
     2.03019
     1.52414
     1.69283
     1.46089
     1.73500
     1.62957
     1.41872
     1.33438
     0.36445
     0.63856
     1.16569
     0.84941
     0.15359
     0.30119
    -0.14160
    -0.09943
    -0.22594
    -0.35246
    -0.66874
    -0.73199
    -0.39463
    -0.58440
    -0.33137
    -0.71091
    -1.19587
    -1.53324
    -0.92176
    -1.38564
    -2.22906
    -1.76518
    -2.41883
    -2.29232
    -2.50317
    -2.18689
    -2.14472
    -2.27123
    -2.06038
    -2.37666
    -2.43991
    -2.06038
    -1.89169
    -2.56643
    -0.77417
    -0.14160
    -0.62657
    -0.12052
     0.17468
     0.21685
    -0.52114
     0.34336
     0.93375
     1.12352
     0.80724
     0.76507
     0.87050
     0.82833
     1.06027
     0.42770
     0.87050
     1.33438
     0.89158
     0.65964
     0.78615
     0.87050
     0.91267
     1.14461
     0.53313
     1.14461
     0.65964
     0.99701
     0.89158
     0.99701
     0.74398
     0.21685
     0.32228
     1.12352
     0.93375
     0.36445
     0.89158
     0.72290
     0.28010
     0.87050
     0.23793
     0.65964
     0.44879
     0.74398
     0.44879
     0.13251
     0.72290
     0.32228
    -0.26812
     0.80724
     0.74398
     0.36445
     0.59639
     0.13251
     0.21685
     0.11142
     0.15359
     0.49096
     0.40662
     0.61747
     0.63856
     0.28010
     0.44879
     0.32228
    -0.41571
     0.95484
     0.65964
     0.76507
     0.84941
     0.78615
     0.40662
     0.19576
    -0.33137
    -1.15370
    -1.15370
    -1.49107
    -1.30130
    -1.57541
    -1.11153
    -1.42781
    -2.58751
    -2.31340
    -2.27123
    -2.20797
    -2.96705
    -1.80735
    -1.74409
    -1.99712
    -2.22906
    -1.34347
    -1.19587
    -1.02719
    -0.50006
    -0.47897
     0.13251
    -0.09943
    -0.35246
    -0.68982
     0.17468
    -0.24703
     0.02708
     0.46987
     0.25902
     0.21685
     0.11142
     0.21685
     0.36445
     0.15359
     0.44879
     0.32228
     0.15359
     0.74398
     0.34336
    -0.43680
     0.51204
     0.59639
     0.02708
     0.23793
     0.38553
     0.36445
     0.44879
    -0.05726
     0.61747
     0.46987
     0.84941
     0.55422
     0.74398
     0.72290
     1.18678
     0.42770
     1.06027
     1.48197
     1.03918
     1.43980
     1.12352
     0.76507
     0.42770
     0.15359
    -0.37354
    -0.12052
     0.17468
     0.51204
    -0.24703
    -1.53324
    -1.80735
    -2.84054
    -2.81945
    -1.46998
    -1.17479
    -1.80735
    -0.68982
    -1.68084
    -1.36456
    -1.78627
    -1.42781
    -0.50006
    -0.35246
     0.19576
    -0.31029
     0.23793
     0.55422
     0.44879
     0.25902
     1.20786
     1.27112
     0.30119
     0.95484
     1.10244
     0.65964
     0.74398
     0.32228
     0.55422
     0.53313
     0.99701
     0.76507
     0.65964
     0.68073
     0.91267
     0.09034
     1.08135
     0.72290
     0.32228
     0.89158
     0.95484
     0.78615
     0.80724
     0.40662
     0.46987
     0.68073
     1.01809
     0.28010
     0.11142
     0.30119
     0.46987
    -0.07835
     0.25902
     0.91267
     0.15359
     0.30119
     0.15359
     0.06925
     0.19576
    -0.01509
     0.30119
     0.42770
     0.61747
     0.51204
     0.74398
     0.46987
     0.78615
     0.25902
     0.63856
     1.12352
     0.63856
     0.02708
     0.80724
     0.63856
     0.51204
     0.46987
     0.19576
     0.34336
     0.51204
     0.74398
     0.00599
    -0.50006
    -1.40673
    -1.46998
    -2.16580
    -1.11153
    -0.90068
    -0.73199
    -1.23804
    -1.49107
    -1.82844
    -2.71402
    -2.48208
    -2.08146
    -1.99712
    -1.34347
    -1.32239
    -1.38564
    -0.92176
    -1.23804
    -1.93386
    -0.79525
    -0.35246
    -1.06936
    -0.33137
    -0.14160
     0.04817
     0.04817
    -0.58440
     0.11142
     0.30119
     0.51204
     0.82833
     0.76507
     0.21685
     0.51204
     0.02708
     1.08135
     0.80724
     0.34336
     0.23793
     0.23793
     0.34336
     0.19576
    -0.05726
    -0.31029
    -0.01509
     0.15359
     0.19576
     0.17468
    -0.20486
    -0.12052
    -0.03618
    -0.03618
     0.49096
     0.11142
     0.00599
     0.53313
     0.44879
     0.55422
     0.38553
     0.06925
     0.40662
     0.70181
     0.95484
     0.44879
     0.61747
     0.36445
     0.42770
    -0.12052
     0.99701
     0.82833
    -0.33137
    -0.43680
     0.15359
    -0.47897
    -0.37354
    -1.06936
    -0.81634
    -0.14160
    -0.14160
    -0.54223
    -0.96393
    -0.92176
    -1.00611
    -1.09045
    -0.22594
    -0.22594
    -0.79525
    -0.39463
    -0.28920
     0.09034
     0.21685
    -0.14160
    -0.50006
     0.02708
     0.34336
     0.38553
     0.21685
     0.46987
     0.57530
    -0.05726
     0.04817
     0.68073
     0.87050
     0.40662
     0.44879
     0.91267
     0.99701
     1.03918
     0.53313
    -0.16269
    -0.37354
    -0.24703
    -0.18377
    -0.03618
     0.30119
     0.34336
     0.13251
     1.03918
     0.23793
    -0.68982
    -1.09045
    -1.02719
    -0.54223
     0.17468
     0.23793
     1.06027
     0.40662
     0.80724
    -0.07835
    -0.03618
     0.15359
     0.38553
     0.00599
     1.60849
     1.54523
    -0.22594
     0.09034
     0.55422
     0.78615
     1.01809
     0.76507
     0.46987
     1.10244
     0.95484
     0.89158
     1.03918
     1.08135
     0.93375
     0.76507
     0.93375
     0.97592
    -0.14160
     0.15359
    -0.12052
    -1.11153
    -1.21696
    -0.75308
    -0.94285
    -0.77417
    -0.68982
    -0.90068
    -1.36456
    -1.51215
    -1.59650
    -1.74409
    -1.44890
    -0.37354
    -0.58440
    -0.47897
    -0.20486
    -0.01509
    -0.01509
     0.74398
     0.02708
     0.30119
     0.28010
     0.17468
     0.13251
     0.09034
     0.15359
    -0.20486
    -0.52114
     0.78615
     0.44879
    -0.31029
    -0.05726
     0.02708
     0.17468
    -0.18377
     0.34336
     0.09034
     0.59639
     0.23793
     0.36445
     0.34336
     0.59639
     0.25902
     0.04817
     0.42770
     0.68073
     0.30119
    -0.54223
     0.40662
     0.68073
     0.40662
     0.25902
     0.25902
     0.61747
     0.59639
     0.84941
     0.55422
     0.59639
     0.13251
     0.32228
     0.49096
     1.12352
     0.59639
     0.19576
     0.42770
     0.21685
     0.38553
     0.42770
     0.30119
    -0.09943
    -0.03618
     0.00599
    -0.68982
    -0.66874
    -0.73199
    -1.36456
    -1.00611
    -0.41571
    -0.33137
    -1.00611
    -0.92176
    -1.32239
    -1.06936
    -1.15370
    -0.50006
    -0.75308
    -0.56331
    -0.52114
    -0.35246
    -0.05726
    -0.01509
    -0.03618
    -0.85851
     0.59639
     0.63856
     0.23793
     0.15359
     0.19576
     0.38553
     0.34336
     0.32228
     0.34336
     0.36445
     0.61747
     0.89158
     0.59639
     0.84941
     0.84941
     0.30119
     0.87050
     1.54523
     0.82833
     0.87050
     0.21685
     0.95484
     0.61747
     0.78615
     0.55422
     0.28010
     0.25902
     0.21685
    -0.31029
    -0.62657
    -0.52114
    -0.50006
     0.13251
     0.55422
    -0.50006
    -1.11153
    -0.62657
    -0.52114
    -0.71091
    -0.07835
     0.09034
    -0.03618
    -0.03618
    -0.98502
    -0.71091
    -0.47897
    -0.14160
    -1.25913
    -1.44890
    -0.85851
    -0.68982
    -0.73199
    -0.45788
    -0.87959
    -0.92176
    -0.98502
    -0.98502
    -0.98502
    -0.45788
    -0.66874
    -0.62657
    -0.52114
    -0.43680
     0.21685
    -1.02719
    -0.18377
     0.32228
    -0.41571
    -0.43680
    -0.22594
    -0.73199
    -0.73199
    -0.64765
    -0.45788
    -0.05726
    -0.26812
    -0.96393
    -1.11153
    -1.34347
    -0.96393
    -1.55433
    -0.64765
     0.21685
    -0.05726
    -0.31029
     0.46987
    -0.12052
     0.02708
     0.72290
     0.44879
     1.14461
     1.67174
     1.79825
     1.71391
     2.03019
     2.32539
     3.16881
     1.98802
     2.21996
     1.69283
     1.65066
     2.11454
     1.67174
     1.35546
     1.39763
     0.99701
     1.08135
     1.10244
     0.68073
     0.13251
    -0.31029
    -0.18377
    -0.56331
    -1.15370
     0.06925
    -0.09943
    -0.58440
    -0.41571
    -0.03618
    -0.50006
    -0.43680
    -0.16269
     0.13251
     0.13251
     0.42770
    -0.18377
     0.19576
     0.63856
     0.00599
    -0.09943
     0.57530
     0.72290
     0.25902
     0.23793
     0.61747
     0.65964
     0.30119
     0.34336
    -0.20486
    -0.60548
    -0.35246
    -0.83742
    -0.87959
    -0.60548
    -0.64765
    -1.34347
    -0.81634
    -0.39463
    -1.04828
    -1.00611
    -0.73199
    -0.68982
    -0.58440
    -0.66874
    -0.22594
    -0.22594
     0.49096
     0.38553
     0.34336
    -0.20486
     0.17468
     0.21685
     0.04817
     0.74398
     0.57530
    -0.28920
     0.36445
     0.04817
    -0.03618
    -0.41571
    -0.62657
    -0.77417
    -0.37354
    -0.35246
    -0.58440
    -0.83742
    -0.22594
    -0.54223
    -0.98502
    -0.28920
    -0.14160
    -0.24703
    -0.12052
    -0.18377
    -0.09943
    -0.12052
    -0.07835
     0.51204
     0.02708
     0.38553
     0.78615
     0.21685
     0.46987
     0.17468
    -0.35246
     0.13251
     0.32228
    -0.52114
    -0.16269
     0.93375
     0.49096
    -0.03618
     0.28010
     0.59639
     0.59639
     1.01809
     0.91267
    -0.31029
    -0.18377
    -0.41571
     0.28010
     0.32228
     0.95484
     0.13251
    -0.28920
     0.23793
    -0.54223
    -0.79525
    -1.17479
    -1.40673
    -1.19587
    -0.81634
    -0.98502
    -1.06936
    -1.17479
    -1.51215
    -1.38564
    -1.21696
    -0.28920
    -0.60548
    -1.53324
    -0.94285
    -0.96393
    -0.90068
    -1.06936
    -0.83742
    -1.21696
    -0.22594
    -0.50006
    -0.87959
    -0.96393
    -0.75308
    -0.90068
    -1.42781
    -0.28920
    -0.54223
    -1.02719
    -0.85851
    -0.39463
    -0.03618
    -0.41571
    -0.28920
    -0.73199
     0.23793
     0.34336
    -0.35246
    -0.47897
    -0.05726
     0.00599
    -0.18377
     0.17468
     0.70181
    -0.18377
    -0.20486
     0.17468
     0.36445
     0.13251
    -0.05726
     0.06925
     0.76507
     0.49096
     1.10244
     0.74398
     0.72290
     0.68073
     0.51204
     0.44879
     1.27112
     1.16569
     0.38553
     0.82833
     0.65964
     0.78615
     0.51204
     0.49096
     0.46987
     0.74398
     0.91267
     0.53313
     0.17468
     0.17468
     0.13251
     0.06925
     0.87050
     0.36445
     0.00599
     0.23793
     0.46987
     0.63856
     0.46987
     0.38553
     0.21685
     0.38553
     1.12352
     0.91267
     0.89158
     0.97592
     0.61747
     0.70181
     1.54523
     1.75608
     1.33438
     1.06027
     2.13562
     1.20786
     0.82833
     0.21685
    -0.09943
    -0.01509
     0.93375
     0.34336
     0.17468
     0.44879
    -0.64765
    -1.19587
    -0.54223
    -1.13262
    -2.16580
    -3.00922
    -2.86162
    -1.78627
    -1.23804
    -1.68084
    -1.23804
    -1.11153
    -1.40673
    -0.87959
    -1.89169
    -1.57541
    -1.21696
    -0.75308
    -0.83742
     0.63856
     0.13251
    -0.01509
     0.09034
    -0.47897
    -0.12052
    -0.58440
    -0.54223
    -0.73199
    -0.31029
    -0.22594
    -0.05726
    -0.39463
    -0.77417
    -1.55433
    -1.51215
     0.23793
     0.11142
    -0.03618
    -0.05726
     0.04817
    -0.16269
     0.72290
     0.89158
     0.49096
     0.97592
     1.06027
     1.35546
     1.27112
     1.50306
     0.93375
     0.87050
     1.27112
     1.94585
     1.12352
     1.22895
     1.60849
     1.03918
     0.97592
     0.97592
     0.74398
     1.10244
     0.95484
     0.84941
     0.87050
     0.97592
     0.23793
     0.02708
     0.68073
     1.50306
     1.12352
     0.61747
     0.46987
     0.87050
     0.59639
     0.80724
     0.17468
     0.46987
     0.63856
     0.53313
     0.40662
     0.63856
     0.09034
     0.02708
    -0.33137
     0.32228
     0.38553
    -0.07835
    -0.09943
     0.21685
     0.00599
     0.04817
    -0.28920
    -0.31029
    -0.35246
     0.49096
    -0.09943
     0.23793
    -0.03618
    -0.07835
    -0.81634
     0.44879
     0.74398
     0.02708
    -0.22594
    -0.26812
    -0.12052
     0.04817
     0.00599
    -0.18377
     0.11142
     0.02708
     0.00599
     0.09034
     0.30119
    -0.33137
    -0.60548
     0.09034
     0.63856
    -0.03618
     0.15359
    -0.12052
     0.00599
     0.09034
    -0.01509
     0.21685
     0.21685
     0.13251
     0.38553
    -0.16269
    -0.05726
    -0.41571
    -0.58440
    -0.50006
     0.55422
     0.21685
    -0.37354
    -0.24703
     0.28010
    -0.35246
    -0.20486
    -0.26812
    -0.20486
    -0.05726
    -0.03618
    -0.31029
     0.32228
    -0.28920
    -0.07835
    -0.39463
     0.38553
     0.42770
    -0.03618
     0.06925
    -0.22594
     0.25902
    -0.12052
    -0.28920
    -0.12052
     0.04817
     0.13251
     0.02708
    -0.24703
    -0.35246
     0.02708
    -0.64765
     0.04817
     0.15359
    -0.07835
    -0.16269
    -0.31029
    -0.12052
    -0.01509
    -0.03618
    -0.50006
     0.44879
     0.78615
     0.44879
     0.65964
     0.46987
    -0.26812
    -1.25913
    -0.79525
    -0.41571
    -0.35246
    -1.34347
    -1.51215
    -1.55433
    -2.14472
    -1.76518
    -2.14472
    -1.65975
    -1.65975
    -2.06038
    -2.43991
    -1.99712
    -1.23804
    -2.08146
    -1.74409
    -0.47897
    -0.31029
     0.15359
     0.76507
     0.06925
     0.38553
     0.42770
     0.04817
    -0.28920
    -0.07835
     0.68073
    -0.18377
    -0.22594
    -0.22594
    -0.22594
    -0.83742
    -0.01509
    -0.03618
    -0.50006
    -0.75308
    -0.52114
    -0.77417
    -0.71091
    -0.12052
    -0.28920
     0.02708
     0.17468
    -0.14160
    -0.01509
     0.19576
     0.55422
    -0.41571
     0.04817
     0.32228
    -0.43680
     0.17468
     0.15359
    -0.18377
     0.19576
    -0.41571
    -0.07835
     0.21685
    -0.24703
    -0.28920
     0.09034
    -0.39463
    -0.47897
    -0.47897
     0.30119
     0.19576
    -0.24703
    -0.60548
    -0.18377
     0.30119
    -0.62657
     0.11142
    -0.45788
    -0.39463
    -0.52114
     0.09034
    -0.73199
    -0.50006
    -0.31029
    -0.96393
    -1.00611
     0.28010
    -0.45788
    -0.77417
    -0.37354
    -0.39463
    -0.75308
    -0.75308
    -0.77417
    -0.24703
    -0.31029
    -0.35246
    -0.01509
    -0.03618
    -0.05726
    -0.07835
    -0.64765
    -0.12052
     0.46987
     0.06925
    -0.01509
     0.32228
     0.17468
    -0.03618
     0.49096
     0.44879
     0.40662
     0.65964
     0.49096
     0.44879
     0.32228
     0.40662
     0.02708
     0.17468
     0.70181
     0.51204
     0.23793
     0.63856
     0.09034
     0.32228
    -0.09943
     0.17468
     0.17468
     0.46987
     0.23793
     0.23793
     0.42770
     0.40662
     0.19576
     0.30119
     1.03918
     1.03918
     0.28010
     1.16569
     0.78615
     1.39763
     1.16569
     0.63856
     1.12352
     1.48197
     0.91267
     0.93375
     0.63856
     0.97592
     0.68073
     0.76507
     0.65964
     0.59639
     0.09034
     0.40662
     0.80724
     0.38553
    -0.09943
    -0.96393
    -0.45788
    -0.20486
    -0.05726
    -0.79525
    -0.60548
    -1.11153
    -2.01820
    -2.69294
    -1.55433
    -1.49107
    -2.20797
    -2.22906
    -2.27123
    -2.31340
    -1.93386
    -2.20797
    -1.65975
    -1.87061
    -1.38564
    -1.11153
    -1.02719
    -0.68982
    -0.35246
    -0.50006
    -0.33137
     0.23793
    -0.22594
    -0.24703
    -0.07835
     0.13251
    -0.07835
    -0.09943
     0.00599
     0.42770
     0.34336
     0.13251
     0.04817
    -0.24703
     0.02708
    -0.09943
    -0.12052
     0.44879
     0.17468
     0.36445
     0.34336
     0.40662
     0.30119
    -0.03618
    -0.12052
     0.32228
     0.30119
     0.38553
     0.40662
     0.57530
     1.01809
     0.95484
     0.51204
     1.60849
     1.20786
     1.12352
     0.89158
     0.89158
     0.61747
     0.34336
     0.00599
     0.15359
     0.84941
     1.39763
     0.87050
     0.36445
     0.11142
    -0.33137
    -0.75308
     0.17468
     0.42770
    -0.03618
    -0.01509
    -0.56331
     0.93375
     0.95484
    -0.09943
     0.38553
     0.63856
     0.42770
     0.40662
     0.17468
     0.23793
     0.32228
    -0.20486
     0.42770
     0.97592
     0.82833
     0.21685
     0.68073
     0.76507
     0.89158
     0.21685
     0.36445
     0.42770
     0.70181
     0.99701
     0.87050
     0.59639
     0.25902
     0.51204
     0.23793
     0.99701
     0.74398
    -0.22594
     0.11142
     0.23793
     0.15359
    -0.07835
     0.13251
     0.06925
     0.21685
     0.42770
     0.13251
    -0.18377
     0.02708
     0.09034
    -0.81634
     0.70181
    -0.16269
    -0.28920
    -0.14160
    -0.01509
    -0.39463
    -0.05726
    -0.47897
    -0.47897
    -0.87959
    -0.96393
    -1.97603
    -2.65077
    -1.82844
    -1.17479
    -1.38564
    -0.33137
    -0.09943
    -1.02719
    -0.94285
    -0.37354
    -0.01509
     0.09034
     0.34336
     0.34336
     1.03918
     1.75608
     2.07237
     2.03019
     1.77717
     1.60849
     1.50306
     1.01809
     2.00911
     1.39763
     0.82833
     0.72290
     0.70181
     0.84941
     0.80724
     0.74398
     0.44879
     0.34336
     0.91267
     0.44879
     0.21685
     0.42770
     0.19576
    -0.39463
     0.80724
     0.44879
    -0.33137
     0.00599
    -0.37354
     0.13251
    -0.45788
    -0.60548
    -0.35246
    -0.01509
    -0.26812
    -0.14160
    -0.26812
    -0.45788
     0.15359
    -0.75308
     0.04817
     0.25902
     0.02708
    -0.54223
     0.13251
     0.28010
     0.42770
    -0.09943
     0.19576
     0.19576
     0.76507
     0.32228
     0.57530
    -0.01509
     0.74398
     0.34336
     0.89158
     1.69283
     1.35546
     1.62957
     2.38865
     3.00012
     2.76818
     2.45190
     1.77717
     1.46089
     0.36445
     1.08135
     1.65066
     1.73500
     0.57530
     0.42770
    -0.45788
     0.42770
    -0.96393
    -1.40673
    -1.53324
    -1.65975
    -1.68084
    -1.55433
    -1.95495
    -1.19587
    -1.70192
    -1.02719
    -0.83742
    -0.56331
    -1.04828
    -0.68982
    -1.38564
    -0.56331
    -0.09943
    -0.64765
    -0.75308
    -0.20486
    -0.28920
     0.02708
    -0.16269
    -0.35246
    -0.58440
    -0.41571
    -0.26812
    -0.87959
    -0.64765
    -0.83742
    -1.25913
    -0.43680
     0.42770
    -0.35246
    -0.35246
    -1.00611
    -0.37354
    -0.22594
    -0.52114
    -0.18377
     0.51204
     0.89158
     0.93375
     0.34336
     0.53313
     0.63856
     0.55422
     0.63856
     0.95484
    -0.01509
    -0.96393
    -0.39463
    -0.60548
    -0.77417
    -1.30130
    -1.63867
    -2.03929
    -1.89169
    -1.51215
    -1.80735
    -1.32239
    -1.44890
    -2.06038
    -2.35557
    -1.09045
    -1.04828
    -1.30130
    -0.52114
     0.13251
    -0.09943
     0.78615
     0.70181
     0.74398
     0.51204
     0.68073
     0.76507
     1.33438
     1.18678
     1.39763
     0.80724
     1.50306
     1.88260
     1.14461
     0.87050
     0.99701
     0.72290
     0.82833
     1.18678
     0.87050
     0.61747
     0.87050
     0.84941
     0.87050
     0.53313
     0.57530
    -0.03618
     0.15359
     0.89158
     0.61747
     0.04817
     0.49096
     0.06925
     0.36445
     0.32228
     0.42770
     0.36445
     0.36445
     0.40662
    -0.16269
     0.19576
     0.68073
    -0.09943
    -0.22594
     0.44879
     0.34336
     0.06925
     0.30119
     0.19576
    -0.01509
     0.17468
    -0.31029
    -0.24703
     0.09034
    -0.09943
    -0.26812
     0.13251
     0.13251
     0.09034
    -0.81634
     0.34336
     0.02708
    -0.12052
    -0.31029
    -0.20486
    -0.37354
    -0.60548
    -0.85851
     0.09034
     0.04817
     0.25902
     0.15359
     0.15359
     0.46987
     0.72290
    -0.09943
     1.18678
     1.84043
     0.84941
     1.01809
     0.87050
     1.71391
     1.43980
     1.60849
     0.95484
     0.97592
     0.53313
     0.23793
     0.95484
     1.14461
     0.53313
    -0.54223
    -0.05726
     0.46987
    -0.05726
    -0.43680
    -0.01509
    -0.28920
     0.36445
    -0.22594
     0.09034
     0.25902
     0.19576
     0.46987
     0.34336
     0.80724
     0.04817
    -0.45788
    -0.41571
    -0.22594
    -0.18377
    -0.56331
     0.04817
    -0.07835
    -0.31029
    -1.02719
    -0.54223
    -0.58440
    -1.02719
    -0.96393
    -1.15370
    -0.66874
     0.23793
    -0.39463
    -0.83742
     0.42770
     0.55422
    -0.09943
     0.72290
     1.22895
     0.95484
     0.30119
     0.59639
     0.76507
     0.23793
     0.32228
     0.53313
     0.28010
     0.02708
     0.46987
    -0.14160
     0.04817
     0.02708
    -0.66874
    -0.98502
    -0.33137
    -0.68982
    -0.33137
    -0.62657
     0.15359
     0.02708
     0.30119
     0.44879
     0.49096
     0.28010
     0.38553
     0.51204
     0.28010
     0.84941
     1.01809
     0.53313
     0.49096
     0.65964
     1.06027
     0.38553
     0.91267
     1.01809
     0.89158
     1.69283
     0.78615
     0.68073
     0.78615
     0.46987
     0.11142
     0.82833
     0.65964
    -0.31029
    -0.39463
    -0.35246
    -0.05726
    -0.62657
    -0.96393
    -0.77417
    -0.81634
    -0.87959
    -1.72301
    -1.84952
    -0.85851
    -1.09045
    -1.09045
    -0.47897
     0.17468
    -0.35246
    -0.14160
     0.28010
     0.42770
     0.04817
    -0.05726
     0.72290
     0.42770
     0.80724
     0.19576
     0.00599
     0.11142
     0.25902
    -0.37354
     0.28010
     0.32228
    -0.94285
    -0.98502
    -0.39463
    -0.07835
    -0.66874
    -0.60548
    -1.13262
     0.02708
     0.32228
     0.09034
    -0.22594
    -0.43680
     0.13251
    -0.14160
    -0.52114
     0.09034
    -0.20486
    -0.26812
     0.34336
     0.36445
     0.40662
    -0.33137
    -0.64765
    -0.18377
     0.02708
     0.17468
    -0.33137
    -0.60548
    -0.22594
    -0.98502
    -1.21696
    -0.03618
    -0.54223
    -0.64765
    -0.33137
    -0.41571
    -0.98502
    -0.75308
    -0.83742
     0.04817
    -0.14160
     0.34336
     0.34336
     0.42770
     1.03918
     1.25003
     0.72290
     1.46089
     2.03019
     1.22895
     1.31329
     0.97592
     0.87050
     0.91267
     0.49096
     0.59639
     0.55422
     1.01809
     0.04817
    -0.33137
    -0.37354
    -0.18377
    -0.54223
    -0.60548
    -0.54223
    -0.64765
    -0.75308
    -0.45788
    -0.54223
    -0.35246
    -0.50006
    -0.75308
    -0.09943
    -0.16269
     0.25902
    -0.50006
    -0.50006
    -0.03618
    -0.35246
    -0.43680
     1.29220
     0.36445
    -0.05726
    -0.33137
     0.36445
     0.28010
    -0.05726
     0.02708
    -0.22594
     0.46987
    -0.05726
     0.23793
     0.00599
     0.04817
     0.40662
     0.04817
     0.46987
     0.63856
    -0.62657
    -0.22594
     0.09034
     0.72290
     0.38553
    -0.18377
     0.30119
     0.11142
     0.44879
     0.55422
    -0.05726
     0.19576
    -0.07835
    -0.81634
     0.09034
     0.61747
    -0.39463
    -0.09943
    -0.35246
    -0.28920
     0.06925
    -0.22594
    -0.39463
    -0.37354
    -0.50006
    -0.03618
    -0.28920
    -0.52114
    -0.28920
    -1.09045
    -0.47897
     0.13251
    -0.47897
    -0.28920
    -0.85851
    -0.66874
    -0.16269
    -1.00611
    -1.11153
    -0.14160
    -0.33137
     0.02708
    -0.77417
    -1.13262
    -0.73199
    -0.52114
    -1.19587
    -0.22594
    -0.18377
    -0.31029
    -0.58440
     0.06925
     0.55422
     1.03918
     0.36445
     0.23793
     0.80724
     1.48197
     1.50306
     1.16569
     0.74398
     0.87050
     0.09034
     1.33438
     1.73500
     0.44879
     0.53313
     0.40662
     0.06925
     0.09034
    -0.50006
    -0.62657
    -0.33137
    -0.24703
    -0.71091
    -0.81634
    -0.73199
    -0.71091
    -1.30130
     0.19576
     1.65066
     0.87050
    -0.07835
    -0.01509
    -0.07835
     0.38553
     0.09034
     0.74398
     0.19576
    -0.50006
    -1.02719
    -0.79525
    -0.75308
    -0.37354
    -0.43680
    -0.66874
    -0.07835
    -0.64765
    -1.04828
    -0.58440
    -0.77417
    -0.35246
     0.19576
     1.01809
     1.12352
     1.31329
     1.52414
     1.54523
     1.86151
     1.37655
     1.35546
     0.63856
     1.52414
     1.27112
     1.01809
     0.68073
     0.91267
     0.84941
    -0.12052
     0.13251
     0.00599
    -0.26812
     0.25902
    -0.09943
    -0.43680
    -0.09943
     0.17468
    -0.58440
     0.23793
     0.04817
    -0.83742
    -0.09943
    -0.05726
    -0.22594
     0.15359
    -0.52114
    -0.33137
    -0.05726
     0.25902
     0.09034
     0.13251
    -0.31029
    -0.66874
    -1.00611
    -0.52114
    -0.09943
    -0.37354
    -0.50006
    -0.85851
    -0.75308
    -0.64765
    -0.12052
    -0.83742
    -0.98502
    -0.83742
    -0.28920
    -0.64765
     0.02708
    -0.16269
    -0.66874
    -0.33137
     0.80724
     1.08135
     0.36445
     0.61747
    -0.45788
     0.09034
     0.55422
     0.36445
     0.34336
     0.76507
     0.49096
     0.51204
     0.44879
     0.63856
    -0.07835
    -0.83742
     0.04817
     0.63856
    -0.39463
     0.17468
    -0.18377
    -0.26812
    -0.01509
    -0.37354
    -0.05726
     0.25902
    -0.05726
    -0.45788
    -0.28920
    -0.39463
    -0.03618
    -0.73199
     0.40662
     0.82833
     0.17468
     0.44879
     0.51204
     0.51204
     1.14461
     0.63856
     1.35546
     1.27112
     0.76507
     0.82833
     0.19576
     0.32228
     0.32228
     0.06925
    -0.20486
     0.46987
     0.11142
    -0.37354
    -0.66874
    -1.00611
    -0.66874
    -1.00611
    -0.66874
    -1.21696
    -0.75308
    -0.45788
    -0.28920
    -0.20486
    -0.52114
    -0.45788
    -0.56331
    -0.24703
     0.02708
    -0.22594
    -0.14160
    -0.62657
    -0.31029
    -0.12052
    -0.81634
    -0.37354
    -0.58440
    -0.22594
    -0.20486
    -0.64765
    -0.47897
    -0.68982
    -1.87061
    -0.16269
     0.21685
    -0.24703
    -0.71091
    -0.43680
    -0.90068
    -0.24703
    -0.37354
    -0.16269
     0.06925
     0.00599
    -0.50006
     0.32228
     0.91267
     0.97592
     0.44879
     1.27112
     2.07237
     2.28322
     2.24105
     2.32539
     1.84043
     1.79825
     2.59950
     3.86462
     3.73811
     4.13874
     2.68384
     1.56631
     0.68073
    -1.87061
    -1.91278
    -2.31340
    -1.49107
    -1.23804
    -1.93386
    -2.22906
    -3.19899
    -3.93698
    -3.97915
    -4.54845
    -4.31651
    -4.02132
    -3.17790
    -2.27123
    -1.76518
    -0.83742
    -0.35246
    -0.31029
     0.89158
     1.43980
     0.38553
     0.80724
     1.43980
     1.60849
     1.33438
     1.37655
     1.20786
     1.10244
     1.41872
     1.54523
     1.79825
     1.46089
     0.93375
    -0.07835
     0.74398
     1.43980
     0.82833
    -0.01509
    -0.64765
    -0.66874
    -0.81634
    -0.45788
     0.23793
     0.06925
     0.21685
    -0.24703
    -0.50006
    -0.24703
    -0.37354
    -0.58440
    -0.75308
     0.40662
     0.30119
     1.03918
     0.40662
     0.06925
     0.40662
     0.25902
     0.28010
     0.04817
     0.19576
    -0.31029
    -0.37354
     0.25902
     0.11142
    -0.03618
    -0.96393
     0.02708
     0.02708
    -0.83742
    -0.31029
     0.17468
    -0.14160
    -0.26812
    -0.24703
     0.28010
     0.61747
     0.46987
    -0.05726
    -0.24703
     0.42770
     0.61747
    -0.39463
     1.10244
     0.51204
    -0.07835
     0.61747
     0.93375
     0.61747
     0.25902
     0.19576
     0.25902
     0.76507
     0.74398
     0.68073
     0.34336
     0.63856
     0.09034
     0.15359
     0.87050
     0.97592
     0.36445
     0.23793
     0.15359
     0.51204
     0.00599
     0.13251
    -0.03618
     0.42770
     0.25902
     0.87050
     0.19576
     0.32228
    -0.14160
    -0.33137
    -0.14160
     0.44879
     0.28010
     0.00599
     0.25902
     0.06925
    -0.09943
     0.21685
     0.09034
     0.25902
     0.21685
     0.49096
    -0.33137
    -0.01509
     0.34336
     0.06925
    -0.50006
     0.65964
     0.25902
     0.34336
     0.51204
    -0.07835
    -0.07835
     0.23793
     0.25902
     0.17468
     0.17468
     0.53313
     0.36445
     0.09034
     0.30119
     0.72290
    -0.20486
     1.10244
     0.49096
    -0.09943
    -0.31029
     0.51204
     0.63856
     0.59639
    -0.64765
    -0.14160
     0.19576
     0.72290
     0.63856
     0.11142
     0.25902
    -0.07835
    -0.18377
     0.87050
     0.59639
     0.15359
     0.46987
     0.70181
     1.16569
     0.74398
     0.59639
     0.84941
     0.21685
    -0.16269
    -0.47897
    -1.09045
    -1.55433
    -1.09045
    -0.07835
    -0.12052
     0.91267
     0.17468
    -0.92176
    -1.84952
    -2.73511
    -2.69294
    -1.84952
    -1.74409
    -0.75308
    -0.20486
    -0.90068
    -0.62657
    -1.36456
    -1.74409
    -1.55433
    -2.01820
    -0.45788
    -0.66874
    -1.32239
    -0.79525
    -0.41571
    -0.20486
     0.13251
     0.19576
     0.32228
     0.57530
     0.63856
     0.30119
     0.23793
     0.09034
    -0.18377
     0.23793
     0.74398
     1.03918
     0.15359
     0.49096
     0.38553
     0.21685
     0.25902
     0.02708
     0.32228
     0.97592
     1.27112
    -0.05726
    -1.30130
    -1.89169
    -1.04828
    -0.64765
     0.72290
     0.65964
    -0.52114
    -0.79525
    -0.79525
    -1.04828
    -0.56331
    -0.50006
    -0.68982
    -0.66874
     0.36445
     0.61747
     0.49096
     0.09034
     0.40662
    -0.01509
     0.34336
     1.33438
     0.61747
     0.23793
     0.57530
     0.55422
     0.76507
     0.61747
     0.63856
    -0.01509
     0.89158
     0.57530
     0.80724
     0.49096
     0.30119
     0.25902
    -0.26812
     1.18678
     1.06027
    -0.01509
    -0.01509
     0.11142
     0.06925
    -0.16269
     0.00599
    -0.03618
     0.23793
     0.11142
     0.13251
     0.51204
     0.32228
     0.00599
    -0.20486
     0.65964
     0.87050
    -0.07835
     0.23793
     0.70181
     0.40662
     0.65964
     0.32228
     0.36445
     0.59639
     0.59639
     0.70181
    -0.01509
     0.21685
     0.30119
    -0.22594
     0.25902
     0.84941
     0.49096
    -0.33137
     0.04817
     0.44879
    -0.22594
     0.19576
    -0.12052
     0.00599
     0.00599
     0.61747
     0.11142
     0.11142
    -0.09943
     0.09034
    -0.56331
     0.99701
     0.38553
    -0.05726
     0.02708
    -0.05726
     0.23793
     0.21685
     0.02708
    -0.16269
     0.17468
     0.28010
     0.38553
    -0.05726
    -0.16269
    -0.47897
    -0.31029
     0.30119
     0.25902
    -0.41571
     0.00599
    -0.12052
    -0.01509
     0.65964
     0.23793
    -0.07835
     0.15359
     0.82833
     0.42770
     0.28010
     0.34336
     0.36445
    -0.31029
     0.17468
     1.33438
     0.23793
    -0.64765
    -0.50006
    -1.04828
    -0.66874
    -0.50006
     0.17468
    -0.58440
    -0.79525
    -0.64765
    -1.49107
    -1.34347
    -1.17479
    -0.73199
    -0.28920
     0.42770
     0.11142
    -0.31029
     0.23793
     0.19576
     0.51204
     0.09034
     1.01809
     0.78615
     0.99701
     1.25003
     0.78615
     0.99701
     1.79825
     1.90368
     1.65066
     2.32539
     1.77717
     0.06925
    -0.20486
     0.13251
    -0.09943
    -0.22594
     0.11142
    -0.81634
    -1.99712
    -3.87372
    -4.65388
    -3.97915
    -2.25014
    -2.65077
    -3.83155
    -3.00922
    -2.92488
    -3.64178
    -3.55744
    -2.81945
    -2.43991
    -1.95495
    -1.34347
    -1.09045
    -0.43680
     0.02708
     0.57530
     0.51204
     0.23793
     0.02708
    -0.79525
    -0.03618
     0.72290
     0.46987
     0.11142
     0.36445
     0.23793
     0.44879
     0.84941
     0.55422
     0.30119
     0.23793
     0.44879
     0.44879
     0.70181
     0.97592
     0.36445
    -0.01509
     0.74398
     1.10244
     0.30119
     0.65964
     0.06925
     0.23793
     0.23793
     0.32228
     0.55422
     0.13251
     0.53313
    -0.20486
     0.59639
     0.55422
     0.65964
    -0.45788
     0.49096
     0.61747
     0.11142
     0.38553
    -0.07835
     0.49096
     0.51204
     0.38553
     0.49096
     0.25902
     0.72290
     0.28010
     0.17468
     0.80724
     0.19576
    -0.03618
     0.28010
     0.63856
    -0.09943
     0.23793
     0.91267
     0.42770
     0.30119
    -0.16269
     0.13251
    -0.12052
     0.00599
     0.23793
     0.34336
     0.61747
     0.17468
    -0.26812
    -0.18377
     1.22895
     0.55422
     0.32228
     0.57530
     0.15359
     0.36445
     0.09034
     0.36445
     0.32228
     0.36445
     0.74398
     0.42770
     0.21685
     0.06925
    -0.35246
    -0.43680
     0.46987
    -0.20486
    -0.24703
     0.30119
    -0.31029
    -0.52114
     0.11142
    -0.01509
     0.13251
    -0.56331
    -0.35246
    -0.09943
    -0.22594
     0.40662
     0.17468
    -0.90068
    -0.09943
     0.55422
     0.15359
     0.11142
     0.17468
    -0.47897
     0.11142
    -0.09943
    -0.39463
     0.04817
     0.36445
    -0.41571
    -0.01509
     0.25902
     0.63856
    -0.37354
    -0.24703
     0.46987
    -0.18377
    -0.16269
     0.44879
     0.32228
    -0.03618
    -0.22594
     0.17468
     0.91267
     0.57530
     0.87050
    -0.24703
    -0.33137
    -0.07835
    -0.83742
    -1.21696
    -0.66874
    -0.24703
    -0.20486
     0.38553
     0.11142
    -1.00611
    -1.89169
    -1.80735
    -1.53324
    -0.45788
     0.11142
    -0.05726
    -0.41571
    -0.18377
     0.68073
     0.13251
     1.29220
     1.39763
     0.40662
     0.06925
     0.59639
     0.87050
     0.55422
     0.44879
     0.76507
     0.74398
     1.16569
     0.51204
    -0.31029
    -0.07835
    -0.54223
    -1.95495
    -1.59650
    -1.38564
    -3.26224
    -3.55744
    -4.12675
    -2.77728
    -1.76518
    -1.59650
    -1.87061
    -2.54534
    -2.69294
    -2.92488
    -2.84054
    -2.16580
    -1.04828
    -1.28022
    -0.14160
     0.82833
     0.44879
     1.03918
     1.46089
     0.93375
     0.93375
     1.06027
     1.10244
     1.03918
     1.33438
     1.35546
     0.68073
     0.51204
     0.74398
     0.65964
     0.42770
     1.33438
     0.32228
    -0.01509
     0.72290
     0.21685
     0.32228
     0.38553
    -0.39463
     0.51204
     0.36445
     0.84941
     0.49096
     0.13251
    -0.09943
     0.15359
    -0.18377
     0.51204
     0.57530
    -0.16269
     0.13251
     0.40662
     0.49096
     0.49096
    -0.24703
    -0.07835
     0.21685
     0.46987
     0.04817
    -0.24703
     0.51204
     0.00599
    -0.60548
     0.36445
     0.59639
    -0.33137
    -0.33137
     0.02708
     0.06925
    -0.28920
    -0.58440
    -0.31029
     0.00599
     0.06925
    -0.05726
    -0.12052
     0.09034
    -0.05726
    -0.24703
    -0.14160
     0.63856
     0.36445
     0.06925
     0.38553
     0.30119
     0.57530
     0.61747
     0.74398
     0.74398
     1.27112
     1.27112
     0.70181
     0.95484
     0.78615
     1.01809
     0.99701
     1.60849
     1.22895
     0.84941
     1.25003
     1.56631
     1.29220
     0.68073
     0.44879
     0.30119
     0.65964
     1.46089
     0.23793
     0.15359
     0.19576
     0.19576
    -0.41571
     0.63856
    -0.22594
    -0.83742
    -1.02719
    -0.64765
    -0.90068
    -1.13262
    -1.61758
    -1.84952
    -1.04828
    -0.73199
    -1.78627
    -1.51215
    -1.80735
    -1.70192
    -2.14472
    -1.23804
    -1.23804
    -1.80735
    -1.59650
    -1.17479
    -1.42781
    -0.81634
    -1.21696
    -1.36456
    -1.19587
    -1.13262
    -0.58440
    -0.43680
    -0.58440
    -0.54223
    -0.45788
    -0.41571
     0.21685
    -0.45788
    -1.15370
    -1.63867
    -0.50006
    -1.06936
    -1.15370
    -0.31029
    -0.05726
    -0.47897
    -0.71091
    -1.87061
    -1.84952
    -1.78627
    -1.23804
    -0.96393
     0.84941
     0.93375
     0.19576
    -0.05726
     0.13251
    -0.52114
    -0.64765
    -1.38564
    -1.74409
     0.17468
     1.29220
     0.55422
    -0.37354
    -0.45788
    -1.49107
    -1.70192
    -1.84952
    -1.51215
    -1.87061
    -0.94285
    -0.85851
    -0.58440
    -1.04828
    -1.44890
    -1.38564
    -0.75308
    -0.66874
    -0.71091
    -1.02719
    -0.41571
    -0.37354
    -0.79525
    -0.58440
     0.04817
    -0.33137
    -0.41571
     0.19576
    -0.09943
     0.17468
     0.30119
     0.00599
    -0.12052
    -0.03618
     0.61747
     0.00599
    -0.28920
    -0.16269
    -0.16269
    -0.31029
     0.68073
     0.17468
    -0.52114
    -0.45788
    -0.26812
     0.30119
    -0.03618
    -0.39463
    -0.50006
    -0.47897
    -0.09943
    -0.35246
    -0.35246
    -0.39463
    -0.43680
    -0.75308
     0.21685
     0.25902
    -0.35246
    -0.05726
    -0.35246
    -0.62657
     0.40662
    -0.28920
    -0.20486
    -0.07835
     0.17468
     0.00599
     0.02708
     0.06925
     0.74398
    -0.45788
     0.32228
     0.44879
    -0.01509
     0.23793
    -0.14160
     0.57530
     0.38553
     0.38553
     0.13251
     0.30119
     0.55422
     0.53313
     0.19576
     0.40662
     0.38553
    -0.45788
     0.15359
     0.89158
     0.32228
     0.51204
     0.21685
     0.36445
     0.23793
     0.44879
     0.06925
    -0.14160
     0.11142
     0.38553
     0.06925
    -0.14160
    -0.09943
    -0.20486
     0.11142
     2.43082
     1.46089
    -0.18377
     0.00599
     0.04817
     0.25902
     1.01809
     0.46987
     0.59639
     0.57530
     0.34336
     0.76507
     0.19576
     0.28010
    -0.20486
    -0.81634
    -0.22594
     0.32228
    -0.56331
    -0.33137
    -0.09943
    -0.43680
     0.00599
    -0.35246
    -0.33137
    -0.68982
     0.17468
    -0.14160
    -0.20486
    -0.18377
    -0.03618
    -0.71091
    -0.33137
     0.36445
    -0.09943
     0.11142
    -0.52114
    -0.18377
     0.00599
    -0.28920
    -0.20486
     0.36445
     0.06925
    -0.35246
    -0.52114
    -0.66874
     0.11142
    -0.58440
    -1.09045
     0.21685
    -0.37354
    -0.79525
    -0.41571
    -1.13262
    -0.60548
    -0.90068
    -0.92176
    -0.07835
    -0.14160
     0.28010
    -0.77417
    -0.05726
    -0.47897
    -0.52114
    -0.16269
     0.53313
     0.78615
     0.09034
    -0.20486
    -0.45788
    -0.58440
    -0.45788
    -0.31029
    -0.45788
    -2.27123
    -2.50317
    -1.95495
     0.25902
     0.61747
    -0.41571
    -1.04828
    -0.39463
     0.04817
    -0.92176
    -0.54223
     0.30119
     0.44879
     0.74398
     1.01809
     1.12352
     0.82833
     1.10244
     0.70181
     0.23793
     0.70181
    -0.22594
    -0.94285
    -0.41571
     0.09034
    -0.20486
    -0.94285
    -0.31029
    -0.92176
    -0.39463
    -0.68982
    -0.31029
    -0.41571
    -0.18377
     0.04817
    -0.20486
     0.42770
     0.49096
     0.30119
    -0.33137
     0.49096
     1.12352
     0.74398
     1.43980
     1.10244
     0.87050
     0.99701
     1.18678
     1.16569
     1.46089
     1.73500
     1.35546
     2.24105
     0.80724
     0.70181
    -0.52114
     0.21685
    -0.50006
    -0.37354
     0.78615
     0.99701
     0.63856
    -0.39463
    -0.92176
    -1.68084
    -1.04828
    -0.77417
    -0.18377
     0.06925
     0.44879
     0.51204
    -0.01509
     0.06925
     1.12352
     0.46987
     0.51204
     0.97592
     1.39763
     1.31329
     0.87050
     0.95484
     0.82833
     1.18678
     1.22895
     1.14461
     1.10244
     1.16569
     0.76507
     0.76507
     1.39763
     1.16569
     0.61747
     0.91267
     1.14461
     0.38553
     0.93375
     0.63856
     1.03918
     0.59639
     1.25003
     0.78615
     1.08135
     0.53313
     0.23793
    -0.37354
     0.80724
     0.61747
    -0.12052
     0.82833
     0.30119
     0.49096
     0.02708
     0.44879
     0.34336
     0.36445
     0.40662
     0.38553
     0.61747
     0.61747
     0.15359
    -0.39463
     0.19576
     0.84941
    -0.01509
     0.40662
     0.38553
     0.02708
    -0.52114
    -0.52114
    -0.20486
    -0.01509
    -0.01509
    -0.22594
    -0.47897
    -0.12052
     0.00599
    -0.52114
    -0.18377
     0.32228
    -0.41571
    -0.37354
    -0.09943
    -0.05726
     0.06925
    -0.18377
    -0.62657
    -0.12052
     0.17468
    -0.22594
    -0.35246
    -0.41571
    -0.05726
     0.19576
    -0.60548
     0.17468
     0.04817
     0.09034
     0.09034
     0.49096
     0.59639
     0.17468
     0.23793
     0.53313
     0.84941
     1.41872
     1.41872
     1.10244
     1.39763
    -0.01509
    -0.90068
     0.19576
    -0.09943
    -0.83742
    -0.05726
    -0.28920
    -0.71091
    -1.02719
    -1.46998
    -1.55433
    -0.58440
    -1.28022
    -1.40673
    -1.28022
    -1.42781
    -1.55433
    -1.93386
    -1.21696
    -0.24703
    -1.21696
    -0.26812
    -0.26812
    -0.77417
    -0.85851
    -0.43680
    -0.50006
    -0.35246
     0.02708
    -0.28920
    -0.62657
    -0.71091
    -0.33137
    -0.26812
     0.19576
     0.15359
    -0.20486
    -0.39463
     0.49096
     0.21685
     0.00599
    -0.22594
     0.00599
     0.23793
     0.23793
     0.38553
     0.13251
     0.19576
     0.65964
     0.49096
     0.25902
     1.50306
     0.82833
     0.21685
     0.76507
     1.10244
     0.51204
     0.55422
    -0.01509
     0.42770
     0.19576
     0.99701
     0.44879
     0.11142
     0.09034
     0.25902
    -0.68982
     0.51204
     0.55422
    -0.56331
     0.32228
     0.04817
     0.36445
     0.49096
    -0.03618
     0.28010
    -0.01509
     0.44879
     0.40662
     0.28010
     0.70181
     0.02708
    -0.05726
     0.46987
     0.74398
     0.28010
     0.21685
     0.38553
     0.06925
     0.32228
    -0.18377
     0.09034
     0.44879
     0.61747
     0.36445
    -0.50006
    -1.06936
    -0.83742
    -2.03929
    -2.35557
    -1.82844
    -1.46998
    -1.59650
    -1.61758
    -2.12363
    -3.51527
    -3.66287
    -3.51527
    -3.07248
    -1.91278
    -1.63867
    -1.87061
    -2.01820
    -1.93386
    -1.80735
    -2.12363
    -0.28920
    -0.64765
    -1.32239
    -0.39463
    -0.22594
    -0.66874
    -0.18377
    -0.77417
    -0.83742
    -0.43680
    -0.26812
    -0.47897
    -0.03618
    -0.81634
    -0.58440
    -0.64765
     0.13251
    -0.05726
    -0.47897
    -0.58440
    -0.47897
     0.13251
     0.17468
     0.15359
    -0.39463
     0.04817
     0.57530
     0.44879
    -0.03618
     0.82833
     0.44879
    -0.28920
     0.21685
     1.12352
    -0.03618
    -0.12052
     0.00599
     0.04817
     0.02708
    -0.62657
    -1.17479
    -0.79525
    -0.54223
    -1.21696
     0.02708
     0.40662
    -0.47897
    -0.62657
    -0.71091
     0.23793
    -0.26812
    -0.56331
     0.11142
     0.11142
     0.32228
    -0.31029
    -0.35246
    -1.11153
    -0.14160
    -0.47897
    -0.07835
     0.00599
    -0.07835
    -1.38564
    -2.43991
    -1.38564
    -0.81634
    -0.43680
     0.40662
     0.15359
     0.40662
     0.30119
     0.25902
     0.25902
     0.80724
     1.39763
     1.54523
     1.69283
     1.77717
     1.46089
     1.14461
     1.65066
     2.24105
     1.54523
     1.67174
     1.77717
     1.94585
     1.62957
     1.41872
     1.22895
     1.31329
     1.86151
     1.58740
     1.25003
     1.41872
     1.25003
     0.59639
     1.20786
     2.53624
     1.46089
     1.31329
     1.67174
     1.31329
     1.50306
     1.58740
     1.37655
     0.55422
     0.99701
     0.40662
    -1.17479
    -1.23804
    -0.81634
    -1.21696
    -1.11153
     0.13251
    -1.09045
    -1.78627
    -1.59650
    -1.95495
    -1.51215
    -1.80735
    -1.65975
    -1.00611
    -0.54223
     0.06925
    -0.22594
     0.40662
     0.15359
    -0.28920
    -0.79525
     0.80724
     0.51204
     0.42770
     0.19576
    -0.12052
     0.00599
    -0.31029
     0.04817
     0.00599
    -0.07835
    -0.31029
    -0.90068
    -0.07835
     0.11142
     0.00599
    -0.73199
    -0.07835
     0.06925
    -0.14160
    -0.66874
    -0.03618
    -0.22594
     0.04817
    -0.79525
    -0.41571
    -0.35246
    -0.18377
    -0.56331
    -0.56331
    -0.26812
    -0.16269
    -0.20486
    -0.62657
     0.11142
    -0.54223
    -0.52114
    -0.68982
     0.06925
    -0.12052
     0.40662
    -0.39463
     0.17468
     0.25902
     0.65964
     0.44879
     1.33438
     0.99701
     0.99701
     0.63856
     1.62957
     1.90368
     1.20786
     1.33438
     1.01809
     1.90368
     1.98802
     2.34648
     2.43082
     2.17779
     2.28322
     2.28322
     2.30430
     2.09345
     2.15671
     1.03918
     1.90368
     2.07237
     1.08135
    -0.03618
    -0.92176
    -1.36456
    -0.83742
    -1.28022
    -1.13262
    -1.82844
    -2.18689
    -2.65077
    -3.07248
    -2.81945
    -2.84054
    -4.10566
    -2.94596
    -1.87061
    -1.51215
    -1.65975
    -1.04828
    -1.49107
    -0.94285
    -0.66874
    -0.41571
    -0.14160
     0.02708
     0.11142
    -0.26812
     0.19576
     0.65964
     0.30119
     0.76507
     0.65964
     0.61747
     0.28010
     0.87050
     0.59639
     0.53313
     1.03918
     0.74398
     0.87050
     0.74398
     1.20786
     1.16569
     1.31329
     1.14461
     1.29220
     0.91267
     2.03019
     1.46089
     1.58740
     1.75608
     1.81934
     1.52414
     1.54523
     1.84043
     1.54523
     1.60849
     1.96694
     1.39763
     1.75608
     1.69283
     2.09345
     0.97592
     1.73500
     1.84043
     1.56631
     1.25003
     1.16569
     0.91267
     0.68073
     0.59639
     0.78615
     0.68073
     0.87050
     0.53313
     0.53313
     0.38553
     0.15359
    -0.01509
     0.30119
     1.25003
     0.89158
     0.68073
     1.01809
     0.38553
     0.68073
     1.01809
     1.14461
     1.77717
     1.73500
     1.31329
     1.10244
     1.37655
     1.48197
     0.91267
     0.68073
     1.39763
     0.95484
     0.42770
     1.25003
     0.65964
     0.74398
    -0.09943
    -0.47897
    -0.12052
     0.21685
    -0.05726
    -0.24703
    -0.39463
    -0.52114
    -0.47897
    -1.06936
     0.30119
    -0.37354
    -0.87959
     0.02708
    -0.12052
    -0.09943
    -0.26812
    -0.33137
    -0.24703
     0.17468
     0.78615
     0.40662
     0.49096
     0.38553
     0.72290
     0.21685
     0.78615
     0.95484
     0.40662
     0.23793
     0.74398
     0.38553
     0.82833
     0.17468
     0.49096
     0.55422
     0.55422
     0.65964
     0.15359
     0.63856
     0.72290
     0.11142
     0.44879
     1.62957
     1.18678
     1.14461
     1.22895
     1.08135
     1.08135
     1.03918
     1.18678
     0.99701
     1.48197
     1.77717
     1.14461
     1.10244
     1.43980
     1.06027
    -0.47897
    -0.66874
    -1.34347
    -2.50317
    -1.61758
     0.19576
    -0.12052
    -0.66874
    -1.30130
    -1.84952
    -1.87061
    -1.72301
    -2.54534
    -1.70192
    -0.90068
    -0.87959
    -1.38564
    -0.22594
    -0.31029
    -0.09943
    -0.22594
     0.59639
     0.09034
     0.15359
     0.11142
     0.00599
     0.42770
     0.89158
     0.59639
     0.32228
     1.08135
     1.18678
     0.61747
     0.87050
     1.22895
     1.16569
     0.70181
     1.20786
     0.84941
     0.95484
     0.97592
     0.51204
     0.72290
     0.95484
     1.01809
     0.93375
     0.74398
     0.23793
     0.68073
     0.38553
     1.25003
     1.06027
     0.55422
     1.39763
     1.14461
     1.33438
     1.12352
     0.13251
    -0.62657
     0.04817
    -0.62657
    -1.30130
    -0.47897
    -0.71091
    -0.92176
    -2.31340
    -1.57541
    -2.03929
    -2.41883
    -1.80735
    -1.53324
    -0.94285
    -1.49107
    -1.13262
    -1.02719
    -0.28920
     0.49096
     0.42770
     0.51204
     1.10244
     1.03918
     1.06027
     1.77717
     1.77717
     1.39763
     1.43980
     1.96694
     1.46089
     1.37655
     1.20786
     1.22895
     1.39763
     1.58740
     1.52414
     1.22895
     1.22895
     1.14461
     0.68073
     1.27112
     1.50306
     0.99701
     0.34336
     0.82833
     0.99701
     0.68073
     0.44879
    -0.09943
     0.17468
     0.51204
     0.57530
    -0.20486
    -0.52114
    -0.09943
    -0.31029
    -0.60548
     0.44879
    -0.03618
    -0.47897
    -0.45788
    -0.01509
    -0.37354
    -0.31029
    -0.77417
    -0.47897
    -0.07835
    -0.16269
     0.02708
    -0.09943
    -0.18377
    -0.52114
    -0.90068
    -0.24703
    -0.03618
    -0.81634
    -0.64765
    -0.60548
    -0.43680
    -0.87959
    -1.00611
    -0.90068
    -0.37354
    -0.81634
    -0.98502
    -1.17479
    -0.98502
    -0.71091
    -1.74409
    -0.05726
     0.06925
    -0.92176
    -0.94285
    -0.26812
    -0.20486
    -0.26812
    -0.39463
    -0.24703
    -0.14160
     0.15359
     0.72290
     0.42770
     0.57530
     0.59639
    -0.01509
    -0.52114
    -1.17479
    -2.84054
    -2.25014
    -0.79525
    -1.00611
    -1.49107
    -2.08146
    -1.74409
    -2.60860
    -2.60860
    -2.48208
    -2.31340
    -2.56643
    -1.95495
    -2.10255
    -1.49107
    -0.26812
    -0.54223
    -1.23804
    -0.18377
    -0.22594
     0.09034
     0.30119
     0.42770
     0.23793
     0.19576
     0.78615
     0.59639
     0.59639
     0.44879
     0.44879
    -0.28920
     1.06027
     1.37655
     0.36445
     0.44879
     0.21685
     0.32228
     0.44879
     0.36445
     0.06925
     0.65964
     0.93375
     0.76507
     0.97592
     1.25003
     0.87050
     0.82833
     1.56631
     2.07237
     1.79825
     1.98802
     1.75608
     2.66276
     2.74710
     2.81035
     2.70493
     2.66276
     2.64167
     3.12664
     2.53624
     3.12664
     2.57841
     2.19888
     1.58740
     2.64167
     2.36756
     1.67174
     1.88260
     1.69283
     1.31329
     1.06027
     0.59639
     0.78615
     0.61747
     0.76507
     0.49096
     0.68073
     0.68073
     0.57530
    -0.07835
     1.52414
     0.46987
     0.15359
     0.46987
     0.49096
     0.84941
     0.68073
     0.53313
     0.32228
     0.23793
     1.18678
     1.03918
     0.84941
     0.78615
     0.34336
    -1.13262
     0.23793
     0.42770
    -0.47897
    -0.16269
    -0.43680
     0.55422
    -0.09943
    -0.33137
    -0.94285
    -1.32239
    -1.44890
    -1.49107
    -0.62657
    -0.31029
     0.46987
    -0.64765
     0.02708
     0.09034
     0.15359
    -0.50006
     0.00599
     0.04817
     0.34336
     0.42770
     0.57530
     0.17468
     0.34336
     0.40662
     0.19576
     0.49096
    -0.03618
    -0.16269
    -0.39463
     0.72290
     0.11142
     0.02708
    -0.03618
    -0.14160
    -0.03618
    -0.18377
     0.19576
     0.25902
    -0.16269
     0.04817
     0.13251
     0.17468
     0.21685
    -0.09943
    -0.35246
     0.15359
     0.55422
     0.06925
     0.28010
    -0.22594
     0.30119
    -0.16269
     0.21685
     0.19576
     0.38553
     0.93375
     1.14461
     0.80724
     0.28010
    -0.98502
    -2.18689
    -1.99712
    -1.76518
    -1.38564
    -1.28022
    -0.39463
    -1.21696
    -2.16580
    -2.31340
    -2.08146
    -2.31340
    -1.76518
    -1.99712
    -1.49107
    -1.28022
    -0.75308
    -1.02719
    -0.45788
     1.18678
     0.42770
    -0.26812
     0.15359
    -0.16269
    -0.01509
     0.30119
     0.72290
     0.59639
     0.21685
     0.28010
     0.23793
     0.51204
     0.36445
     0.25902
    -0.05726
     1.14461
     0.82833
     0.34336
     0.55422
     0.15359
    -0.01509
     0.72290
     0.32228
     0.51204
     0.30119
     0.72290
    -0.01509
     0.49096
     0.28010
     0.25902
    -0.41571
     0.40662
     1.20786
    -0.05726
     0.11142
     0.19576
     0.38553
     0.02708
     0.02708
     0.42770
     0.28010
     0.34336
     0.15359
    -0.41571
    -0.64765
    -0.96393
    -1.91278
    -2.48208
    -2.06038
    -2.77728
    -2.75619
    -1.51215
    -2.43991
    -2.69294
    -3.13573
    -3.62070
    -3.30441
    -2.96705
    -2.98813
    -2.43991
    -2.12363
    -1.40673
    -1.61758
    -1.89169
    -1.00611
    -0.62657
    -0.96393
    -0.60548
    -0.92176
    -0.56331
    -0.85851
     0.00599
    -0.50006
     0.25902
    -0.35246
    -0.33137
     0.17468
    -0.14160
    -0.09943
    -0.77417
     0.72290
     0.53313
     0.06925
     0.25902
     0.59639
     0.11142
    -0.24703
     0.30119
     0.17468
     0.38553
     0.61747
     0.76507
     0.34336
     0.44879
     0.76507
     0.19576
     0.76507
     1.14461
     0.74398
     1.20786
     1.22895
     0.74398
     1.06027
     0.84941
     1.20786
     1.03918
     1.29220
     0.87050
     0.23793
     0.78615
     1.03918
     0.36445
     0.13251
     0.30119
    -0.16269
    -0.01509
    -0.22594
    -0.07835
     0.17468
     0.46987
     0.34336
     0.61747
     0.19576
     0.04817
    -0.28920
    -0.03618
     0.49096
     0.80724
     0.34336
     0.70181
     0.42770
     0.19576
     0.25902
     0.25902
     0.11142
    -0.47897
    -0.58440
    -0.94285
    -1.25913
    -1.38564
    -1.61758
    -1.63867
    -1.17479
    -1.51215
    -2.67185
     0.06925
    -1.42781
    -2.06038
    -1.42781
    -1.19587
    -1.36456
    -1.15370
    -1.34347
    -1.19587
    -0.24703
     0.38553
    -0.01509
     0.42770
     0.46987
     0.32228
    -0.07835
     0.72290
     0.68073
     0.49096
     0.25902
     0.72290
     0.80724
     0.80724
     0.61747
     0.42770
     0.65964
     0.78615
     0.13251
    -0.07835
    -0.47897
    -0.28920
    -0.31029
    -1.13262
    -0.37354
    -0.41571
    -1.15370
    -1.23804
    -0.66874
    -1.21696
    -1.30130
    -2.08146
    -0.81634
    -0.28920
    -0.33137
    -1.21696
    -1.04828
    -1.02719
    -0.66874
    -1.06936
     0.02708
    -0.03618
    -0.62657
    -0.22594
    -0.03618
     0.21685
    -0.31029
     0.06925
     0.46987
     0.55422
     0.78615
     0.28010
     0.46987
     0.93375
     0.87050
     0.42770
     1.29220
     1.25003
     0.74398
     1.18678
     1.27112
     0.97592
     0.93375
     0.65964
     0.49096
     0.84941
     1.29220
     1.29220
     0.82833
     0.76507
     0.63856
     0.19576
     0.89158
     1.20786
     0.32228
     0.32228
     0.30119
     0.72290
     0.91267
     0.34336
     0.36445
     0.30119
     0.59639
     0.76507
     0.38553
     0.25902
     0.44879
     0.17468
     0.36445
     0.91267
     0.72290
    -0.18377
     0.36445
     0.70181
     0.72290
     0.61747
     0.70181
     0.32228
     0.32228
     0.65964
     0.02708
     0.44879
     0.23793
     0.02708
    -0.64765
    -0.14160
     0.04817
    -0.58440
    -0.50006
    -0.75308
    -1.49107
    -1.89169
    -1.93386
    -1.51215
    -1.17479
    -0.71091
    -1.32239
    -0.79525
    -1.51215
    -1.38564
    -1.36456
    -0.73199
     0.36445
    -0.18377
    -0.09943
     0.82833
     0.57530
     0.30119
     0.34336
     0.23793
     0.42770
     1.22895
     0.53313
     0.99701
     0.95484
     0.04817
     0.30119
     0.00599
     0.38553
    -0.12052
    -1.30130
    -1.82844
    -2.84054
    -3.57853
    -2.41883
    -1.95495
    -2.31340
    -1.87061
    -2.35557
    -2.62968
    -3.24116
    -3.43093
    -3.26224
    -3.22007
    -1.63867
    -1.11153
    -1.57541
    -0.73199
    -0.60548
    -0.31029
    -0.31029
    -0.03618
     0.04817
     0.17468
     0.82833
     0.87050
     0.63856
     0.74398
     0.63856
     0.11142
     1.37655
     1.20786
     0.93375
     1.25003
     0.74398
     1.10244
     0.99701
     0.95484
     0.57530
     0.78615
     1.54523
     0.74398
     0.80724
     0.68073
     0.57530
     0.06925
     0.70181
     0.82833
     0.61747
     0.36445
     0.63856
     0.57530
     0.95484
     0.57530
     0.74398
     1.18678
     1.43980
     1.12352
     1.08135
     1.27112
     1.12352
     0.78615
     1.27112
     2.17779
     2.00911
     1.08135
     1.69283
     1.84043
     1.96694
     1.43980
     1.43980
     2.03019
     1.90368
     2.15671
     1.73500
     1.79825
     1.58740
     1.20786
     0.89158
     2.26213
     1.58740
     0.97592
     1.12352
     0.68073
     0.91267
     0.76507
     0.23793
     0.32228
    -0.37354
     0.25902
    -0.20486
     0.06925
    -0.64765
    -0.45788
    -1.17479
    -0.20486
    -0.22594
    -0.64765
    -0.90068
    -0.94285
    -0.66874
    -1.00611
    -0.41571
    -0.60548
    -0.81634
    -0.24703
    -0.41571
    -0.77417
    -1.32239
    -1.80735
    -3.34659
    -2.81945
    -1.80735
    -1.68084
    -1.04828
    -1.19587
    -1.38564
    -2.41883
    -3.07248
    -3.17790
    -2.88271
    -1.87061
    -0.85851
    -0.83742
    -0.41571
    -0.73199
    -1.21696
    -0.98502
    -0.16269
     0.32228
     0.06925
     0.32228
     0.30119
     0.13251
     0.40662
     0.55422
     0.36445
     0.51204
     0.89158
     0.51204
     0.84941
     0.44879
     0.17468
    -0.43680
     0.02708
     0.06925
    -1.02719
    -0.20486
    -0.58440
    -0.28920
    -0.98502
    -0.98502
    -0.98502
    -0.98502
    -0.79525
    -1.23804
    -0.79525
    -0.45788
    -0.64765
    -0.92176
    -0.37354
    -0.07835
    -0.18377
    -0.16269
    -0.18377
     0.19576
     0.34336
     0.59639
     0.11142
     0.09034
    -0.73199
    -0.58440
    -1.17479
    -2.71402
    -4.56954
    -3.76829
    -0.73199
    -0.01509
    -0.33137
    -1.93386
    -2.46100
    -2.75619
    -3.28333
    -2.27123
    -1.38564
    -0.83742
    -0.60548
    -0.18377
     0.34336
     1.10244
     0.97592
     0.84941
     0.55422
     1.33438
     0.91267
     0.51204
     0.80724
     0.97592
     0.59639
     0.93375
     0.38553
     0.74398
     0.82833
     0.91267
     0.32228
     0.65964
     0.42770
     0.65964
    -0.47897
     0.11142
     0.80724
     0.02708
     0.44879
    -0.07835
     0.19576
    -0.18377
    -0.28920
    -0.33137
    -0.03618
     0.11142
    -0.22594
    -0.45788
    -0.22594
    -0.07835
    -0.62657
     0.00599
     0.17468
    -0.54223
    -0.01509
    -0.58440
    -0.22594
    -0.01509
    -0.07835
    -0.14160
     0.09034
     0.34336
    -0.22594
     0.04817
     0.42770
     0.28010
    -0.68982
     0.21685
     0.95484
     0.46987
     0.61747
     0.49096
     0.02708
     0.51204
     0.25902
     0.36445
     0.68073
     0.63856
     0.30119
     0.38553
     0.40662
     0.46987
     0.02708
    -0.41571
     0.38553
     0.49096
     0.02708
     0.63856
     0.28010
    -0.07835
    -0.28920
     0.13251
     0.04817
    -0.07835
     0.11142
    -0.09943
    -0.37354
     0.61747
     0.57530
    -0.07835
     0.63856
     1.39763
     0.44879
     0.36445
     0.63856
     0.59639
     1.22895
     1.43980
     1.37655
     0.91267
     1.10244
     0.68073
     0.30119
     1.65066
     1.48197
    -0.24703
     0.19576
     0.19576
    -0.45788
    -0.03618
    -0.24703
    -0.81634
    -1.17479
    -0.81634
    -0.73199
    -0.28920
    -0.37354
    -0.71091
    -1.13262
    -1.30130
    -1.17479
    -1.59650
    -1.13262
    -0.16269
    -0.41571
    -0.81634
     0.17468
     0.19576
    -0.18377
    -0.71091
    -0.16269
     0.36445
     0.21685
     0.80724
     0.82833
     0.80724
     1.27112
     0.04817
    -0.50006
     0.59639
     0.53313
    -0.16269
     0.00599
     0.09034
    -0.05726
    -0.20486
    -0.92176
    -1.11153
    -0.60548
    -0.52114
    -1.38564
    -1.59650
    -1.53324
    -1.97603
    -3.62070
    -2.01820
    -1.76518
    -2.27123
    -2.20797
    -0.77417
    -0.60548
    -1.13262
    -2.10255
    -1.91278
    -1.82844
    -1.00611
    -0.54223
    -1.02719
    -0.16269
    -0.22594
    -0.73199
    -0.16269
     0.13251
    -0.09943
    -0.56331
    -0.09943
    -0.52114
    -0.31029
    -1.15370
    -1.00611
    -0.66874
    -0.01509
    -0.01509
     0.15359
     0.17468
    -0.01509
    -0.24703
    -0.64765
     0.72290
     0.40662
     0.15359
     0.65964
     0.84941
     0.55422
    -0.07835
     0.13251
     0.11142
     0.34336
     0.72290
     0.36445
    -0.26812
     0.28010
     0.11142
    -0.14160
     0.51204
     0.65964
    -0.35246
     0.02708
     0.42770
     0.65964
     0.09034
    -0.01509
     0.30119
     0.44879
     0.89158
     0.78615
     0.80724
     0.49096
     0.84941
     0.15359
     0.44879
     1.03918
     0.63856
     0.25902
     1.10244
     0.70181
     0.89158
     0.87050
     0.36445
     0.74398
     0.74398
     0.72290
     0.61747
     0.49096
     0.00599
     0.30119
    -0.03618
     1.01809
     0.76507
     0.44879
     0.44879
     0.25902
     0.61747
     0.11142
    -0.07835
     0.30119
     0.34336
     0.68073
     0.30119
     0.17468
     0.13251
    -0.03618
    -0.52114
     0.53313
    -0.28920
    -0.68982
    -0.58440
    -0.43680
    -0.47897
    -0.87959
    -1.06936
    -1.21696
    -0.73199
    -0.68982
    -1.57541
    -1.19587
    -1.30130
    -1.70192
    -1.49107
    -0.07835
    -0.47897
    -1.02719
    -0.47897
    -0.94285
    -0.12052
    -0.14160
    -0.28920
    -0.52114
    -0.22594
     0.19576
     0.32228
     0.00599
    -0.43680
    -0.12052
    -0.71091
    -0.75308
     0.59639
    -0.07835
    -0.75308
     0.02708
    -0.24703
     0.87050
     0.68073
    -0.37354
    -0.47897
    -0.64765
    -0.52114
     0.82833
     1.22895
     0.70181
     0.80724
     0.23793
     1.35546
     0.53313
     0.55422
     0.38553
     0.59639
     0.76507
     0.61747
     0.36445
     1.31329
     0.97592
     1.16569
     0.78615
    -1.57541
     1.08135
     0.89158
     0.32228
     0.40662
    -0.28920
    -1.13262
    -1.49107
    -1.76518
    -1.61758
    -1.28022
    -0.96393
    -1.00611
    -0.83742
    -1.06936
    -1.57541
    -1.46998
    -1.04828
    -1.06936
    -1.15370
    -0.28920
    -0.03618
     0.00599
     0.04817
     0.40662
     0.70181
     1.06027
     0.59639
     0.21685
     0.84941
     0.87050
     0.36445
     0.28010
     0.49096
     0.61747
     0.51204
     0.97592
     0.99701
     0.72290
     0.42770
     1.12352
     1.01809
     0.74398
     0.87050
     0.72290
     0.74398
     0.76507
     1.29220
     0.72290
     0.80724
     0.59639
     0.40662
     0.00599
     1.29220
     0.97592
    -0.43680
     0.28010
    -0.07835
     0.21685
     0.09034
    -0.05726
    -0.31029
    -0.28920
     0.59639
     0.19576
     0.17468
     0.34336
    -0.09943
    -0.41571
     0.49096
     1.01809
     0.49096
     0.51204
     0.51204
     0.57530
     0.95484
     0.84941
     0.55422
     0.59639
     1.16569
     1.10244
     0.49096
     1.12352
     1.43980
     0.70181
     1.03918
     1.56631
     1.08135
     0.61747
     0.68073
     0.53313
     0.68073
     0.46987
     0.34336
     0.44879
     0.15359
     0.23793
    -0.01509
    -0.64765
    -0.50006
    -1.23804
    -1.36456
    -0.12052
    -1.09045
    -1.42781
    -1.40673
    -1.30130
    -1.46998
    -1.51215
    -1.46998
    -1.30130
    -1.23804
    -1.15370
    -1.32239
    -1.25913
    -1.15370
    -1.59650
    -1.28022
    -0.05726
    -0.01509
    -0.47897
    -0.75308
    -0.41571
    -0.14160
     0.34336
     0.15359
     0.17468
     0.49096
     0.63856
     1.03918
     1.31329
     1.46089
     1.14461
     0.65964
     1.62957
     2.26213
     1.94585
     2.38865
     2.26213
     3.00012
     2.97904
     2.91578
     3.00012
     3.16881
     2.97904
     3.54834
     3.80137
     3.46400
     2.43082
     1.69283
     2.38865
     3.04229
     2.32539
     2.11454
     2.03019
     1.14461
     1.08135
     0.61747
     0.57530
    -0.33137
    -0.31029
    -0.20486
     0.17468
     0.68073
     0.61747
     0.46987
    -0.14160
     0.80724
     0.78615
     0.36445
     0.72290
     1.03918
     1.33438
     1.75608
     2.07237
     2.11454
     2.11454
     1.25003
     0.28010
    -0.16269
     0.76507
    -0.05726
     0.53313
     1.16569
    -0.07835
    -1.97603
    -1.59650
    -1.34347
    -1.25913
    -0.77417
    -1.06936
    -0.98502
    -0.64765
    -0.68982
    -0.81634
    -0.18377
     0.02708
     0.40662
    -0.50006
     0.32228
     0.65964
     0.70181
     0.76507
     0.99701
     0.72290
     0.78615
     1.01809
     0.65964
     0.72290
     0.95484
     0.95484
     0.63856
     0.74398
     0.95484
     0.11142
     0.28010
     0.80724
     0.36445
    -0.28920
     0.59639
     0.04817
     0.49096
    -0.35246
     0.15359
     0.42770
     0.19576
     0.34336
     0.68073
     1.29220
     0.84941
     1.54523
     0.34336
     0.30119
    -0.39463
    -1.19587
    -0.22594
    -0.33137
    -0.39463
    -0.24703
    -1.06936
    -0.77417
    -1.44890
    -1.70192
    -1.49107
    -2.18689
    -1.74409
    -1.65975
    -2.03929
    -1.00611
    -0.52114
    -1.04828
     0.09034
    -0.26812
     0.06925
    -0.35246
     0.11142
     0.25902
     0.06925
     0.53313
     0.30119
     0.32228
     0.38553
     0.65964
     0.34336
     0.40662
     1.14461
     0.61747
     0.51204
     0.38553
    -0.12052
     0.46987
     0.25902
     0.49096
     0.84941
     0.15359
    -0.52114
    -0.81634
    -0.26812
    -0.81634
    -0.94285
    -0.90068
     0.25902
    -0.37354
    -0.43680
    -0.26812
    -0.39463
    -0.26812
    -1.02719
    -0.73199
    -0.60548
     0.23793
     0.59639
    -0.09943
     0.11142
     0.59639
     0.32228
    -0.64765
    -0.03618
     0.40662
    -0.31029
    -0.24703
    -0.90068
    -1.11153
    -1.06936
    -0.56331
    -0.77417
    -0.77417
    -1.38564
    -1.38564
    -1.76518
    -2.22906
    -1.59650
    -3.03030
    -2.14472
    -1.51215
    -2.12363
    -1.42781
    -0.98502
    -1.21696
    -1.15370
    -1.15370
    -1.25913
    -0.58440
    -0.43680
     0.11142
     0.30119
     0.63856
     0.68073
     0.74398
     0.40662
     0.84941
    -0.24703
     0.32228
     0.61747
     0.80724
     0.68073
     0.97592
     0.06925
    -0.64765
    -0.96393
    -0.85851
    -0.52114
    -0.33137
     0.09034
     0.09034
    -0.09943
     0.44879
    -0.09943
    -0.71091
     0.04817
     0.17468
     0.42770
     0.30119
     0.59639
     0.74398
     0.97592
     1.54523
     0.87050
     0.91267
     1.10244
     1.08135
     0.30119
     1.37655
     1.12352
     0.38553
     1.12352
     0.74398
     0.61747
     0.30119
     0.46987
     0.53313
     0.55422
     0.57530
     0.46987
     0.23793
     0.06925
     0.53313
    -0.16269
     0.36445
     0.72290
    -0.03618
     0.00599
     0.63856
     0.57530
     1.10244
     0.87050
     0.63856
     1.31329
     1.14461
     0.99701
     0.25902
    -0.50006
     0.00599
    -0.54223
     0.21685
     0.55422
    -0.47897
    -1.23804
    -0.87959
    -1.25913
    -1.00611
    -1.30130
    -1.49107
    -1.46998
    -0.73199
    -0.79525
    -0.92176
    -0.66874
    -0.37354
    -0.50006
    -0.26812
     0.78615
     0.28010
     0.36445
     0.59639
     0.53313
     0.93375
     0.97592
     0.51204
     0.99701
     0.65964
     0.76507
     0.61747
     0.04817
     0.44879
     0.49096
     0.25902
     1.29220
     1.43980
     0.84941
     1.20786
     0.99701
     0.82833
     0.63856
     1.31329
     1.03918
     1.90368
     2.49407
     2.47299
     2.34648
     1.90368
     2.05128
     1.46089
     2.15671
     2.40973
     2.09345
     1.69283
     1.12352
     1.39763
     0.51204
     0.55422
     0.13251
     0.30119
     0.19576
     0.21685
    -0.71091
    -0.87959
    -1.44890
    -1.59650
    -1.65975
    -1.19587
    -2.01820
    -2.92488
    -2.48208
    -1.72301
    -1.38564
    -1.46998
    -1.57541
    -1.70192
    -1.82844
    -1.63867
    -1.38564
    -1.30130
    -1.28022
    -1.11153
    -0.54223
    -0.05726
    -0.07835
    -1.46998
    -1.25913
    -1.02719
    -1.30130
    -1.30130
    -2.01820
    -2.14472
    -2.20797
    -2.43991
    -2.50317
    -2.37666
    -2.39774
    -2.58751
    -3.09356
    -2.69294
    -1.72301
    -2.31340
    -2.18689
    -2.39774
    -2.18689
    -1.68084
    -1.99712
    -2.22906
    -1.53324
    -1.44890
    -1.72301
    -1.21696
    -1.34347
    -1.42781
    -2.16580
    -1.97603
    -0.66874
    -1.55433
    -1.63867
    -1.17479
    -1.06936
    -0.52114
    -0.31029
    -0.52114
    -0.12052
    -0.31029
     0.09034
     0.19576
     0.63856
     0.23793
     0.13251
    -0.09943
     1.10244
     0.97592
     0.19576
     0.65964
     0.70181
     1.16569
     1.25003
     0.72290
     0.72290
     1.29220
     1.41872
     1.22895
     1.73500
     1.22895
     1.54523
     0.38553
     0.89158
     0.51204
     0.00599
     0.06925
    -0.05726
    -0.47897
    -0.35246
    -0.73199
    -1.11153
    -1.19587
    -0.73199
    -1.11153
    -1.04828
    -1.32239
    -1.23804
    -1.82844
    -0.81634
    -0.12052
    -0.45788
     0.13251
    -0.07835
     0.17468
     0.84941
     0.46987
     0.82833
     0.57530
     1.08135
     1.12352
     1.37655
     1.39763
     1.03918
     0.76507
     0.93375
     2.40973
     2.43082
     1.65066
     1.67174
     2.47299
     2.09345
     2.38865
     1.81934
     1.65066
     1.54523
     1.96694
     1.06027
     1.39763
     1.12352
     1.06027
     0.87050
     1.58740
     1.14461
     1.06027
     0.76507
     0.49096
     0.65964
     0.46987
     0.72290
     0.95484
     1.27112
     1.03918
     1.08135
     1.71391
     1.52414
     1.25003
     0.36445
     1.39763
     1.27112
    -0.07835
    -0.60548
     0.13251
    -0.03618
    -0.16269
    -0.26812
    -0.45788
    -1.11153
    -1.09045
    -1.95495
    -1.59650
    -0.90068
     0.15359
    -0.90068
    -0.75308
     0.21685
     0.02708
    -0.18377
     0.17468
     0.55422
     1.01809
     1.35546
     1.31329
     1.33438
     1.84043
     1.69283
     1.67174
     1.29220
     0.74398
     0.25902
     0.70181
     1.94585
     0.87050
     0.15359
     0.42770
     0.09034
    -0.31029
    -0.22594
    -0.18377
    -0.14160
     0.15359
     0.63856
     0.30119
     0.63856
     0.91267
     0.36445
    -0.58440
     0.36445
     0.76507
    -0.01509
     0.57530
     0.53313
     0.61747
     0.93375
     0.63856
     0.00599
     0.17468
     0.28010
     0.00599
     0.09034
     0.09034
    -0.01509
    -0.50006
     0.00599
     0.36445
    -0.03618
    -0.14160
    -0.14160
     0.02708
     0.00599
    -0.26812
    -0.52114
    -0.50006
    -0.07835
    -0.16269
    -0.60548
     0.09034
    -0.26812
    -0.96393
    -0.35246
     0.34336
     0.25902
     0.04817
     0.34336
     0.42770
    -0.09943
    -0.68982
    -0.81634
    -1.13262
    -0.79525
    -1.17479
    -0.96393
    -1.28022
    -1.65975
    -1.89169
    -2.73511
    -1.99712
    -2.14472
    -2.94596
    -2.67185
    -2.92488
    -2.60860
    -2.96705
    -2.79836
    -2.29232
    -2.12363
    -2.06038
    -2.22906
    -1.82844
    -1.80735
    -1.70192
    -2.25014
    -1.02719
    -1.19587
    -1.46998
    -1.17479
    -1.06936
    -0.66874
    -1.44890
    -1.55433
    -1.40673
    -1.04828
    -0.75308
    -1.49107
    -0.87959
    -0.79525
    -0.83742
    -1.51215
    -0.83742
    -0.50006
    -0.62657
    -0.81634
    -0.98502
    -0.39463
    -0.43680
    -0.14160
     0.25902
     0.74398
     1.12352
     0.40662
     0.53313
     0.97592
     1.01809
     0.65964
     0.53313
     1.60849
     1.58740
     1.14461
     0.99701
     0.97592
     0.72290
     0.42770
     0.40662
     0.70181
     0.82833
     0.44879
     0.25902
     0.59639
     0.13251
     0.00599
    -0.41571
     0.34336
    -0.24703
    -0.54223
    -0.28920
    -0.33137
     0.06925
     0.00599
    -0.12052
    -0.01509
     0.25902
     0.65964
     0.02708
     0.36445
     0.72290
     0.91267
     0.30119
     1.52414
     1.52414
     1.10244
     1.48197
     1.88260
     1.88260
     1.69283
     1.29220
     1.56631
     1.50306
     1.46089
     0.53313
     0.82833
     0.63856
     0.93375
     0.19576
     0.78615
     0.82833
     0.40662
     0.11142
     0.02708
     0.49096
     0.06925
    -0.24703
     0.32228
     0.42770
     0.99701
     0.53313
     0.53313
     0.63856
     0.93375
     0.49096
     0.40662
     1.48197
     0.82833
     0.21685
     1.29220
     0.76507
     0.40662
     0.95484
     0.89158
     1.14461
     0.91267
     1.03918
     0.80724
     0.55422
     0.84941
     0.84941
     0.40662
     1.46089
     2.83144
     2.91578
    -0.60548
     0.13251
     0.74398
     1.14461
     1.20786
     1.79825
     1.39763
     1.81934
     1.37655
     1.29220
     1.16569
     0.15359
    -1.59650
    -1.06936
    -0.37354
    -1.38564
    -1.09045
    -1.19587
    -1.25913
    -1.78627
    -1.97603
    -2.20797
    -2.67185
    -2.18689
    -2.46100
    -1.99712
    -1.97603
    -1.25913
    -1.53324
    -0.90068
     0.06925
    -0.24703
    -0.33137
    -1.28022
    -1.61758
    -1.11153
    -0.66874
    -0.24703
    -0.41571
    -0.62657
    -0.87959
    -1.32239
    -1.42781
    -1.04828
    -1.15370
    -1.28022
    -0.31029
    -1.00611
    -1.55433
    -0.81634
     0.04817
     0.11142
    -0.56331
    -0.50006
    -0.43680
     0.30119
     0.59639
     0.25902
    -0.14160
     0.23793
     0.13251
     0.17468
     0.91267
     0.99701
     0.00599
     0.49096
     0.49096
     0.74398
     0.53313
    -0.03618
     0.32228
     0.57530
     1.73500
     0.97592
     0.59639
     0.09034
    -0.12052
    -0.47897
     0.21685
     0.82833
     0.11142
    -0.60548
    -0.79525
    -1.19587
    -1.74409
    -1.82844
    -2.06038
    -2.31340
    -2.06038
    -1.11153
    -1.42781
    -1.70192
    -2.03929
    -2.29232
    -1.80735
    -0.45788
    -0.94285
    -0.71091
    -0.43680
     0.70181
     0.49096
     0.19576
     0.57530
     0.51204
     0.91267
     0.93375
     1.25003
     0.87050
     0.99701
     0.95484
     0.63856
     1.54523
     0.61747
     0.21685
     0.32228
     0.42770
     1.56631
     0.95484
     0.82833
     0.74398
     0.34336
     0.76507
     0.84941
     0.19576
     0.00599
     0.49096
    -0.22594
     0.59639
     0.89158
    -0.12052
    -0.18377
     0.63856
     0.70181
     0.55422
    -0.09943
    -0.18377
     0.19576
     1.43980
     0.93375
     0.57530
     0.84941
     0.59639
     0.30119
     0.87050
     1.71391
     1.18678
     0.65964
     0.87050
     1.14461
     0.97592
     0.70181
     0.57530
     0.72290
     0.93375
     0.80724
     0.93375
     0.91267
     0.87050
     0.59639
     0.84941
     2.07237
     1.92477
     1.56631
     2.26213
     1.86151
     1.35546
     0.95484
     0.04817
     0.11142
     0.30119
     0.46987
     0.17468
    -0.81634
    -0.98502
    -1.72301
    -2.50317
    -1.63867
    -2.18689
    -2.98813
    -2.48208
    -2.92488
    -2.20797
    -2.22906
    -1.87061
    -1.49107
    -1.72301
    -1.13262
    -0.26812
    -0.22594
    -0.12052
     0.36445
    -0.07835
     0.63856
     0.78615
    -0.07835
     0.42770
     0.76507
     1.06027
     0.97592
     0.72290
    -0.43680
    -0.39463
    -0.39463
    -0.31029
    -0.31029
    -0.33137
    -0.33137
    -1.15370
    -1.32239
    -1.13262
    -1.70192
    -1.84952
    -1.57541
    -1.72301
    -0.81634
    -0.68982
    -0.73199
    -0.54223
    -0.64765
    -0.58440
    -0.56331
    -0.62657
    -0.01509
    -0.31029
     0.06925
     0.84941
     0.76507
     0.53313
     0.32228
    -0.14160
    -0.05726
     0.15359
     0.38553
    -0.92176
    -1.30130
    -0.60548
    -0.96393
    -1.04828
    -0.56331
    -1.06936
    -1.72301
    -0.45788
    -0.37354
    -0.96393
    -0.41571
    -0.98502
    -0.62657
    -0.03618
    -0.22594
     0.23793
     0.17468
     0.93375
     0.68073
     0.55422
     0.72290
     0.32228
    -0.24703
    -0.05726
     0.61747
     0.00599
    -0.47897
    -0.35246
    -1.68084
    -1.49107
    -1.55433
    -1.30130
    -1.53324
    -1.44890
    -1.28022
    -2.20797
    -1.46998
    -1.57541
    -2.14472
    -1.70192
    -0.87959
    -0.56331
    -1.02719
    -0.66874
    -0.52114
    -0.31029
    -0.39463
    -0.26812
     0.00599
     0.21685
     0.09034
     0.49096
     0.15359
     0.06925
    -0.14160
    -0.58440
     0.23793
     0.28010
    -0.22594
     0.40662
     0.17468
     0.57530
     0.02708
    -0.05726
     0.32228
     0.04817
     0.61747
     0.49096
     0.59639
     0.61747
     0.72290
     0.15359
     1.06027
     1.06027
     0.95484
     0.95484
     0.76507
     1.31329
     1.41872
     1.20786
     0.99701
     1.29220
     1.50306
     1.37655
     1.31329
     1.58740
     2.24105
     0.99701
     1.39763
     1.60849
     0.97592
     0.91267
     0.63856
     0.32228
     0.93375
     0.49096
     0.25902
     0.51204
     0.25902
    -0.03618
    -0.39463
    -0.14160
     0.04817
    -0.39463
    -0.35246
     0.38553
    -0.43680
    -1.02719
    -0.31029
    -0.92176
    -0.31029
    -0.62657
    -0.47897
    -0.50006
    -0.18377
    -0.45788
    -1.06936
    -0.94285
    -0.43680
    -0.79525
    -1.25913
     0.11142
     0.00599
    -0.50006
     0.51204
     0.49096
     0.49096
     0.15359
    -0.18377
    -0.22594
     0.30119
     0.42770
    -0.31029
    -0.01509
    -0.07835
    -0.24703
    -1.38564
    -0.85851
    -0.50006
    -0.90068
    -0.35246
    -0.41571
    -0.35246
    -0.54223
    -0.33137
    -0.35246
     0.32228
     0.63856
     0.63856
     0.99701
     1.18678
     1.16569
     0.25902
     0.30119
     0.21685
    -0.52114
    -0.50006
     0.44879
     0.49096
     0.21685
    -0.50006
    -0.47897
    -1.13262
    -1.70192
    -1.36456
    -1.09045
    -0.96393
    -0.77417
    -0.75308
    -1.00611
     0.34336
    -0.52114
    -0.90068
    -0.31029
    -0.47897
    -0.16269
    -0.20486
    -0.22594
    -0.05726
     0.11142
     0.34336
     0.06925
     0.49096
     0.34336
     0.30119
    -0.24703
     1.01809
     0.89158
     0.70181
     1.31329
     0.82833
     0.32228
     0.44879
    -0.07835
     0.25902
     0.02708
     0.04817
    -0.05726
    -0.05726
    -0.07835
    -0.14160
    -0.71091
    -0.62657
    -0.45788
    -0.92176
    -1.02719
    -0.81634
    -0.62657
    -0.37354
    -0.39463
    -0.62657
    -0.68982
    -0.03618
    -0.01509
    -0.68982
     0.06925
     0.15359
    -0.12052
    -0.14160
     0.84941
     0.70181
     0.13251
     0.80724
     0.68073
     0.40662
    -0.14160
    -0.37354
    -0.16269
    -0.22594
     0.04817
    -0.22594
    -0.37354
    -0.85851
    -0.87959
    -1.59650
    -0.83742
    -1.21696
    -1.32239
    -1.11153
    -0.71091
    -0.87959
    -0.71091
    -1.09045
    -0.90068
     0.06925
    -0.35246
    -0.56331
    -0.52114
     0.19576
    -0.39463
    -0.68982
     0.57530
     0.02708
    -0.33137
     0.19576
     0.34336
     0.02708
    -0.01509
    -0.09943
     0.53313
     0.68073
     0.97592
     0.97592
     0.74398
     0.87050
     0.70181
    -0.22594
     0.19576
     0.76507
     0.15359
    -0.50006
    -0.58440
    -0.26812
     0.00599
    -0.33137
    -0.96393
    -0.71091
    -0.92176
    -0.79525
    -0.96393
    -0.56331
    -0.45788
    -0.60548
    -0.01509
     0.89158
     0.36445
    -0.43680
    -0.47897
    -0.26812
     0.46987
     0.70181
     0.25902
     0.49096
     0.15359
     0.06925
    -0.39463
    -0.28920
    -0.81634
    -0.28920
    -0.90068
     0.63856
    -0.12052
    -0.62657
    -0.07835
    -0.20486
    -0.03618
     0.00599
     0.00599
    -0.01509
     0.36445
     0.93375
     0.19576
     0.76507
     0.46987
     0.68073
     0.28010
     0.68073
     0.55422
    -0.58440
    -0.47897
     0.34336
     0.61747
     0.11142
     0.34336
     0.13251
     0.49096
     0.06925
    -0.07835
    -1.15370
    -0.73199
    -0.73199
    -1.17479
    -0.79525
    -0.52114
    -0.28920
    -0.85851
    -0.73199
    -1.13262
    -1.32239
    -1.57541
    -1.76518
    -1.28022
    -0.90068
    -0.35246
    -0.41571
    -0.50006
    -1.06936
    -0.16269
     0.28010
     1.10244
     0.76507
    -0.47897
     0.19576
     0.61747
     0.95484
     0.70181
     0.82833
     0.65964
     0.82833
     1.50306
     1.16569
     0.59639
     0.84941
     0.91267
     0.25902
     1.27112
     1.52414
     0.40662
     0.89158
     1.31329
     1.10244
     1.35546
     0.84941
     0.82833
     1.06027
     1.14461
     0.97592
     0.91267
     0.95484
     0.84941
    -0.43680
     0.68073
     0.78615
     0.17468
     0.09034
     0.02708
    -0.18377
    -0.01509
    -0.92176
    -1.11153
    -1.09045
    -0.73199
    -0.83742
    -0.83742
    -1.00611
    -0.83742
    -1.34347
    -1.19587
    -0.14160
    -0.81634
    -0.87959
    -0.43680
    -0.56331
    -0.20486
    -0.39463
    -0.26812
    -0.26812
    -0.28920
     0.30119
     0.28010
     0.34336
     0.06925
    -0.14160
    -0.16269
     0.72290
     0.36445
    -0.79525
    -0.81634
    -0.24703
     0.15359
    -0.39463
    -0.83742
    -0.90068
    -0.87959
    -1.06936
    -0.62657
    -1.21696
    -1.34347
    -1.34347
    -1.87061
    -0.96393
    -0.68982
    -1.36456
    -1.32239
    -1.02719
    -0.56331
    -1.04828
    -0.98502
    -0.90068
    -0.60548
    -0.43680
    -0.26812
    -0.35246
    -0.24703
    -0.52114
    -0.92176
    -0.07835
     0.28010
     0.00599
    -0.09943
    -0.45788
    -0.39463
    -0.07835
    -0.35246
     0.15359
     0.09034
     0.00599
     0.78615
    -0.14160
     0.17468
    -0.20486
     0.09034
     0.06925
     1.16569
     0.93375
    -0.01509
     0.40662
     0.11142
     0.87050
     0.36445
     0.17468
     0.49096
     0.51204
     0.65964
     0.59639
     0.42770
     0.49096
     0.30119
     0.34336
     1.22895
     1.65066
     1.73500
     1.48197
     1.52414
     1.39763
     1.86151
     1.60849
     0.28010
    -0.50006
    -0.09943
    -0.01509
    -0.05726
     0.11142
     0.00599
    -0.66874
    -0.05726
    -0.20486
    -0.94285
    -1.32239
    -1.00611
    -0.98502
    -0.47897
    -0.39463
    -0.12052
     0.06925
     0.34336
     0.72290
     0.57530
     0.78615
     0.46987
    -0.56331
    -0.41571
     0.21685
     0.23793
    -0.31029
    -0.35246
    -0.37354
    -0.60548
    -0.45788
    -0.37354
    -0.39463
    -0.56331
    -0.01509
    -0.58440
     0.28010
    -0.12052
    -0.37354
    -0.33137
     0.42770
     0.23793
    -0.37354
     0.06925
    -0.20486
    -0.05726
    -0.16269
    -0.43680
    -0.22594
    -0.50006
    -0.20486
    -0.96393
    -0.83742
    -0.83742
    -0.79525
    -1.95495
    -0.77417
    -0.58440
    -0.43680
    -0.35246
    -0.39463
    -0.75308
    -0.35246
    -0.35246
    -0.33137
    -0.26812
     0.28010
    -0.01509
    -0.24703
    -0.50006
     0.09034
    -1.11153
    -0.41571
    -0.18377
    -0.28920
    -0.05726
     0.15359
    -0.16269
    -0.71091
     0.02708
    -0.16269
    -0.56331
    -0.14160
     0.11142
     0.68073
     0.55422
     0.65964
     0.25902
    -0.03618
     0.42770
     0.76507
    -0.05726
    -0.05726
    -0.71091
    -0.71091
    -1.21696
    -0.47897
    -0.64765
    -1.36456
    -1.53324
    -2.08146
    -1.15370
    -1.49107
    -0.94285
    -1.34347
    -0.79525
    -1.78627
    -2.86162
    -2.92488
    -2.06038
    -0.66874
    -1.19587
    -1.53324
    -1.59650
    -1.61758
    -1.49107
    -1.32239
    -1.97603
    -1.49107
    -1.30130
    -1.59650
    -0.81634
    -0.43680
    -0.56331
    -0.28920
    -0.28920
     0.06925
    -0.03618
     0.38553
     0.53313
     0.15359
     0.19576
     0.46987
     0.25902
     0.49096
     0.25902
    -0.14160
     0.06925
     1.08135
     0.28010
     0.40662
     0.30119
     0.34336
     0.04817
    -0.09943
     0.25902
     0.40662
     0.40662
     0.17468
     0.04817
     0.51204
     0.30119
     0.19576
    -0.16269
     0.78615
     0.72290
     0.38553
     0.82833
     0.70181
     0.57530
     0.93375
     1.27112
     1.10244
     1.56631
     1.27112
     0.55422
     0.06925
     0.02708
    -0.75308
    -1.97603
    -0.39463
    -0.64765
    -0.75308
    -0.66874
    -1.44890
    -1.99712
    -2.18689
    -1.99712
    -1.84952
    -1.17479
    -0.56331
    -0.45788
    -0.60548
    -0.18377
     0.57530
    -0.24703
     0.40662
     0.82833
     0.21685
     0.25902
     0.49096
     0.57530
     0.76507
     0.42770
     0.42770
     0.63856
     0.78615
     0.51204
    -0.20486
    -0.05726
     0.34336
    -0.50006
    -0.20486
     0.15359
    -0.33137
    -0.56331
    -0.14160
     0.13251
    -0.87959
    -0.87959
    -0.90068
    -0.85851
    -0.58440
    -0.81634
    -0.96393
    -0.66874
    -0.62657
    -0.62657
    -0.62657
    -0.22594
    -0.28920
    -0.43680
     0.06925
     0.15359
     0.11142
    -0.14160
    -0.26812
    -0.03618
    -0.03618
    -0.35246
     0.04817
    -0.16269
    -0.18377
    -0.77417
    -1.34347
    -0.33137
    -0.05726
    -0.83742
    -0.41571
    -0.60548
    -0.43680
    -0.81634
    -0.83742
    -0.43680
    -0.47897
    -0.37354
    -0.24703
    -0.35246
    -0.24703
     0.06925
    -0.50006
     0.04817
     0.28010
    -0.09943
    -0.28920
     0.11142
     0.09034
    -0.12052
    -0.12052
    -0.26812
     0.00599
     0.09034
     0.21685
    -0.64765
    -0.37354
     0.17468
    -0.05726
    -0.07835
     0.38553
    -0.05726
    -0.37354
     0.25902
     0.84941
     0.44879
     0.51204
     0.17468
     0.51204
     0.68073
     1.14461
     0.91267
     1.08135
     0.65964
     0.72290
     0.17468
     1.39763
     0.38553
    -0.35246
    -0.01509
     0.25902
     0.15359
    -0.24703
    -0.79525
    -0.75308
    -0.50006
     0.13251
    -0.12052
    -0.58440
    -0.50006
     0.17468
    -0.31029
    -0.20486
    -0.22594
    -1.42781
    -1.76518
    -0.26812
     0.95484
     0.25902
    -0.50006
    -1.00611
    -0.77417
    -0.24703
    -0.58440
    -0.20486
    -0.22594
    -0.18377
    -0.66874
     0.17468
     0.80724
     0.04817
     0.25902
     0.74398
     0.84941
     1.03918
     0.80724
     0.76507
     1.65066
     1.81934
     2.38865
     2.13562
     1.98802
     1.96694
     1.08135
     0.59639
     2.13562
     0.55422
    -0.35246
     1.06027
     1.01809
     1.20786
     0.70181
     0.21685
    -0.24703
    -0.28920
     0.25902
    -0.03618
    -0.35246
    -0.47897
    -0.41571
    -1.09045
     0.17468
    -0.26812
    -1.11153
    -0.73199
    -0.39463
    -0.60548
    -0.94285
    -1.23804
    -1.87061
    -1.15370
    -0.96393
    -0.98502
    -1.61758
    -0.96393
    -1.63867
    -1.09045
    -1.00611
    -0.58440
    -1.15370
    -1.40673
    -1.02719
    -0.26812
    -0.71091
    -0.50006
    -0.85851
    -0.83742
    -0.26812
    -0.20486
    -0.56331
    -0.28920
    -0.03618
    -0.94285
    -0.41571
     0.42770
     0.19576
    -0.35246
     0.00599
     0.55422
     0.36445
     0.28010
     0.28010
     0.30119
     0.59639
     0.72290
     0.72290
     0.40662
     0.59639
     0.23793
    -0.12052
     0.97592
     0.78615
     0.04817
     0.38553
     0.28010
     0.42770
     0.00599
    -0.14160
    -0.26812
    -0.37354
     0.30119
    -0.20486
    -0.50006
    -0.26812
    -0.60548
    -1.15370
    -0.18377
    -0.20486
    -0.54223
    -0.22594
    -0.31029
    -0.56331
    -0.52114
    -0.56331
    -0.50006
    -0.35246
    -0.12052
    -0.01509
    -0.18377
    -0.33137
    -0.64765
    -1.19587
    -0.33137
     0.19576
    -0.71091
    -0.54223
    -0.43680
    -0.35246
    -0.01509
    -0.77417
    -0.47897
    -0.60548
    -0.26812
    -0.22594
    -0.35246
    -0.05726
    -0.62657
    -0.85851
    -0.26812
     0.40662
     0.40662
    -0.09943
     0.09034
     0.21685
     0.74398
     0.46987
     0.15359
     0.38553
     0.34336
     0.61747
     0.25902
     0.13251
    -0.05726
    -0.62657
    -0.64765
     0.80724
     0.11142
    -0.98502
    -1.06936
    -0.24703
    -0.09943
    -0.14160
    -0.26812
    -0.22594
    -0.47897
    -0.50006
    -1.40673
    -1.28022
    -0.28920
     0.04817
    -0.33137
    -0.09943
    -0.20486
    -1.04828
    -0.94285
    -0.60548
     0.02708
    -0.07835
    -0.35246
     0.04817
     0.11142
     0.25902
     0.87050
     0.34336
     1.08135
     0.82833
     0.99701
     0.36445
     1.20786
     1.54523
     0.80724
     0.28010
    -0.37354
    -1.28022
    -0.68982
    -0.26812
    -0.12052
    -0.54223
    -1.32239
    -1.72301
    -1.63867
    -1.97603
    -1.80735
    -2.08146
    -0.87959
    -1.11153
    -1.57541
    -1.17479
    -0.96393
    -0.79525
    -0.71091
    -0.64765
    -0.28920
    -0.37354
    -0.12052
     0.42770
     0.17468
     0.57530
     0.00599
    -0.16269
     0.89158
     0.99701
     0.59639
     0.89158
     0.44879
     0.44879
     0.74398
     0.61747
     0.61747
     0.53313
     0.49096
     0.28010
     0.57530
     0.21685
     0.02708
    -0.83742
     0.02708
     0.59639
     0.44879
    -0.35246
    -0.28920
     0.02708
     0.00599
    -0.09943
     0.13251
     0.17468
     0.02708
     0.36445
     0.28010
     1.01809
     0.17468
    -0.31029
     0.02708
     0.53313
     0.02708
    -0.50006
    -0.09943
    -0.35246
    -0.33137
    -0.31029
    -0.56331
    -0.47897
    -0.77417
    -0.62657
    -0.77417
    -0.50006
    -0.52114
    -0.54223
    -1.00611
    -0.12052
     0.02708
    -0.14160
    -0.20486
     0.02708
    -0.16269
    -0.33137
     0.00599
    -0.12052
     0.09034
     0.02708
     0.11142
     0.04817
     0.17468
     0.51204
    -1.06936
     0.49096
     0.72290
     0.23793
     0.57530
     0.34336
     0.46987
     0.42770
     0.68073
     1.03918
     0.97592
     1.01809
     1.39763
     0.99701
     1.35546
     1.12352
     0.30119
     0.51204
     1.52414
     1.12352
     1.22895
     0.51204
     0.55422
     0.34336
     0.11142
     0.32228
     0.78615
     0.59639
     0.28010
     0.23793
     0.55422
     0.40662
     0.55422
     0.28010
     0.61747
     0.15359
     0.55422
     0.80724
     0.68073
     0.30119
     0.49096
     0.02708
     0.25902
     0.49096
     0.46987
     0.13251
    -0.16269
     0.02708
    -0.09943
    -0.45788
     0.57530
     0.38553
    -0.07835
     0.11142
     0.36445
     0.28010
     0.38553
     0.36445
     0.51204
     0.30119
     0.74398
     0.76507
     0.80724
     0.40662
     1.10244
     0.91267
     1.65066
     2.03019
     1.41872
     1.39763
     1.98802
     1.35546
     1.25003
     0.91267
     1.10244
     0.84941
     0.89158
     0.30119
     0.00599
     0.51204
     0.02708
    -0.58440
    -0.66874
    -0.64765
    -0.66874
    -1.00611
    -0.66874
    -0.54223
    -0.45788
    -1.09045
    -0.66874
     0.00599
     0.25902
     0.23793
    -0.24703
     0.11142
     0.25902
     0.19576
    -0.73199
     0.70181
    -0.12052
    -0.03618
     0.44879
    -0.14160
    -0.54223
    -0.14160
    -0.56331
    -0.12052
     0.04817
    -0.20486
    -0.90068
    -0.33137
    -0.62657
    -0.68982
    -1.36456
    -0.33137
    -0.81634
    -1.13262
    -0.79525
    -0.58440
    -1.04828
    -1.46998
    -1.61758
    -1.57541
    -1.23804
    -1.21696
    -1.34347
    -1.72301
    -1.84952
    -1.74409
    -2.29232
    -1.78627
    -1.76518
    -2.29232
    -2.73511
    -2.16580
    -2.43991
    -2.39774
    -2.60860
    -2.50317
    -1.78627
    -2.16580
    -1.72301
    -1.95495
    -1.74409
    -1.21696
    -0.73199
    -0.41571
     0.46987
     0.15359
    -0.28920
     0.21685
     0.00599
     0.74398
     0.15359
     1.08135
     0.72290
     2.09345
     2.49407
     1.73500
    -0.18377
    -2.69294
    -2.65077
    -1.40673
     1.01809
     0.04817
    -1.34347
    -1.11153
    -1.65975
    -1.99712
    -2.41883
    -2.12363
    -1.87061
    -1.82844
    -1.38564
    -1.32239
    -1.21696
    -0.73199
    -0.45788
    -1.28022
     0.19576
     0.46987
    -0.35246
    -0.05726
     0.32228
     0.30119
     0.06925
     0.04817
     0.42770
     0.59639
     1.01809
     0.78615
     0.93375
     0.89158
     0.57530
     0.23793
     0.06925
     0.61747
    -0.16269
    -0.79525
    -0.54223
    -0.83742
    -1.00611
    -1.44890
    -1.99712
    -1.36456
    -1.25913
    -1.55433
    -1.59650
    -1.91278
    -1.76518
    -2.20797
    -1.63867
    -0.52114
    -0.22594
    -0.94285
    -0.18377
     0.30119
    -0.35246
    -0.26812
     0.17468
     0.51204
     0.53313
     1.12352
     0.30119
    -0.01509
    -0.14160
    -0.09943
     0.06925
     1.22895
     1.39763
     0.44879
     0.93375
     1.31329
     1.60849
     0.89158
     1.33438
     1.31329
     1.71391
     1.73500
     1.90368
     1.65066
     1.79825
     1.86151
     0.46987
     1.27112
     1.50306
     0.76507
     0.49096
     0.34336
    -0.09943
    -0.37354
    -0.50006
    -1.00611
    -0.77417
    -0.58440
    -1.17479
    -1.36456
    -1.53324
    -1.11153
    -0.83742
    -1.53324
    -1.84952
    -1.68084
    -1.76518
    -1.55433
    -1.53324
    -1.80735
    -1.80735
    -1.82844
    -1.76518
    -1.68084
    -1.11153
    -1.44890
    -1.70192
    -1.36456
    -1.17479
    -1.09045
    -0.03618
    -0.33137
    -0.83742
    -0.33137
    -0.22594
    -0.18377
    -0.52114
    -0.45788
    -0.58440
    -0.16269
     0.28010
    -0.14160
    -0.28920
    -0.54223
    -0.90068
    -1.09045
    -0.26812
    -0.24703
    -0.45788
    -0.87959
    -0.92176
    -0.09943
    -0.14160
    -0.71091
    -0.41571
    -0.47897
    -0.50006
    -0.18377
    -0.22594
     0.00599
    -0.43680
    -1.40673
    -0.16269
     0.44879
    -0.26812
    -0.28920
    -0.50006
    -0.24703
    -0.37354
    -0.28920
    -0.03618
    -0.28920
    -0.62657
    -0.05726
    -0.24703
     0.17468
    -0.28920
    -0.90068
    -0.28920
    -0.01509
     0.30119
    -0.58440
    -0.03618
    -0.54223
    -0.62657
    -0.14160
    -0.56331
    -0.07835
    -0.05726
    -0.09943
    -0.37354
    -0.09943
     0.00599
     0.02708
    -0.50006
     0.99701
     0.51204
     0.06925
     0.57530
     0.87050
     0.93375
     0.87050
     0.78615
     0.49096
     1.18678
     1.18678
     1.27112
     0.84941
     1.31329
     1.79825
     0.91267
     1.58740
     1.46089
     0.38553
     1.10244
     1.35546
     2.32539
     2.21996
     1.54523
     0.63856
     0.02708
    -0.39463
    -0.52114
    -0.22594
     0.04817
    -0.09943
    -0.79525
    -1.61758
    -1.46998
    -2.27123
    -2.37666
    -2.20797
    -2.46100
    -1.97603
    -2.67185
    -2.69294
    -2.20797
    -1.76518
    -1.30130
    -0.58440
    -0.43680
    -0.62657
    -1.59650
    -1.72301
    -0.75308
     0.57530
     0.34336
     0.78615
     0.30119
     0.32228
     0.59639
     0.68073
     0.68073
    -0.05726
    -0.24703
     0.04817
     0.61747
     0.04817
    -0.68982
    -0.50006
     0.46987
     0.30119
    -0.31029
    -0.52114
    -0.56331
    -0.79525
    -0.81634
    -0.26812
    -0.66874
    -0.24703
    -0.05726
    -0.83742
     0.46987
     0.38553
     0.00599
    -0.68982
     0.65964
     0.89158
     0.84941
     0.78615
     0.40662
     0.76507
     0.95484
     0.70181
     0.34336
     0.38553
     0.57530
     0.02708
    -0.26812
    -0.58440
    -0.50006
    -1.06936
    -0.58440
    -0.37354
    -1.40673
    -1.51215
    -1.72301
    -1.53324
    -1.93386
    -1.61758
    -1.84952
    -1.51215
    -1.89169
    -1.30130
    -1.06936
    -0.94285
    -0.96393
    -1.59650
    -1.65975
    -0.05726
    -0.47897
    -0.41571
    -0.54223
    -0.66874
    -0.33137
    -0.37354
    -0.12052
     0.00599
    -0.20486
    -0.16269
    -0.05726
     0.02708
     0.19576
    -0.07835
    -0.50006
     0.28010
     0.70181
     0.46987
     0.15359
     0.28010
     0.32228
     0.68073
     0.72290
     0.63856
     0.57530
     0.74398
     0.61747
     1.12352
     1.31329
     1.35546
     0.51204
     1.14461
     1.22895
     0.99701
     0.91267
     1.48197
     1.35546
     0.99701
     1.06027
     1.43980
     1.79825
     1.52414
     1.08135
     1.84043
     1.62957
     1.67174
     1.16569
     1.39763
     2.26213
     1.48197
     1.20786
     1.96694
     1.58740
     1.43980
     0.59639
     0.84941
     0.23793
     0.28010
     0.13251
     0.15359
    -0.68982
    -0.75308
    -1.84952
    -1.74409
    -0.64765
    -0.85851
    -1.28022
    -1.02719
    -1.57541
    -2.06038
    -1.72301
    -1.36456
    -1.38564
    -1.23804
    -0.71091
    -0.45788
    -0.09943
    -0.01509
    -0.33137
    -0.64765
    -0.05726
     0.32228
     0.51204
     0.65964
     0.63856
     0.46987
     1.10244
     0.84941
     1.46089
     1.79825
     0.87050
     1.37655
     1.43980
     1.18678
     0.99701
     0.65964
     0.63856
     0.74398
     0.95484
     0.53313
     0.91267
     0.02708
    -0.73199
    -0.05726
     0.17468
     0.51204
     0.57530
     0.44879
    -0.14160
    -0.52114
    -1.23804
    -1.53324
    -2.10255
    -0.22594
     0.11142
    -1.19587
    -0.87959
    -1.28022
    -1.53324
    -1.76518
    -1.74409
    -1.82844
    -1.06936
    -0.43680
    -0.81634
    -0.47897
     0.32228
    -0.03618
    -0.37354
     0.87050
     0.49096
    -0.18377
     0.53313
     0.61747
     0.91267
     0.59639
     0.06925
     0.15359
     0.23793
     0.82833
    -0.12052
     0.36445
     0.00599
     0.04817
    -0.47897
     0.65964
     0.78615
     0.17468
     0.19576
     0.72290
     0.74398
     0.51204
     0.72290
     0.76507
     0.74398
     0.59639
     0.32228
     0.53313
     0.70181
     0.13251
    -1.04828
    -0.22594
     0.74398
    -0.05726
    -0.43680
     0.36445
     0.06925
    -0.33137
    -0.24703
    -0.24703
    -0.05726
    -0.07835
     0.23793
    -0.33137
     0.30119
     0.32228
     0.21685
    -0.03618
     0.15359
     0.42770
     0.19576
     0.93375
     0.49096
     0.51204
    -0.28920
    -0.07835
     0.28010
     0.25902
     0.72290
     0.19576
    -0.37354
    -0.43680
     0.25902
    -0.18377
    -0.37354
    -0.64765
    -0.75308
    -0.62657
    -0.75308
    -0.62657
     0.00599
     0.09034
    -0.41571
    -0.26812
    -0.01509
     0.11142
    -0.12052
     0.06925
     0.44879
    -0.28920
     0.76507
     1.18678
     0.82833
     0.95484
     0.78615
     0.97592
     1.16569
     0.65964
    -0.03618
    -0.24703
     0.42770
     0.30119
     0.42770
     0.44879
    -0.18377
    -0.43680
    -0.07835
     0.46987
    -0.07835
    -0.47897
    -0.28920
     0.15359
     0.38553
    -0.43680
    -0.05726
     0.32228
     0.59639
     0.74398
     0.21685
     0.76507
     0.84941
     0.44879
     0.42770
     1.41872
     1.25003
     0.63856
     0.53313
     1.29220
     0.68073
     0.46987
     0.84941
     0.95484
     0.74398
     0.95484
     0.59639
     0.38553
     0.34336
     0.46987
    -0.16269
     0.70181
     0.15359
    -0.26812
     0.30119
     0.21685
     0.17468
     0.00599
    -0.62657
    -0.18377
    -0.18377
     0.19576
     0.49096
    -0.14160
    -0.14160
    -0.14160
    -0.20486
     0.21685
     0.42770
     0.00599
    -0.24703
     0.23793
    -0.39463
    -0.52114
    -0.39463
    -1.17479
    -1.46998
    -0.50006
    -0.62657
    -0.35246
    -1.17479
    -0.75308
    -1.28022
    -0.68982
     0.04817
    -0.26812
    -0.90068
    -0.35246
     0.21685
     0.42770
     0.49096
     0.63856
     0.78615
     0.65964
     0.76507
     0.72290
     1.14461
     0.93375
     1.12352
     0.42770
     1.29220
     1.52414
     1.48197
     0.89158
     1.27112
     1.37655
     1.18678
     1.01809
     1.27112
     1.43980
     1.67174
     1.35546
     1.48197
     1.39763
     1.50306
     0.44879
     1.31329
     1.65066
     1.03918
     0.46987
     1.29220
     1.43980
     0.89158
     1.01809
     1.25003
     1.16569
     1.37655
     0.87050
     0.59639
     0.72290
     1.01809
     0.34336
     0.78615
     1.43980
     0.57530
     0.17468
    -0.18377
    -0.66874
    -1.46998
    -1.70192
    -1.36456
    -1.06936
    -0.92176
    -1.06936
    -1.11153
    -2.22906
    -3.00922
    -2.65077
    -2.22906
    -1.49107
    -1.30130
    -1.70192
    -1.57541
    -1.11153
    -0.79525
    -0.92176
    -1.38564
    -0.85851
    -1.21696
    -0.05726
     0.06925
     0.00599
    -0.71091
    -0.47897
    -0.92176
     0.40662
     0.02708
     0.53313
    -0.12052
    -0.87959
    -0.96393
    -1.38564
    -0.90068
     0.53313
    -0.12052
     0.30119
    -0.73199
    -0.43680
    -0.43680
    -0.35246
    -0.90068
    -0.71091
     0.06925
     0.17468
     0.40662
    -0.33137
     0.40662
     0.46987
     0.78615
     0.38553
     0.61747
     0.65964
     0.78615
     0.42770
     0.82833
     0.72290
     0.38553
     0.09034
     1.43980
     1.06027
     0.17468
     1.18678
     1.03918
     1.01809
     1.29220
     1.75608
     1.18678
     1.41872
     0.59639
    -0.24703
     0.38553
     0.09034
    -0.22594
    -0.62657
     0.84941
     0.04817
    -1.11153
    -1.00611
    -1.04828
    -1.72301
    -1.72301
    -1.82844
    -1.51215
    -1.57541
    -0.85851
    -0.71091
    -0.71091
    -0.43680
    -1.06936
    -1.15370
    -0.05726
     0.15359
    -0.58440
    -1.49107
    -1.09045
    -0.16269
    -0.43680
    -0.68982
    -0.35246
    -1.02719
    -0.75308
    -0.66874
    -0.22594
     0.17468
    -0.26812
    -0.79525
    -0.01509
     0.21685
    -0.18377
     0.74398
     0.36445
     0.74398
     0.87050
     1.27112
     1.69283
     1.46089
     1.58740
     1.94585
     0.99701
     1.86151
     1.60849
     1.67174
     1.41872
     2.36756
     1.96694
     1.94585
     1.84043
     1.14461
     1.03918
     1.52414
     1.33438
     1.41872
     1.01809
     1.27112
     0.36445
     0.72290
     0.74398
     0.95484
    -0.41571
     1.01809
     0.51204
     0.46987
    -0.16269
    -0.60548
    -0.96393
    -1.53324
    -1.87061
    -1.02719
    -1.21696
    -1.19587
    -1.97603
    -1.93386
    -1.89169
    -1.36456
    -2.12363
    -1.51215
    -1.46998
    -1.59650
    -1.68084
    -0.60548
     0.09034
    -0.26812
     0.21685
    -0.18377
     0.49096
     0.32228
     0.42770
     0.42770
     0.13251
     0.17468
    -0.05726
     0.30119
     1.03918
     0.59639
    -0.05726
     0.09034
     0.11142
     0.09034
     0.04817
     0.06925
     0.51204
    -0.12052
     0.68073
     0.44879
     0.93375
     0.49096
     0.46987
    -0.14160
     1.46089
     0.80724
     0.36445
     0.74398
    -0.07835
    -1.17479
    -1.42781
    -1.15370
     0.06925
     0.04817
     0.11142
    -1.36456
    -1.38564
    -1.68084
    -1.93386
    -2.56643
    -1.80735
    -2.03929
    -1.44890
    -0.68982
    -0.75308
    -0.77417
    -1.04828
    -1.61758
    -0.96393
    -0.39463
    -0.22594
    -1.38564
    -1.06936
    -0.31029
    -0.81634
    -0.12052
     0.93375
     1.33438
     0.06925
    -0.03618
    -0.09943
    -0.07835
    -0.09943
     0.44879
     0.78615
     1.03918
     1.79825
     1.29220
     0.76507
     0.68073
     0.72290
     0.61747
     0.70181
     1.29220
     0.95484
     0.44879
     0.80724
     0.82833
     1.22895
     0.97592
     0.38553
     0.55422
     0.87050
     0.97592
     0.49096
     0.84941
     0.70181
     0.89158
     0.44879
     1.16569
     1.39763
     0.95484
     0.87050
     0.65964
     0.38553
     0.53313
     0.70181
     0.95484
     0.70181
     0.82833
     0.55422
     0.89158
     0.87050
     1.16569
     0.09034
     1.08135
     1.06027
     0.70181
     0.84941
     1.27112
     0.91267
     1.10244
     1.18678
     1.16569
     1.56631
     1.43980
     1.25003
     0.95484
     1.37655
     1.29220
     0.59639
     1.29220
     1.27112
     0.82833
     0.97592
     1.27112
     0.87050
     0.78615
    -0.16269
     0.06925
     0.46987
     0.63856
     0.34336
    -0.01509
    -0.22594
     0.06925
    -0.03618
    -0.39463
     0.53313
    -0.43680
    -0.18377
    -0.12052
    -0.58440
    -0.90068
    -1.44890
    -1.70192
    -0.85851
    -0.64765
     0.09034
    -0.60548
    -1.34347
    -1.40673
    -1.23804
    -1.74409
    -0.58440
    -0.96393
    -1.17479
    -0.62657
    -0.64765
    -0.22594
    -0.47897
    -0.33137
    -0.45788
    -0.07835
     0.00599
    -0.33137
    -0.73199
    -0.56331
    -1.42781
    -1.61758
    -1.23804
    -0.71091
    -0.75308
    -1.49107
    -1.68084
    -0.90068
    -1.28022
    -2.10255
    -1.11153
    -0.94285
    -0.83742
    -0.87959
    -0.85851
    -0.58440
    -0.18377
    -0.54223
    -0.26812
     0.68073
     0.17468
    -0.16269
     0.72290
     0.65964
     0.28010
    -0.01509
     0.11142
     0.38553
     0.57530
     0.68073
     0.00599
    -0.07835
    -0.20486
     0.02708
     0.02708
     0.78615
     0.13251
    -0.43680
    -0.09943
     0.44879
     0.02708
    -0.20486
    -0.58440
    -0.37354
    -0.45788
    -0.39463
     0.17468
     0.00599
    -0.45788
    -0.22594
    -0.58440
     0.51204
     0.28010
    -0.66874
    -0.07835
     0.70181
     0.30119
     0.11142
    -0.18377
    -0.52114
    -0.05726
     1.10244
     1.12352
     0.91267
     0.11142
     0.00599
    -0.35246
     0.84941
     0.59639
     0.28010
     0.17468
     0.36445
     0.61747
     1.08135
     0.78615
     0.57530
     0.63856
     0.72290
     0.91267
     0.49096
     0.63856
     0.49096
    -0.05726
     0.70181
     1.29220
     1.20786
     0.74398
     0.91267
     0.74398
     0.93375
     1.20786
     0.59639
     0.91267
     0.78615
     1.22895
     0.99701
     0.84941
     1.33438
     1.18678
     0.74398
     1.67174
     1.18678
     0.57530
     1.03918
     1.12352
     1.25003
     0.99701
     0.80724
     0.76507
     1.71391
     1.48197
     0.84941
     1.22895
     1.18678
     0.76507
     0.78615
     1.10244
     1.33438
     0.78615
     0.53313
     0.95484
     1.31329
     1.10244
     0.70181
     0.04817
     0.55422
     0.65964
     1.08135
     0.65964
     0.21685
     0.46987
     0.11142
     1.08135
     1.16569
     1.01809
     0.40662
     0.91267
     0.76507
     1.31329
     1.41872
     1.71391
     0.51204
     1.20786
     1.81934
     1.48197
     1.43980
    -0.24703
    -0.73199
    -0.50006
     0.59639
     0.34336
    -0.56331
    -0.22594
    -0.96393
    -1.09045
    -0.75308
    -0.73199
    -1.68084
    -2.62968
    -3.00922
    -2.90379
    -0.85851
    -1.09045
    -1.57541
    -2.65077
    -1.40673
    -0.98502
    -2.03929
    -1.72301
    -1.89169
    -1.63867
    -2.01820
    -1.84952
    -1.97603
    -1.70192
    -1.06936
    -1.51215
    -1.15370
    -0.94285
    -0.90068
    -1.61758
    -1.49107
    -1.34347
    -1.61758
    -1.59650
    -1.95495
    -2.06038
    -1.63867
    -1.42781
    -1.74409
    -1.38564
    -1.00611
    -1.51215
    -1.28022
    -1.30130
    -1.32239
    -0.81634
    -0.75308
     0.42770
    -0.52114
    -0.60548
    -0.09943
     0.23793
     0.55422
     0.61747
     0.70181
     0.63856
     1.20786
     1.22895
     1.81934
     2.13562
     1.10244
     0.19576
    -0.45788
     0.49096
     0.63856
     0.63856
     0.23793
    -0.05726
     0.09034
     0.25902
     0.30119
    -0.07835
    -0.45788
    -0.03618
    -0.03618
    -0.24703
    -0.71091
    -0.18377
    -0.75308
     0.91267
     1.08135
     0.23793
    -0.01509
     0.00599
    -0.26812
     0.02708
     0.04817
     0.32228
    -0.16269
     0.30119
    -0.22594
     0.28010
     0.53313
     0.74398
     0.30119
     0.70181
     1.69283
     1.01809
     1.16569
     1.22895
     1.65066
     1.33438
     1.35546
     1.25003
     1.39763
     1.50306
     1.54523
     1.60849
     1.43980
     1.60849
     0.99701
     0.99701
     1.71391
     1.69283
     1.37655
     1.27112
     1.33438
     1.50306
     1.46089
     1.12352
     1.08135
     1.39763
     1.20786
     1.52414
     0.74398
     0.42770
     0.72290
     0.13251
     0.78615
     0.76507
     0.21685
     0.15359
     0.44879
     0.17468
     0.28010
     0.04817
    -0.05726
     0.32228
     0.11142
    -0.09943
    -0.35246
     0.19576
    -0.26812
    -0.66874
     0.28010
     0.53313
    -0.12052
     0.02708
    -0.05726
     0.21685
    -0.31029
    -0.20486
     0.17468
     0.11142
     0.36445
     0.30119
    -0.01509
     0.80724
     0.32228
    -0.22594
     0.11142
     0.93375
     0.42770
     0.40662
     0.57530
     0.51204
     0.55422
     0.68073
     0.57530
     0.49096
     0.40662
     0.70181
     0.19576
     0.61747
     0.61747
     0.15359
    -0.35246
     0.87050
     0.46987
     0.30119
     0.99701
     0.59639
     0.06925
     0.34336
     0.21685
     0.38553
     0.46987
     0.57530
     0.44879
     1.01809
     1.25003
     1.06027
    -0.01509
     0.76507
     0.55422
    -0.52114
    -0.09943
    -0.41571
     0.19576
     0.68073
    -0.39463
    -0.31029
    -0.56331
    -0.20486
     0.15359
    -0.05726
     0.11142
     0.57530
     0.32228
     0.46987
     0.65964
    -0.50006
    -1.09045
     0.15359
     1.67174
     0.91267
     0.72290
     0.72290
     0.72290
     0.59639
     0.23793
     0.61747
     0.49096
     0.82833
     0.34336
     0.82833
     1.94585
     1.35546
     1.29220
     2.13562
     1.98802
     1.58740
     1.43980
     0.61747
    -0.05726
     0.53313
     0.38553
     0.68073
     0.53313
    -0.33137
    -0.14160
    -0.75308
    -0.26812
    -0.31029
    -0.54223
     0.02708
    -0.05726
    -0.73199
    -0.39463
     0.17468
     1.06027
     0.59639
     0.74398
     0.61747
     0.63856
     1.14461
     0.72290
     0.53313
     1.46089
     0.97592
     0.42770
     0.82833
     0.97592
     0.93375
     0.46987
     0.51204
     0.61747
     1.10244
     1.43980
     1.10244
     0.49096
     0.80724
     0.89158
     0.74398
     1.06027
     1.06027
     0.82833
     0.70181
     0.68073
     0.44879
     0.53313
     0.21685
     0.13251
     0.11142
     0.80724
     0.53313
     0.04817
    -0.16269
    -0.12052
    -0.71091
    -0.37354
    -0.03618
    -0.07835
    -0.68982
    -0.03618
    -0.47897
    -0.37354
    -0.28920
    -0.24703
    -0.05726
    -0.22594
     0.11142
    -0.35246
    -0.20486
     0.13251
     0.11142
    -0.77417
    -0.09943
     0.44879
     0.17468
     0.55422
    -0.01509
     0.17468
     0.00599
    -0.03618
     0.06925
     0.44879
     0.21685
     0.06925
    -0.16269
     0.30119
     0.28010
    -0.33137
     0.38553
     0.06925
    -0.75308
    -0.14160
    -0.35246
    -0.01509
    -0.05726
    -0.12052
    -0.05726
     0.15359
     0.53313
     0.36445
     0.32228
     0.30119
     0.84941
     0.30119
     1.20786
     1.52414
     1.20786
     1.03918
     1.60849
     1.98802
     1.86151
     1.58740
     1.22895
     1.65066
     2.03019
     1.88260
     1.37655
     0.99701
     1.22895
     0.95484
     1.29220
     1.62957
     1.06027
     0.02708
     0.76507
     0.82833
     0.42770
     0.46987
     0.11142
     0.25902
     1.06027
     1.41872
     0.72290
     0.99701
     0.68073
     1.12352
     0.93375
     2.26213
     1.67174
     1.35546
     1.92477
     1.69283
     2.09345
     2.05128
     2.36756
     1.94585
     2.51516
     2.55733
     1.67174
     1.86151
     1.73500
     2.24105
     1.54523
     2.70493
     2.30430
     0.91267
     1.46089
     1.65066
     2.15671
     1.60849
     0.74398
    -0.26812
     0.74398
     1.46089
     1.16569
     0.74398
     0.89158
     0.68073
     0.55422
     0.34336
     0.95484
     0.74398
     0.00599
     0.32228
     0.09034
     0.32228
    -0.39463
    -0.07835
     0.28010
     0.65964
     0.23793
    -0.14160
    -0.39463
    -0.24703
     0.02708
    -0.33137
     0.57530
    -0.47897
    -0.77417
    -0.28920
    -0.09943
     0.36445
    -0.18377
    -0.52114
    -0.68982
    -0.50006
    -0.12052
    -0.45788
    -0.41571
    -0.85851
    -0.66874
    -0.98502
     0.04817
     0.30119
    -0.52114
    -0.31029
    -0.03618
    -0.24703
     0.28010
    -0.03618
     0.23793
     0.00599
     0.21685
     0.59639
    -0.05726
     0.02708
     0.25902
    -0.31029
    -0.05726
     0.49096
    -0.18377
    -0.28920
    -0.31029
    -0.05726
    -0.07835
     0.09034
    -0.28920
    -0.56331
    -0.01509
    -0.07835
    -0.05726
    -0.16269
    -0.09943
    -0.41571
    -0.05726
     0.32228
     0.00599
    -0.35246
     0.00599
     0.09034
    -0.20486
    -0.12052
    -0.37354
    -0.56331
    -0.33137
     0.02708
    -0.75308
    -0.60548
    -0.54223
    -0.90068
    -1.46998
    -0.33137
    -0.87959
    -1.65975
    -1.44890
    -1.42781
    -1.17479
    -1.76518
    -1.78627
    -1.78627
    -1.55433
    -1.11153
    -1.42781
    -1.49107
    -1.51215
    -1.61758
    -2.08146
    -1.13262
    -0.58440
    -1.51215
    -1.36456
    -1.32239
    -1.11153
    -1.74409
    -1.61758
    -2.46100
    -1.95495
    -1.80735
    -2.03929
    -2.31340
    -1.59650
    -2.35557
    -2.96705
    -2.48208
    -1.57541
    -2.12363
    -2.27123
    -1.78627
    -1.89169
    -1.63867
    -1.23804
    -0.58440
    -0.58440
    -0.20486
     0.91267
     0.72290
     1.22895
     1.10244
     1.03918
     0.34336
     1.50306
     1.79825
     1.54523
     2.15671
     1.92477
     1.81934
     2.34648
     3.00012
     2.38865
     1.25003
     0.59639
     0.02708
     0.28010
     0.76507
     1.58740
     0.65964
     1.43980
     2.43082
     2.13562
     0.55422
     0.13251
     0.17468
     0.65964
     0.89158
     0.95484
     1.73500
     1.58740
     1.46089
     0.89158
     1.06027
     0.40662
     0.17468
    -0.62657
    -1.04828
    -2.14472
    -1.80735
    -2.01820
    -2.01820
    -1.95495
    -1.87061
    -2.25014
    -3.13573
    -3.40984
    -3.24116
    -3.13573
    -2.98813
    -2.84054
    -2.77728
    -1.91278
    -1.15370
    -0.77417
    -1.53324
    -0.98502
    -0.31029
    -0.41571
    -0.05726
    -0.09943
     0.28010
     0.34336
     0.59639
     0.91267
     1.41872
     1.73500
     1.12352
     0.59639
     1.96694
     2.17779
     1.35546
     1.60849
     1.43980
     1.31329
     1.29220
     1.29220
     1.98802
     0.91267
     1.46089
     1.12352
     1.62957
     1.73500
     0.95484
     0.76507
     1.25003
     1.35546
     0.38553
     0.93375
     0.91267
     0.61747
     0.91267
     0.82833
     0.91267
     0.76507
     0.59639
     0.32228
     0.21685
     0.82833
     0.80724
     0.00599
     0.17468
    -0.37354
    -0.77417
    -0.87959
    -0.03618
    -0.41571
    -0.43680
    -0.35246
    -0.35246
    -0.58440
    -0.85851
    -0.60548
    -1.30130
    -0.62657
    -0.18377
    -0.56331
    -0.18377
     0.59639
     0.15359
    -0.14160
     0.36445
     0.23793
     0.42770
     0.63856
     0.21685
     0.11142
     0.82833
     0.49096
     0.80724
     0.53313
     0.46987
     0.46987
    -0.01509
     1.14461
     1.08135
     0.99701
     0.55422
     0.38553
     0.97592
     0.53313
     0.15359
     0.23793
     0.42770
     0.25902
     0.23793
     0.42770
     0.34336
     0.28010
    -0.56331
    -0.12052
     0.34336
     0.13251
    -0.16269
    -0.85851
    -0.56331
    -0.62657
    -0.54223
    -0.12052
    -0.31029
    -0.58440
    -0.45788
    -0.26812
    -0.01509
    -0.31029
    -1.15370
    -0.43680
     0.53313
     0.25902
     0.38553
     0.46987
    -0.54223
    -0.28920
     0.09034
     0.95484
     0.72290
     1.08135
     0.38553
    -0.35246
    -0.45788
     0.42770
     0.13251
    -0.01509
     0.32228
     0.70181
     0.42770
     0.78615
     0.74398
     0.61747
     0.59639
     0.87050
     0.59639
     1.16569
     1.52414
     0.30119
     0.30119
     0.55422
     1.01809
    -0.05726
     0.02708
    -1.15370
    -1.63867
    -1.36456
    -1.76518
    -2.29232
    -1.23804
    -1.95495
    -2.18689
    -1.55433
    -1.44890
    -1.00611
    -1.11153
    -0.85851
    -0.56331
    -1.19587
    -0.03618
     0.68073
     0.40662
     1.16569
     1.06027
     1.10244
     0.95484
     0.65964
     0.38553
     1.06027
     0.70181
     0.70181
     0.06925
     0.23793
     0.36445
    -0.60548
     0.02708
     0.68073
     0.76507
     0.21685
     0.70181
     0.34336
     0.40662
     0.21685
     0.63856
     0.82833
     0.76507
     0.68073
     0.51204
     0.65964
     0.78615
     1.03918
     0.17468
     1.20786
     0.65964
     0.63856
     0.68073
     0.91267
     0.91267
     0.49096
     0.87050
     0.91267
     1.69283
     1.22895
     1.25003
     0.78615
     1.01809
     1.50306
     0.87050
     1.27112
     1.12352
     0.74398
     0.53313
     0.95484
     0.63856
     0.36445
     0.11142
     0.25902
     0.49096
     0.30119
     0.21685
    -0.16269
     0.04817
     0.23793
    -0.03618
     0.32228
     1.06027
     0.28010
     0.42770
     1.01809
     1.03918
     0.51204
     0.63856
     0.91267
     1.31329
     1.41872
     1.67174
     1.75608
     1.01809
     1.10244
     1.01809
     1.14461
     2.24105
     1.90368
     1.35546
     1.86151
     1.75608
     1.46089
     1.58740
     1.56631
     1.75608
     1.56631
     1.98802
     1.77717
     1.79825
     1.79825
     1.43980
     0.78615
     1.50306
     1.22895
     1.43980
     1.92477
     1.33438
     1.27112
     0.36445
     0.04817
     0.23793
     0.11142
     0.17468
    -0.33137
     0.15359
     0.25902
     0.02708
    -1.40673
    -0.73199
    -0.66874
    -1.13262
    -0.47897
    -0.50006
    -0.24703
    -0.16269
    -0.47897
    -0.31029
    -1.09045
    -0.71091
     0.02708
     0.61747
    -0.03618
     0.28010
     0.06925
     0.17468
     0.46987
     0.63856
     0.21685
     0.74398
     1.08135
     1.08135
     0.99701
     0.82833
     0.65964
     1.52414
     1.90368
     0.97592
     0.99701
     1.01809
     1.06027
    -0.43680
     0.34336
    -0.41571
    -1.53324
    -1.65975
    -2.48208
    -1.91278
    -1.02719
    -0.92176
    -0.98502
    -1.46998
    -1.63867
    -1.72301
    -1.00611
    -0.50006
    -0.66874
    -0.73199
     0.61747
     0.87050
     0.84941
     1.31329
     1.50306
     1.14461
     1.03918
     0.32228
    -0.01509
    -0.09943
     0.30119
     0.25902
     0.17468
    -0.52114
    -0.09943
    -1.00611
    -0.28920
    -0.18377
    -1.21696
    -0.31029
    -0.22594
     0.00599
    -0.43680
    -0.24703
    -0.07835
    -0.05726
    -0.33137
     0.00599
     0.11142
    -0.01509
     0.09034
    -0.20486
     0.23793
     0.68073
     0.65964
    -0.18377
     0.46987
     0.21685
     0.80724
     0.00599
     0.19576
     0.74398
     0.82833
     1.54523
     0.72290
     0.28010
     0.84941
     0.80724
     0.49096
     1.01809
     0.72290
    -0.43680
    -0.24703
    -0.18377
     0.46987
     0.15359
     0.11142
    -0.24703
    -0.33137
    -0.54223
    -0.24703
    -0.22594
    -0.43680
    -1.00611
    -0.83742
     0.68073
     1.27112
     0.15359
     0.55422
     0.30119
     0.82833
     1.03918
     1.06027
     1.20786
     1.01809
     1.54523
     1.50306
     1.18678
     1.16569
     0.55422
     0.63856
     1.08135
     1.10244
     0.55422
     0.68073
     0.25902
    -0.03618
    -0.22594
     0.36445
    -0.22594
     0.00599
    -0.09943
    -0.12052
    -0.50006
    -0.12052
    -0.18377
    -0.87959
    -0.16269
     0.70181
     0.00599
    -0.26812
     0.02708
     0.04817
     0.00599
     0.23793
     0.06925
     0.25902
     0.25902
     0.40662
    -0.43680
     0.53313
    -0.24703
    -0.14160
    -0.28920
     0.99701
     0.46987
     0.30119
    -0.39463
     0.25902
     0.49096
     0.19576
     0.04817
     0.34336
     0.40662
     1.18678
     1.06027
     0.93375
     1.06027
     1.12352
     0.49096
     1.12352
     1.54523
     0.65964
     0.21685
     0.49096
     1.29220
     1.79825
     1.16569
     0.53313
     0.51204
     0.59639
     0.76507
     0.59639
     0.17468
     0.55422
    -1.13262
    -1.04828
    -0.39463
    -1.46998
    -2.60860
    -1.28022
    -1.00611
    -1.30130
    -0.83742
    -1.84952
    -1.84952
    -2.06038
    -1.42781
    -1.46998
    -1.38564
    -0.79525
    -1.25913
    -1.17479
     0.91267
     0.74398
     0.34336
    -0.24703
    -0.14160
    -0.28920
     0.15359
     0.09034
     0.59639
     0.51204
     0.76507
     0.19576
     0.19576
     0.36445
     0.19576
    -0.24703
     1.03918
     1.01809
     0.44879
     0.57530
     0.55422
     0.95484
     0.89158
     0.95484
     0.68073
     0.80724
     1.06027
     0.70181
     0.74398
     1.06027
     0.95484
     0.32228
     1.37655
     1.50306
     0.89158
     0.61747
     0.80724
     1.22895
     0.25902
     0.19576
     0.30119
     0.28010
     0.76507
     0.40662
     0.13251
    -0.33137
     0.59639
    -0.35246
     0.36445
     1.01809
     0.74398
    -0.90068
    -1.25913
    -1.70192
    -1.70192
     0.19576
     0.36445
     0.02708
    -0.37354
    -0.54223
    -0.92176
    -0.64765
    -0.87959
    -0.85851
    -1.36456
     0.15359
    -0.03618
    -0.54223
     0.17468
     0.09034
    -0.03618
     0.15359
     0.49096
     0.57530
     0.23793
     0.21685
    -0.07835
     0.21685
     0.74398
     1.67174
    -0.22594
    -0.01509
     0.55422
     0.28010
     0.53313
     0.51204
     0.57530
     0.11142
     0.13251
     0.30119
     0.65964
     0.51204
    -0.09943
    -0.09943
    -0.09943
     0.34336
    -0.50006
    -0.60548
    -0.26812
    -0.43680
    -0.52114
    -0.20486
    -0.26812
    -0.16269
    -0.62657
    -0.33137
    -0.47897
    -0.45788
    -0.37354
    -0.50006
    -0.28920
    -0.43680
    -0.45788
    -0.45788
     0.36445
     0.17468
     0.15359
     0.19576
    -0.39463
    -0.33137
     0.13251
     0.59639
     0.82833
     0.68073
     0.78615
     0.91267
     1.10244
     0.61747
     0.46987
     0.38553
     1.58740
     1.33438
     0.70181
     0.65964
     1.12352
     0.57530
     0.04817
    -1.44890
    -1.87061
    -1.65975
    -1.30130
    -1.09045
    -1.36456
    -1.25913
    -1.57541
    -2.41883
    -2.03929
    -1.59650
    -2.01820
    -1.00611
    -1.25913
    -0.62657
    -0.75308
    -0.35246
     0.00599
     0.82833
     0.55422
     0.46987
     0.61747
     0.95484
     0.87050
     0.57530
     0.89158
     1.31329
     1.18678
     0.53313
     0.95484
     0.91267
     0.91267
     1.03918
     0.87050
     1.60849
     1.84043
     1.35546
     1.18678
     1.27112
     1.37655
     1.29220
     0.55422
     1.92477
     1.43980
     1.58740
     1.50306
     1.75608
     1.86151
     1.37655
     1.52414
     1.71391
     2.03019
     1.92477
     1.35546
     1.54523
     1.92477
     1.94585
     1.39763
     2.05128
     2.26213
     1.52414
     2.03019
     2.05128
     1.77717
     2.07237
     1.37655
     1.48197
     1.65066
     2.55733
     1.98802
     1.92477
     1.96694
     2.28322
     1.41872
     1.73500
     2.15671
     1.54523
     2.03019
     1.48197
     0.93375
     0.87050
    -0.09943
     0.99701
     1.03918
     0.93375
    -0.16269
    -0.37354
    -0.73199
    -0.92176
    -0.92176
    -1.38564
    -0.37354
    -0.68982
    -1.09045
    -0.33137
    -0.92176
    -1.61758
    -1.13262
    -1.49107
    -1.46998
    -1.53324
    -2.20797
    -2.65077
    -2.69294
    -1.11153
    -1.25913
    -2.52425
    -2.52425
    -2.62968
    -3.78938
    -3.26224
    -2.90379
    -2.56643
    -3.24116
    -3.38876
    -2.71402
    -2.25014
    -1.65975
    -1.99712
    -2.41883
    -2.14472
    -1.55433
    -2.06038
    -0.90068
    -1.09045
    -1.06936
    -1.65975
    -0.56331
    -0.47897
    -0.33137
    -0.45788
    -0.68982
    -0.50006
    -0.43680
    -0.33137
    -0.31029
    -0.22594
    -0.03618
    -0.77417
     0.38553
     0.72290
     0.23793
    -0.20486
     0.13251
     0.02708
     0.57530
     0.53313
     0.49096
     0.80724
     0.61747
     0.82833
     0.80724
     0.63856
     0.11142
    -0.68982
    -1.78627
    -0.87959
    -1.00611
    -0.81634
    -0.98502
    -1.25913
    -1.21696
    -1.49107
    -2.01820
    -1.28022
    -1.61758
    -1.00611
    -1.53324
    -1.06936
    -0.81634
     0.17468
    -0.24703
     1.01809
     0.95484
     0.70181
     0.82833
     0.93375
     1.01809
     0.74398
     0.95484
     0.97592
     1.37655
     1.43980
     1.03918
     1.10244
     0.68073
     0.76507
     0.23793
     0.99701
     0.91267
     0.25902
     0.21685
     0.38553
     0.40662
     0.44879
    -0.20486
    -0.68982
     0.09034
     0.25902
     0.72290
     0.21685
     0.13251
     0.28010
    -0.16269
     0.02708
     1.06027
     0.70181
     0.15359
     0.76507
     1.01809
     1.48197
     1.10244
     0.76507
     0.89158
     1.01809
     1.46089
     1.20786
     0.95484
     0.82833
     0.89158
     0.97592
     1.50306
     1.25003
     0.97592
     0.87050
     0.99701
     0.80724
     0.30119
    -0.20486
     0.13251
     0.17468
     0.13251
    -0.47897
    -0.28920
    -0.31029
    -0.52114
    -0.79525
     0.09034
    -0.41571
    -0.96393
    -0.98502
    -0.58440
    -0.64765
    -0.54223
    -0.39463
    -0.33137
     0.13251
     0.21685
     0.44879
     0.04817
     0.44879
     0.25902
    -0.43680
     0.42770
     0.74398
     0.80724
     0.09034
     0.72290
     0.40662
     0.42770
     0.49096
     0.46987
     0.78615
     1.08135
     0.76507
     0.63856
     0.51204
     0.68073
     0.55422
     0.53313
     1.69283
     0.65964
     0.34336
     0.65964
     1.29220
     1.48197
     1.58740
     1.22895
     0.91267
     1.29220
     2.03019
     1.50306
     1.10244
     0.99701
     1.35546
     0.78615
     1.79825
     1.27112
     0.82833
     1.12352
     1.27112
     1.20786
     0.84941
     1.27112
     0.76507
     0.84941
     0.68073
    -0.31029
     0.46987
     0.04817
     0.13251
     0.04817
     0.68073
     0.23793
    -0.52114
    -0.64765
    -1.02719
    -1.40673
    -1.82844
    -1.28022
    -2.12363
    -2.86162
    -2.84054
    -1.87061
    -1.68084
    -0.66874
    -1.76518
    -2.35557
    -2.37666
    -1.30130
    -1.19587
    -1.53324
    -1.04828
    -0.68982
    -0.52114
    -0.07835
     0.17468
     0.65964
     1.01809
     1.29220
     0.74398
     0.95484
     0.80724
     0.93375
     0.42770
     1.69283
     1.48197
     1.01809
     1.43980
     0.99701
     0.78615
     1.16569
     1.06027
     0.44879
     1.27112
     1.12352
     0.95484
     1.14461
     0.87050
     0.78615
    -0.07835
     1.75608
     1.18678
     0.99701
     0.93375
     0.97592
     0.87050
     0.95484
     0.84941
     0.87050
     1.01809
     1.18678
     1.06027
     0.72290
     0.82833
     0.76507
    -0.20486
     0.76507
     0.97592
     0.38553
     0.32228
     0.19576
     0.15359
    -0.37354
    -0.09943
    -0.41571
    -0.43680
    -0.54223
    -0.28920
    -0.83742
    -0.68982
    -0.64765
    -1.72301
    -1.13262
    -0.35246
    -0.79525
    -1.28022
    -1.38564
    -1.19587
    -1.04828
    -0.81634
    -0.92176
    -0.75308
    -0.90068
    -0.58440
    -0.43680
    -0.24703
     0.13251
    -0.35246
    -0.66874
     0.32228
    -0.47897
    -0.37354
    -0.18377
     0.13251
    -0.39463
     0.30119
    -0.03618
    -0.09943
     0.11142
    -0.20486
    -0.05726
    -0.03618
     0.13251
     0.32228
    -0.50006
     0.82833
     0.74398
    -0.03618
     0.72290
     0.42770
     1.18678
     0.82833
     1.03918
     0.74398
     0.65964
     0.93375
     0.84941
     0.68073
     1.01809
     0.95484
     0.25902
     0.70181
     1.54523
     0.89158
     0.76507
     0.89158
     1.03918
     0.91267
     0.84941
     1.06027
     1.08135
     1.10244
     1.25003
     0.99701
     1.69283
     1.69283
     1.18678
     0.63856
     1.92477
     0.84941
     1.37655
     1.46089
     1.54523
     1.29220
     0.99701
     1.50306
     1.50306
     1.12352
     1.43980
     1.03918
     1.27112
     0.04817
     0.30119
    -0.75308
     0.28010
    -0.43680
    -0.05726
     0.04817
    -0.14160
    -0.50006
    -0.90068
    -0.83742
    -0.96393
    -0.43680
     0.02708
    -0.43680
    -0.14160
     0.23793
     0.55422
    -0.20486
     0.97592
     0.78615
     0.46987
     0.89158
     1.03918
     1.18678
     0.89158
     0.78615
     0.55422
     0.59639
     0.80724
     0.74398
     0.25902
     0.44879
    -0.09943
    -0.85851
    -0.05726
     0.25902
    -0.43680
    -0.54223
    -0.33137
    -0.52114
    -0.68982
    -1.02719
    -1.23804
    -0.37354
    -0.62657
     0.13251
    -0.31029
    -0.01509
     0.44879
     0.23793
    -0.41571
     0.19576
    -0.35246
    -1.30130
     0.72290
     0.55422
     0.23793
     0.23793
    -0.37354
    -0.58440
    -0.12052
    -0.12052
    -0.35246
    -0.43680
    -0.64765
    -0.45788
    -0.90068
    -0.07835
    -0.12052
    -0.73199
    -0.26812
    -0.26812
     0.06925
    -0.12052
    -0.28920
     0.11142
    -0.09943
     0.38553
    -0.12052
    -0.26812
    -0.26812
     0.11142
    -0.81634
     0.02708
     0.32228
    -0.12052
    -0.01509
    -0.20486
    -0.22594
    -0.24703
    -0.16269
    -0.24703
     0.02708
     0.38553
    -0.12052
     0.13251
    -0.03618
     0.23793
    -0.66874
    -0.07835
     0.21685
     0.17468
    -0.43680
     0.13251
    -0.14160
    -0.18377
    -0.20486
    -0.39463
     0.04817
    -0.20486
    -0.12052
    -0.50006
    -0.79525
    -0.68982
     0.11142
    -0.66874
    -0.14160
    -0.05726
    -1.74409
    -1.49107
    -0.31029
    -0.14160
     0.00599
    -0.18377
    -0.35246
    -0.01509
    -0.03618
     0.34336
    -0.14160
     0.95484
     0.59639
     0.25902
     1.31329
     1.08135
     0.55422
     1.03918
     0.99701
     0.55422
    -0.07835
    -0.09943
    -0.75308
    -0.56331
    -1.09045
    -1.57541
    -1.82844
    -1.49107
    -1.61758
    -1.91278
    -1.74409
    -1.46998
    -2.08146
    -1.80735
    -1.32239
    -1.11153
    -1.21696
    -1.57541
    -1.51215
    -1.11153
    -0.43680
     0.13251
    -0.37354
    -0.64765
    -0.68982
    -1.02719
    -1.61758
    -0.26812
    -0.60548
    -0.98502
    -0.09943
    -0.28920
     0.04817
     0.13251
    -0.18377
     0.74398
     1.14461
     1.35546
     1.69283
     1.56631
     2.13562
     2.51516
     2.17779
     3.67486
     3.54834
     2.74710
     3.48509
     3.71703
     3.94897
     3.29532
     3.65377
     3.59051
     3.94897
     4.20199
     3.80137
     4.32850
     3.40075
     3.65377
     3.10555
     3.69594
     3.69594
     2.85253
     2.93687
     2.97904
     2.97904
     2.87361
     2.30430
     2.00911
     2.24105
     2.47299
     2.24105
     2.03019
     1.71391
     1.16569
     1.25003
     1.31329
     2.21996
     1.67174
     1.10244
     1.58740
     1.52414
     1.86151
     1.37655
     1.67174
     1.37655
     1.54523
     1.56631
     0.91267
     1.08135
     0.97592
     0.57530
     0.40662
     1.08135
     0.00599
    -0.60548
    -0.45788
    -0.77417
    -1.06936
    -1.40673
    -1.82844
    -1.30130
    -1.11153
    -1.17479
    -1.32239
    -1.65975
    -1.38564
    -1.42781
    -1.70192
    -0.58440
    -0.31029
    -0.77417
    -0.43680
    -0.43680
    -0.18377
    -0.16269
    -0.37354
    -0.14160
     0.15359
    -0.07835
     0.38553
    -0.26812
    -0.43680
    -0.90068
    -1.36456
    -0.85851
    -0.18377
    -0.96393
    -0.77417
    -0.87959
    -0.68982
    -0.50006
    -0.73199
    -0.83742
    -0.94285
    -0.41571
     0.30119
     0.11142
     0.32228
     0.34336
     0.13251
     0.63856
     1.20786
     0.70181
     0.59639
     1.27112
     0.44879
     0.55422
     0.00599
    -0.07835
    -0.56331
    -0.16269
    -0.52114
    -0.98502
    -1.78627
    -1.36456
    -1.57541
    -2.86162
    -2.56643
    -2.37666
    -2.12363
    -1.87061
    -1.51215
    -1.82844
    -1.76518
    -1.61758
    -1.04828
    -0.96393
     0.15359
     0.19576
     1.39763
     1.14461
     0.91267
     1.37655
     1.52414
     0.95484
     0.53313
     0.34336
     0.06925
     0.34336
     0.40662
     0.51204
    -0.03618
    -0.33137
    -0.22594
    -0.60548
    -0.90068
    -1.11153
    -0.87959
    -1.38564
    -0.58440
    -0.03618
    -0.43680
    -0.47897
    -0.09943
    -0.03618
     0.00599
    -0.01509
    -0.39463
     0.04817
    -0.22594
    -0.01509
    -0.35246
     0.00599
    -0.22594
    -0.20486
    -0.39463
     0.42770
     0.51204
    -0.68982
    -0.03618
    -0.09943
    -0.07835
     0.30119
    -0.39463
     0.04817
    -0.47897
     0.19576
    -0.01509
    -0.45788
    -0.33137
    -0.45788
    -1.11153
    -0.22594
    -0.58440
    -1.00611
    -0.56331
    -0.75308
    -0.62657
    -0.71091
    -0.85851
    -0.58440
    -0.71091
    -1.30130
    -1.17479
    -1.06936
    -1.23804
    -1.74409
    -2.16580
    -1.53324
    -1.11153
    -1.78627
    -1.91278
    -1.84952
    -1.99712
    -2.25014
    -2.39774
    -1.46998
    -1.53324
    -1.46998
    -1.99712
    -1.15370
    -0.64765
    -1.04828
    -0.87959
    -1.02719
    -0.09943
    -0.33137
    -0.39463
    -0.47897
    -0.33137
     0.17468
     0.06925
    -0.33137
    -0.39463
     0.28010
     0.09034
     0.23793
     0.11142
    -0.12052
    -0.05726
    -0.50006
     0.91267
     0.36445
     0.55422
     0.06925
     0.42770
     0.17468
     0.53313
     0.02708
     0.17468
     0.51204
     0.80724
     0.13251
     0.44879
     0.34336
     0.49096
    -0.58440
     0.30119
     0.53313
    -0.24703
     0.23793
     0.13251
    -0.18377
     0.17468
    -0.22594
     0.02708
     0.19576
     0.25902
     0.30119
     0.36445
     0.53313
     1.31329
     0.57530
     1.54523
     1.46089
     1.08135
     0.17468
     0.74398
     0.00599
     0.13251
     0.25902
    -0.87959
    -1.34347
    -1.97603
    -2.84054
    -2.90379
    -2.16580
    -2.01820
    -3.11465
    -4.75931
    -3.64178
    -3.11465
    -3.19899
    -2.46100
    -2.20797
    -1.82844
    -1.93386
    -1.06936
    -0.39463
     0.17468
     0.76507
     1.31329
     1.16569
     1.43980
     1.12352
     1.16569
     2.34648
     2.13562
     1.81934
     2.32539
     2.07237
     1.14461
     0.80724
     0.93375
     1.41872
     1.56631
     1.50306
     0.93375
     0.63856
     0.91267
     0.28010
    -0.05726
     0.51204
     0.19576
    -0.37354
     0.00599
    -0.45788
    -0.35246
    -0.31029
     0.59639
     0.06925
    -0.58440
    -0.09943
     0.34336
    -0.22594
     0.09034
     0.84941
     0.15359
     1.03918
     1.33438
     1.08135
     1.33438
     1.98802
     1.86151
     1.73500
     1.52414
     1.81934
     2.11454
     2.17779
     2.47299
     1.98802
     2.28322
     2.26213
     2.17779
     2.07237
     2.28322
     1.29220
     0.49096
    -0.12052
    -0.35246
    -0.66874
    -0.77417
    -0.98502
    -0.94285
    -1.11153
    -2.03929
    -2.41883
    -2.86162
    -3.07248
    -2.81945
    -3.24116
    -2.25014
    -2.39774
    -2.71402
    -1.84952
    -0.85851
    -1.19587
    -1.38564
    -1.74409
    -0.75308
    -1.25913
    -0.60548
    -0.87959
    -1.00611
    -0.85851
    -1.15370
    -1.53324
    -0.56331
    -0.45788
    -0.73199
    -0.58440
    -0.62657
    -0.66874
    -0.81634
    -0.64765
    -0.45788
     0.09034
     0.09034
     0.11142
    -0.24703
     0.04817
     0.17468
    -0.68982
    -0.20486
     0.55422
     0.13251
    -0.24703
    -0.24703
    -0.35246
    -0.50006
    -0.73199
    -1.23804
    -1.44890
    -1.28022
    -1.11153
    -1.11153
    -0.81634
    -1.11153
    -1.65975
    -1.97603
    -1.15370
    -1.42781
    -1.87061
    -1.70192
    -1.65975
    -1.55433
    -2.31340
    -2.03929
    -2.18689
    -1.89169
    -0.92176
    -1.49107
    -1.25913
    -1.13262
    -1.59650
    -2.22906
    -0.52114
    -0.98502
    -1.36456
    -0.54223
    -0.14160
    -0.07835
    -0.16269
     0.04817
     0.59639
     0.51204
     1.12352
     0.74398
     0.59639
     0.61747
     0.57530
     0.30119
     0.36445
     1.10244
     0.59639
     0.61747
     0.57530
     0.21685
    -0.43680
    -0.18377
    -0.03618
    -0.01509
     0.49096
     0.28010
    -0.37354
    -0.18377
    -0.35246
    -0.75308
    -0.22594
     0.76507
     0.17468
     0.19576
     0.82833
     1.08135
     1.01809
     1.16569
     0.70181
     1.39763
     2.36756
     1.88260
     1.96694
     2.09345
     1.46089
     1.92477
     2.07237
     2.89470
     3.12664
     1.98802
     2.13562
     1.90368
     1.52414
     0.51204
     0.53313
     0.78615
     1.33438
     1.31329
     0.53313
     0.19576
     0.23793
    -0.37354
    -0.47897
     0.70181
     0.34336
    -0.09943
     0.44879
     0.84941
     1.06027
     1.20786
     0.84941
     1.14461
     1.81934
     1.58740
     1.67174
     1.46089
     0.55422
     0.97592
     0.11142
     1.20786
     1.29220
     0.84941
    -0.43680
    -0.41571
    -0.41571
    -0.52114
    -0.37354
    -0.96393
    -0.85851
    -0.71091
    -0.68982
    -0.79525
    -1.09045
    -1.15370
    -1.02719
    -0.75308
    -0.03618
    -0.68982
    -0.92176
    -0.52114
    -0.26812
    -0.31029
    -0.62657
    -0.79525
    -0.71091
     0.11142
     0.04817
    -0.41571
    -0.26812
    -0.24703
    -0.09943
    -0.83742
     0.40662
     0.04817
    -0.79525
    -0.64765
     0.17468
     0.28010
    -0.20486
    -0.28920
    -0.31029
     0.17468
     0.21685
     0.30119
    -0.01509
     0.19576
    -0.07835
    -0.52114
     0.63856
     0.51204
     0.09034
     0.17468
     0.25902
     0.36445
     0.32228
     0.23793
    -0.31029
     0.13251
     0.36445
     0.65964
     0.19576
     0.51204
     0.23793
     0.42770
     0.28010
     0.93375
     0.46987
     0.23793
     0.34336
     0.87050
     0.49096
    -0.03618
    -0.20486
    -0.33137
     0.72290
     0.55422
    -1.68084
    -2.65077
    -3.09356
    -2.71402
    -2.27123
    -1.11153
    -1.65975
    -2.58751
    -2.81945
    -3.24116
    -3.43093
    -3.49418
    -2.81945
    -2.67185
    -2.10255
    -1.53324
    -1.59650
    -1.49107
    -1.44890
    -1.30130
    -1.28022
    -0.62657
    -0.20486
    -0.96393
    -0.64765
    -0.41571
    -0.35246
    -0.22594
    -0.83742
    -1.19587
    -0.58440
    -0.09943
    -0.16269
    -0.26812
    -0.31029
    -0.50006
    -0.94285
    -0.22594
     0.11142
    -0.31029
    -0.45788
    -0.20486
    -0.14160
     0.30119
     0.09034
     0.25902
    -0.31029
     0.17468
     0.11142
     0.19576
     0.15359
    -0.01509
    -0.66874
    -0.05726
     0.49096
     0.38553
    -0.43680
     0.00599
    -0.16269
     0.00599
     0.55422
     0.23793
     0.28010
     0.74398
     0.91267
     0.82833
     0.36445
    -0.41571
    -0.81634
    -1.06936
     0.51204
     0.65964
     0.21685
    -0.14160
    -0.47897
    -0.94285
    -1.28022
    -1.00611
    -1.13262
    -1.11153
    -0.62657
    -0.79525
    -0.68982
    -0.90068
    -0.92176
    -1.61758
    -0.45788
    -0.33137
    -0.83742
    -0.73199
    -0.75308
    -0.77417
    -0.54223
    -0.73199
    -0.54223
    -0.20486
    -0.37354
    -0.09943
    -0.22594
     0.19576
     0.02708
    -1.11153
     0.17468
     0.06925
    -0.39463
    -0.60548
     0.04817
     0.09034
     0.17468
    -0.28920
    -0.60548
    -0.54223
    -0.18377
    -0.35246
    -0.12052
    -0.26812
    -0.47897
    -1.13262
    -0.45788
     0.23793
     0.38553
    -0.62657
    -0.16269
    -0.07835
    -0.14160
     0.09034
     0.53313
     0.25902
     0.21685
     0.82833
     0.25902
     1.25003
     0.91267
     0.76507
     0.46987
     1.69283
     2.62059
     1.48197
     2.30430
     1.90368
     2.95795
     2.78927
     2.57841
     2.32539
     1.67174
     1.73500
     1.60849
     2.26213
     2.00911
     2.03019
     0.63856
     1.41872
     1.18678
     0.65964
     0.57530
     0.55422
     0.19576
    -0.18377
    -0.31029
    -0.12052
     0.06925
     0.38553
     0.42770
     0.11142
     0.11142
     0.36445
     0.04817
    -0.09943
     0.70181
    -0.18377
    -0.31029
     0.11142
     0.02708
     0.23793
     0.38553
     0.13251
    -0.05726
    -0.03618
    -0.09943
    -0.09943
    -0.39463
    -0.12052
    -0.26812
    -0.26812
     0.51204
     0.68073
     0.06925
     0.25902
    -0.73199
    -0.39463
    -0.14160
    -0.03618
    -0.22594
     0.34336
    -0.05726
    -0.01509
     0.13251
    -0.12052
    -0.24703
    -0.66874
     0.19576
     0.32228
    -0.03618
     0.34336
     0.38553
     0.00599
    -0.12052
     0.00599
     0.34336
     0.34336
     0.25902
     0.49096
     0.00599
     0.59639
     0.32228
    -0.39463
    -0.58440
    -0.03618
    -0.56331
    -0.28920
    -0.26812
    -0.31029
    -0.54223
    -0.75308
    -0.68982
    -0.50006
    -0.66874
    -0.79525
    -0.54223
    -0.85851
    -0.37354
    -1.06936
    -0.83742
    -0.68982
    -0.56331
    -1.09045
    -0.60548
    -0.37354
    -0.68982
    -0.81634
    -0.77417
    -0.54223
    -0.45788
    -0.39463
    -0.90068
    -0.54223
    -0.71091
    -0.77417
    -1.28022
    -0.26812
    -0.09943
    -0.81634
    -0.58440
    -0.64765
    -0.43680
    -0.58440
    -0.79525
    -0.62657
    -0.73199
    -0.43680
    -0.81634
    -0.45788
    -0.56331
    -0.33137
    -1.63867
    -0.01509
    -0.31029
    -1.00611
    -0.43680
    -0.41571
    -0.39463
    -0.22594
    -0.64765
    -0.73199
    -0.14160
     0.17468
    -0.22594
    -0.50006
    -0.05726
    -0.07835
    -0.56331
    -0.03618
     0.25902
    -0.05726
     0.36445
     0.11142
     0.38553
     0.09034
     0.55422
     0.00599
     0.61747
     0.59639
     1.03918
     0.89158
     1.12352
     1.46089
     1.35546
     1.67174
     2.64167
     2.00911
     1.10244
     0.91267
     0.36445
     0.40662
     0.17468
    -0.47897
    -0.07835
     0.82833
     0.80724
    -0.52114
    -0.66874
    -0.31029
    -0.64765
    -1.32239
    -0.33137
    -0.33137
     0.04817
     0.02708
     0.57530
     1.06027
     1.98802
     2.59950
     2.62059
     2.21996
     2.76818
     1.75608
     0.95484
     1.56631
     1.31329
     0.06925
    -0.37354
     0.02708
    -0.45788
     0.25902
     0.28010
    -0.56331
    -2.01820
    -2.35557
    -2.03929
    -1.40673
    -1.34347
    -1.00611
    -1.17479
    -0.73199
    -0.43680
    -0.41571
     0.28010
     1.35546
     0.72290
     0.53313
     0.72290
     0.74398
     0.95484
     0.76507
     0.74398
     1.03918
     0.82833
     1.54523
     0.68073
     0.78615
     0.82833
     0.78615
     1.08135
     2.24105
     1.48197
     1.50306
     0.97592
    -0.03618
    -0.71091
    -0.77417
    -1.34347
     0.02708
     0.00599
    -0.14160
    -0.64765
    -1.46998
    -1.44890
    -2.16580
    -2.50317
    -1.36456
    -1.30130
    -2.14472
    -1.59650
    -0.98502
    -0.62657
    -0.81634
    -0.75308
    -0.37354
    -0.56331
    -0.14160
    -0.33137
    -0.24703
    -0.66874
    -0.33137
    -0.96393
    -0.71091
    -0.33137
    -0.35246
    -0.64765
    -0.56331
    -0.41571
    -0.35246
    -0.71091
    -0.92176
    -0.75308
    -0.05726
    -0.39463
    -0.14160
    -0.54223
    -0.47897
    -0.90068
    -0.26812
     0.02708
    -0.24703
    -0.77417
    -0.01509
    -0.50006
    -0.77417
    -0.41571
    -0.71091
    -0.83742
    -0.64765
    -0.68982
    -0.81634
    -0.87959
    -1.02719
    -0.81634
    -1.57541
    -0.81634
    -0.85851
    -1.65975
    -1.11153
    -1.11153
    -1.02719
    -1.04828
    -0.92176
    -1.32239
    -1.00611
    -0.98502
    -1.06936
    -0.90068
    -0.68982
    -0.81634
    -1.38564
    -0.52114
    -0.35246
    -1.21696
    -0.60548
    -0.50006
    -0.47897
    -0.50006
    -0.62657
    -0.50006
    -0.14160
    -0.03618
    -0.26812
    -0.45788
    -0.01509
    -0.45788
    -0.73199
     0.11142
     0.23793
    -0.05726
    -0.31029
    -0.24703
    -0.03618
     0.21685
    -0.50006
    -0.37354
    -0.20486
    -0.03618
     0.06925
    -0.20486
    -0.56331
    -0.22594
    -0.37354
    -0.43680
     0.80724
     0.25902
    -0.56331
    -0.52114
    -0.07835
     0.89158
     0.89158
    -0.18377
     0.06925
     0.46987
     0.25902
     0.19576
     0.91267
     0.30119
    -0.01509
    -0.16269
     0.42770
     0.53313
    -0.07835
    -0.05726
    -0.68982
    -0.62657
    -0.96393
    -1.76518
    -1.34347
    -0.24703
     0.95484
     1.92477
     1.79825
     0.97592
     0.21685
    -1.25913
     0.00599
     0.02708
     0.23793
     1.03918
     1.71391
     2.03019
     1.06027
     0.53313
    -0.09943
     0.28010
     0.55422
     1.10244
     0.59639
     0.57530
     0.19576
    -0.01509
     0.55422
     1.43980
     0.91267
     0.82833
     1.10244
     0.72290
     0.40662
     0.34336
    -0.31029
     0.06925
     0.19576
     0.59639
    -0.07835
    -0.39463
    -1.17479
    -1.25913
    -1.46998
    -0.31029
    -0.73199
    -2.10255
    -1.72301
    -1.57541
    -1.34347
    -1.65975
    -1.99712
    -1.72301
    -2.31340
    -1.46998
    -1.99712
    -1.84952
    -1.89169
    -2.01820
    -2.31340
    -0.96393
    -1.09045
    -1.21696
    -1.32239
    -1.32239
    -1.11153
    -0.54223
    -0.85851
    -1.02719
    -0.45788
    -0.62657
    -0.54223
    -0.33137
    -0.28920
    -0.41571
    -0.73199
    -0.05726
     0.74398
     0.57530
     0.04817
     0.25902
     0.91267
     0.70181
     1.08135
     0.80724
     1.12352
     1.48197
     1.62957
     1.29220
     1.46089
     1.01809
     1.20786
     0.82833
     1.62957
     1.22895
     0.72290
     0.99701
     0.34336
     0.32228
     0.46987
     0.15359
     0.02708
     0.32228
    -0.18377
     0.06925
    -0.31029
     0.34336
    -0.73199
    -1.04828
     0.06925
     0.17468
    -0.45788
    -0.16269
    -0.16269
    -0.26812
    -0.09943
    -0.20486
    -0.43680
     0.28010
    -0.20486
    -0.09943
    -0.07835
     0.34336
     0.28010
    -0.85851
     0.28010
     0.59639
    -0.09943
    -0.18377
    -0.24703
    -0.12052
    -0.35246
    -0.03618
    -0.26812
    -0.31029
    -0.37354
    -0.39463
    -0.41571
    -0.35246
    -0.45788
    -1.02719
    -0.28920
     0.44879
    -0.12052
    -0.41571
     0.11142
    -0.14160
    -0.18377
     0.19576
    -0.35246
    -0.28920
     0.19576
    -0.33137
    -0.79525
    -0.58440
    -0.58440
    -0.58440
    -1.42781
    -0.71091
    -0.79525
    -1.97603
    -2.35557
    -2.81945
    -3.17790
    -2.29232
    -2.14472
    -1.63867
    -1.46998
    -1.59650
    -2.33449
    -2.50317
    -2.22906
    -1.87061
    -2.67185
    -1.09045
    -1.19587
    -1.02719
    -0.94285
    -0.58440
    -0.09943
    -0.26812
     0.30119
    -0.85851
    -0.39463
     0.11142
    -0.37354
     0.32228
     0.76507
     0.61747
     0.09034
     0.91267
     0.93375
     0.57530
     1.12352
     1.50306
     1.69283
     1.62957
     1.56631
     1.20786
     0.70181
     0.13251
    -0.56331
    -0.66874
     0.42770
     1.03918
     0.51204
    -0.01509
    -0.16269
    -0.28920
    -0.90068
    -0.54223
    -0.81634
    -0.52114
    -0.35246
     0.21685
     0.30119
     0.21685
    -0.45788
    -0.64765
    -0.22594
    -0.26812
     0.09034
    -0.77417
    -0.05726
    -0.60548
    -0.87959
    -0.66874
    -0.90068
    -0.75308
    -0.68982
    -0.71091
    -0.52114
     0.00599
     0.32228
    -0.39463
    -0.07835
     0.59639
     0.09034
    -0.35246
     0.68073
     0.42770
    -0.22594
    -0.01509
     0.44879
     0.19576
    -0.20486
    -0.20486
    -0.14160
    -0.35246
     0.15359
    -0.20486
    -0.05726
    -0.37354
     0.00599
    -0.45788
    -0.07835
     0.19576
    -0.43680
    -0.05726
     0.04817
     0.15359
    -0.12052
     0.17468
    -0.20486
     0.25902
     0.32228
     0.25902
     0.13251
     0.55422
     0.34336
     0.00599
    -0.24703
     0.61747
     0.19576
     0.21685
     0.65964
     0.21685
     0.15359
    -0.03618
    -0.12052
     0.36445
     0.21685
     0.28010
     0.32228
     0.09034
    -0.03618
     0.34336
    -0.43680
     0.63856
     0.46987
    -0.24703
     0.46987
     0.51204
     0.28010
     0.04817
     0.11142
     0.00599
     0.65964
     0.89158
     0.04817
     0.09034
     0.28010
     0.21685
    -0.28920
     0.34336
     0.44879
     0.15359
     0.23793
     0.44879
     2.45190
     2.55733
    -1.91278
    -0.45788
     0.34336
     0.84941
     0.87050
     0.87050
     1.14461
     0.59639
    -0.05726
     0.42770
     0.80724
    -0.09943
    -0.41571
     0.09034
    -0.16269
    -0.54223
    -0.54223
    -0.37354
     0.02708
     0.42770
     1.10244
    -0.07835
    -0.47897
    -1.97603
    -3.05139
    -1.74409
     0.13251
    -0.81634
    -1.42781
    -1.36456
    -1.87061
    -1.19587
    -1.70192
    -1.53324
    -1.99712
    -1.23804
    -1.04828
    -0.77417
    -0.85851
    -0.22594
    -0.16269
     0.00599
     0.68073
     0.61747
    -0.14160
     0.80724
     0.68073
     1.03918
     0.74398
     0.93375
     1.41872
     1.50306
     1.43980
     0.99701
     0.80724
     0.72290
     0.93375
     0.51204
     0.89158
     1.18678
     0.49096
     0.00599
     0.49096
     0.61747
     0.30119
    -0.18377
    -0.56331
     0.17468
     0.09034
     0.72290
     1.03918
     1.41872
     1.52414
     2.21996
     2.09345
     2.32539
     0.72290
    -0.60548
    -0.35246
    -0.01509
    -0.47897
    -0.41571
    -0.09943
     0.19576
    -0.52114
    -1.28022
    -1.93386
    -2.35557
    -1.72301
    -2.14472
    -2.33449
    -1.51215
    -1.84952
    -1.70192
    -0.79525
    -0.03618
    -0.26812
    -0.50006
    -0.52114
    -0.66874
    -0.41571
    -0.35246
    -0.43680
    -0.73199
    -0.47897
    -0.81634
    -1.19587
    -0.45788
     0.09034
    -0.47897
    -0.41571
    -0.03618
    -0.24703
    -0.03618
    -0.33137
    -0.12052
    -0.01509
    -0.09943
    -0.14160
    -0.14160
     0.00599
     0.32228
    -0.37354
    -0.20486
     0.59639
     0.06925
    -0.41571
     0.15359
     0.00599
     0.00599
    -0.28920
    -0.01509
     0.13251
     0.11142
    -0.05726
    -0.18377
     0.11142
    -0.28920
    -0.37354
    -0.50006
     0.40662
    -0.01509
    -0.60548
     0.30119
    -0.28920
    -0.33137
     0.02708
    -0.45788
    -0.16269
     0.17468
     0.36445
    -0.31029
    -0.24703
    -0.31029
    -0.39463
    -0.45788
     0.61747
     0.34336
    -0.56331
    -0.35246
    -0.73199
    -0.05726
    -0.31029
    -0.66874
    -0.92176
    -0.85851
    -0.28920
    -0.79525
    -0.96393
    -0.96393
    -1.11153
    -1.55433
    -0.66874
    -0.45788
    -0.94285
    -1.15370
    -1.11153
    -0.90068
    -0.98502
    -0.73199
    -0.77417
    -1.09045
    -1.04828
    -0.24703
    -0.98502
    -0.62657
    -0.81634
    -1.13262
    -0.75308
     0.09034
    -0.58440
    -1.32239
    -0.68982
    -0.77417
    -0.68982
    -0.60548
    -0.43680
    -0.56331
    -0.98502
    -0.56331
    -0.62657
    -0.33137
    -0.47897
    -0.87959
    -0.71091
     0.11142
    -0.14160
    -1.32239
    -0.71091
    -0.66874
    -0.73199
    -0.85851
    -1.06936
    -0.79525
    -0.58440
    -0.56331
    -0.94285
    -0.77417
    -0.52114
    -1.15370
    -1.13262
    -0.41571
    -1.06936
    -0.73199
    -0.62657
    -0.71091
    -0.90068
    -0.62657
    -1.36456
    -0.98502
    -0.73199
    -0.26812
    -0.77417
    -1.36456
    -2.01820
    -1.78627
    -2.39774
    -1.25913
    -0.37354
    -0.83742
    -0.92176
    -1.00611
    -1.99712
    -2.41883
    -2.94596
    -2.29232
    -0.79525
    -0.77417
    -1.32239
    -1.89169
    -1.84952
    -2.52425
    -2.39774
    -2.62968
    -1.25913
    -1.42781
    -1.82844
    -1.74409
    -1.78627
    -1.51215
    -1.00611
    -1.00611
    -0.96393
    -0.87959
    -0.50006
    -0.54223
    -0.22594
     0.02708
    -0.62657
    -1.13262
    -0.09943
    -0.03618
    -0.41571
    -0.24703
     0.02708
    -0.01509
    -0.12052
     0.36445
     0.30119
     0.21685
     0.00599
     0.09034
     0.34336
     0.28010
     0.00599
     0.02708
     1.22895
     1.16569
    -0.33137
    -0.16269
    -0.28920
     0.13251
    -0.22594
    -0.45788
    -0.56331
    -0.58440
    -0.75308
    -0.39463
    -1.06936
    -0.35246
    -0.75308
    -1.53324
    -1.04828
    -0.43680
    -0.60548
    -0.79525
    -0.37354
    -0.62657
    -0.75308
    -0.35246
    -0.50006
    -0.31029
    -0.28920
    -0.47897
    -0.33137
    -0.31029
    -0.18377
    -0.62657
    -0.58440
     0.09034
    -0.33137
    -0.14160
    -0.16269
    -0.26812
    -0.31029
    -0.14160
    -0.18377
    -0.01509
     0.28010
     0.28010
     0.00599
     0.34336
     0.65964
     0.11142
    -0.50006
     0.70181
     0.42770
     0.17468
     0.46987
     0.42770
     0.06925
    -0.22594
     0.13251
     0.09034
     0.23793
     0.19576
     0.02708
    -0.18377
     0.68073
     0.30119
    -0.50006
     0.36445
     0.63856
    -0.03618
    -0.05726
    -1.02719
    -0.35246
    -0.56331
    -0.41571
    -0.33137
    -0.14160
    -0.56331
    -0.94285
    -1.76518
    -1.17479
    -1.42781
    -2.16580
    -0.68982
    -0.64765
    -0.83742
    -1.04828
    -1.13262
    -0.81634
    -0.35246
    -0.47897
    -0.20486
     0.06925
     0.13251
     0.34336
     0.51204
     0.40662
     1.01809
     0.46987
     0.95484
     1.43980
     1.60849
     1.20786
     1.62957
     1.18678
     1.20786
     1.16569
     1.65066
     1.52414
     1.25003
     1.56631
     1.03918
     0.87050
     0.28010
     0.38553
    -0.54223
     0.42770
     0.49096
    -0.07835
    -0.20486
    -0.39463
    -0.31029
    -0.56331
    -0.56331
    -0.16269
    -0.22594
     0.00599
     0.19576
     0.04817
     0.30119
     0.89158
     0.15359
     1.12352
     1.31329
     1.01809
     0.63856
     0.84941
     0.34336
     0.42770
    -0.09943
    -0.03618
    -0.16269
     0.04817
     0.11142
    -0.66874
    -0.31029
    -0.26812
    -1.32239
    -0.54223
    -0.50006
    -0.73199
    -0.96393
    -0.35246
    -0.31029
    -0.35246
    -0.56331
    -0.31029
    -0.60548
    -0.18377
     0.30119
    -0.31029
    -0.37354
    -0.28920
    -0.33137
    -0.58440
    -0.07835
    -0.14160
    -0.71091
     0.32228
    -0.20486
     0.04817
    -0.45788
    -0.45788
    -0.14160
     0.04817
     0.06925
     0.09034
     0.02708
     0.00599
     0.19576
    -0.31029
     0.19576
     0.17468
    -0.22594
     0.11142
     0.46987
     0.11142
    -0.01509
     0.15359
    -0.07835
    -0.03618
     0.32228
    -0.16269
    -0.28920
     0.11142
     0.04817
    -0.66874
    -0.05726
    -0.16269
    -0.39463
    -0.54223
    -0.73199
    -0.16269
    -0.62657
    -0.77417
    -0.66874
    -0.83742
    -0.56331
    -0.73199
    -0.85851
    -0.81634
    -0.73199
    -1.00611
    -0.47897
    -0.05726
    -0.18377
    -0.54223
    -0.22594
     0.06925
     0.11142
    -0.22594
    -0.05726
    -0.75308
    -0.18377
    -0.58440
    -0.28920
    -0.20486
    -0.98502
    -1.00611
    -1.28022
     0.21685
    -0.71091
    -0.85851
     0.32228
    -0.28920
    -1.19587
    -1.74409
    -2.03929
    -1.38564
     0.63856
     0.17468
    -0.73199
    -1.36456
    -1.15370
    -0.47897
    -1.51215
    -1.53324
    -1.46998
    -2.25014
    -1.28022
    -0.92176
    -1.32239
    -1.09045
    -1.40673
    -1.57541
    -1.11153
    -1.04828
    -0.58440
    -0.66874
    -0.52114
    -0.33137
    -0.54223
    -0.05726
     0.93375
    -0.45788
    -0.33137
     0.34336
     0.44879
     0.65964
     0.72290
     0.72290
     0.55422
     0.11142
     0.28010
    -0.16269
     0.74398
     0.63856
     0.25902
     0.06925
     0.76507
     0.82833
    -0.18377
     0.19576
     0.00599
     0.59639
     0.30119
     0.13251
     0.53313
     0.78615
     0.19576
    -0.31029
    -0.09943
    -0.71091
    -0.26812
    -0.85851
    -0.07835
     0.19576
    -0.83742
    -1.04828
    -0.71091
    -0.77417
    -0.73199
    -0.79525
    -1.00611
    -0.83742
    -0.47897
     0.13251
    -0.37354
    -0.50006
    -0.26812
    -0.45788
     0.00599
     0.59639
    -0.68982
    -0.31029
    -0.45788
    -0.07835
     0.21685
    -0.41571
    -0.54223
     0.09034
     0.19576
     0.59639
     0.49096
    -0.16269
    -0.22594
    -0.18377
    -0.16269
     1.06027
     0.82833
    -0.26812
     0.23793
     0.44879
     0.25902
     0.13251
    -0.26812
    -0.03618
     0.09034
     0.34336
    -0.24703
     0.09034
    -0.24703
    -0.68982
    -0.64765
     0.53313
     0.04817
    -0.50006
    -0.14160
    -0.54223
     0.04817
    -0.41571
    -0.62657
    -0.54223
    -0.71091
    -0.18377
    -0.20486
     0.09034
     0.13251
    -0.03618
    -0.94285
     0.49096
     0.70181
     0.53313
     0.44879
     0.76507
     1.31329
     1.20786
     0.84941
     1.35546
     1.73500
     1.52414
     1.22895
     0.91267
     1.01809
     0.78615
     0.38553
     0.61747
     0.89158
    -0.26812
    -0.58440
    -0.31029
    -0.56331
    -0.35246
    -0.33137
    -0.50006
    -0.07835
    -0.64765
    -0.14160
    -0.09943
    -0.35246
    -0.60548
    -1.36456
    -2.27123
    -1.93386
    -1.89169
    -1.87061
    -1.82844
    -1.82844
    -1.95495
    -2.29232
    -3.24116
    -2.84054
    -3.09356
    -2.56643
    -2.69294
    -2.39774
    -2.18689
    -1.49107
    -1.49107
    -0.07835
     0.40662
    -0.33137
     0.09034
     0.21685
     0.82833
     0.68073
     0.82833
     1.03918
     1.33438
     1.69283
     1.35546
     1.29220
     1.43980
     1.20786
     0.95484
     1.71391
     1.71391
     1.16569
     1.12352
     1.01809
     0.95484
     0.91267
     0.82833
     0.65964
     0.70181
     0.72290
     0.74398
     0.59639
     0.61747
     0.59639
    -0.18377
     0.00599
     0.84941
    -0.03618
    -0.90068
     0.11142
     0.32228
     0.42770
     0.34336
     0.36445
     0.11142
    -0.05726
     0.23793
    -0.07835
     0.09034
     0.09034
    -0.03618
    -0.47897
     0.38553
     0.00599
    -0.07835
     0.19576
    -0.14160
     0.23793
    -0.52114
    -0.37354
    -0.28920
     0.11142
     0.44879
     0.09034
     0.00599
     0.49096
     0.42770
    -0.47897
     0.63856
     1.06027
     0.19576
     0.61747
     0.21685
     0.61747
     0.32228
     0.74398
     0.49096
     0.51204
     0.44879
     0.59639
     0.53313
     0.65964
     0.72290
    -0.16269
     0.82833
     1.39763
     1.10244
     0.95484
     0.84941
     0.74398
     0.93375
     0.82833
     0.91267
     1.03918
     1.33438
     1.46089
     1.25003
     1.58740
     1.58740
     0.70181
     1.33438
     1.84043
     1.39763
     0.78615
     1.12352
     0.82833
     0.15359
     0.40662
     0.59639
     0.28010
    -0.58440
     0.19576
    -0.01509
    -0.14160
     0.13251
     0.04817
    -1.28022
    -0.87959
    -1.46998
    -2.08146
    -0.31029
    -0.09943
    -0.92176
    -1.53324
    -1.53324
    -2.14472
    -1.84952
    -1.65975
    -1.89169
    -2.01820
    -2.52425
    -2.94596
    -3.36767
    -2.71402
    -2.22906
    -3.17790
    -2.58751
    -2.14472
    -1.89169
    -1.82844
    -1.28022
    -0.92176
    -1.84952
    -1.84952
    -2.52425
    -2.46100
    -2.25014
    -1.70192
    -1.36456
    -0.85851
    -1.06936
    -1.19587
    -1.53324
    -1.57541
    -1.72301
    -1.82844
    -1.09045
    -0.81634
    -0.41571
    -0.24703
     0.06925
     0.42770
     0.78615
     0.91267
     0.42770
     0.55422
     1.56631
     1.03918
     0.82833
     0.99701
     1.16569
     1.31329
     0.44879
     0.78615
     0.57530
     1.08135
     1.25003
     1.18678
     1.67174
     1.62957
     1.16569
     0.65964
     1.84043
     1.94585
     1.27112
     1.37655
     1.54523
     1.81934
     1.84043
     0.97592
     1.12352
     1.01809
     1.08135
     0.59639
    -0.01509
    -0.26812
    -0.01509
    -0.73199
     0.02708
     0.28010
    -0.90068
    -1.46998
    -1.11153
    -1.42781
    -1.40673
    -1.13262
    -1.17479
    -1.30130
    -0.60548
    -0.60548
    -0.94285
    -0.81634
    -0.35246
    -0.85851
    -0.60548
     0.28010
    -0.14160
    -0.12052
     0.17468
    -0.01509
     0.28010
    -0.33137
     0.02708
     0.13251
     0.19576
     0.34336
    -0.05726
     0.17468
     0.09034
     0.38553
    -0.37354
     0.06925
     0.32228
     0.09034
     0.19576
     0.65964
     0.04817
     0.17468
    -0.20486
     0.32228
     0.34336
     0.70181
     0.51204
    -0.05726
     0.15359
     0.55422
    -0.14160
     0.95484
     0.80724
     0.61747
     0.95484
     1.29220
     1.35546
     1.46089
     1.65066
     1.22895
     1.27112
     1.41872
     1.25003
     1.16569
     1.31329
     1.25003
     0.21685
     0.82833
     0.91267
     0.49096
    -0.22594
    -0.03618
    -0.62657
    -0.77417
    -0.45788
    -0.33137
    -0.43680
    -0.03618
    -0.47897
    -0.18377
    -1.51215
    -2.06038
    -2.60860
    -1.68084
    -0.96393
    -0.90068
    -1.61758
    -0.12052
    -0.52114
    -0.75308
    -0.68982
    -0.68982
    -1.06936
    -0.45788
    -0.50006
    -0.50006
    -0.39463
     0.32228
     1.43980
     0.02708
     1.25003
     0.34336
    -0.35246
    -0.28920
    -0.05726
    -0.37354
    -0.62657
    -0.58440
    -0.64765
    -0.56331
    -0.18377
     0.11142
    -0.22594
    -0.20486
    -0.43680
    -0.66874
     0.17468
     0.32228
    -0.26812
     0.40662
     0.28010
     0.02708
     0.11142
     0.15359
     0.15359
     0.70181
     0.11142
     0.82833
     0.25902
     0.34336
     0.51204
     0.15359
     0.53313
     0.95484
     0.63856
     0.36445
     0.36445
     0.72290
     0.70181
     0.44879
     0.40662
     0.97592
     0.87050
     0.91267
     0.91267
     0.70181
     1.06027
     0.34336
     0.74398
     1.41872
     0.89158
     0.17468
     0.80724
     0.93375
     1.22895
     0.74398
     0.65964
     0.44879
     0.68073
     0.61747
     0.40662
     0.46987
     0.68073
     0.30119
    -0.33137
     0.34336
     0.25902
    -0.77417
    -0.77417
    -0.50006
    -0.07835
    -0.41571
    -0.31029
    -0.66874
    -0.66874
    -0.33137
    -0.96393
    -1.06936
    -1.17479
    -1.00611
    -1.30130
    -0.26812
     0.21685
    -0.39463
    -0.58440
    -0.73199
    -0.77417
    -0.31029
    -0.35246
    -0.62657
    -0.24703
    -0.03618
    -0.58440
     0.09034
    -0.09943
     0.09034
    -0.39463
    -0.22594
     0.65964
     0.00599
    -0.26812
     0.42770
     0.34336
     0.25902
     0.46987
     0.21685
     0.23793
     0.32228
     0.53313
     0.42770
     0.44879
     0.53313
    -0.01509
     0.06925
     0.78615
     1.20786
     0.00599
     0.61747
     0.70181
     0.91267
     0.89158
     0.23793
     0.57530
     1.01809
     0.97592
     0.61747
     0.40662
     0.40662
    -0.56331
    -1.17479
    -0.16269
     0.17468
    -0.75308
    -0.90068
    -1.06936
    -0.98502
    -1.49107
    -1.91278
    -2.14472
    -1.25913
    -1.23804
    -0.75308
    -0.47897
    -0.14160
    -0.60548
    -0.92176
     0.06925
     0.06925
     0.13251
     0.32228
     0.61747
     0.34336
     0.40662
     0.59639
     0.65964
     0.63856
     0.42770
     0.25902
     0.34336
     0.44879
     0.25902
     0.09034
     0.40662
     1.18678
     0.95484
    -0.18377
     0.06925
    -0.24703
     0.23793
     0.74398
     0.70181
     0.65964
     0.30119
     0.78615
     0.42770
     0.44879
     0.36445
     0.15359
     0.09034
     0.78615
     0.59639
     0.23793
     0.80724
     0.72290
     0.51204
     0.95484
     0.40662
     0.44879
     0.57530
     0.68073
     0.82833
     0.93375
     0.78615
     0.99701
     0.61747
     1.08135
     2.03019
     0.70181
     0.89158
     0.99701
     0.99701
     1.54523
     1.16569
     0.89158
     1.31329
     1.46089
     1.33438
     0.93375
     1.33438
     0.91267
     0.59639
     1.14461
     1.29220
     1.01809
     0.49096
     0.80724
     0.63856
     0.93375
     0.82833
     0.55422
     0.89158
     0.76507
     0.76507
     0.11142
    -0.39463
     0.00599
    -0.12052
     0.11142
     0.57530
     0.34336
    -0.45788
    -0.12052
    -0.31029
    -0.14160
    -0.07835
     0.09034
    -0.26812
     0.44879
     0.36445
     0.49096
     0.49096
     0.80724
     0.57530
     0.04817
     1.12352
     1.35546
     0.74398
     0.87050
     0.32228
     0.49096
     0.38553
     0.53313
     0.61747
     0.21685
     0.44879
     0.17468
    -0.28920
    -0.37354
    -0.50006
    -1.04828
    -0.52114
    -0.09943
    -0.54223
    -0.85851
    -0.66874
    -0.75308
    -1.02719
    -1.06936
    -0.50006
    -0.68982
    -0.73199
    -0.58440
    -0.16269
    -0.50006
    -0.58440
    -1.06936
    -0.24703
    -0.28920
    -0.01509
    -0.96393
    -0.64765
    -1.28022
    -1.30130
    -1.25913
    -0.73199
    -1.28022
    -1.06936
    -0.52114
     0.00599
     0.51204
     0.55422
     0.63856
    -1.44890
    -4.42194
    -6.04552
    -6.04552
    -3.66287
    -1.23804
    -0.16269
    -2.14472
    -4.00023
    -5.24427
    -6.02443
    -5.77141
    -5.89792
    -4.75931
    -4.50628
    -4.02132
    -3.93698
    -2.60860
    -1.91278
    -1.95495
    -1.84952
    -1.72301
    -1.15370
    -1.44890
    -0.94285
    -0.85851
    -1.00611
    -0.62657
    -0.94285
    -0.90068
    -0.03618
    -0.41571
    -1.36456
    -0.18377
    -0.05726
    -0.37354
    -0.37354
     0.09034
     0.09034
     0.17468
    -0.39463
     0.23793
     0.42770
     0.28010
     0.89158
     0.36445
     0.84941
     0.61747
     0.70181
     0.55422
     0.78615
     1.35546
     1.54523
     2.17779
     1.65066
     1.69283
     1.50306
     1.79825
     1.62957
     2.62059
     3.00012
     2.85253
     2.45190
     2.43082
     2.09345
     1.06027
     1.62957
     1.29220
     0.95484
     0.97592
     0.19576
    -0.64765
    -1.15370
    -0.81634
    -0.43680
    -0.58440
    -0.37354
    -0.79525
    -0.75308
    -1.53324
    -2.29232
    -3.11465
    -1.78627
    -0.39463
    -0.52114
    -1.04828
    -1.09045
    -1.53324
    -1.57541
    -1.70192
    -1.51215
    -0.98502
    -1.15370
    -1.36456
    -1.30130
    -1.04828
    -0.92176
    -1.40673
    -0.73199
    -0.01509
     0.04817
    -0.43680
    -0.31029
    -0.18377
    -0.39463
    -0.52114
     0.06925
    -0.12052
     0.11142
     0.21685
    -0.09943
    -0.01509
     0.04817
    -0.20486
     0.04817
     0.44879
     0.15359
    -0.37354
     0.06925
     0.17468
     0.15359
    -0.16269
    -0.47897
    -0.03618
    -0.16269
    -0.28920
    -0.47897
    -0.62657
    -0.58440
    -0.62657
    -0.81634
    -0.16269
    -0.05726
    -0.90068
    -0.31029
    -0.66874
    -0.05726
    -0.18377
    -0.56331
    -0.45788
    -0.28920
     0.17468
    -0.05726
    -0.16269
     0.13251
    -0.03618
    -0.83742
     0.06925
     0.84941
    -0.09943
     0.28010
     0.25902
     0.28010
     0.74398
     0.21685
     0.63856
     0.57530
     0.57530
     0.89158
     0.70181
     0.78615
     0.95484
     0.49096
     0.51204
     0.87050
     0.28010
     0.15359
     0.09034
    -0.05726
     0.04817
    -0.07835
    -0.22594
     0.44879
     0.68073
     0.38553
     0.25902
     0.21685
     0.06925
     0.72290
     0.59639
     1.39763
     1.50306
     1.58740
     1.77717
     1.06027
     1.01809
     0.04817
    -0.03618
     0.53313
     0.87050
     0.19576
    -0.37354
    -1.06936
    -1.63867
    -0.73199
    -0.66874
    -1.04828
    -1.02719
    -1.38564
    -1.32239
    -0.98502
    -0.83742
    -0.98502
    -0.98502
    -0.85851
     0.28010
     0.42770
     0.59639
     0.11142
     0.36445
     0.44879
    -0.33137
     0.30119
     0.55422
     0.42770
     0.74398
     0.70181
     0.72290
     0.38553
     0.53313
     0.59639
     1.01809
     0.91267
     0.95484
     0.55422
     0.57530
     0.68073
     0.70181
     0.09034
     0.80724
     0.46987
    -0.45788
     0.17468
     0.13251
     0.09034
    -0.24703
    -0.81634
    -0.47897
    -0.39463
    -0.43680
    -0.73199
    -0.60548
    -0.64765
    -0.92176
    -1.21696
    -0.73199
    -0.81634
    -1.19587
    -0.96393
    -0.62657
     0.13251
    -0.50006
    -0.18377
     0.25902
     0.11142
     0.53313
     0.40662
     0.46987
     0.93375
     1.10244
     0.19576
     0.87050
     0.44879
    -0.07835
    -0.20486
     0.34336
     1.25003
     0.76507
    -0.75308
    -0.18377
    -0.14160
     0.25902
     0.65964
     0.72290
     1.39763
     1.58740
     0.34336
    -0.07835
    -0.94285
    -1.19587
     1.06027
     1.08135
     0.84941
     0.30119
    -0.62657
    -0.79525
    -0.85851
    -0.62657
    -0.56331
    -0.83742
    -1.09045
    -0.66874
    -1.04828
    -0.43680
     0.55422
     0.97592
     0.02708
     0.38553
     1.06027
     1.29220
     0.78615
     0.76507
     0.57530
     0.72290
     1.43980
     0.70181
     0.78615
     0.78615
     0.84941
    -0.09943
     1.48197
     0.89158
     0.57530
     0.57530
     0.74398
     0.57530
     0.28010
     0.46987
     0.32228
     0.61747
     0.80724
     0.97592
     1.06027
     1.12352
     0.95484
     0.55422
     1.48197
     1.22895
     0.89158
     0.76507
     1.20786
     1.08135
     0.70181
     1.06027
     0.97592
     1.03918
     1.12352
     1.16569
     1.18678
     0.40662
     0.42770
    -0.01509
    -0.05726
     0.76507
     0.46987
    -0.03618
     0.53313
    -0.03618
    -0.18377
    -0.39463
    -0.35246
    -0.98502
    -1.00611
    -0.64765
    -0.75308
    -1.02719
    -1.15370
    -1.23804
    -1.28022
    -0.20486
    -0.12052
    -0.83742
    -0.71091
    -0.37354
    -0.50006
    -0.14160
     0.15359
     0.15359
     0.25902
     0.55422
    -0.16269
    -0.60548
    -0.81634
    -1.28022
    -2.37666
    -0.56331
     0.11142
    -1.13262
    -1.49107
    -1.97603
    -1.89169
    -1.91278
    -1.61758
    -2.27123
    -1.19587
    -0.75308
    -0.31029
    -0.14160
     0.23793
     0.97592
    -0.43680
     0.53313
     1.03918
     1.20786
     1.16569
     1.67174
     1.37655
     1.67174
     1.46089
     1.01809
     1.08135
     1.08135
     0.89158
     1.12352
     0.80724
     1.14461
     0.40662
     0.19576
     1.33438
     0.82833
    -0.01509
     0.21685
     0.38553
     0.32228
    -0.33137
     0.36445
     0.38553
     0.30119
     0.15359
     0.49096
     0.53313
     0.44879
     0.55422
     0.11142
     1.39763
     1.10244
     0.74398
     0.99701
     1.22895
     1.22895
     1.27112
     1.65066
     1.18678
     1.52414
     1.20786
     1.01809
     0.97592
     0.55422
     0.57530
     0.23793
     1.12352
     1.37655
     0.49096
     0.00599
     0.19576
    -0.07835
     0.72290
     0.59639
     0.49096
     0.70181
     1.10244
     0.99701
     0.59639
     0.30119
    -0.01509
    -0.68982
     0.36445
     1.86151
     0.97592
     0.57530
     0.17468
    -0.09943
     0.19576
    -0.01509
    -0.07835
     0.19576
     0.19576
     0.42770
     0.65964
     0.93375
     0.99701
     0.42770
    -0.22594
     1.08135
     0.74398
     0.93375
     1.25003
     0.87050
     1.14461
     1.08135
     0.70181
     0.70181
     0.40662
     0.80724
     0.28010
    -0.07835
     0.17468
     0.00599
    -0.66874
     0.32228
     0.23793
    -0.85851
    -0.71091
    -0.56331
    -1.13262
    -0.92176
    -1.63867
    -1.13262
    -0.75308
    -0.73199
    -0.64765
    -1.21696
    -0.73199
    -0.90068
    -1.84952
    -0.75308
    -0.24703
    -0.71091
    -1.02719
    -0.37354
    -0.45788
    -0.35246
    -0.58440
    -0.90068
    -0.35246
    -0.39463
    -0.24703
    -0.03618
     0.13251
    -0.05726
    -0.96393
    -0.62657
     0.04817
    -0.50006
    -1.15370
    -1.17479
    -0.90068
    -0.81634
    -1.00611
    -0.64765
    -1.32239
    -1.13262
    -0.75308
    -0.83742
    -1.17479
    -0.77417
    -1.11153
    -1.36456
    -0.73199
    -0.66874
    -0.75308
     0.02708
    -0.01509
    -0.01509
    -0.03618
     0.34336
     0.28010
     0.89158
     1.03918
     1.22895
     1.27112
     1.56631
     1.58740
     1.18678
     1.27112
     1.20786
     0.36445
     0.95484
     1.01809
     0.34336
     0.42770
     0.04817
     0.11142
    -0.58440
     0.06925
    -0.47897
    -1.19587
    -1.36456
    -0.58440
    -1.13262
    -0.39463
     0.00599
    -0.62657
    -0.35246
     0.34336
     0.00599
    -0.18377
     0.11142
     0.21685
     0.36445
     0.95484
     1.12352
     0.97592
     0.78615
     0.89158
     0.65964
     0.38553
     1.98802
     1.46089
     0.93375
     0.82833
     1.18678
     1.46089
     1.25003
     0.89158
     0.65964
     0.76507
     1.08135
     0.72290
     0.89158
     0.87050
     0.49096
     0.63856
     1.35546
     1.29220
     1.60849
     1.54523
     1.46089
     1.20786
     1.20786
     0.87050
     1.46089
     1.79825
     0.76507
     0.06925
     0.13251
     0.53313
     0.65964
    -0.62657
    -0.68982
    -0.28920
    -0.16269
    -0.60548
    -0.45788
    -0.18377
    -0.12052
    -0.54223
    -0.73199
    -0.66874
    -0.37354
    -0.60548
     0.68073
     1.03918
     0.59639
     0.28010
    -0.07835
     0.74398
     0.06925
     0.25902
     0.53313
     0.68073
     0.42770
    -0.12052
     0.17468
     0.44879
     0.74398
     0.59639
     0.72290
     0.49096
     0.53313
     0.42770
     0.46987
     1.06027
     0.40662
     0.15359
     0.23793
     0.32228
     0.15359
    -0.03618
    -0.22594
    -0.16269
    -0.12052
     0.42770
    -0.07835
    -0.20486
    -0.37354
    -0.58440
    -0.94285
     0.06925
    -0.09943
    -0.43680
    -0.50006
    -0.37354
    -0.37354
     0.21685
    -0.03618
    -0.79525
    -0.71091
    -0.43680
    -0.09943
    -0.39463
     0.23793
    -0.22594
    -0.71091
    -0.09943
     0.42770
    -0.07835
    -0.14160
     0.00599
    -0.03618
     0.15359
    -0.14160
    -0.24703
     0.32228
     0.42770
     0.23793
     0.11142
     0.30119
     0.65964
     0.06925
    -0.24703
     0.23793
