# Supplementary material for: Software algorithm and hardware design for real-time implementation of new spectral estimator
Source: Biomed Eng Online. 2014 May 9;13:61. doi: 10.1186/1475-925X-13-61 (PMC4057578; doi:10.1186/1475-925X-13-61)
Supplement: Additional file 2 — txtfiles.zip. [file 1475-925X-13-61-S2.zip › FILE199.TXT]

    -1.09975
    -1.17529
    -1.53033
    -1.34148
    -1.22817
    -1.15263
    -1.34903
    -1.01665
    -0.61628
    -0.79758
    -0.79758
    -0.83535
    -0.67672
    -0.53319
    -0.20836
    -0.34434
    -0.25369
    -0.50297
    -0.25369
    -0.26880
    -0.24613
    -0.51808
    -0.45765
    -0.32923
    -0.35189
    -0.66916
    -0.63895
    -0.64650
    -0.47276
    -0.40477
    -0.30657
    -0.58607
    -0.40477
    -0.52564
    -0.30657
    -0.14793
    -0.00440
    -0.09505
    -0.14038
    -0.12527
     0.25999
     0.16179
     0.00315
     0.34309
     0.31287
     0.32043
     0.41108
     0.44129
     0.53950
     0.68302
     0.66792
     0.80389
     1.03807
     1.33268
     1.76326
     1.64995
     1.42333
     1.21181
     0.62259
     0.50928
     0.40352
     0.27510
     0.39597
     0.51683
     0.56971
     0.27510
     0.17690
    -0.13282
    -0.51808
    -0.67672
    -0.80514
    -0.75226
    -0.32923
     0.07114
     0.07114
     0.04092
     0.01826
     0.09380
     0.29776
     0.27510
     0.21467
     0.29021
     0.23733
     0.44129
     0.36575
     0.44885
     0.35064
     0.19956
     0.12402
     0.70569
     0.57727
     0.35064
     0.44885
     0.29776
     0.22222
     0.14668
     0.23733
     0.22978
     0.12402
     0.19201
     0.14668
     0.01826
    -0.04973
    -0.11016
    -0.29146
    -0.20836
    -0.09505
    -0.26880
    -0.16304
    -0.07239
    -0.23102
    -0.17059
    -0.05728
    -0.13282
     0.04092
    -0.11016
    -0.14793
    -0.04973
    -0.05728
     0.01826
    -0.07239
     0.03337
     0.13157
     0.16179
     0.01071
     0.13157
     0.19956
     0.05603
    -0.12527
     0.01071
     0.03337
     0.06359
     0.05603
     0.10136
     0.15424
     0.38841
     0.05603
     0.29021
     0.38841
     0.40352
     0.35820
     0.56216
     0.61504
     0.73590
     0.72835
     0.76612
     0.59993
     0.90209
     0.92476
     1.07584
     1.00030
     0.68302
     0.46395
     0.25244
     0.17690
     0.25999
    -0.00440
    -0.20081
    -0.31412
    -0.51808
    -0.76737
    -0.80514
    -0.95622
    -1.06953
    -0.94867
    -1.13752
    -1.05442
    -0.88823
    -0.99399
    -1.21306
    -1.06953
    -0.98644
    -0.91845
    -0.73715
    -0.70693
    -0.62384
    -0.51053
    -0.35189
    -0.27635
    -0.07239
    -0.04217
    -0.12527
    -0.18570
     0.19956
     0.16179
     0.33553
     0.27510
     0.45640
     0.30532
     0.34309
     0.38086
     0.31287
     0.24489
     0.09380
     0.07869
     0.19956
     0.19201
     0.04848
     0.04092
     0.16179
     0.42618
     0.29776
     0.26755
     0.43374
     0.35820
     0.46395
     0.73590
     0.76612
     0.81900
     1.04562
     0.84166
     0.63015
     0.52439
     0.44885
     0.25244
     0.30532
     0.07114
     0.05603
    -0.08750
    -0.00440
     0.01826
    -0.23102
    -0.41988
    -0.33678
    -0.12527
    -0.51053
    -0.50297
    -0.37455
    -0.52564
    -0.23102
    -0.20081
    -0.19325
    -0.24613
    -0.41232
    -0.49542
    -0.33678
    -0.18570
    -0.28390
    -0.38966
    -0.32167
    -0.29901
    -0.23858
    -0.07239
    -0.06483
    -0.07239
     0.00315
     0.06359
     0.01071
     0.00315
     0.22222
     0.13157
     0.03337
     0.31287
     0.19201
     0.30532
     0.19956
     0.15424
     0.07869
     0.07869
     0.21467
     0.32798
     0.22978
     0.26755
     0.04848
     0.16934
     0.11647
     0.12402
     0.09380
     0.19201
     0.12402
     0.19201
     0.25999
     0.18445
     0.34309
     0.04848
     0.00315
     0.23733
     0.29776
     0.29021
     0.20711
     0.10136
     0.12402
     0.13157
     0.05603
     0.22978
     0.13913
     0.01826
     0.04848
     0.24489
     0.11647
     0.16934
    -0.04217
     0.09380
     0.22978
     0.38086
     0.44885
     0.41863
     0.61504
     0.61504
     0.54705
     1.04562
     1.37800
     1.23447
     1.27225
     1.77837
     1.84636
     1.77837
     1.87658
     1.65751
     1.40822
     1.43088
     1.31002
     1.03807
     0.60748
     0.05603
    -0.19325
    -0.41988
    -0.45765
    -0.91845
    -1.57566
    -1.56055
    -1.65120
    -1.76451
    -1.83250
    -1.91559
    -1.73429
    -1.64365
    -1.54544
    -1.16018
    -0.88823
    -0.48786
    -0.29901
    -0.37455
     0.01071
     0.24489
     0.49417
     0.52439
     0.76612
     1.04562
     0.73590
     0.93231
     0.85677
     0.88699
     0.78878
     0.57727
     0.39597
     0.39597
     0.67547
     0.30532
     0.46395
     0.35820
    -0.01195
    -0.09505
    -0.16304
    -0.07994
    -0.26880
    -0.35189
    -0.15548
    -0.04973
     0.11647
     0.19956
     0.01071
    -0.09505
    -0.04217
    -0.11016
     0.23733
     0.24489
     0.17690
     0.22978
     0.16179
     0.12402
    -0.13282
    -0.15548
    -0.16304
    -0.11016
    -0.10260
     0.00315
    -0.23858
    -0.27635
    -0.36700
    -0.27635
    -0.34434
     0.03337
    -0.23102
    -0.32167
    -0.32167
    -0.24613
    -0.12527
    -0.23102
    -0.33678
    -0.24613
    -0.21592
    -0.22347
    -0.20836
    -0.12527
    -0.19325
    -0.09505
    -0.30657
    -0.15548
    -0.02706
    -0.23858
    -0.18570
    -0.04217
     0.08625
     0.11647
     0.05603
     0.04848
     0.08625
     0.03337
     0.12402
     0.09380
     0.04848
     0.01071
     0.10136
     0.23733
     0.08625
     0.06359
    -0.11771
     0.20711
     0.06359
    -0.06483
    -0.07994
    -0.11016
     0.06359
     0.10891
     0.07869
     0.10891
     0.17690
     0.16934
     0.20711
     0.33553
     0.40352
     0.34309
     0.31287
     0.45640
     0.73590
     0.93231
     0.81900
     0.84166
     0.89454
     0.97008
     1.11361
     0.88699
     0.86432
     1.07584
     0.92476
     0.92476
     1.03051
     1.06828
     0.80389
     0.84166
     0.97763
     0.93986
     1.03051
     0.98519
     0.79634
     1.00785
     1.27225
     1.44599
     1.33268
     1.38556
     1.46865
     1.50642
     1.85391
     2.26184
     1.91435
     1.98989
     2.00500
     2.02010
     1.45354
     0.81144
    -0.23858
    -0.68427
    -0.80514
    -0.68427
    -0.96377
    -1.38681
    -1.77207
    -2.36884
    -2.86741
    -2.75410
    -3.00339
    -3.04116
    -2.66345
    -2.34618
    -1.99113
    -1.56810
    -0.95622
    -0.41232
     0.07869
     0.27510
     0.22978
    -0.03462
    -0.02706
     0.02582
     0.15424
     0.64525
     0.49417
     0.32798
    -0.15548
    -0.62384
    -0.73715
    -1.19040
    -1.22061
    -0.95622
    -0.87312
    -0.85802
    -0.81269
    -0.72204
    -0.50297
    -0.56341
    -0.32923
     0.13913
     0.32043
     0.35064
     0.50928
     0.78123
     0.88699
     1.01541
     0.97008
     0.80389
     0.70569
     1.18160
     1.31002
     1.31757
     1.14383
     0.92476
     1.12116
     1.21937
     1.26469
     1.14383
     0.90965
     0.99274
     0.92476
     0.66036
     0.59993
     0.16934
     0.12402
     0.36575
     0.39597
     0.21467
     0.09380
    -0.17815
    -0.49542
    -0.42743
    -0.33678
    -0.21592
    -0.37455
    -0.45009
    -0.29146
    -0.23102
    -0.14038
     0.02582
     0.16179
     0.18445
     0.16934
     0.14668
     0.27510
     0.38841
     0.19956
     0.13913
     0.26755
     0.38086
     0.19956
     0.25999
     0.27510
     0.28266
     0.43374
     0.32043
     0.32043
     0.26755
     0.35820
     0.20711
     0.26755
     0.45640
     0.12402
     0.12402
     0.48662
     0.50928
     0.26755
     0.17690
     0.23733
     0.35064
     0.28266
     0.23733
     0.29021
     0.32043
     0.41108
     0.38841
     0.38841
     0.48662
     0.31287
     0.25999
     0.35820
     0.63015
     0.49417
     0.20711
     0.31287
     0.27510
     0.26755
     0.25244
     0.31287
     0.22222
     0.23733
     0.50173
     0.31287
     0.40352
     0.34309
     0.10136
     0.25999
     0.64525
     0.55460
     0.43374
     0.46395
     0.41863
     0.57727
     0.62259
     0.63770
     0.72835
     0.40352
     0.57727
     0.66792
     0.75101
     0.69058
     0.61504
     0.52439
     1.06073
     1.25714
     1.48376
     1.66506
     1.82370
     1.52153
     1.52153
     1.57441
     0.50173
    -0.64650
    -1.16774
    -1.01665
    -0.40477
    -0.14038
    -0.53319
    -1.34903
    -1.96092
    -2.28575
    -2.85986
    -2.76166
    -2.51992
    -2.37639
    -2.02891
    -1.41702
    -0.95622
    -0.41988
     0.04092
     0.26755
     0.46395
     0.49417
     0.50928
     0.30532
     0.36575
     0.69813
     0.76612
     0.82655
     0.66792
     0.58482
     0.12402
     0.05603
    -0.27635
    -0.24613
    -0.21592
    -0.23102
    -0.01195
     0.22978
     0.38841
     0.59993
     0.50173
     0.93986
     1.00030
     0.79634
     0.86432
     0.92476
     0.96253
     1.03807
     1.22692
     1.15138
     0.87943
     0.58482
     0.31287
    -0.08750
    -0.36700
    -0.51053
    -0.79003
    -0.59362
    -0.50297
    -0.69183
    -1.08464
    -1.20551
    -1.18284
    -1.30371
    -1.12241
    -0.82780
    -0.71449
    -0.57851
    -0.48031
    -0.57851
    -0.20836
    -0.25369
    -0.39722
    -0.20081
     0.09380
     0.25999
     0.06359
     0.21467
     0.19201
     0.04092
     0.13157
     0.05603
     0.16934
     0.11647
     0.16934
     0.08625
     0.13157
     0.35064
     0.17690
    -0.14793
     0.20711
     0.20711
     0.10136
     0.22222
     0.14668
     0.07869
     0.04092
     0.02582
     0.23733
     0.25244
     0.20711
     0.19956
     0.16179
     0.20711
     0.18445
     0.09380
     0.25999
     0.25244
     0.11647
     0.15424
     0.27510
     0.19956
     0.33553
     0.08625
     0.15424
     0.09380
     0.23733
     0.04092
     0.09380
     0.41863
     0.25999
     0.19201
     0.39597
     0.42618
     0.45640
     0.53194
     0.47906
     0.51683
     0.56216
     0.73590
     0.85677
     0.78878
     0.76612
     0.81144
     0.90965
     0.86432
     0.84166
     0.88699
     0.78123
     0.94742
     0.93986
     0.90965
     0.81900
     0.66036
     0.55460
     0.72835
     0.76612
     0.59993
     0.45640
     0.39597
     0.13157
     0.41863
     0.42618
     0.19956
     0.19201
    -0.00440
    -0.48031
    -0.57851
    -0.77492
    -0.82780
    -0.83535
    -0.76737
    -0.85802
    -0.83535
    -0.63139
    -0.74470
    -0.88068
    -0.92600
    -0.72204
    -0.44254
    -0.20081
    -0.05728
     0.19956
     0.09380
     0.22222
     0.41863
     0.34309
     0.36575
     0.17690
     0.22222
     0.35064
     0.23733
     0.01071
    -0.23858
    -0.47276
    -0.47276
    -0.58607
    -0.66161
    -0.57851
    -0.63139
    -0.75981
    -0.42743
    -0.30657
    -0.32923
    -0.26880
    -0.17059
     0.13157
     0.02582
     0.30532
     0.30532
     0.50173
     0.48662
     0.25244
     0.31287
     0.32043
     0.26755
     0.07869
     0.19201
     0.24489
     0.06359
    -0.07994
    -0.36700
    -0.17059
    -0.32167
    -0.32167
    -0.41232
    -0.45765
    -0.43499
    -0.29146
    -0.41232
    -0.36700
    -0.23102
    -0.31412
    -0.28390
    -0.29901
    -0.34434
    -0.33678
    -0.28390
    -0.33678
    -0.15548
    -0.05728
    -0.21592
    -0.42743
    -0.17815
    -0.14038
    -0.29146
     0.13157
    -0.04973
    -0.13282
     0.16179
     0.29021
     0.25244
     0.12402
     0.03337
     0.07114
     0.30532
     0.40352
     0.28266
     0.06359
     0.17690
     0.28266
     0.13913
     0.21467
     0.25244
     0.06359
     0.20711
     0.08625
     0.22222
     0.03337
     0.09380
    -0.05728
     0.10136
     0.31287
     0.25244
     0.04092
     0.11647
     0.04092
     0.22222
     0.01826
     0.32798
     0.26755
     0.07114
     0.27510
     0.29021
     0.40352
     0.21467
     0.26755
     0.27510
     0.17690
     0.41863
     0.33553
     0.18445
     0.13157
     0.09380
     0.10136
     0.25244
     0.23733
     0.04092
     0.06359
     0.07869
     0.22978
     0.25244
     0.08625
     0.30532
     0.41863
     0.56971
     0.60748
     0.38841
     0.28266
    -0.01195
    -0.32923
     0.02582
     0.05603
     0.10136
     0.13913
     0.16179
     0.03337
    -0.00440
    -0.04973
     0.07114
     0.11647
     0.23733
     0.26755
     0.40352
     0.38086
     0.51683
     0.45640
     0.42618
     0.13913
    -0.20081
    -0.31412
    -0.38966
    -0.57096
    -0.72204
    -0.92600
    -1.03932
    -1.14507
    -0.99399
    -1.03176
    -1.26594
    -1.10730
    -1.00154
    -0.69183
    -0.45765
    -0.14038
     0.03337
    -0.21592
     0.12402
     0.35820
     0.69813
     0.73590
     0.59993
     0.56216
     0.47151
     0.16179
    -0.24613
    -0.20836
    -0.11771
    -0.46520
    -0.42743
    -0.48031
    -0.80514
    -0.96377
    -0.95622
    -0.85802
    -0.57851
    -0.85802
    -0.71449
    -0.94867
    -0.69938
    -0.59362
    -0.46520
    -0.51053
    -0.32167
    -0.31412
    -0.41988
    -0.17815
    -0.00440
    -0.06483
    -0.10260
    -0.12527
    -0.11771
    -0.03462
    -0.05728
     0.03337
     0.06359
     0.20711
     0.10136
     0.05603
     0.12402
     0.02582
    -0.14038
    -0.15548
    -0.04973
     0.03337
    -0.12527
     0.03337
     0.07869
     0.05603
     0.00315
    -0.11016
    -0.14038
     0.04092
     0.13157
     0.03337
    -0.06483
    -0.04973
    -0.17815
    -0.00440
     0.30532
     0.48662
     0.21467
     0.05603
     0.28266
     0.26755
     0.25244
     0.22222
     0.24489
     0.29776
     0.40352
     0.38841
     0.50173
     0.53950
     0.42618
     0.32798
     0.71324
     0.95497
     0.74346
     0.78878
     0.96253
     0.93231
     1.15893
     1.12116
     1.17404
     0.99274
     0.96253
     0.93231
     0.66036
     0.40352
     0.17690
    -0.02706
    -0.23858
    -0.41232
    -0.63139
    -1.17529
    -1.80984
    -2.16488
    -2.19510
    -2.33107
    -2.17243
    -2.51992
    -2.40661
    -2.30841
    -2.22531
    -2.12711
    -1.87027
    -1.59832
    -1.43968
    -0.70693
    -0.47276
    -0.26124
    -0.06483
     0.09380
     0.38841
     0.72079
     0.89454
     1.16649
     1.28735
     1.49887
     1.77837
     1.86147
     1.80103
     2.03521
     2.22406
     2.63954
     2.85861
     2.53378
     2.65465
     2.66976
     2.24673
     2.11831
     1.76326
     1.43844
     1.61218
     1.64995
     1.91435
     1.67261
     1.58952
     1.61974
     1.31002
     1.44599
     1.42333
     0.81144
     0.19956
     0.25244
    -0.41988
    -1.04687
    -1.25083
    -1.32637
    -2.26308
    -2.77676
    -2.95806
    -3.04116
    -3.28289
    -3.90233
    -4.27248
    -4.31025
    -3.70592
    -3.60016
    -3.53973
    -3.10914
    -2.60302
    -2.17243
    -1.92315
    -1.22061
    -0.55585
     0.23733
     0.64525
     1.15138
     1.63484
     1.81614
     1.66506
     1.15138
     0.84166
     0.32043
     0.17690
     0.44129
     0.74346
     0.96253
     0.84921
     0.46395
    -0.11016
    -0.50297
    -0.80514
    -0.94867
    -1.22817
    -1.19040
    -1.14507
    -1.31882
    -1.04687
    -1.00910
    -1.16018
    -1.19040
    -1.25839
    -1.31882
    -1.36414
    -1.33393
    -1.36414
    -1.22061
    -1.28860
    -1.19795
    -1.28105
    -1.30371
    -1.26594
    -1.43968
    -1.40191
    -1.17529
    -1.20551
    -1.11486
    -0.89579
    -0.78248
    -0.91090
    -0.57096
    -0.51808
    -0.42743
    -0.38211
    -0.33678
    -0.36700
    -0.21592
    -0.12527
    -0.29146
    -0.12527
     0.04092
     0.20711
     0.32043
     0.25999
     0.40352
     0.38841
     0.32043
     0.25244
     0.36575
     0.38841
     0.20711
     0.07114
    -0.04217
    -0.10260
    -0.26124
    -0.23102
     0.07869
     0.15424
    -0.04217
    -0.09505
    -0.29146
    -0.12527
    -0.14038
    -0.07239
    -0.06483
     0.09380
     0.08625
     0.44885
     0.40352
     0.49417
     0.47151
     0.14668
     0.00315
     0.07869
    -0.08750
    -0.37455
    -0.36700
    -0.49542
    -0.57096
    -0.64650
    -0.57096
    -0.42743
    -0.37455
    -0.60873
    -0.76737
    -0.31412
    -0.18570
    -0.29146
    -0.36700
     0.38086
     0.56971
     0.79634
     0.75101
     0.90965
     0.82655
     0.78878
     0.81144
     1.08339
     1.05318
     0.94742
     0.82655
     0.99274
     0.68302
     0.61504
     0.30532
     0.29021
     0.14668
     0.01071
    -0.02706
    -0.10260
     0.06359
    -0.20081
    -0.17815
    -0.66916
    -1.19795
    -0.92600
    -0.68427
    -0.40477
    -0.20836
     0.32798
     0.53194
     0.76612
    -0.15548
    -1.61343
    -1.76451
    -1.03932
     0.19956
     1.83880
     2.07298
     1.40822
     0.97008
     0.25999
    -0.39722
    -1.24328
    -2.08934
    -1.49256
    -0.85046
    -0.59362
    -0.71449
    -0.98644
    -1.30371
    -1.49256
    -1.80228
    -2.02135
    -1.93826
    -1.73429
    -1.51523
    -1.16774
    -0.73715
    -0.63895
    -0.35944
     0.07869
     0.01071
     0.07869
     0.43374
     0.46395
     0.30532
     0.38841
     0.30532
     0.14668
     0.01071
     0.06359
     0.14668
     0.20711
     0.25999
     0.17690
     0.13157
     0.45640
     0.42618
     0.51683
     0.72079
     0.83411
     0.70569
     0.96253
     0.81900
     0.87943
     0.77367
     0.87943
     0.76612
     0.93986
     0.86432
     0.82655
     0.72079
     0.66036
     0.72079
     0.50173
     0.69058
     0.63770
     0.46395
     0.38086
     0.37331
     0.39597
     0.23733
     0.20711
     0.14668
     0.16934
     0.19956
     0.20711
     0.04848
     0.00315
    -0.10260
    -0.16304
    -0.07994
     0.04848
    -0.07994
    -0.19325
    -0.02706
     0.19956
     0.10891
    -0.05728
    -0.11771
    -0.18570
     0.03337
    -0.08750
    -0.22347
    -0.13282
    -0.14793
    -0.14038
    -0.25369
    -0.05728
    -0.21592
    -0.34434
    -0.16304
    -0.16304
    -0.03462
    -0.00440
    -0.15548
     0.01826
     0.10136
     0.16179
     0.14668
     0.13157
     0.36575
     0.45640
     0.39597
     0.63015
     0.60748
     0.67547
     0.54705
     0.63015
     0.75857
     0.81144
     0.78123
     0.78878
     0.85677
     0.92476
     1.08339
     1.02296
     0.92476
     1.05318
     0.93231
     1.06828
     1.09095
     1.00785
     1.12872
     1.36290
     1.36290
     1.69528
     1.74816
     2.19385
     2.73775
     3.23632
     3.25898
     2.26184
     0.81144
     0.49417
     0.75857
     1.02296
     0.71324
    -0.01195
    -0.32923
    -0.59362
    -0.85802
    -1.48501
    -2.26308
    -2.82209
    -3.44908
    -3.72103
    -3.60016
    -3.37354
    -3.15447
    -2.62568
    -2.47460
    -2.20265
    -1.43213
    -1.02421
    -0.60118
     0.24489
     1.26469
     2.28450
     2.60932
     2.54134
     2.22406
     1.36290
     0.53950
     0.10891
     0.42618
     1.11361
     1.50642
     0.97763
     0.64525
    -0.47276
    -1.53789
    -2.44438
    -2.85230
    -2.80698
    -2.64079
    -2.37639
    -1.92315
    -1.61343
    -1.32637
    -1.07709
    -0.89579
    -0.62384
    -0.22347
    -0.11016
     0.35064
     0.54705
     0.47151
     0.42618
     0.40352
     0.63770
     0.58482
     0.50173
     0.79634
     0.75857
     0.90209
     0.74346
     0.81900
     0.55460
     0.58482
     0.50928
     0.66792
     0.71324
     0.70569
     0.53950
     0.53194
     0.64525
     0.62259
     0.40352
     0.32798
     0.27510
     0.26755
     0.23733
     0.38841
     0.23733
     0.04848
     0.05603
     0.10136
     0.15424
     0.24489
     0.07869
     0.02582
     0.22222
     0.12402
     0.08625
     0.16934
     0.12402
     0.18445
     0.35820
     0.39597
     0.38086
     0.18445
     0.06359
     0.21467
     0.25999
     0.39597
     0.18445
     0.26755
     0.27510
     0.10891
     0.25999
     0.22978
     0.09380
     0.01826
     0.07869
     0.31287
     0.27510
     0.13157
     0.12402
     0.04848
     0.02582
     0.35820
     0.25999
     0.16179
     0.30532
     0.25244
     0.25999
     0.29776
     0.29776
     0.07869
     0.32798
     0.38841
     0.44885
     0.28266
     0.59993
     0.42618
     0.35820
     0.59237
     0.55460
     0.47906
     0.47151
     0.58482
     0.42618
     0.24489
     0.14668
    -0.08750
    -0.20081
    -0.11771
     0.05603
     0.10891
     0.12402
    -0.26880
    -0.72204
    -0.39722
    -0.19325
    -0.52564
    -0.48786
    -0.71449
    -0.71449
    -0.80514
    -0.48786
    -0.41988
    -0.25369
    -0.23858
    -0.26124
    -0.35189
    -0.32923
    -0.11771
    -0.05728
     0.27510
     0.78878
     0.75857
     0.90965
     1.03807
     0.96253
     1.10606
     0.74346
     0.56971
    -0.19325
    -0.72960
    -0.99399
    -1.34148
    -1.62098
    -1.76451
    -2.32352
    -2.39150
    -2.31596
    -2.62568
    -2.84475
    -2.70878
    -2.35373
    -1.85516
    -1.74185
    -1.36414
    -1.19040
    -0.80514
    -0.32167
     0.17690
     0.51683
     0.26755
     0.22978
     0.00315
     0.42618
     0.41108
     0.09380
     0.00315
     0.03337
    -0.30657
    -0.26880
    -0.20081
    -0.17059
    -0.12527
    -0.10260
     0.07869
     0.02582
     0.23733
     0.37331
     0.10891
     0.20711
     0.47151
     0.29021
     0.43374
     0.22222
     0.28266
     0.12402
     0.07869
     0.27510
     0.16179
     0.19201
     0.14668
     0.06359
     0.16934
     0.18445
    -0.11016
    -0.11016
     0.30532
     0.26755
     0.19201
     0.12402
     0.18445
     0.00315
     0.29021
     0.13157
     0.10891
     0.14668
     0.22978
     0.18445
     0.26755
     0.24489
     0.22978
     0.05603
     0.35064
     0.35820
     0.41108
     0.28266
     0.25999
     0.29021
     0.31287
     0.34309
     0.40352
     0.45640
     0.36575
     0.38841
     0.44885
     0.38841
     0.32798
     0.25244
     0.27510
     0.51683
     0.31287
     0.32043
     0.29776
     0.16179
     0.27510
     0.32798
     0.36575
     0.32043
     0.24489
     0.24489
     0.30532
     0.31287
     0.23733
     0.13913
     0.30532
     0.41108
     0.41863
     0.17690
     0.19956
     0.11647
     0.00315
     0.16179
     0.34309
     0.26755
     0.41108
     0.38086
     0.52439
     0.61504
     0.78878
     0.78123
     0.81900
     1.20426
     1.27980
     1.24958
     1.34779
     1.43844
     1.49132
     1.80103
     1.96722
     2.23917
     2.23917
     2.20140
     1.92190
     1.71794
     1.55930
     1.31757
     0.90209
     0.69813
     0.74346
     0.19956
    -0.06483
    -0.56341
    -1.06953
    -1.87027
    -2.54259
    -3.07893
    -3.01850
    -2.79187
    -2.71633
    -2.64079
    -2.50481
    -2.17999
    -2.08934
    -2.09689
    -1.81739
    -1.53033
    -1.02421
    -0.63139
    -0.26880
    -0.06483
     0.24489
     0.35820
     0.56971
     0.51683
     0.34309
     0.17690
     0.07869
     0.19201
    -0.15548
    -0.14793
    -0.04217
    -0.38966
    -0.41232
    -0.33678
    -0.35189
    -0.07994
    -0.04973
     0.07869
     0.11647
     0.15424
     0.03337
     0.08625
     0.18445
     0.39597
     0.28266
     0.12402
     0.19201
     0.55460
     0.59993
     0.65281
     1.06073
     1.24958
     1.36290
     1.24958
     1.49132
     1.38556
     0.84921
     0.20711
    -0.40477
    -0.52564
    -0.26124
    -0.26124
     0.06359
    -0.27635
    -0.84291
    -1.10730
    -1.69652
    -2.02135
    -2.23287
    -2.31596
    -2.04401
    -1.84761
    -1.43968
    -1.36414
    -1.15263
    -0.87312
    -0.62384
    -0.77492
    -0.33678
    -0.26880
    -0.23102
    -0.17815
     0.14668
    -0.02706
     0.05603
     0.07869
     0.18445
     0.19956
     0.21467
     0.28266
     0.41863
     0.31287
     0.33553
     0.32798
     0.18445
     0.73590
     0.74346
     0.60748
     0.57727
     0.53194
     0.75857
     0.75101
     0.67547
     0.70569
     0.63770
     0.71324
     0.47906
     0.55460
     0.69058
     0.57727
     0.29021
     0.41108
     0.41863
     0.16179
     0.46395
     0.36575
     0.35064
     0.32043
     0.43374
     0.61504
     0.84921
     0.82655
     1.02296
     1.21181
     1.62729
     1.71038
     1.87658
     2.39781
     2.47335
     2.53378
     3.18344
     3.09279
     3.00969
     2.72264
     2.02766
     1.37045
     1.03807
    -0.03462
    -1.59832
    -2.41417
    -2.12711
    -1.94581
    -3.51707
    -3.98542
    -5.03545
    -5.27718
    -5.87395
    -5.54913
    -4.61997
    -3.77391
    -3.38865
    -3.07137
    -2.28575
    -1.43213
    -0.58607
    -0.14038
     0.43374
     1.28735
     1.56686
     1.91435
     2.08809
     1.89168
     1.64995
     0.93231
     0.64525
     0.24489
    -0.34434
    -1.06198
    -2.00624
    -2.14222
    -1.93826
    -1.43213
     0.37331
     1.65751
     2.20140
     2.22406
     1.64240
     0.44129
     0.10891
    -0.27635
    -1.20551
    -1.97603
    -1.64365
    -1.25839
    -0.91845
    -0.82025
    -1.37170
    -2.43683
    -3.69837
    -4.52177
    -5.01278
    -5.03545
    -4.27248
    -3.36598
    -2.42172
    -1.36414
    -0.25369
     0.34309
     0.93986
     1.39311
     1.54419
     1.67261
     2.10320
     2.40536
     2.47335
     2.59422
     2.82839
     2.39026
     1.64240
     0.84166
     0.16934
    -0.01951
     0.47906
     0.80389
     0.81144
     0.00315
    -0.40477
    -0.59362
    -0.70693
    -0.46520
    -0.45765
    -0.60873
    -0.55585
    -0.14793
     0.01071
     0.30532
     0.63015
     0.72079
     0.66792
     0.97763
     1.35534
     1.49887
     1.40822
     1.37800
     1.55175
     1.70283
     1.68017
     1.40067
     1.01541
     1.09850
     0.72079
     0.59237
     0.69813
     0.62259
     0.46395
     0.47151
     0.33553
     0.11647
    -0.14793
    -0.29146
    -0.33678
    -0.29146
    -0.26880
     0.20711
     0.31287
     0.46395
     0.10136
     0.10136
     0.17690
     0.09380
     0.17690
     0.36575
     0.50173
     0.61504
     0.77367
     0.60748
     0.53194
     0.53194
     0.45640
     0.29776
     0.19201
     0.15424
    -0.07239
    -0.13282
    -0.07994
    -0.06483
    -0.50297
    -0.38966
    -0.51808
    -0.54074
    -0.70693
    -0.75981
    -1.19795
    -1.09219
    -1.15263
    -1.43213
    -1.64365
    -1.51523
    -1.55300
    -1.95336
    -1.86271
    -1.61343
    -1.94581
    -1.87782
    -1.52278
    -1.46990
    -1.14507
    -1.16018
    -1.06953
    -0.91090
    -0.57096
    -0.50297
    -0.36700
    -0.26880
    -0.01195
     0.10136
     0.51683
     0.76612
     0.69058
     0.57727
     0.60748
     0.85677
     0.81144
     0.73590
     0.85677
     0.81144
     0.84921
     0.73590
     0.33553
     0.29021
     0.17690
     0.07114
     0.17690
     0.66792
     0.18445
    -0.23858
    -0.38211
    -0.17815
    -0.14038
    -0.38966
    -0.35189
    -0.20081
     0.07869
     0.07869
     0.47151
     1.24958
     2.26184
     3.05502
     4.16547
     5.01909
     5.54032
     5.44212
     5.07952
     4.04461
     3.18344
     2.21651
     1.29491
     0.42618
    -0.16304
    -0.57851
    -1.20551
    -1.90804
    -2.76921
    -3.73614
    -4.92969
    -5.25452
    -5.60956
    -5.54913
    -5.20919
    -4.83904
    -4.78616
    -4.28003
    -3.07137
    -2.09689
    -1.00154
    -0.14038
    -0.04217
     0.05603
     0.41108
     0.48662
     0.19201
     0.48662
     0.69813
     0.86432
     1.06073
     1.24203
     1.52909
     1.89924
     1.83125
     1.90679
     1.78593
     1.84636
     1.65751
     1.63484
     1.35534
     1.08339
     0.97763
     0.83411
     0.99274
     1.08339
     0.65281
     0.66792
     0.75857
     0.67547
     0.56216
     0.54705
     0.66792
     0.50928
     0.52439
     0.64525
     0.50173
     0.52439
     0.42618
     0.07869
     0.43374
     0.34309
     0.21467
     0.12402
     0.14668
     0.29776
     0.31287
     0.37331
     0.58482
     0.44885
     0.52439
     0.66792
     0.53194
     0.66792
     0.73590
     0.44129
     0.48662
     0.73590
     0.76612
     0.68302
     0.39597
     0.44885
     0.43374
     0.46395
     0.59237
     0.52439
     0.57727
     0.59993
     0.66792
     0.53194
     0.43374
     0.19201
     0.25244
     0.50928
     0.33553
    -0.18570
    -0.26880
    -0.55585
    -0.40477
    -0.14038
    -0.01195
    -0.16304
    -0.09505
     0.13157
    -0.01195
     0.10891
    -0.07239
    -0.20836
     0.00315
     0.65281
     0.90965
     0.96253
     1.09095
     1.17404
     1.08339
     1.12872
     0.94742
     1.15893
     0.90965
     1.12872
     1.13627
     0.98519
     1.17404
     1.21937
     0.77367
     0.84166
     0.57727
     0.17690
     0.34309
     0.81900
     0.66036
     0.50928
     0.44129
     0.40352
     0.58482
     0.84166
     1.26469
     1.64240
     2.03521
     2.48091
     2.60177
     2.82839
     3.27409
     2.51868
     1.95967
     1.07584
     0.29776
    -0.31412
    -0.23102
    -0.34434
    -0.15548
    -0.35189
    -1.02421
    -1.87027
    -2.71633
    -3.30555
    -3.64549
    -3.78146
    -3.33577
    -3.15447
    -2.99583
    -3.01094
    -2.85230
    -2.68611
    -2.46704
    -1.89293
    -1.65120
    -1.60587
    -1.56810
    -1.52278
    -1.43968
    -1.44724
    -1.16774
    -0.97133
    -0.41232
    -0.09505
     0.13157
     0.44129
     0.53194
     0.56216
     0.64525
     0.74346
     0.74346
     0.63015
     0.64525
     0.65281
     0.41108
     0.56971
     0.19956
    -0.00440
     0.03337
    -0.23102
    -0.20836
    -0.20836
    -0.26124
    -0.20081
    -0.40477
    -0.38966
    -0.24613
    -0.39722
    -0.33678
    -0.51808
    -0.52564
    -0.41232
    -0.27635
    -0.35944
    -0.34434
     0.06359
    -0.13282
     0.07114
     0.10891
     0.20711
     0.16934
     0.15424
     0.40352
     0.46395
     0.40352
     0.54705
     0.47906
     0.54705
     0.50928
     0.35064
     0.37331
     0.53950
     0.77367
     0.58482
     0.61504
     0.56216
     0.61504
     0.50173
     0.57727
     0.66036
     0.84921
     0.83411
     0.58482
     0.69058
     0.74346
     0.68302
     0.62259
     0.81144
     0.74346
     0.70569
     0.87943
     0.65281
     0.60748
     0.53194
     0.58482
     0.56216
     0.65281
     0.50928
     0.36575
     0.33553
     0.56216
     0.57727
     0.63770
     0.65281
     1.00785
     1.00030
     1.03051
     1.02296
     1.24203
     1.56686
     1.62729
     2.17874
     2.43558
     2.88883
     2.99459
     2.81329
     2.61688
     1.87658
     1.32512
     0.66036
     0.53194
     0.85677
     0.87943
     1.07584
     0.75857
     0.38086
     0.19956
     0.14668
     0.27510
     0.44129
     0.53194
     0.87188
     1.17404
     1.92190
     2.15608
     2.29205
     2.12586
     2.40536
     2.48846
     2.73019
     2.59422
     2.72264
     2.37515
     1.68772
     1.00785
     0.36575
     0.10136
    -0.40477
    -0.85802
    -0.85046
    -1.29616
    -1.93826
    -2.07423
    -2.21020
    -2.39150
    -2.33107
    -2.26308
    -2.46704
    -2.55014
    -2.33862
    -2.26308
    -2.00624
    -1.99869
    -1.65120
    -1.48501
    -1.37925
    -0.91090
    -0.84291
    -0.32167
    -0.32923
    -0.20836
    -0.42743
    -0.41988
    -0.53319
    -0.67672
    -1.06198
    -1.06953
    -0.86557
    -0.76737
    -0.66161
    -0.85046
    -1.29616
    -1.24328
    -1.31882
    -1.40191
    -1.44724
    -1.64365
    -1.85516
    -1.51523
    -1.43968
    -1.29616
    -1.43213
    -1.42458
    -1.40191
    -1.32637
    -1.17529
    -1.05442
    -0.88823
    -0.80514
    -0.76737
    -0.61628
    -0.23102
    -0.05728
    -0.35189
    -0.26124
    -0.20836
    -0.51053
    -0.92600
    -0.61628
    -0.04217
     0.04848
     0.20711
    -0.12527
    -0.25369
    -0.47276
    -0.49542
    -0.56341
    -0.37455
    -0.13282
    -0.06483
    -0.01195
    -0.25369
     0.03337
     0.00315
    -0.04217
    -0.00440
     0.04092
     0.04848
     0.09380
     0.01826
    -0.02706
    -0.07994
    -0.14038
     0.05603
     0.23733
     0.10891
    -0.03462
     0.10891
     0.26755
     0.21467
     0.18445
     0.27510
     0.56971
     0.70569
     0.85677
     0.87943
     1.31002
     1.65751
     2.03521
     2.66976
     3.25143
     3.76511
     4.30900
     4.56584
     4.38454
     4.45253
     3.91619
     3.70467
     2.94926
     2.06543
     1.10606
     0.64525
     0.89454
     0.93986
     0.27510
    -0.80514
    -1.40191
    -1.81739
    -2.58791
    -2.94295
    -2.98072
    -2.70878
    -2.17243
    -1.79473
    -1.40191
    -1.28860
    -1.15263
    -1.09975
    -0.87312
    -0.69938
    -0.79003
    -0.97888
    -0.87312
    -0.81269
    -0.85046
    -1.02421
    -0.96377
    -0.97888
    -0.65406
    -0.25369
    -0.23102
     0.07114
     0.44885
     0.79634
     0.69058
     0.81900
     1.12872
     1.07584
     1.13627
     1.41577
     1.36290
     1.12116
     0.97008
     0.58482
     0.45640
     0.38841
     0.01826
    -0.05728
    -0.51053
    -0.45009
    -0.90334
    -0.70693
    -0.48031
    -0.48786
    -0.66916
    -0.58607
    -0.37455
    -0.75981
    -0.48786
    -0.33678
    -0.23102
    -0.30657
    -0.05728
     0.09380
    -0.14793
     0.08625
     0.14668
     0.02582
    -0.03462
    -0.17815
    -0.55585
    -0.20836
    -0.13282
    -0.16304
    -0.20836
    -0.23102
    -0.07994
    -0.17059
    -0.04973
     0.01071
     0.07114
     0.19956
     0.30532
     0.47151
     0.50928
     0.44885
     0.40352
     0.56971
     0.53950
     0.24489
     0.00315
     0.01826
    -0.23858
    -0.37455
    -0.36700
    -0.44254
    -0.63895
    -0.72204
    -0.26880
     0.09380
     0.18445
    -0.97888
    -0.93356
    -0.66916
    -0.14038
     0.04848
     0.11647
     0.27510
     0.49417
     0.30532
     0.44129
     0.27510
     0.35820
     0.27510
     0.41863
     0.17690
     0.18445
     0.25244
     0.16179
    -0.11771
     0.22222
     0.11647
    -0.20081
    -0.17815
    -0.26124
    -0.30657
    -0.46520
    -0.39722
    -0.38211
    -0.47276
    -0.57096
    -0.45765
    -0.64650
    -0.62384
    -0.42743
    -0.48031
    -0.14793
     0.24489
     0.51683
     0.78878
     1.07584
     1.95212
     2.88883
     3.62913
     3.99928
     4.73203
     5.23816
     4.64138
     2.81329
     0.50173
    -0.20836
     0.48662
     1.26469
     1.95212
     1.17404
    -0.51053
    -2.61057
    -4.52177
    -6.25921
    -7.02218
    -6.88621
    -5.70021
    -4.58220
    -4.19694
    -4.21960
    -3.69837
    -3.39620
    -2.91274
    -2.20265
    -1.07709
    -0.22347
     0.44129
     1.14383
     1.70283
     2.09564
     2.36759
     2.47335
     2.60177
     2.66220
     2.81329
     2.57911
     2.62443
     2.53378
     2.29961
     2.07298
     2.12586
     2.03521
     1.81614
     1.58952
     1.60463
     1.58952
     1.42333
     1.43844
     1.25714
     1.07584
     1.06073
     0.91720
     0.95497
     0.78878
     0.65281
     0.41863
     0.52439
     0.76612
     0.64525
     0.50928
     0.56216
     0.32043
    -0.02706
     0.43374
     0.53950
     0.26755
     0.15424
    -0.01195
    -0.06483
    -0.22347
    -0.16304
    -0.35944
    -0.41988
    -0.21592
    -0.11016
    -0.33678
    -0.14793
    -0.17059
    -0.11771
    -0.08750
     0.09380
     0.18445
     0.08625
     0.11647
     0.07869
     0.19201
     0.29776
     0.21467
    -0.12527
     0.10136
    -0.06483
    -0.20836
    -0.38211
    -0.40477
    -0.64650
    -0.76737
    -0.75981
    -0.82780
    -0.80514
    -0.85046
    -1.03176
    -0.94867
    -0.97133
    -0.77492
    -1.02421
    -0.75226
    -0.58607
    -0.59362
    -0.70693
    -0.36700
    -0.34434
    -0.23858
    -0.28390
    -0.00440
     0.18445
     0.15424
     0.24489
     0.25999
     0.47151
     0.38086
     0.41863
     0.46395
     0.70569
     0.68302
     0.61504
     0.77367
     0.85677
     0.89454
     0.78878
     0.81900
     0.83411
     0.94742
     1.12116
     1.07584
     1.22692
     1.41577
     1.53664
     1.47621
     1.51398
     1.64240
     1.58196
     1.69528
     1.64240
     1.54419
     1.50642
     1.55175
     1.65751
     1.21937
     0.64525
     0.31287
     0.33553
     0.53194
     0.44129
     0.22978
     0.16179
     0.19956
    -0.29146
    -0.17815
    -0.21592
    -0.06483
     0.28266
     0.32798
     0.44129
     0.58482
     0.90965
     1.10606
     1.43088
     1.63484
     1.71038
     1.55175
     1.52909
     1.62729
     1.55175
     1.46110
     1.27225
     0.81900
     0.32043
    -0.21592
    -0.57096
    -0.68427
    -0.90334
    -1.14507
    -1.78717
    -1.84005
    -1.98358
    -2.36129
    -2.28575
    -2.32352
    -2.22531
    -2.17243
    -1.68142
    -1.28105
    -1.07709
    -0.63895
    -0.38966
     0.07114
     0.39597
     0.56971
     0.52439
     0.65281
     0.53194
     0.87943
     1.11361
     1.44599
     1.49132
     1.34023
     1.64995
     1.55930
     0.91720
     0.03337
    -0.17815
    -0.06483
    -0.05728
     0.66036
     0.52439
     0.53194
     0.53194
     0.16934
    -0.32167
    -0.38211
    -0.74470
    -1.34903
    -1.33393
    -1.37170
    -1.34148
    -1.31126
    -1.38681
    -1.54544
    -1.44724
    -1.56810
    -1.74940
    -1.90804
    -1.89293
    -1.87027
    -1.97603
    -1.84761
    -1.56055
    -1.33393
    -1.18284
    -0.82780
    -0.86557
    -0.73715
    -0.66161
    -0.69183
    -0.61628
    -0.57096
    -0.43499
    -0.60118
    -0.39722
    -0.37455
    -0.33678
    -0.36700
    -0.14793
    -0.30657
    -0.55585
    -0.48031
    -0.29901
    -0.29901
    -0.57096
    -0.56341
    -0.33678
    -0.37455
    -0.34434
    -0.17059
    -0.24613
    -0.29146
    -0.45009
    -0.55585
    -0.23102
    -0.14793
    -0.07239
     0.04848
    -0.00440
     0.16179
    -0.07239
     0.14668
     0.22978
     0.44129
     0.56971
     0.69058
     0.75101
     0.90209
     1.11361
     1.18915
     1.28735
     1.38556
     1.24958
     1.15893
     1.29491
     1.39311
     1.55175
     1.43844
     1.27225
     1.27980
     1.19670
     1.07584
     0.78123
     0.78878
     0.71324
     0.72079
     0.63015
     0.98519
     1.00785
     1.00030
     1.12872
     1.33268
     1.40067
     1.32512
     1.06073
     1.09095
     1.27225
     1.19670
     0.96253
     0.78878
     0.61504
     0.50173
     0.35820
     0.41108
     0.07114
    -0.28390
    -0.41232
    -0.49542
    -0.40477
    -0.61628
    -0.55585
    -0.58607
    -0.36700
    -0.20081
    -0.25369
    -0.26880
    -0.30657
    -0.11016
    -0.20836
     0.22978
     0.24489
     0.33553
     0.25999
     0.57727
     0.56216
     0.52439
     0.58482
     0.42618
     0.81900
     0.61504
     0.75857
     0.71324
     0.55460
     0.35064
     0.08625
     0.32043
     0.35820
     0.19956
    -0.19325
    -0.23102
    -0.31412
    -0.51053
    -0.60118
    -0.70693
    -0.56341
    -0.69183
    -0.56341
    -0.48031
    -0.56341
    -0.44254
    -0.28390
    -0.14038
     0.19956
     0.22978
     0.13913
     0.22222
     0.19201
    -0.01951
     0.06359
     0.07114
     0.08625
    -0.00440
     0.01071
    -0.22347
    -0.51053
    -0.59362
    -0.81269
    -0.95622
    -1.03932
    -0.99399
    -1.37925
    -1.19040
    -1.12996
    -0.88823
    -0.94111
    -0.93356
    -1.11486
    -1.03932
    -0.79003
    -0.79758
    -0.76737
    -0.88068
    -0.57096
    -0.60873
    -0.26880
    -0.27635
    -0.64650
    -0.66916
    -0.82025
    -0.80514
    -0.88823
    -1.15263
    -0.86557
    -0.66916
    -0.51053
    -0.45009
    -0.63895
    -0.55585
    -0.65406
    -0.63139
    -0.63895
    -0.57096
    -0.40477
    -0.60118
    -0.38211
    -0.32167
    -0.42743
    -0.54830
    -0.52564
    -0.83535
    -0.94867
    -0.79003
    -0.91845
    -0.64650
    -0.89579
    -0.75981
    -0.94111
    -0.62384
    -0.51808
    -0.63139
    -0.40477
    -0.21592
    -0.08750
    -0.01195
    -0.02706
     0.07869
     0.16179
     0.32043
     0.45640
     0.44885
     0.45640
     0.54705
     0.32798
     0.67547
     0.85677
     0.56971
     0.49417
     0.59237
     0.56971
     0.69058
     0.51683
     0.53194
     0.53194
     0.61504
     0.71324
     0.52439
     0.60748
     0.53194
     0.37331
     0.63770
     0.96253
     0.81144
     0.81900
     0.98519
     0.95497
     1.22692
     1.25714
     1.60463
     1.49887
     1.43088
     1.06073
     0.87188
     0.63770
     0.13913
    -0.20836
    -0.36700
    -0.42743
    -0.81269
    -1.17529
    -1.19040
    -1.51523
    -1.92315
    -2.03646
    -2.27064
    -2.33107
    -2.37639
    -1.85516
    -1.75696
    -1.46990
    -1.41702
    -1.06198
    -1.06198
    -0.41988
    -0.22347
    -0.38966
    -0.17059
     0.07114
     0.09380
     0.07114
     0.22222
     0.22222
     0.22222
     0.29021
     0.34309
     0.49417
     0.52439
     0.46395
     0.32798
     0.47906
     0.77367
     0.72835
     0.59993
     0.62259
     0.66792
     0.75857
     0.89454
     0.90965
     0.88699
     0.91720
     0.81900
     0.93986
     0.93231
     0.56971
     0.56216
     0.62259
     0.66792
     0.62259
     0.53950
     0.39597
     0.37331
     0.10891
     0.18445
     0.37331
     0.30532
    -0.04973
     0.07869
    -0.05728
     0.20711
     0.39597
    -0.06483
    -0.66916
    -0.70693
    -0.79003
    -0.84291
    -0.82780
    -0.61628
    -0.54830
    -0.62384
    -1.02421
    -1.46990
    -2.02135
    -2.23287
    -2.09689
    -2.08178
    -2.10445
    -2.01380
    -1.77207
    -1.62854
    -1.26594
    -1.30371
    -1.42458
    -1.41702
    -1.26594
    -0.96377
    -0.79758
    -0.62384
    -0.39722
    -0.15548
     0.08625
     0.02582
     0.29776
     0.35064
     0.01071
    -0.03462
     0.08625
     0.13157
     0.09380
    -0.01195
    -0.08750
    -0.20081
    -0.18570
    -0.20081
    -0.05728
    -0.40477
    -0.07994
    -0.31412
    -0.22347
    -0.20836
    -0.45765
    -0.71449
    -0.40477
    -0.37455
    -0.55585
    -0.60873
    -0.23858
    -0.44254
    -0.38211
    -0.48786
    -0.38966
    -0.35189
    -0.34434
    -0.33678
    -0.18570
    -0.24613
    -0.26880
    -0.38966
    -0.16304
    -0.21592
    -0.20081
    -0.34434
    -0.13282
    -0.14038
    -0.11016
    -0.28390
    -0.24613
    -0.28390
    -0.12527
    -0.07239
     0.06359
     0.14668
     0.43374
     0.38086
     0.64525
     0.70569
     0.91720
     1.31757
     1.82370
     2.39781
     2.84350
     3.56114
     4.30900
     4.19569
     3.75755
     3.00969
     1.40822
     0.68302
     0.56971
     0.05603
     0.16179
    -0.14793
    -0.41232
    -1.30371
    -2.08934
    -2.79943
    -3.43397
    -4.00809
    -4.00053
    -3.78146
    -3.47930
    -2.94295
    -2.31596
    -1.69652
    -0.92600
    -0.32167
    -0.10260
     0.41863
     0.81900
     0.86432
     1.12116
     1.15138
     1.38556
     1.18915
     1.19670
     1.21937
     1.20426
     1.09850
     1.08339
     0.91720
     0.90209
     0.90209
     0.83411
     0.78878
     0.66792
     0.32798
     0.31287
     0.10891
     0.18445
    -0.00440
    -0.06483
    -0.10260
     0.17690
     0.19956
     0.07869
     0.13157
     0.03337
    -0.09505
    -0.47276
    -0.61628
    -0.41988
    -0.14038
    -0.06483
    -0.05728
     0.10136
    -0.23102
    -0.23102
    -0.07239
    -0.09505
     0.09380
     0.12402
     0.27510
     0.45640
     0.78123
     0.97008
     0.96253
     0.93986
     0.76612
     0.32043
     0.04092
    -0.25369
    -0.75226
    -0.82780
    -0.85802
    -1.16018
    -1.40947
    -1.56055
    -1.71919
    -2.01380
    -2.41417
    -2.36884
    -2.51992
    -2.33862
    -2.28575
    -2.01380
    -1.71919
    -1.24328
    -1.13752
    -1.06953
    -0.82025
    -0.70693
    -0.43499
    -0.38211
    -0.34434
    -0.34434
    -0.20081
    -0.23858
    -0.30657
     0.01826
     0.09380
    -0.05728
     0.01071
    -0.04973
     0.06359
    -0.13282
    -0.09505
    -0.10260
     0.10136
     0.04848
    -0.05728
    -0.01195
    -0.04973
     0.04848
     0.01826
    -0.08750
     0.19201
    -0.00440
     0.09380
     0.18445
     0.13913
     0.20711
     0.18445
     0.22222
     0.34309
     0.45640
     0.58482
     0.56216
     0.41863
     0.30532
     0.36575
     0.42618
     0.66792
     0.54705
     0.25999
    -0.09505
    -0.02706
     0.46395
     0.72079
     0.82655
     0.92476
     0.18445
    -0.23858
    -0.74470
    -0.51053
    -0.37455
    -0.41988
    -0.63139
    -0.28390
    -0.28390
    -0.42743
    -0.74470
    -0.89579
    -0.92600
    -1.07709
    -1.11486
    -1.41702
    -1.33393
    -1.09219
    -0.78248
    -0.82025
    -0.61628
    -0.68427
    -0.85046
    -0.59362
    -0.53319
    -0.68427
    -0.54074
    -0.49542
    -0.09505
    -0.03462
     0.06359
    -0.00440
     0.13157
     0.30532
     0.45640
     0.71324
     0.56216
     0.66036
     0.50173
     0.75101
     0.83411
     0.76612
     0.61504
     0.75101
     0.72079
     0.73590
     0.50928
     0.51683
     0.41108
     0.48662
     0.32043
     0.13913
     0.09380
    -0.04217
    -0.12527
    -0.03462
     0.23733
     0.27510
     0.04848
     0.22978
     0.39597
     0.39597
     0.50173
     0.63770
     0.78123
     1.13627
     1.47621
     1.58952
     1.66506
     1.89924
     1.84636
     1.65751
     1.61974
     1.79348
     1.55175
     1.53664
     1.12872
     0.38086
     0.15424
     0.52439
     0.41108
     0.15424
    -0.04973
    -0.54830
    -1.16774
    -1.47745
    -1.56810
    -1.53789
    -1.41702
    -1.04687
    -1.28105
    -1.34148
    -1.38681
    -1.43968
    -1.30371
    -1.12241
    -1.17529
    -1.10730
    -0.93356
    -0.75226
    -0.54830
    -0.65406
    -0.41232
    -0.29146
    -0.35189
     0.13157
    -0.09505
    -0.30657
    -0.51053
    -0.20081
    -0.38966
    -0.72204
    -0.74470
    -0.75226
    -0.86557
    -0.62384
    -0.80514
    -0.94111
    -1.06198
    -1.10730
    -1.09975
    -0.95622
    -0.70693
    -0.77492
    -0.54830
    -0.37455
    -0.23102
    -0.10260
     0.14668
     0.22222
     0.38086
     0.31287
     0.49417
     0.26755
     0.37331
     0.31287
     0.00315
     0.15424
     0.16934
    -0.09505
    -0.42743
    -0.36700
    -0.45765
    -0.55585
    -0.60118
    -0.71449
    -0.60873
    -0.70693
    -0.66161
    -0.55585
    -0.45009
    -0.41988
    -0.35944
    -0.21592
     0.32798
     0.32043
     0.26755
     0.31287
     0.62259
     0.69058
     1.09850
     1.02296
     1.14383
     1.43088
     1.58196
     1.92945
     2.23917
     2.80573
     2.94926
     3.31186
     3.59136
     3.37985
     2.55645
     1.59707
     0.87943
     0.72835
     0.93986
     1.33268
     1.27225
     1.01541
     0.40352
    -0.32923
    -0.74470
    -1.28105
    -1.73429
    -1.79473
    -1.61343
    -1.43968
    -1.36414
    -1.28860
    -0.98644
    -0.64650
    -0.56341
    -0.48031
    -0.60873
    -0.64650
    -0.51053
    -0.41988
    -0.53319
    -0.37455
    -0.37455
    -0.56341
    -0.38211
    -0.14793
    -0.07239
    -0.15548
    -0.14793
    -0.02706
     0.08625
     0.16179
     0.02582
     0.25999
     0.24489
     0.36575
     0.30532
     0.47906
     0.56971
     0.32043
     0.18445
     0.53950
     0.70569
     0.63015
     0.65281
     0.77367
     0.84921
     1.02296
     1.01541
     1.01541
     1.07584
     1.14383
     0.89454
     0.87943
     0.73590
     0.27510
    -0.21592
    -0.11771
    -0.11771
    -0.33678
    -0.34434
    -0.84291
    -1.02421
    -1.43968
    -1.84761
    -2.21776
    -2.11955
    -1.80228
    -1.59077
    -1.68142
    -1.47745
    -1.38681
    -1.15263
    -1.05442
    -0.80514
    -0.48786
    -0.34434
    -0.11771
     0.14668
     0.29021
     0.53950
     0.69058
     0.89454
     0.81144
     0.79634
     0.72079
     0.95497
     0.69813
     0.60748
     0.56971
     0.44129
     0.58482
     0.35820
     0.20711
     0.02582
    -0.04973
    -0.24613
    -0.32167
    -0.44254
    -0.48786
    -0.38211
    -0.60873
    -0.53319
    -0.56341
    -0.54830
    -0.48031
    -0.46520
    -0.30657
    -0.21592
    -0.13282
    -0.01951
     0.05603
     0.11647
     0.13157
     0.29021
     0.39597
     0.35064
     0.49417
     0.53950
     0.41863
     0.42618
     0.22222
     0.47151
     0.44129
     0.35064
     0.38841
     0.29021
     0.33553
     0.16179
     0.29776
     0.25244
     0.32043
     0.26755
     0.30532
     0.04092
     0.20711
     0.38086
     0.07869
     0.16179
     0.17690
     0.09380
     0.31287
     0.13913
     0.10891
     0.08625
     0.01071
     0.10136
     0.17690
     0.13157
     0.08625
     0.04092
     0.12402
     0.04092
     0.07869
    -0.02706
     0.24489
     0.14668
     0.16179
     0.10891
     0.09380
     0.07869
     0.13157
     0.16934
     0.12402
     0.19201
     0.25999
     0.12402
     0.09380
     0.32798
     0.23733
     0.22222
     0.40352
     0.55460
     0.56216
     0.57727
     0.71324
     0.97763
     1.49132
     1.69528
     2.20140
     2.54889
     3.06257
     2.77552
     1.70283
     0.67547
     0.10136
    -0.81269
    -1.18284
    -0.72204
    -0.66161
    -0.60118
    -1.21306
    -1.93826
    -2.92029
    -3.47174
    -3.77391
    -3.82679
    -3.59261
    -3.10914
    -2.79187
    -2.17999
    -1.82494
    -1.47745
    -1.16774
    -0.87312
    -0.47276
    -0.35189
    -0.25369
    -0.27635
    -0.23102
    -0.19325
    -0.06483
     0.08625
     0.06359
     0.10136
    -0.18570
     0.05603
     0.27510
     0.50173
     0.26755
     0.47151
     0.59993
     0.37331
     0.56216
     0.56216
     0.51683
     0.26755
     0.38086
     0.59237
     0.50173
     0.52439
     0.47906
     0.23733
     0.27510
     0.15424
    -0.32923
    -0.43499
    -0.94867
    -1.31882
    -1.39436
    -1.43968
    -1.68142
    -1.94581
    -2.21776
    -2.14222
    -2.36884
    -2.02891
    -1.83250
    -2.20265
    -2.29330
    -2.01380
    -1.96847
    -1.22061
    -0.35944
    -0.01195
     0.04092
     0.30532
     0.54705
     0.69813
     0.93231
     1.06828
     1.48376
     1.52909
     1.34779
     1.35534
     1.29491
     1.18160
     1.17404
     0.93231
     0.89454
     0.64525
     0.53950
     0.50928
     0.51683
     0.49417
     0.19201
     0.23733
     0.28266
     0.25244
     0.29776
     0.11647
     0.19956
     0.14668
     0.16179
    -0.01195
     0.19956
     0.27510
     0.04092
     0.00315
     0.15424
     0.13913
     0.08625
     0.02582
    -0.00440
     0.07114
     0.22978
    -0.04973
    -0.04217
    -0.12527
     0.00315
    -0.19325
     0.07114
     0.07869
    -0.07994
     0.04092
    -0.04217
    -0.04973
     0.03337
     0.05603
    -0.08750
     0.06359
     0.19201
     0.03337
     0.14668
     0.12402
     0.09380
    -0.00440
     0.04848
     0.29021
     0.16179
     0.07869
    -0.05728
     0.19956
     0.09380
     0.02582
     0.07869
     0.01071
     0.10136
     0.22222
     0.21467
     0.07114
     0.18445
     0.34309
     0.34309
     0.41863
     0.12402
    -0.04973
     0.04092
     0.03337
    -0.07994
    -0.53319
    -0.29901
    -0.47276
    -0.26124
    -0.36700
    -0.16304
    -0.59362
    -0.60118
    -0.55585
    -0.51053
    -0.24613
    -0.02706
    -0.15548
    -0.11771
     0.21467
     0.29021
    -0.17815
    -0.35944
    -0.54830
    -0.75226
    -0.85046
    -0.75981
    -0.88823
    -0.91845
    -1.16774
    -1.31126
    -1.46990
    -1.37925
    -1.58321
    -1.59832
    -1.50767
    -1.19795
    -0.99399
    -0.88068
    -0.57851
    -0.41232
    -0.20081
    -0.06483
     0.01071
    -0.04973
     0.07114
    -0.00440
    -0.07994
    -0.11016
    -0.23858
    -0.51808
    -0.75226
    -0.62384
    -0.61628
    -0.85802
    -1.12996
    -0.91845
    -0.91090
    -1.00154
    -0.82780
    -0.89579
    -0.92600
    -0.73715
    -0.82025
    -0.35189
    -0.50297
    -0.31412
    -0.01195
     0.23733
     0.37331
     0.30532
     0.53950
     0.47906
     0.58482
     0.32043
     0.04848
     0.12402
     0.39597
     0.70569
     0.63770
     0.78123
     0.87943
     0.78123
     0.44129
     0.30532
     0.63015
     0.43374
     0.47906
     0.19201
     0.19201
     0.20711
     0.41863
     0.48662
     0.29021
     0.15424
    -0.25369
    -0.07239
    -0.14038
    -0.22347
    -0.42743
    -0.14793
    -0.23858
    -0.13282
    -0.26124
    -0.14793
    -0.14038
    -0.15548
    -0.20081
    -0.04973
    -0.08750
    -0.12527
    -0.35944
    -0.24613
     0.05603
    -0.17815
    -0.24613
    -0.17059
    -0.14038
     0.00315
    -0.19325
    -0.13282
    -0.13282
     0.01826
    -0.10260
    -0.03462
    -0.15548
    -0.11016
    -0.17815
    -0.32167
     0.13157
    -0.01195
    -0.25369
    -0.23102
    -0.11016
     0.07869
    -0.07994
    -0.08750
    -0.11016
    -0.20836
    -0.00440
    -0.10260
    -0.15548
    -0.07994
    -0.12527
    -0.30657
    -0.01951
     0.13157
    -0.18570
    -0.29146
    -0.32167
    -0.23858
    -0.23102
    -0.11016
    -0.30657
    -0.41232
    -0.23102
    -0.13282
    -0.14038
    -0.22347
    -0.08750
    -0.48031
    -0.23102
    -0.09505
    -0.08750
    -0.06483
    -0.11016
     0.13157
     0.06359
     0.03337
     0.26755
     0.18445
     0.38086
     0.37331
     0.59993
     0.44129
     0.32798
     0.32798
     0.34309
     0.50928
     0.41863
     0.23733
     0.01826
    -0.16304
    -0.35944
    -0.47276
    -0.64650
    -0.85046
    -0.85802
    -0.94867
    -0.86557
    -0.69938
    -0.69183
    -0.83535
    -1.01665
    -0.88823
    -0.36700
    -0.55585
    -0.05728
    -0.11771
     0.39597
     0.59237
     0.64525
     0.75857
     0.78123
     1.08339
     1.09095
     1.08339
     1.29491
     1.13627
     1.18160
     1.39311
     1.89924
     2.10320
     2.42803
     2.74530
     3.47805
     3.79532
     4.09749
     3.79532
     3.87086
     4.43742
     4.52807
     4.61872
     3.53093
     1.48376
     0.59237
     0.90209
     0.74346
     0.02582
    -1.17529
    -2.04401
    -2.79187
    -3.55484
    -4.18938
    -5.23185
    -5.81352
    -5.66244
    -5.49625
    -4.54443
    -4.06852
    -3.53218
    -3.25267
    -2.93540
    -2.29330
    -1.84761
    -1.38681
    -0.96377
    -0.34434
     0.17690
     0.52439
     0.59993
     0.84921
     0.87188
     0.96253
     1.04562
     1.07584
     1.33268
     1.30246
     1.20426
     1.23447
     0.93986
     0.06359
    -0.36700
    -0.70693
    -0.94867
    -0.84291
    -0.65406
    -0.85802
    -1.12996
    -1.22061
    -1.74185
    -1.62098
    -1.62854
    -1.66631
    -1.66631
    -1.54544
    -1.10730
    -0.98644
    -0.80514
    -0.38211
    -0.24613
    -0.25369
    -0.36700
    -0.10260
     0.16179
    -0.13282
    -0.01195
     0.01071
    -0.14038
    -0.04973
    -0.12527
    -0.29901
    -0.04973
    -0.14038
    -0.15548
    -0.04973
     0.07869
    -0.14793
     0.04848
     0.01826
    -0.01951
     0.16934
     0.04848
     0.10136
     0.38086
     0.43374
    -0.07239
    -0.12527
     0.19201
     0.09380
    -0.06483
    -0.05728
    -0.00440
    -0.06483
    -0.13282
    -0.20081
    -0.20081
    -0.30657
    -0.25369
    -0.30657
    -0.04217
    -0.12527
    -0.17815
    -0.25369
    -0.26124
     0.05603
     0.01071
     0.10891
     0.28266
     0.07869
     0.20711
     0.32798
     0.25244
     0.36575
     0.34309
     0.24489
     0.47151
     0.39597
     0.57727
     0.32798
     0.39597
     0.69813
     0.79634
     0.74346
     0.84921
     0.66036
     0.80389
     0.69813
     0.80389
     0.71324
     0.59237
     0.50173
     0.15424
    -0.24613
    -0.53319
    -0.97888
    -1.22061
    -1.52278
    -1.92315
    -2.12711
    -2.08934
    -2.17243
    -2.42172
    -2.56525
    -2.52748
    -2.34618
    -1.95336
    -1.73429
    -1.65120
    -1.51523
    -1.10730
    -0.69938
    -0.46520
     0.04092
     0.32043
     0.42618
     0.49417
     0.78123
     0.76612
     0.93986
     0.78878
     0.80389
     0.91720
     1.15893
     1.01541
     1.10606
     1.38556
     1.52153
     1.69528
     1.87658
     2.19385
     2.29205
     2.61688
     3.10790
     3.16833
     3.27409
     3.25143
     2.56400
     1.30246
     0.63015
     0.63770
     0.61504
     0.61504
     0.12402
    -0.87312
    -1.93826
    -2.83720
    -3.01094
    -3.25267
    -2.85986
    -3.19224
    -3.39620
    -3.10159
    -3.01094
    -2.57280
    -1.87782
    -1.51523
    -0.94867
    -0.42743
     0.04092
     0.66792
     0.98519
     1.11361
     1.13627
     1.13627
     0.87188
     0.64525
     0.44129
     0.32798
     0.30532
     0.29021
     0.12402
     0.11647
    -0.21592
    -0.57851
    -0.63895
    -0.71449
    -0.87312
    -0.64650
    -0.51053
    -0.53319
    -0.48786
    -0.41232
    -0.30657
    -0.01951
    -0.25369
    -0.21592
     0.03337
     0.12402
    -0.12527
    -0.31412
    -0.28390
    -0.16304
    -0.33678
    -0.35189
    -0.20836
    -0.24613
    -0.48031
    -0.38966
    -0.11771
    -0.18570
    -0.24613
    -0.38211
    -0.27635
    -0.21592
    -0.12527
    -0.11771
    -0.14038
    -0.07994
    -0.17059
    -0.13282
     0.27510
     0.28266
     0.04848
     0.18445
     0.35064
     0.26755
     0.15424
     0.23733
     0.23733
     0.40352
     0.30532
     0.24489
     0.15424
     0.19201
     0.13913
     0.00315
     0.14668
    -0.00440
    -0.08750
    -0.15548
    -0.04217
    -0.08750
    -0.17815
    -0.01195
    -0.05728
    -0.07239
    -0.09505
    -0.26880
    -0.40477
    -0.33678
    -0.37455
    -0.51808
    -0.35189
    -0.37455
    -0.83535
    -0.89579
    -0.69183
    -0.81269
    -1.08464
    -1.06953
    -1.09219
    -1.38681
    -1.22817
    -1.12996
    -1.31882
    -1.63609
    -1.38681
    -1.40191
    -1.12241
    -1.03932
    -1.28105
    -1.43968
    -1.17529
    -0.93356
    -0.75226
    -0.59362
    -0.53319
    -0.53319
    -0.39722
     0.03337
     0.31287
     0.30532
     0.40352
     0.60748
     0.67547
     1.15138
     1.49132
     1.53664
     1.75571
     1.95212
     2.37515
     2.69242
     2.85106
     3.21365
     3.31186
     3.52337
     3.27409
     2.69997
     2.02766
     1.80103
     1.32512
     1.20426
     0.75857
    -0.08750
    -0.47276
    -0.99399
    -1.40191
    -1.99869
    -2.32352
    -2.72388
    -2.77676
    -2.86741
    -2.79187
    -2.41417
    -2.10445
    -1.62854
    -1.40191
    -1.09975
    -0.37455
    -0.03462
    -0.04973
     0.32043
     0.71324
     0.77367
     0.75101
     1.00030
     1.00785
     1.05318
     0.95497
     0.89454
     0.81144
     0.84166
     0.63015
     0.42618
     0.97008
     0.51683
     0.43374
     0.52439
     0.18445
    -0.14793
    -0.42743
    -1.20551
    -1.35659
    -0.61628
    -0.23102
    -0.38211
    -0.66161
    -1.06198
    -1.14507
    -1.39436
    -0.94867
    -0.85046
    -0.91090
    -0.50297
    -0.51808
    -0.33678
    -0.11016
    -0.03462
    -0.14793
    -0.15548
     0.17690
     0.36575
     0.47906
     0.25999
     0.19201
     0.05603
     0.44129
     0.37331
     0.39597
     0.39597
     0.41863
     0.35064
     0.35064
     0.49417
     0.61504
     0.38086
     0.35820
     0.46395
     0.55460
     0.40352
     0.40352
     0.14668
     0.09380
     0.48662
     0.23733
     0.19201
    -0.27635
    -0.26124
    -0.20081
    -0.43499
    -0.37455
    -0.47276
    -0.45765
    -0.53319
    -0.55585
    -0.51053
    -0.57851
    -0.61628
    -0.76737
    -0.57096
    -0.32167
    -0.47276
    -0.31412
    -0.62384
    -0.47276
    -0.65406
    -0.49542
    -0.55585
    -0.54074
    -0.52564
    -0.35189
    -0.35944
    -0.66916
    -0.59362
    -0.58607
    -0.41988
    -0.18570
    -0.38966
    -0.32167
    -0.33678
     0.07869
    -0.01951
     0.13913
     0.09380
     0.15424
     0.27510
     0.23733
     0.20711
     0.41863
     0.29021
     0.14668
     0.28266
     0.40352
     0.26755
     0.34309
     0.43374
     0.43374
     0.21467
     0.10136
     0.24489
     0.15424
    -0.07994
     0.02582
    -0.09505
    -0.21592
    -0.32167
    -0.38211
    -0.05728
     0.21467
     0.31287
     0.39597
     0.57727
     0.65281
     0.75857
     1.15893
     1.05318
     1.00030
     0.54705
    -0.29146
    -1.16018
    -1.81739
    -1.93826
    -1.63609
    -1.53789
    -1.41702
    -1.89293
    -2.48215
    -2.99583
    -3.23001
    -3.26023
    -3.05627
    -2.65590
    -2.47460
    -1.58321
    -1.12996
    -0.66916
    -0.02706
     0.44885
     0.77367
     0.78878
     0.90965
     1.18915
     1.33268
     1.24958
     1.24958
     1.25714
     1.26469
     1.20426
     1.18160
     1.22692
     1.29491
     1.40067
     1.13627
     1.20426
     1.34023
     1.18915
     1.11361
     1.49887
     1.39311
     1.25714
     1.34023
     1.58196
     1.46865
     1.33268
     1.10606
     1.13627
     0.99274
     0.77367
     0.56216
     0.66036
     0.41863
     0.14668
    -0.01195
     0.21467
     0.16179
    -0.25369
    -0.51053
    -0.63895
    -0.62384
    -0.69938
    -0.74470
    -0.61628
    -0.51808
    -0.49542
    -0.47276
    -0.34434
    -0.29901
    -0.52564
    -0.51808
    -0.33678
    -0.23858
    -0.31412
    -0.11016
    -0.04973
    -0.11016
    -0.37455
    -0.03462
    -0.12527
    -0.04217
    -0.20081
    -0.04973
    -0.14793
    -0.04217
    -0.14038
    -0.11016
    -0.18570
    -0.08750
    -0.19325
    -0.04217
     0.03337
    -0.03462
    -0.18570
    -0.23858
    -0.04217
    -0.01195
    -0.03462
     0.20711
     0.16179
    -0.03462
     0.13157
     0.13913
     0.20711
     0.29776
     0.29776
     0.25244
     0.33553
     0.25244
     0.10891
     0.10891
    -0.08750
     0.03337
    -0.12527
    -0.09505
    -0.27635
    -0.39722
    -0.29901
    -0.59362
    -0.57851
    -0.63895
    -0.32923
    -0.45009
    -0.48031
    -0.32923
    -0.26880
    -0.25369
     0.00315
     0.00315
     0.10891
     0.40352
     0.40352
     0.50173
     0.59237
     0.52439
     0.44129
     0.75101
     0.78878
     0.81900
     0.74346
     0.75857
     0.50173
     0.43374
     0.49417
     0.54705
     0.61504
     0.40352
     0.52439
     0.52439
     0.84166
     0.78878
     0.90209
     1.00785
     1.43844
     1.49132
     1.39311
     1.64240
     1.59707
     1.31757
     1.15893
     0.96253
     1.09095
     1.35534
     1.65751
     1.62729
     1.64995
     1.25714
    -0.04973
    -0.86557
    -1.71919
    -1.91559
    -1.43968
    -0.77492
    -0.72204
    -0.94111
    -1.37170
    -1.59077
    -1.81739
    -1.86271
    -1.73429
    -1.71919
    -1.44724
    -1.07709
    -0.69183
    -0.44254
    -0.22347
    -0.05728
    -0.05728
     0.33553
     0.32043
     0.35064
     0.45640
     0.46395
     0.44885
     0.44885
     0.47151
     0.45640
     0.21467
     0.38841
     0.19201
     0.23733
     0.34309
     0.22978
     0.21467
     0.02582
     0.07869
     0.01071
     0.23733
     0.22222
     0.13157
     0.07869
     0.27510
     0.04848
     0.25244
     0.14668
     0.29021
     0.34309
     0.36575
     0.42618
     0.47906
     0.33553
     0.61504
     0.55460
     0.50173
     0.56971
     0.58482
     0.56971
     0.57727
     0.44129
     0.50173
     0.44885
     0.52439
     0.69058
     0.21467
     0.38841
     0.07869
    -0.33678
    -0.14038
    -0.06483
    -0.09505
    -0.17059
    -0.17815
    -0.26124
    -0.47276
    -0.41232
    -0.51808
    -0.69938
    -0.83535
    -0.84291
    -0.85046
    -0.67672
    -0.66916
    -1.02421
    -0.93356
    -0.78248
    -0.70693
    -1.06953
    -1.21306
    -1.09975
    -0.98644
    -0.94867
    -0.94111
    -0.94867
    -0.96377
    -0.91845
    -1.12996
    -0.84291
    -0.89579
    -0.95622
    -1.26594
    -1.07709
    -0.98644
    -0.90334
    -1.08464
    -1.25839
    -1.11486
    -0.88823
    -0.53319
    -0.48786
    -0.71449
    -0.52564
    -0.50297
    -0.35944
     0.13913
     0.19956
     0.22222
     0.34309
     0.53950
     0.75101
     0.75857
     0.89454
     1.12116
     1.23447
     1.39311
     1.18160
     0.90965
     0.96253
     0.81144
     0.93986
     1.23447
     1.45354
     1.27980
     1.41577
     1.40067
     1.57441
     1.60463
     1.77837
     2.04277
     2.81329
     3.15322
     3.38740
     3.63669
     3.53093
     3.48560
     2.78307
     2.32982
     2.05032
     1.61974
     0.87188
     0.37331
    -0.27635
    -0.81269
    -1.42458
    -1.84761
    -2.21020
    -2.74655
    -2.97317
    -3.33577
    -3.39620
    -3.41131
    -3.21490
    -2.84475
    -2.09689
    -1.80984
    -1.45479
    -0.97888
    -0.51053
    -0.24613
    -0.04973
    -0.08750
     0.06359
     0.39597
     0.30532
     0.35064
     0.29021
     0.21467
     0.25999
     0.27510
     0.62259
     0.50173
     0.24489
     0.29021
     0.41108
     0.47151
     0.40352
     0.41863
     0.43374
     0.39597
     0.51683
     0.64525
     0.50928
     0.32043
     0.47151
     0.24489
     0.56216
     0.56216
     0.35064
     0.35820
     0.32043
     0.28266
     0.47151
     0.34309
     0.42618
     0.25244
     0.27510
     0.32043
     0.36575
     0.19201
     0.26755
     0.08625
     0.24489
     0.33553
     0.41863
     0.29776
     0.28266
     0.25244
     0.29021
     0.32043
     0.25244
     0.22222
     0.33553
     0.42618
     0.30532
     0.20711
     0.29776
     0.31287
     0.11647
     0.29776
     0.24489
     0.02582
    -0.05728
    -0.02706
    -0.10260
    -0.19325
    -0.38966
    -0.47276
    -0.58607
    -0.73715
    -0.79758
    -0.91090
    -0.87312
    -1.14507
    -1.27349
    -0.90334
    -0.97133
    -1.17529
    -1.18284
    -1.12241
    -1.09219
    -1.01665
    -0.91845
    -0.72204
    -0.74470
    -0.63139
    -0.72960
    -0.72960
    -0.80514
    -0.80514
    -0.79003
    -0.46520
    -0.43499
    -0.66916
    -0.62384
    -0.58607
    -0.54830
    -0.47276
    -0.46520
    -0.36700
    -0.26124
    -0.16304
     0.07114
     0.35064
     0.41108
     0.35820
     0.26755
     0.35820
     0.60748
     0.72079
     0.64525
     0.87943
     0.88699
     0.90209
     0.93986
     1.01541
     0.84166
     0.82655
     0.84166
     0.90209
     0.72079
     0.56971
     0.56971
     0.41108
     0.65281
     0.60748
     0.25999
     0.19956
    -0.06483
    -0.23858
    -0.17059
     0.27510
     0.31287
     0.32043
     0.27510
     0.04848
     0.06359
     0.18445
     0.19956
     0.05603
     0.27510
     0.36575
     0.24489
     0.21467
     0.46395
     0.47906
     0.63770
     0.46395
     0.14668
     0.13157
     0.27510
     0.26755
     0.28266
     0.27510
     0.47151
     0.17690
    -0.04973
     0.03337
    -0.12527
    -0.29901
    -0.39722
    -0.49542
    -0.54074
    -0.63139
    -0.82780
    -0.77492
    -0.84291
    -1.00910
    -0.87312
    -0.75226
    -0.79758
    -0.72204
    -0.67672
    -0.24613
     0.01826
    -0.05728
     0.08625
     0.28266
     0.31287
     0.50928
     0.50173
     0.59993
     0.45640
     0.68302
     0.62259
     0.84921
     0.73590
     0.50173
     0.40352
     0.70569
     0.58482
     0.57727
     0.40352
     0.61504
     0.46395
     0.52439
     0.45640
     0.50173
     0.50173
     0.40352
     0.42618
     0.22222
     0.24489
     0.05603
     0.03337
     0.09380
     0.01071
    -0.07994
     0.00315
    -0.17815
    -0.33678
    -0.26880
    -0.21592
    -0.25369
    -0.20836
    -0.19325
    -0.26880
    -0.22347
    -0.14793
    -0.10260
    -0.03462
    -0.01195
     0.10136
     0.09380
     0.04092
     0.23733
     0.10136
     0.03337
     0.20711
     0.27510
     0.14668
     0.23733
     0.07114
     0.07114
     0.00315
    -0.07994
    -0.17815
    -0.25369
    -0.17059
     0.01071
    -0.39722
    -0.46520
    -0.47276
    -0.21592
    -0.36700
    -0.20836
    -0.46520
    -0.54074
    -0.31412
    -0.35189
    -0.26124
    -0.29901
    -0.14793
    -0.32923
     0.02582
     0.08625
     0.18445
     0.29021
     0.26755
     0.47906
     0.55460
     0.56971
     0.75101
     0.61504
     0.38086
     0.38841
     0.47906
     0.32798
     0.03337
    -0.56341
    -0.54830
    -0.29901
    -0.44254
    -0.66161
    -0.91845
    -0.89579
    -1.13752
    -1.17529
    -0.95622
    -0.65406
    -0.41988
    -0.35944
    -0.02706
     0.22222
     0.63770
     0.66792
     0.59993
     0.59993
     0.65281
     0.54705
     0.35064
     0.39597
     0.13913
     0.13913
     0.04848
     0.10136
    -0.14793
    -0.29146
    -0.63139
    -0.92600
    -0.94867
    -0.80514
    -0.68427
    -0.55585
    -0.43499
    -0.19325
     0.20711
     0.21467
     0.13913
     0.15424
     0.20711
     0.24489
     0.66792
     1.32512
     1.68772
     1.89924
     2.01255
     2.01255
     2.18629
     2.48091
     2.97948
     3.28164
     3.21365
     2.51112
     0.97008
     0.05603
    -0.89579
    -1.31882
    -1.31882
    -0.58607
    -0.42743
    -1.23572
    -1.90804
    -2.52748
    -3.48685
    -3.70592
    -3.45663
    -3.05627
    -2.72388
    -2.14977
    -1.59832
    -0.98644
    -0.60873
    -0.26124
     0.16179
     0.25999
     0.44885
     0.44129
     0.56971
     0.44129
     0.41863
     0.42618
     0.58482
     0.57727
     0.32798
     0.51683
     0.51683
     0.24489
     0.20711
     0.24489
     0.35064
     0.47151
     0.32043
     0.10136
     0.15424
     0.24489
     0.24489
     0.01826
     0.39597
     0.27510
     0.19201
     0.14668
     0.18445
     0.12402
    -0.00440
    -0.07994
    -0.06483
     0.07869
     0.15424
     0.10136
     0.01071
    -0.05728
    -0.05728
     0.07114
     0.19201
     0.16179
     0.06359
     0.07114
     0.10136
     0.13157
     0.08625
     0.13913
     0.15424
     0.11647
     0.28266
     0.06359
     0.07114
     0.16934
     0.05603
    -0.18570
     0.01071
    -0.02706
    -0.06483
    -0.17815
    -0.10260
    -0.06483
    -0.12527
    -0.08750
    -0.13282
    -0.17815
     0.07114
     0.01071
    -0.04217
    -0.01951
     0.05603
     0.13157
     0.07114
     0.39597
     0.42618
     0.47906
     0.47906
     0.17690
     0.11647
    -0.08750
    -0.23102
    -0.56341
    -0.50297
    -0.42743
    -0.38966
    -0.23102
    -0.26124
    -0.26124
    -0.48786
    -0.38211
    -0.30657
    -0.44254
    -0.21592
     0.02582
     0.32043
     0.36575
     0.47906
     0.51683
     0.61504
     0.28266
     0.22222
    -0.23102
    -0.29146
    -0.20081
    -0.31412
    -0.41988
    -0.44254
    -0.42743
    -0.78248
    -0.70693
    -0.38211
    -0.66161
    -0.53319
    -0.42743
    -0.04973
     0.22222
     0.60748
     0.64525
     0.90965
     1.28735
     1.12116
     1.07584
     1.46110
     0.82655
     0.65281
     0.55460
     0.70569
     0.52439
     0.23733
     0.37331
     0.19201
     0.07114
     0.01826
    -0.45009
    -0.63139
    -0.79758
    -0.61628
    -0.62384
    -0.54830
    -0.70693
    -0.65406
    -0.82780
    -0.91845
    -0.73715
    -0.65406
    -0.48031
    -0.40477
    -0.39722
    -0.35189
    -0.28390
    -0.42743
    -0.38211
    -0.35189
    -0.19325
     0.05603
    -0.19325
    -0.50297
    -0.17059
    -0.21592
     0.04848
    -0.28390
    -0.47276
    -0.70693
    -0.54830
    -0.60118
    -0.88068
    -1.18284
    -0.94111
    -0.61628
    -0.38966
    -0.35189
    -0.31412
    -0.48031
    -0.23858
    -0.08750
     0.22222
     0.40352
     0.46395
     0.49417
     0.66036
     0.80389
     0.74346
     0.80389
     0.69813
     0.81900
     0.78123
     0.64525
     0.82655
     0.78123
     0.56216
     0.63770
     0.71324
     0.69058
     0.41863
     0.57727
     0.41108
     0.47906
     0.50173
     0.41108
     0.45640
     0.35820
     0.29776
     0.22978
     0.50928
     0.63015
     0.29776
     0.21467
     0.26755
     0.21467
     0.10891
     0.10891
     0.11647
     0.01826
    -0.07239
     0.10136
     0.15424
    -0.06483
    -0.13282
    -0.48031
    -0.30657
    -0.21592
    -0.04217
    -0.14793
    -0.12527
     0.04848
     0.06359
     0.25999
    -0.07994
    -0.03462
    -0.29901
    -0.43499
    -0.39722
    -0.52564
    -0.83535
    -0.85046
    -0.66161
    -0.62384
    -0.60873
    -0.63139
    -0.54074
    -0.35944
    -0.24613
    -0.25369
    -0.41988
    -0.52564
    -0.32167
    -0.26124
    -0.25369
     0.07114
     0.33553
     0.65281
     0.73590
     1.16649
     0.95497
     0.81144
     1.08339
     1.24958
     1.58952
     2.00500
     2.48091
     2.69997
     2.37515
     2.14097
     1.51398
     0.31287
     0.07114
     0.05603
     0.04092
     0.37331
     0.20711
    -0.25369
    -1.22061
    -1.73429
    -2.15733
    -2.72388
    -2.91274
    -2.83720
    -2.35373
    -1.91559
    -1.40947
    -1.31126
    -0.99399
    -0.85802
    -0.85046
    -0.69183
    -0.32923
    -0.25369
    -0.34434
    -0.39722
    -0.17059
     0.09380
    -0.27635
    -0.41988
    -0.61628
    -0.81269
    -0.82780
    -0.79758
    -0.69183
    -0.86557
    -1.32637
    -1.41702
    -1.24328
    -1.48501
    -1.50767
    -1.37925
    -1.29616
    -1.32637
    -1.11486
    -1.00154
    -0.62384
    -0.62384
    -0.51053
    -0.28390
     0.05603
     0.21467
     0.34309
     0.33553
     0.83411
     0.98519
     1.12116
     1.12116
     0.56971
     0.63015
     0.60748
     0.69813
     0.77367
     0.69813
     0.57727
     0.56216
     0.36575
     0.28266
     0.33553
     0.19201
     0.19956
     0.16179
     0.10891
     0.07114
     0.50928
     0.47906
     0.54705
     0.67547
     0.78123
     0.66792
     0.52439
     0.56971
     0.61504
     0.55460
     0.51683
     0.44129
     0.40352
     0.64525
     0.49417
     0.35064
     0.45640
     0.57727
     0.49417
     0.54705
     0.51683
     0.64525
     0.66036
     0.75857
     0.84921
     0.96253
     0.87943
     0.86432
     0.70569
     0.95497
     1.07584
     0.85677
     0.75857
     0.42618
     0.52439
     0.61504
     0.58482
     0.56216
     0.33553
     0.20711
     0.23733
     0.13913
     0.35820
     0.16179
    -0.03462
    -0.15548
    -0.07994
    -0.06483
    -0.14793
    -0.22347
    -0.22347
    -0.20836
    -0.23102
     0.00315
     0.07114
     0.16179
     0.18445
     0.47906
     0.79634
     0.84166
     0.85677
     0.86432
     0.96253
     1.04562
     1.26469
     1.37045
     1.24958
     1.21181
     1.28735
     1.21181
     0.99274
     1.22692
     0.97008
     0.71324
     0.62259
     0.05603
    -0.11771
    -0.35944
    -0.11771
    -0.13282
    -0.11771
    -0.17059
    -0.52564
    -0.97133
    -1.29616
    -1.62854
    -1.62854
    -1.05442
    -0.83535
    -1.28105
    -1.28105
    -1.62098
    -1.36414
    -1.38681
    -1.26594
    -1.14507
    -1.13752
    -0.96377
    -0.86557
    -0.69183
    -0.57851
    -0.56341
    -0.51808
    -0.29901
    -0.12527
    -0.04217
    -0.02706
     0.10136
     0.22222
    -0.11771
     0.09380
     0.28266
     0.32798
     0.41863
     0.32798
     0.39597
     0.28266
     0.36575
     0.41863
     0.44885
     0.30532
     0.36575
     0.18445
     0.41108
     0.47151
     0.22222
     0.28266
     0.46395
     0.45640
     0.42618
     0.59993
     0.19956
     0.04848
     0.28266
     0.10891
     0.27510
     0.16934
     0.22222
     0.07869
     0.22978
     0.35820
     0.29021
    -0.06483
     0.09380
     0.01826
     0.27510
     0.36575
     0.55460
     0.56216
     0.43374
     0.50928
     0.58482
     0.75101
     0.75101
     0.81144
     0.78878
     0.90209
     0.74346
     0.59993
     0.52439
     0.30532
     0.08625
     0.05603
    -0.07239
    -0.17815
    -0.23858
    -0.45765
    -0.51053
    -0.54830
    -0.53319
    -0.53319
    -0.52564
    -0.61628
    -0.79003
    -1.00910
    -0.85802
    -0.53319
    -0.34434
    -0.20836
    -0.13282
     0.15424
     0.15424
     0.32043
     0.20711
     0.39597
     0.35820
     0.61504
     0.50928
     0.34309
     0.32798
     0.23733
     0.30532
     0.66036
     0.68302
     0.47151
     0.69813
     0.65281
     0.78878
     0.88699
     1.34023
     1.55930
     1.61218
     1.72549
     1.62729
     1.94456
     1.65751
     1.13627
     0.24489
    -0.27635
    -0.35189
    -0.48786
    -0.17815
    -0.21592
    -0.62384
    -0.99399
    -1.42458
    -1.82494
    -2.17243
    -1.84005
    -1.74185
    -1.87027
    -1.82494
    -1.80984
    -1.65875
    -1.00154
    -0.57096
    -0.38966
    -0.45765
    -0.25369
    -0.23858
    -0.27635
    -0.01951
     0.40352
     1.00030
     1.39311
     1.58196
     1.65751
     1.74816
     1.53664
     0.78123
     0.47906
     0.46395
     0.23733
     0.24489
     0.29021
     0.28266
    -0.01195
    -0.70693
    -1.25083
    -1.40947
    -1.65120
    -1.62854
    -1.37925
    -1.16018
    -0.80514
    -0.56341
    -0.35189
     0.07114
     0.51683
     0.55460
     0.48662
     0.63015
     0.73590
     0.66792
     0.64525
     0.45640
     0.45640
     0.35820
     0.29776
     0.33553
     0.19956
     0.22978
     0.09380
     0.14668
     0.13913
     0.03337
     0.02582
    -0.08750
    -0.07994
    -0.17059
    -0.20081
    -0.26124
    -0.06483
    -0.16304
    -0.11016
    -0.28390
    -0.28390
    -0.19325
    -0.25369
    -0.01951
    -0.14038
    -0.38211
    -0.25369
    -0.07994
     0.04848
     0.17690
     0.01071
    -0.13282
     0.04848
     0.14668
     0.10891
    -0.04973
    -0.04217
     0.13157
    -0.07239
     0.13913
     0.35064
     0.23733
     0.08625
    -0.03462
     0.14668
     0.18445
     0.03337
    -0.05728
    -0.00440
    -0.06483
    -0.00440
    -0.29901
    -0.17815
    -0.09505
    -0.12527
    -0.24613
    -0.02706
    -0.10260
    -0.47276
    -0.48786
    -0.39722
    -0.09505
    -0.10260
    -0.26880
    -0.18570
    -0.09505
     0.15424
    -0.10260
    -0.11016
    -0.15548
    -0.29901
    -0.42743
    -0.32167
    -0.60118
    -0.66161
    -0.66916
    -0.73715
    -0.51808
    -0.51053
    -0.49542
    -0.39722
    -0.37455
    -0.49542
    -0.45009
    -0.15548
    -0.23102
    -0.01951
     0.24489
     0.31287
     0.72079
     0.74346
     0.91720
     1.21181
     1.37045
     1.56686
     1.64240
     1.68772
     1.66506
     1.65751
     1.39311
     0.66792
     0.26755
    -0.07239
    -0.16304
     0.03337
     0.43374
     0.12402
    -0.47276
    -0.94111
    -1.40191
    -1.46235
    -1.60587
    -1.64365
    -1.37170
    -0.85802
    -0.41232
    -0.07239
    -0.02706
     0.00315
    -0.14038
    -0.22347
     0.25999
     0.39597
     0.25999
     0.48662
     0.42618
     0.55460
     0.29776
    -0.01951
    -0.17815
    -0.27635
    -0.26124
    -0.20836
    -0.29901
    -0.27635
    -0.41988
    -0.46520
    -0.35944
    -0.05728
    -0.05728
    -0.28390
    -0.16304
    -0.14038
    -0.17815
     0.04848
    -0.20081
    -0.06483
     0.04092
     0.04092
     0.00315
     0.18445
     0.07114
    -0.09505
    -0.01951
     0.16179
     0.22978
     0.27510
     0.13157
     0.12402
     0.10891
     0.36575
     0.14668
     0.28266
     0.15424
     0.44885
     0.26755
     0.22978
     0.18445
     0.16179
     0.07114
     0.19201
     0.22222
     0.16179
     0.10136
     0.19956
    -0.10260
    -0.11016
    -0.28390
    -0.26880
    -0.24613
    -0.24613
    -0.32167
    -0.36700
    -0.38211
    -0.36700
    -0.52564
    -0.07994
    -0.18570
    -0.37455
    -0.55585
    -0.48031
    -0.51053
    -0.57851
    -0.60118
    -0.60873
    -0.73715
    -0.79003
    -0.98644
    -1.02421
    -1.05442
    -1.17529
    -1.25839
    -1.13752
    -0.87312
    -0.93356
    -1.03932
    -0.91845
    -0.96377
    -0.66916
    -0.44254
    -0.37455
    -0.18570
    -0.35944
    -0.14038
    -0.00440
     0.08625
     0.16179
    -0.04217
    -0.05728
     0.16179
     0.22222
     0.17690
     0.19956
     0.16934
     0.28266
     0.29776
     0.19956
     0.30532
     0.56971
     0.69058
     0.90965
     0.87943
     0.86432
     0.66036
     0.54705
     0.83411
     0.92476
     1.00785
     1.03051
     1.05318
     0.71324
     0.44885
     0.21467
     0.49417
     0.23733
    -0.26124
    -0.28390
    -0.76737
    -0.76737
    -1.16774
    -1.91559
    -2.02891
    -1.99113
    -2.05157
    -1.96847
    -1.76451
    -1.65120
    -1.74185
    -1.96092
    -1.60587
    -0.88823
    -0.55585
     0.24489
     0.46395
     0.83411
     1.72549
     2.71508
     3.84065
     4.70937
     5.14751
     5.77450
     6.37883
     6.47704
     6.38639
     5.17773
     3.94640
     3.53848
     3.80288
     3.33452
     2.54889
     1.61218
     0.29021
    -1.22817
    -1.70408
    -2.67856
    -3.22246
    -4.28003
    -4.71062
    -4.45378
    -3.90988
    -3.94010
    -4.28759
    -4.24226
    -3.91744
    -2.62568
    -2.17999
    -1.53033
    -1.12996
    -0.75981
    -0.60873
    -0.51808
    -0.32923
    -0.34434
    -0.23858
    -0.02706
     0.11647
     0.04848
     0.19201
    -0.04973
     0.07114
     0.14668
     0.02582
     0.05603
     0.20711
     0.16179
    -0.04217
    -0.04973
    -0.10260
    -0.11771
    -0.20836
    -0.25369
    -0.36700
    -0.39722
    -0.63895
    -0.69183
    -0.80514
    -1.12996
    -1.28860
    -1.54544
    -1.66631
    -1.80984
    -2.09689
    -2.13466
    -2.25553
    -2.27064
    -2.19510
    -2.17243
    -2.12711
    -2.08934
    -1.95336
    -1.71919
    -1.65120
    -1.22061
    -0.98644
    -1.10730
    -0.92600
    -0.85046
    -0.98644
    -0.83535
    -0.73715
    -0.98644
    -1.16774
    -0.94111
    -0.72204
    -0.45765
    -0.66161
    -0.83535
    -0.85046
    -0.90334
    -0.59362
    -0.60118
    -0.21592
    -0.08750
     0.08625
     0.16179
     0.47151
     0.65281
     0.69813
     0.68302
     0.72079
     0.79634
     0.56971
     0.85677
     0.82655
     0.81144
     0.70569
     0.53194
     0.63770
     0.77367
     0.65281
     0.47151
     0.63770
     1.03051
     1.29491
     1.16649
     1.37800
     1.46865
     1.66506
     1.44599
     1.50642
     1.82370
     2.20896
     2.30716
     2.09564
     1.50642
     0.90209
     0.69058
     0.87188
     1.23447
     1.52153
     1.52153
     1.19670
     0.81144
     0.19956
    -0.23858
    -0.49542
    -0.40477
    -0.45009
    -0.20836
    -0.26124
    -0.26880
    -0.15548
    -0.51808
    -0.88823
    -1.22817
    -1.40947
    -1.22817
    -1.05442
    -0.67672
    -1.03176
    -1.18284
    -1.45479
    -1.40191
    -1.14507
    -1.00910
    -1.16018
    -0.97888
    -0.63895
    -0.35944
    -0.31412
    -0.19325
    -0.01195
     0.25999
     0.32798
     0.60748
     0.81144
     0.84166
     0.97763
     1.16649
     1.25714
     1.27225
     1.21937
     1.21937
     1.11361
     1.45354
     1.03807
     0.69813
     0.72079
     1.38556
     1.94456
     1.64240
     1.33268
     0.43374
    -1.00154
    -1.40947
    -0.38966
    -0.03462
     0.24489
     0.00315
    -0.18570
    -0.57851
    -0.89579
    -1.30371
    -1.17529
    -1.21306
    -1.21306
    -0.84291
    -0.94867
    -0.72960
    -0.61628
    -0.49542
    -0.26124
    -0.07239
    -0.02706
     0.02582
     0.00315
     0.01071
     0.18445
     0.10891
     0.26755
     0.32043
     0.19956
     0.15424
     0.41863
     0.33553
     0.37331
     0.25999
     0.38086
     0.71324
     0.75857
     0.38841
     0.32798
     0.29021
     0.32798
     0.36575
     0.37331
     0.41863
     0.38841
     0.34309
     0.24489
     0.39597
     0.31287
     0.25999
     0.26755
     0.32798
     0.32798
     0.35064
     0.42618
     0.56971
     0.75101
     0.76612
     1.04562
     1.40067
     1.60463
     1.54419
     1.64240
     1.43844
     0.82655
     0.07114
    -0.04217
     0.61504
     0.86432
     1.14383
     1.03807
     0.81144
     0.63015
     0.43374
    -0.07994
     0.14668
     0.43374
     0.31287
     0.74346
     0.78123
     1.03051
     1.06073
     1.23447
     1.23447
     1.38556
     1.40067
     1.33268
     1.06073
     1.08339
     1.08339
     0.80389
     0.94742
     0.78878
     0.35064
     0.36575
     0.34309
     0.17690
     0.06359
     0.06359
     0.03337
     0.15424
     0.36575
     0.53950
     0.59237
     0.76612
     0.92476
     0.75857
     1.15893
     1.55930
     1.57441
     1.20426
     0.95497
     0.40352
     0.10891
    -0.43499
    -0.67672
    -1.66631
    -1.91559
    -1.66631
    -1.79473
    -2.62568
    -3.17713
    -3.72103
    -4.40845
    -4.52177
    -4.22715
    -3.80412
    -3.01850
    -2.27064
    -1.95336
    -1.60587
    -1.23572
    -1.03176
    -0.57096
    -0.07239
     0.43374
     0.63770
     0.92476
     1.04562
     1.42333
     1.89924
     2.18629
     1.81614
     1.71794
     1.70283
     1.84636
     2.17119
     2.25428
     2.47335
     2.74530
     2.83595
     3.13056
     2.65465
     2.12586
     1.43844
     0.95497
     1.20426
     1.34023
     1.11361
     0.91720
     1.00785
     0.35820
    -0.30657
    -0.69183
    -1.04687
    -1.08464
    -0.98644
    -0.98644
    -0.94867
    -0.97888
    -0.74470
    -0.70693
    -0.60873
    -0.32167
    -0.17059
    -0.38211
    -0.08750
    -0.04973
     0.12402
     0.05603
     0.08625
     0.01071
     0.08625
     0.24489
     0.14668
     0.15424
     0.15424
     0.27510
     0.22978
     0.43374
     0.52439
     0.25999
     0.27510
     0.39597
     0.56971
     0.46395
     0.44885
     0.52439
     0.59237
     0.59993
     0.50928
     0.40352
     0.29776
     0.19956
    -0.01951
     0.26755
     0.47906
     0.13913
    -0.07994
     0.08625
    -0.01951
     0.00315
     0.30532
     0.29021
     0.31287
     0.32798
     0.22222
     0.53194
     0.52439
     0.69813
     0.68302
     0.60748
     0.69058
     0.97008
     0.90965
     0.97008
     0.84166
     0.87188
     0.67547
     0.63015
     0.47906
     0.36575
     0.37331
     0.27510
     0.24489
     0.32798
     0.18445
     0.01071
     0.27510
     0.26755
     0.39597
     0.42618
     0.63015
     0.82655
     1.09850
     1.14383
     1.26469
     1.19670
     1.02296
     0.66036
     0.44129
     0.22978
     0.47906
     0.35820
     0.50928
     0.30532
     0.16934
    -0.23858
    -0.17815
     0.19201
     0.13913
     0.18445
     0.38086
     0.98519
     1.63484
     1.99744
     2.14097
     1.96722
     1.57441
     1.00785
     0.66792
    -0.10260
    -0.54074
    -1.40191
    -1.43968
    -1.71163
    -1.87027
    -2.07423
    -2.41417
    -2.94295
    -3.44153
    -3.86456
    -4.21960
    -3.80412
    -3.22246
    -2.49726
    -1.92315
    -1.16774
    -0.92600
    -0.61628
    -0.42743
    -0.22347
     0.29776
     0.35820
     0.56971
     0.50173
     0.40352
     0.47906
     0.41863
     0.52439
     0.53194
     0.59237
     0.25244
     0.37331
     0.50173
     0.53194
     0.72079
     0.59237
     0.48662
     0.31287
     0.19201
     0.04092
     0.08625
     0.25244
     0.40352
     0.35820
     0.56216
     0.32798
     0.06359
     0.10136
     0.07869
     0.08625
    -0.15548
    -0.01951
    -0.16304
    -0.07994
    -0.13282
    -0.15548
    -0.11016
    -0.11016
    -0.16304
    -0.08750
    -0.07239
    -0.11016
    -0.15548
    -0.04973
     0.10891
     0.10891
    -0.06483
     0.09380
     0.09380
     0.13913
     0.13157
     0.09380
     0.03337
     0.13913
     0.20711
     0.13157
     0.13913
     0.19956
     0.19201
     0.22222
     0.38841
     0.44129
     0.28266
     0.34309
     0.26755
     0.45640
     0.44885
     0.59993
     0.59993
     0.74346
     0.58482
     0.68302
     0.54705
     0.63770
     0.35820
     0.53194
     1.01541
     0.96253
     0.97008
     0.88699
     0.87188
     0.69813
     0.70569
     0.71324
     1.00785
     1.03807
     1.14383
     1.19670
     1.16649
     1.29491
     1.22692
     0.87188
     0.39597
     0.03337
    -0.26880
    -0.29146
    -0.44254
    -0.46520
    -0.15548
    -0.32923
    -0.46520
    -0.33678
    -0.46520
    -0.49542
    -0.26124
     0.23733
     0.61504
     0.94742
     0.98519
     1.35534
     1.49132
     1.44599
     1.16649
     0.67547
     0.56216
     0.58482
     0.61504
     1.03051
     1.22692
     1.06828
     0.08625
    -0.59362
    -0.70693
    -0.83535
    -0.91090
    -0.20836
     0.00315
     0.26755
     0.47906
     0.30532
     0.04092
    -0.17815
    -0.31412
    -0.39722
    -0.67672
    -0.93356
    -1.40947
    -1.28860
    -1.50767
    -1.59832
    -1.94581
    -1.96847
    -1.91559
    -1.95336
    -2.04401
    -1.82494
    -1.72674
    -1.56055
    -1.04687
    -0.97888
    -0.49542
    -0.28390
     0.09380
     0.21467
     0.66036
     0.81900
     0.66792
     0.58482
     0.75857
     0.70569
     0.70569
     0.78878
     0.67547
     0.56216
     0.59993
     0.45640
     0.43374
     0.62259
     0.48662
     0.41108
     0.58482
     0.63015
     0.66036
     0.88699
     0.85677
     0.75857
     0.78878
     0.95497
     0.71324
     0.57727
     0.47906
     0.54705
     0.62259
     0.47906
     0.60748
     0.40352
     0.13913
     0.14668
     0.01071
    -0.13282
    -0.00440
    -0.17059
    -0.26124
    -0.10260
    -0.10260
    -0.13282
    -0.14038
    -0.05728
    -0.08750
    -0.11016
    -0.11771
    -0.07239
    -0.28390
    -0.21592
    -0.23102
    -0.40477
    -0.11771
     0.12402
    -0.00440
    -0.04217
     0.06359
     0.21467
     0.28266
     0.14668
     0.17690
     0.21467
     0.39597
     0.41863
     0.21467
     0.20711
     0.16934
    -0.16304
    -0.22347
    -0.13282
    -0.56341
    -0.79758
    -0.50297
    -0.64650
    -0.78248
    -0.82780
    -0.93356
    -0.72960
    -0.32923
    -0.47276
    -0.40477
    -0.36700
    -0.32167
    -0.25369
    -0.26124
    -0.04217
     0.05603
    -0.05728
     0.23733
     0.01071
     0.12402
    -0.11771
    -0.23858
    -0.21592
    -0.29901
    -0.01195
     0.13157
     0.19201
     0.33553
     0.32798
     0.38086
     0.40352
     0.71324
     0.64525
     0.94742
     1.00030
     0.78878
     1.15138
     1.49132
     1.73305
     1.40067
     1.21937
     1.21181
     1.16649
     0.69058
     0.84166
     0.58482
     0.54705
     0.51683
     0.42618
     0.07869
    -0.24613
    -0.45009
    -0.86557
    -1.46990
    -1.61343
    -1.28860
    -1.31126
    -1.19795
    -0.94867
    -1.05442
    -1.04687
    -1.13752
    -0.97888
    -0.54074
    -0.35944
    -0.25369
     0.26755
     0.52439
     0.53950
     0.44129
     0.16179
     0.25244
     0.36575
     0.51683
     0.70569
     0.87943
     0.97008
     0.84166
     0.83411
     0.75101
     0.90209
     1.05318
     1.36290
     1.43088
     1.43844
     1.01541
     0.69813
     0.10136
    -0.78248
    -1.20551
    -1.06198
    -0.97888
    -1.01665
    -1.37170
    -1.92315
    -2.40661
    -2.80698
    -3.18469
    -3.30555
    -3.23756
    -3.00339
    -2.95806
    -2.57280
    -2.24797
    -1.77962
    -1.51523
    -1.16774
    -1.16018
    -1.11486
    -0.83535
    -0.89579
    -0.59362
    -0.32923
    -0.23102
    -0.28390
    -0.26880
    -0.04217
     0.14668
     0.23733
     0.16934
     0.23733
     0.37331
     0.37331
     0.58482
     0.35820
     0.40352
     0.28266
     0.18445
     0.44129
     0.37331
     0.17690
     0.15424
     0.41863
     0.35820
     0.19956
     0.13913
     0.22978
     0.44885
     0.77367
     0.82655
     0.86432
     1.04562
     1.35534
     1.55930
     1.77837
     1.43844
     0.84166
     0.42618
    -0.06483
    -0.17059
    -0.00440
     0.47906
     0.50928
     0.07114
    -0.40477
    -0.83535
    -0.91845
    -1.03932
    -1.37925
    -1.57566
    -1.29616
    -1.09975
    -0.99399
    -0.93356
    -0.76737
    -0.70693
    -0.23858
    -0.42743
    -0.46520
    -0.24613
    -0.28390
    -0.14038
     0.06359
    -0.06483
    -0.02706
    -0.25369
    -0.25369
     0.16179
     0.25244
     0.31287
     0.38086
     0.21467
     0.29021
     0.38841
     0.36575
     0.07869
     0.30532
     0.11647
     0.17690
    -0.17059
    -0.00440
     0.01071
     0.23733
     0.82655
     0.77367
     0.42618
     0.50928
     0.41108
     0.54705
     0.60748
     0.66036
     0.63770
     0.32798
     0.01826
    -0.39722
    -0.76737
    -0.72960
    -0.89579
    -1.15263
    -1.34148
    -1.99113
    -2.18754
    -1.65875
    -1.59077
    -1.90804
    -2.21776
    -2.39150
    -3.04871
    -2.60302
    -2.68611
    -3.22246
    -3.01850
    -2.77676
    -2.54259
    -2.15733
    -1.92315
    -1.22817
    -1.34903
    -1.38681
    -1.14507
    -0.61628
    -0.34434
    -0.08750
     0.34309
     0.52439
     0.40352
    -0.38211
    -0.51053
    -0.61628
    -0.63139
    -0.97133
    -1.24328
    -1.13752
    -1.71919
    -2.43683
    -2.77676
    -2.85986
    -2.80698
    -2.45194
    -1.97603
    -1.70408
    -1.49256
    -1.04687
    -0.64650
     0.11647
     0.44885
     0.72079
     0.81900
     0.69813
     0.51683
     0.48662
     0.57727
     0.88699
     1.00030
     0.73590
     0.51683
     0.30532
     0.10891
     0.14668
     0.28266
     0.16179
     0.35064
     0.53194
     0.49417
     0.67547
     1.12872
     1.05318
     0.99274
     0.84166
     1.03051
     1.15138
     1.15138
     1.42333
     1.41577
     1.50642
     1.55175
     1.42333
     1.48376
     1.60463
     1.34023
     1.44599
     1.58952
     1.39311
     1.36290
     1.43844
     1.43088
     1.43088
     1.21181
     1.28735
     1.33268
     1.19670
     1.09095
     0.91720
     1.00030
     0.71324
     0.69813
     0.53950
     0.73590
     0.96253
     0.64525
     0.62259
     0.68302
     0.59993
     0.65281
     0.59993
     0.75857
     0.64525
     0.80389
     0.56971
     0.50928
     0.35064
     0.44129
     0.41108
     0.62259
     0.66792
     0.60748
     0.75857
     0.62259
     0.79634
     0.75857
     1.00030
     1.01541
     1.21937
     1.52909
     1.13627
     1.06073
     0.94742
     0.25999
    -0.03462
     0.20711
     0.28266
     0.27510
     0.04092
    -0.01195
    -0.31412
    -0.50297
    -0.76737
    -0.88068
    -0.79758
    -0.56341
    -0.41988
    -0.23858
    -0.03462
     0.14668
     0.16179
     0.35820
     0.55460
     0.75101
     0.64525
     0.76612
     0.78123
     0.59237
     0.47151
     0.44129
     0.53194
     0.27510
    -0.01951
     0.16179
     0.28266
     0.16179
     0.40352
     0.00315
     0.12402
     0.18445
     0.29021
     0.69813
     0.96253
     1.14383
     1.69528
     2.11831
     2.77552
     3.07768
     2.73775
     2.57911
     2.14097
     1.69528
     1.93701
     1.95967
     2.41292
     2.51868
     2.14852
     1.55175
     0.85677
     0.68302
     0.29021
    -0.05728
    -0.04973
    -0.07994
    -0.10260
    -0.01195
     0.08625
     0.30532
     0.55460
     0.57727
     1.00030
     1.16649
     1.12116
     1.20426
     1.21937
     0.69058
     0.19201
    -0.04217
    -0.35944
    -0.66161
    -0.74470
    -0.85046
    -0.69183
    -0.90334
    -1.00154
    -1.49256
    -1.99113
    -1.96847
    -1.80984
    -1.80228
    -1.54544
    -1.42458
    -1.03932
    -0.84291
    -0.54830
    -0.33678
     0.16179
     0.16934
     0.18445
     0.17690
     0.22978
     0.50173
     0.46395
     0.47151
     0.51683
     0.43374
     0.50173
     0.77367
     0.58482
     0.55460
     0.49417
     0.40352
     0.56971
     0.48662
     0.47906
     0.32043
     0.44885
     0.36575
     0.26755
     0.35820
     0.38841
     0.38086
     0.20711
     0.22978
     0.13913
     0.07114
    -0.02706
     0.26755
     0.10891
     0.11647
     0.22222
     0.01071
     0.09380
     0.24489
     0.18445
     0.18445
     0.32043
     0.47906
     0.44129
     0.37331
     0.32043
     0.31287
     0.38841
     0.32798
     0.47151
    -0.01951
    -0.02706
    -0.17815
    -0.41232
    -0.26880
    -0.33678
    -0.52564
    -0.50297
    -0.61628
    -0.46520
    -0.46520
    -0.14038
    -0.10260
    -0.20081
    -0.12527
    -0.16304
    -0.27635
    -0.35189
    -0.54074
    -0.32167
    -0.19325
     0.06359
    -0.16304
     0.02582
    -0.23858
    -0.45009
    -0.41988
    -0.31412
    -0.35189
    -0.28390
    -0.32923
    -0.23858
     0.05603
     0.15424
     0.28266
     0.35064
     0.22978
     0.13913
     0.03337
     0.15424
     0.32043
     0.02582
     0.04092
     0.07114
    -0.03462
    -0.07994
    -0.18570
    -0.34434
    -0.27635
    -0.20836
    -0.14793
    -0.23858
    -0.22347
    -0.20081
    -0.09505
    -0.03462
     0.21467
     0.09380
     0.12402
     0.29021
     0.50928
     0.50928
     0.88699
     1.32512
     1.71794
     2.47335
     3.14567
     3.47049
     3.72733
     4.15037
     3.83309
     4.14281
     4.74714
     4.42231
     3.16078
     1.92190
     1.19670
     0.81144
     0.32043
     0.01071
     0.02582
    -0.61628
    -1.10730
    -2.02135
    -3.10914
    -3.66060
    -3.64549
    -3.26778
    -2.61057
    -2.47460
    -2.55014
    -2.54259
    -1.71919
    -1.16018
    -0.87312
    -1.03176
    -0.97888
    -1.02421
    -0.90334
    -0.88823
    -0.85046
    -0.99399
    -1.00154
    -1.03932
    -0.88068
    -0.57851
    -0.79758
    -0.66916
    -0.53319
    -0.56341
    -0.66161
    -0.59362
    -0.63895
    -0.69938
    -0.82025
    -0.94111
    -1.02421
    -1.23572
    -1.18284
    -1.15263
    -1.19795
    -1.14507
    -1.14507
    -1.36414
    -1.25083
    -0.97888
    -0.97133
    -0.81269
    -0.63895
    -0.57851
    -0.36700
     0.03337
     0.16179
     0.21467
     0.25244
     0.22978
     0.19956
     0.53950
     0.38086
     0.29021
     0.46395
     0.30532
     0.45640
     0.21467
     0.10891
     0.02582
     0.07114
     0.15424
     0.17690
     0.00315
    -0.26880
    -0.23858
    -0.48786
    -0.36700
    -0.28390
    -0.40477
    -0.57096
    -0.66916
    -0.60873
    -0.54074
    -0.60118
    -0.50297
    -0.55585
    -0.66161
    -0.57096
    -0.42743
    -0.45009
    -0.38966
    -0.47276
    -0.23102
     0.00315
     0.09380
     0.13157
     0.02582
    -0.01195
     0.03337
    -0.14038
    -0.04973
     0.03337
     0.05603
     0.09380
     0.10891
     0.01071
    -0.07239
    -0.04217
    -0.17815
     0.11647
     0.10891
    -0.02706
    -0.03462
     0.21467
     0.26755
     0.56971
     0.69058
     0.75857
     0.87943
     0.91720
     1.15138
     1.18160
     1.36290
     1.52153
     1.49132
     1.68017
     2.08054
     1.82370
     1.90679
     1.92190
     1.90679
     2.03521
     1.99744
     1.83880
     1.52909
     1.00030
     0.31287
     0.38086
     0.66792
     0.97008
     0.89454
     0.80389
     0.92476
     0.81144
     0.57727
     0.33553
     0.33553
     0.21467
     0.62259
     0.92476
     0.97763
     1.16649
     1.71038
     1.80859
     1.78593
     1.63484
     1.53664
     1.41577
     1.89924
     2.11831
     1.75571
     1.58196
     1.23447
     0.51683
    -0.17815
    -0.17059
    -0.03462
    -0.29901
    -0.38211
    -0.60873
    -0.89579
    -1.26594
    -1.85516
    -2.27819
    -2.05912
    -1.81739
    -1.89293
    -1.71919
    -1.59077
    -1.47745
    -1.43213
    -1.23572
    -1.16018
    -0.69183
    -0.18570
    -0.10260
    -0.14038
    -0.13282
    -0.35944
    -0.66916
    -0.48031
    -0.27635
    -0.23858
    -0.41232
    -0.23102
    -0.03462
     0.01826
    -0.04973
    -0.17815
    -0.07994
    -0.21592
    -0.10260
    -0.28390
    -0.17059
    -0.41988
    -0.37455
    -0.38211
    -0.07994
    -0.22347
    -0.29146
    -0.23858
    -0.29146
    -0.23858
    -0.22347
    -0.35944
    -0.33678
    -0.50297
    -0.26124
    -0.26880
    -0.28390
    -0.39722
    -0.38966
    -0.72960
    -0.47276
    -0.29146
    -0.53319
    -0.50297
    -0.69938
    -0.76737
    -0.83535
    -1.02421
    -0.94867
    -0.90334
    -1.03932
    -0.90334
    -0.80514
    -0.84291
    -1.05442
    -1.22061
    -1.00154
    -0.82780
    -0.87312
    -0.78248
    -0.63139
    -0.62384
    -0.57096
    -0.51808
    -0.19325
    -0.18570
    -0.04973
     0.02582
    -0.01195
     0.09380
     0.21467
    -0.04973
    -0.01195
     0.15424
     0.01826
     0.14668
     0.18445
     0.08625
     0.28266
     0.41863
     0.44885
     0.47151
     0.60748
     0.69813
     0.77367
     0.88699
     1.24958
     1.34779
     1.48376
     1.90679
     1.72549
     1.42333
     1.40067
     1.46865
     1.52909
     1.61218
     1.61218
     1.14383
     0.74346
     0.48662
     0.47906
     0.56216
     0.51683
     0.20711
    -0.33678
    -0.33678
    -0.06483
     0.23733
     0.31287
     0.44129
     0.58482
     0.17690
     0.10891
     0.30532
     0.14668
    -0.27635
    -0.18570
     0.40352
     0.93986
     0.76612
    -0.15548
    -0.58607
    -0.68427
    -0.20081
    -0.19325
    -0.24613
    -0.03462
    -0.16304
    -0.86557
    -0.89579
    -0.98644
    -1.09975
    -1.12996
    -1.24328
    -0.94111
    -0.60118
    -0.54830
    -0.55585
    -0.41988
    -0.29146
    -0.17059
    -0.11771
    -0.19325
     0.19201
     0.33553
     0.56971
     0.71324
     0.87943
     0.93986
     0.92476
     0.93231
     0.52439
     0.47151
     0.00315
    -0.03462
    -0.17815
    -0.56341
    -0.72960
    -0.91090
    -1.21306
    -1.27349
    -1.52278
    -1.62854
    -1.67386
    -1.55300
    -1.55300
    -1.39436
    -1.40947
    -1.36414
    -1.54544
    -1.25839
    -1.12241
    -1.08464
    -0.85802
    -0.78248
    -0.71449
    -0.57096
    -0.50297
    -0.32923
    -0.20081
    -0.21592
    -0.06483
     0.01826
     0.04848
     0.17690
    -0.17059
     0.14668
     0.22222
     0.28266
    -0.00440
     0.07869
     0.21467
     0.16934
     0.08625
     0.38086
     0.29776
     0.42618
     0.31287
     0.32798
     0.35820
     0.52439
     0.27510
     0.31287
     0.54705
     0.72835
     0.52439
     0.53950
     0.54705
     0.47151
     0.53194
     0.38841
     0.53194
     0.51683
     0.38841
     0.29021
     0.44885
     0.39597
     0.54705
     0.36575
     0.50173
     0.52439
     0.53950
     0.69813
     0.69813
     0.85677
     0.97008
     0.93231
     1.08339
     1.18915
     1.25714
     0.91720
     1.01541
     1.17404
     1.30246
     1.23447
     1.46110
     1.49887
     1.18160
     1.24203
     1.20426
     1.21181
     1.24958
     0.88699
     0.75857
     0.84166
     0.75857
     0.81144
     0.68302
     0.62259
     0.56216
     0.09380
    -0.04217
    -0.07239
    -0.20836
    -0.13282
     0.02582
    -0.07239
    -0.25369
    -0.41232
    -0.66916
    -0.54830
    -0.41988
    -0.30657
    -0.57851
    -0.25369
    -0.24613
    -0.40477
    -0.23858
     0.06359
    -0.07994
    -0.01195
     0.15424
     0.25999
     0.24489
     0.42618
     0.35820
     0.32043
     0.41108
     0.32798
     0.31287
     0.26755
     0.25999
     0.22222
    -0.16304
    -0.23858
    -0.51053
    -0.77492
    -0.75981
    -0.82025
    -0.77492
    -0.82780
    -0.91090
    -0.77492
    -0.78248
    -1.00910
    -0.97888
    -1.40947
    -1.52278
    -1.09975
    -0.91090
    -0.79003
    -0.51808
    -0.67672
    -0.82025
    -0.67672
    -0.45009
    -0.65406
    -0.48786
    -0.50297
    -0.22347
    -0.01951
     0.04092
     0.24489
     0.07869
     0.20711
     0.27510
     0.23733
     0.45640
     0.41863
     0.44129
     0.36575
     0.54705
     0.49417
     0.57727
     0.35820
     0.43374
     0.56216
     0.50928
     0.48662
     0.51683
     0.47151
     0.51683
     0.46395
     0.59237
     0.54705
     0.40352
     0.37331
     0.52439
     0.37331
     0.25999
     0.33553
     0.19956
     0.34309
     0.25999
     0.17690
     0.12402
     0.12402
     0.12402
    -0.03462
     0.16934
     0.10136
     0.13913
    -0.07239
    -0.10260
     0.09380
    -0.01195
     0.08625
    -0.10260
    -0.03462
    -0.04217
     0.01071
    -0.01951
    -0.00440
     0.12402
     0.07114
     0.24489
     0.29021
     0.19201
     0.08625
     0.37331
     0.41108
     0.52439
     0.44885
     0.53950
     0.49417
     0.81144
     0.91720
     0.95497
     1.15893
     1.11361
     1.20426
     1.30246
     1.89168
     1.78593
     1.73305
     1.92945
     2.08054
     2.32227
     2.42803
     2.35248
     2.48091
     2.11075
     1.89924
     1.51398
     0.51683
    -0.97888
    -2.10445
    -2.71633
    -3.31311
    -3.39620
    -3.63038
    -3.28289
    -2.92785
    -2.23287
    -2.53503
    -3.59261
    -3.72103
    -3.55484
    -2.67101
    -1.54544
    -0.77492
     0.11647
     0.94742
     1.33268
     1.58952
     2.09564
     2.26939
     2.05032
     2.07298
     2.05787
     1.96722
     1.74816
     1.26469
     0.82655
     0.83411
     0.55460
     0.49417
     0.39597
     0.28266
     0.19956
     0.16934
     0.11647
    -0.11771
    -0.12527
    -0.30657
    -0.19325
     0.06359
     0.30532
    -0.07239
     0.05603
    -0.01195
    -0.17059
    -0.54830
    -0.53319
    -0.63139
    -0.68427
    -0.73715
    -0.98644
    -1.46990
    -1.81739
    -2.00624
    -2.11955
    -2.05912
    -2.13466
    -2.23287
    -2.27819
    -2.16488
    -1.87782
    -1.61343
    -1.41702
    -1.20551
    -0.91090
    -0.97133
    -0.57096
    -0.34434
    -0.22347
    -0.26124
    -0.14793
    -0.10260
     0.15424
     0.09380
     0.13157
     0.12402
     0.29776
     0.24489
     0.38841
     0.23733
     0.40352
     0.15424
     0.29021
     0.57727
     0.32798
     0.26755
     0.24489
     0.32798
     0.25999
     0.38086
     0.28266
     0.09380
     0.13157
     0.26755
     0.19956
     0.29021
     0.10891
     0.00315
     0.02582
     0.41108
     0.25244
     0.10136
     0.07114
    -0.04217
     0.12402
     0.04848
     0.07114
     0.01071
     0.06359
     0.06359
    -0.03462
     0.17690
     0.04848
     0.09380
    -0.03462
     0.07114
     0.30532
     0.10891
     0.00315
     0.06359
     0.16179
    -0.09505
     0.04848
     0.05603
     0.10136
    -0.00440
    -0.05728
     0.12402
    -0.01195
     0.07114
    -0.01951
    -0.03462
     0.07114
     0.21467
     0.15424
     0.20711
     0.35820
     0.32798
     0.38086
     0.55460
     0.63770
     0.63770
     0.67547
     0.62259
     0.72835
     0.67547
     0.65281
     0.48662
     0.75101
     0.66792
     0.72835
     0.80389
     0.70569
     0.82655
     0.54705
     0.77367
     0.53950
     0.60748
     0.59993
     0.71324
     0.55460
     0.46395
     0.06359
    -0.29901
    -0.24613
    -0.48031
    -0.65406
    -1.21306
    -1.31126
    -1.51523
    -1.59832
    -1.81739
    -1.99869
    -1.94581
    -1.93826
    -1.98358
    -1.80228
    -1.57566
    -1.53033
    -1.42458
    -1.12996
    -0.65406
    -0.55585
    -0.15548
     0.19201
     0.33553
     0.61504
     0.79634
     1.02296
     1.06828
     0.83411
     0.99274
     1.06073
     0.97008
     0.91720
     0.58482
     0.43374
     0.51683
     0.25999
     0.35820
     0.16179
    -0.16304
    -0.28390
    -0.42743
    -0.46520
    -0.51053
    -0.41232
    -0.53319
    -0.69938
    -0.57851
    -0.45009
    -0.50297
    -0.52564
    -0.23102
    -0.15548
    -0.32167
    -0.13282
     0.00315
    -0.17815
    -0.05728
     0.10136
     0.07869
     0.10136
     0.07114
     0.10136
     0.02582
     0.09380
     0.11647
     0.04848
     0.14668
     0.09380
     0.08625
    -0.02706
     0.02582
    -0.07994
    -0.14038
    -0.15548
    -0.05728
     0.13913
    -0.04973
    -0.15548
    -0.02706
    -0.10260
    -0.18570
    -0.32167
    -0.27635
    -0.15548
    -0.06483
    -0.08750
    -0.21592
    -0.18570
    -0.15548
    -0.26124
    -0.10260
    -0.18570
    -0.12527
     0.10136
     0.00315
     0.10891
     0.26755
     0.13913
     0.39597
     0.33553
     0.49417
     0.24489
     0.36575
     0.39597
     0.49417
     0.24489
     0.40352
     0.35820
     0.30532
     0.27510
     0.05603
     0.25999
     0.18445
     0.06359
    -0.12527
     0.33553
     0.15424
     0.04848
     0.30532
     0.24489
     0.44129
     0.30532
     0.34309
     0.44885
     0.74346
     0.47906
     0.40352
     0.43374
     0.53950
     0.40352
     0.50173
     0.72079
     0.58482
     0.76612
     0.75101
     1.15138
     1.20426
     1.51398
     1.64240
     1.73305
     1.59707
     1.52153
     0.84166
     0.36575
     0.13157
    -0.01951
     0.11647
     0.06359
    -0.01195
    -0.28390
    -0.99399
    -1.31126
    -1.87782
    -2.05912
    -2.13466
    -2.27819
    -2.25553
    -2.28575
    -2.20265
    -1.98358
    -1.69652
    -1.39436
    -1.31126
    -1.43213
    -1.40947
    -1.74940
    -1.39436
    -0.83535
    -0.40477
    -0.27635
    -0.24613
    -0.51053
    -0.15548
     0.05603
     0.11647
     0.04092
     0.25244
     0.53950
     0.70569
     0.72835
     0.75101
     0.63015
     0.70569
     0.96253
     0.95497
     0.96253
     0.69058
     0.74346
     0.70569
     0.87943
     0.90965
     0.78878
     0.59993
     0.07114
     0.04848
    -0.38966
    -0.38211
    -0.23102
    -0.64650
    -0.62384
    -0.83535
    -1.00910
    -1.21306
    -1.44724
    -1.19795
    -1.41702
    -1.17529
    -1.14507
    -1.01665
    -0.81269
    -0.75981
    -0.76737
    -0.60118
    -0.38966
    -0.38211
    -0.38966
    -0.32167
    -0.27635
    -0.39722
    -0.23858
    -0.38966
    -0.20081
    -0.14038
    -0.02706
    -0.10260
    -0.13282
     0.05603
    -0.00440
    -0.17059
     0.16179
     0.18445
     0.10136
     0.18445
     0.28266
     0.17690
     0.04848
     0.13157
     0.19201
     0.01826
     0.19201
     0.06359
     0.18445
     0.35064
     0.62259
     0.41863
    -0.26880
    -0.35944
    -0.30657
    -0.11771
     0.03337
    -0.11016
    -0.12527
    -0.32923
    -0.34434
    -0.32923
    -0.55585
    -0.53319
    -0.63139
    -0.60118
    -0.54830
    -0.53319
    -0.49542
    -0.30657
    -0.34434
    -0.41232
    -0.28390
    -0.03462
    -0.20081
    -0.07239
    -0.15548
     0.12402
     0.23733
     0.29776
     0.23733
     0.22222
     0.26755
     0.34309
     0.32798
     0.52439
     0.63015
     0.67547
     0.77367
     0.78123
     0.55460
     0.43374
     0.25244
     0.30532
     0.32798
     0.26755
     0.06359
    -0.07994
    -0.02706
     0.19956
     0.16179
     0.50928
     0.38841
     0.63015
     0.93986
     1.20426
     1.70283
     1.71038
     1.65751
     0.95497
    -0.46520
    -1.37170
    -2.02891
    -2.37639
    -2.80698
    -2.73899
    -2.36129
    -2.44438
    -3.26778
    -3.77391
    -4.71062
    -4.95235
    -4.65774
    -4.30270
    -3.42642
    -2.67101
    -1.48501
    -0.54074
     0.09380
     0.56216
     1.15893
     1.37045
     1.61974
     2.17119
     2.53378
     2.60177
     2.72264
     2.66976
     2.51112
     2.35248
     2.25428
     1.83880
     1.74816
     1.59707
     1.37800
     1.43088
     1.34023
     1.00785
     0.87188
     0.59993
     0.65281
     0.37331
    -0.02706
    -0.00440
    -0.15548
    -0.16304
    -0.29901
    -0.34434
    -0.38211
    -0.43499
    -0.36700
    -0.57096
    -0.69183
    -0.76737
    -0.97133
    -1.17529
    -0.80514
    -0.78248
    -1.03932
    -1.04687
    -1.09975
    -0.94111
    -1.03932
    -0.91090
    -0.97888
    -0.80514
    -0.75226
    -0.66161
    -0.56341
    -0.66916
    -0.63895
    -0.57851
    -0.42743
    -0.19325
    -0.37455
    -0.45009
    -0.33678
    -0.35944
    -0.33678
    -0.30657
    -0.32167
    -0.39722
    -0.22347
    -0.26124
    -0.17059
    -0.17815
    -0.23858
    -0.33678
    -0.18570
     0.08625
     0.01071
    -0.08750
     0.00315
    -0.02706
     0.33553
     0.33553
     0.00315
     0.02582
    -0.01195
     0.04848
     0.18445
     0.13913
     0.13157
    -0.13282
    -0.07994
    -0.05728
     0.07114
    -0.27635
    -0.22347
    -0.33678
    -0.27635
    -0.23858
    -0.25369
    -0.48786
    -0.42743
    -0.43499
    -0.48786
    -0.32167
    -0.41988
    -0.40477
    -0.51808
    -0.31412
    -0.06483
    -0.41232
    -0.29901
    -0.55585
    -0.07239
    -0.22347
    -0.16304
    -0.13282
    -0.05728
     0.02582
    -0.01951
     0.00315
     0.08625
     0.08625
    -0.14793
     0.04092
     0.15424
     0.10136
     0.07869
     0.26755
     0.28266
     0.16934
     0.25244
     0.18445
     0.12402
     0.00315
     0.19201
     0.13913
     0.13157
     0.19956
     0.10136
     0.08625
     0.29021
     0.26755
     0.22222
     0.20711
     0.22222
     0.22978
     0.22978
     0.25244
     0.29776
     0.24489
     0.54705
     0.55460
     0.59993
     0.57727
     0.46395
     0.35820
     0.65281
     0.80389
     0.61504
     0.61504
     0.98519
     0.98519
     1.20426
     1.09850
     1.27225
     1.31757
     1.42333
     1.56686
     1.65751
     1.61974
     1.43844
     1.15893
     0.55460
    -0.29146
    -1.86271
    -3.03360
    -3.41131
    -3.89477
    -3.16202
    -2.52748
    -2.53503
    -3.02605
    -3.42642
    -3.62282
    -4.03075
    -3.97787
    -3.19224
    -2.37639
    -1.23572
    -0.29901
     0.38841
     0.82655
     1.25714
     1.40822
     1.62729
     1.70283
     1.71038
     1.58196
     1.39311
     1.22692
     1.18160
     0.99274
     0.84166
     0.50173
     0.37331
     0.52439
     0.39597
     0.28266
     0.13913
     0.18445
     0.04848
     0.01071
     0.08625
     0.07869
    -0.01195
     0.08625
    -0.03462
     0.00315
     0.14668
     0.19201
    -0.17815
     0.08625
     0.33553
     0.16934
     0.22222
     0.34309
     0.13913
     0.31287
     0.25999
     0.23733
     0.32043
     0.35820
     0.10891
     0.16934
     0.22222
     0.23733
     0.16179
     0.17690
     0.31287
     0.28266
     0.18445
     0.28266
     0.17690
     0.14668
     0.17690
     0.41108
     0.16179
     0.21467
     0.21467
     0.17690
     0.26755
     0.31287
     0.22222
     0.15424
     0.25999
     0.20711
     0.19201
     0.11647
     0.16934
     0.10136
     0.04848
     0.11647
     0.32798
     0.21467
     0.00315
     0.04092
     0.16179
     0.19201
     0.07869
     0.06359
     0.26755
     0.17690
     0.06359
     0.16934
     0.22222
     0.07114
    -0.05728
     0.00315
     0.05603
     0.03337
    -0.17059
    -0.12527
    -0.24613
    -0.42743
    -0.53319
    -0.67672
    -0.89579
    -0.89579
    -1.20551
    -1.05442
    -1.11486
    -1.06198
    -1.20551
    -1.11486
    -1.26594
    -1.04687
    -1.05442
    -0.97133
    -0.88068
    -0.38966
    -0.26124
    -0.49542
    -0.35944
    -0.10260
    -0.21592
    -0.15548
    -0.10260
    -0.22347
    -0.26880
    -0.36700
    -0.32167
    -0.26124
    -0.07994
    -0.23102
    -0.53319
    -0.60118
    -0.38966
    -0.60873
    -0.48786
    -0.26880
    -0.19325
    -0.27635
     0.01071
    -0.03462
     0.10136
    -0.03462
    -0.03462
     0.24489
     0.19201
     0.28266
     0.29776
     0.41863
     0.59993
     0.58482
     0.66792
     0.71324
     0.85677
     0.92476
     0.97763
     1.15893
     1.15893
     1.27980
     1.22692
     1.40067
     1.60463
     1.77082
     1.74816
     1.86902
     2.10320
     2.17874
     2.12586
     1.95212
     1.63484
     1.36290
     0.95497
     0.66036
     0.38086
     0.01826
    -0.45765
    -0.83535
    -1.12241
    -1.25083
    -1.53789
    -1.94581
    -2.02135
    -2.30085
    -2.51237
    -2.37639
    -1.95336
    -1.71919
    -1.72674
    -1.19040
    -0.88068
    -0.62384
    -0.60118
    -0.15548
     0.13913
     0.27510
     0.52439
     0.37331
     0.52439
     0.54705
     0.37331
     0.42618
     0.57727
     0.50173
     0.36575
     0.50928
     0.44885
     0.28266
     0.37331
     0.37331
     0.51683
     0.53194
     0.44129
     0.41863
     0.34309
     0.41863
     0.42618
     0.40352
     0.42618
     0.50173
     0.25244
     0.34309
     0.31287
     0.25244
     0.37331
     0.26755
     0.17690
     0.19956
     0.13157
     0.22978
     0.13913
     0.14668
     0.22978
     0.00315
     0.00315
     0.25999
     0.24489
     0.09380
     0.07869
     0.10136
     0.09380
     0.03337
    -0.01951
    -0.15548
     0.06359
    -0.00440
     0.04092
    -0.15548
    -0.09505
    -0.06483
    -0.07994
    -0.05728
    -0.18570
    -0.14793
     0.01826
     0.08625
     0.17690
     0.13913
     0.10891
     0.26755
     0.22222
     0.37331
     0.42618
     0.20711
     0.18445
     0.25244
     0.03337
     0.25244
     0.10136
    -0.01951
    -0.14038
    -0.24613
    -0.13282
    -0.16304
    -0.35189
    -0.32167
    -0.41232
    -0.17815
    -0.12527
    -0.20081
    -0.02706
    -0.12527
     0.00315
     0.14668
     0.23733
     0.38841
     0.45640
     0.55460
     0.59237
     0.60748
     0.56216
     0.30532
     0.46395
     0.60748
     0.57727
     0.58482
     0.35820
     0.53194
     0.50173
     0.51683
     0.65281
     0.60748
     0.39597
     0.56216
     0.72079
     0.72835
     0.85677
     0.84921
     0.78878
     0.93986
     1.01541
     1.07584
     1.16649
     1.29491
     1.22692
     1.18915
     1.51398
     1.44599
     1.06828
     1.18915
     1.08339
     1.28735
     1.35534
     1.37045
     1.43088
     1.34023
     1.20426
     1.41577
     1.03051
     0.82655
     0.87943
     0.91720
     0.47906
    -0.01951
    -0.59362
    -0.87312
    -0.76737
    -0.32923
    -0.30657
    -0.45765
    -1.23572
    -1.82494
    -2.10445
    -2.46704
    -2.66345
    -2.71633
    -2.58791
    -2.32352
    -2.10445
    -1.77962
    -1.87027
    -1.91559
    -1.83250
    -1.74940
    -1.45479
    -1.15263
    -0.79003
    -0.51808
    -0.15548
     0.14668
     0.35064
     0.62259
     0.64525
     0.78878
     0.90209
     1.15893
     1.21937
     0.97008
     0.90965
     1.14383
     0.96253
     0.99274
     0.97763
     0.89454
     0.76612
     0.75857
     0.72835
     0.62259
     0.68302
     0.41863
     0.41863
     0.47906
     0.41108
     0.19956
     0.14668
     0.25244
     0.38086
     0.37331
     0.41108
     0.27510
     0.49417
     0.44885
     0.53950
     0.50928
     0.53950
     0.56971
     0.57727
     0.56216
     0.84166
     0.56216
     0.37331
     0.28266
    -0.21592
    -0.65406
    -0.57096
    -0.78248
    -1.16018
    -1.25839
    -1.44724
    -1.85516
    -2.07423
    -1.88538
    -2.07423
    -1.87782
    -1.64365
    -1.67386
    -1.70408
    -1.49256
    -1.07709
    -0.82025
    -0.64650
    -0.48031
    -0.10260
     0.10891
     0.17690
     0.59237
     0.50173
     0.60748
     0.56971
     0.48662
     0.75857
     0.81144
     0.68302
     0.53194
     0.49417
     0.70569
     0.59237
     0.50173
     0.39597
     0.30532
     0.39597
     0.44129
     0.66036
     0.47151
     0.50173
     0.43374
     0.68302
     0.87188
     0.82655
     0.88699
     1.01541
     1.00785
     0.91720
     0.90209
     0.97008
     0.82655
     1.01541
     0.96253
     1.06828
     1.10606
     1.04562
     0.96253
     0.91720
     1.09095
     1.02296
     0.90209
     0.91720
     1.08339
     1.06828
     1.07584
     1.07584
     1.01541
     1.16649
     1.03051
     1.06828
     1.03051
     0.86432
     0.48662
     0.59993
     0.72835
     0.70569
     0.62259
     0.38086
     0.21467
     0.10136
    -0.13282
    -0.11016
    -0.22347
    -0.38211
    -0.15548
    -0.29146
    -0.32923
    -0.25369
    -0.29901
    -0.45765
    -0.32923
    -0.44254
    -0.60873
    -0.40477
    -0.22347
    -0.08750
    -0.28390
    -0.02706
    -0.07994
    -0.05728
     0.00315
     0.10891
     0.03337
     0.11647
     0.06359
    -0.15548
     0.16179
     0.17690
     0.13157
     0.01071
     0.05603
     0.03337
    -0.02706
     0.10891
     0.16934
     0.18445
    -0.08750
     0.03337
    -0.04973
     0.04848
     0.10136
    -0.04217
     0.00315
     0.01826
     0.01826
    -0.18570
    -0.17815
    -0.14038
    -0.05728
     0.19956
     0.13913
    -0.03462
     0.04092
    -0.27635
    -0.04217
     0.00315
     0.16179
     0.14668
     0.05603
     0.39597
     0.39597
     0.43374
     0.29021
     0.07114
    -0.20081
    -0.41232
    -0.30657
    -0.10260
    -0.24613
    -0.38966
    -0.64650
    -0.65406
    -0.88068
    -0.85802
    -1.07709
    -1.11486
    -1.12996
    -1.32637
    -1.16018
    -1.16018
    -0.99399
    -1.05442
    -0.91845
    -0.84291
    -0.66916
    -0.48786
    -0.34434
    -0.11016
     0.10136
     0.07869
    -0.07994
     0.37331
     0.52439
     0.88699
     0.85677
     0.87188
     0.72835
     0.95497
     0.75101
     0.69813
     0.70569
     0.53950
     0.44885
     0.50173
     0.44885
     0.44129
     0.10136
     0.00315
     0.20711
     0.13913
     0.08625
     0.12402
     0.07114
     0.06359
     0.19956
     0.19956
     0.38841
     0.50173
     0.60748
     0.72079
     0.72079
     0.94742
     0.74346
     0.58482
     0.66792
     0.66792
     0.20711
     0.22222
     0.25244
     0.30532
     0.25999
     0.19201
     0.15424
     0.32798
     0.44129
    -0.10260
    -0.04973
     0.10136
     0.41863
     0.56971
     0.84166
     1.07584
     1.08339
     1.50642
     2.10320
     2.20140
     2.41292
     2.63954
     2.40536
     1.11361
     0.19956
     0.72079
     1.61974
     2.48846
     2.57911
     0.84166
    -0.66161
    -2.25553
    -2.81453
    -2.70122
    -2.24042
    -1.94581
    -1.99869
    -2.52748
    -2.74655
    -2.99583
    -3.35843
    -3.28289
    -3.00339
    -2.62568
    -2.25553
    -1.98358
    -1.53033
    -1.10730
    -0.76737
    -0.72204
    -0.27635
    -0.20836
    -0.28390
    -0.23102
    -0.11771
     0.13157
     0.10891
     0.16179
     0.27510
     0.07114
     0.35820
     0.30532
     0.23733
     0.48662
     0.39597
     0.18445
     0.05603
     0.03337
    -0.24613
    -0.26124
    -0.11771
    -0.06483
    -0.01195
    -0.01951
    -0.32167
    -0.26880
    -0.20081
    -0.24613
    -0.27635
    -0.01195
    -0.07994
     0.14668
     0.04092
     0.28266
     0.51683
     0.34309
     0.43374
     0.47906
     0.63015
     0.65281
     0.50173
     0.29776
     0.19201
     0.06359
    -0.28390
    -0.25369
    -0.14038
    -0.12527
    -0.33678
    -0.38211
    -0.55585
    -0.51053
    -0.72960
    -0.48031
    -0.41988
    -0.26124
    -0.08750
    -0.02706
     0.13913
     0.25999
     0.50928
     0.59237
     0.57727
     0.41863
     0.22978
     0.22222
     0.35820
     0.29776
     0.32043
     0.12402
     0.29776
     0.16179
    -0.10260
    -0.30657
    -0.40477
    -0.76737
    -0.86557
    -0.79758
    -0.53319
    -0.17815
    -0.23858
    -0.01195
     0.10891
     0.07114
     0.17690
     0.25999
     0.37331
     0.64525
     1.21937
     1.12872
     1.12116
     1.15893
     1.15893
     0.88699
     1.08339
     1.20426
     1.03051
     1.03807
     0.93231
     0.68302
     0.59237
     0.44885
     0.30532
     0.28266
     0.22222
     0.28266
     0.14668
     0.04848
     0.07869
     0.20711
     0.03337
     0.27510
     0.17690
     0.11647
     0.21467
     0.38086
     0.35820
     0.35064
     0.47151
     0.44129
     0.49417
     0.96253
     0.80389
     0.78878
     0.79634
     0.99274
     0.97763
     1.11361
     1.50642
     1.74060
     1.76326
     1.92945
     1.74060
     1.43844
     1.04562
     0.68302
     0.40352
     0.31287
     0.37331
     0.08625
     0.05603
    -0.13282
    -0.38211
    -0.89579
    -1.43968
    -1.52278
    -1.59832
    -1.64365
    -1.62854
    -1.53789
    -1.33393
    -1.33393
    -1.22817
    -1.07709
    -0.80514
    -1.07709
    -0.75981
    -0.58607
    -0.79003
    -0.51808
    -0.26880
    -0.42743
    -0.35944
    -0.46520
    -0.43499
    -0.40477
    -0.41988
    -0.63139
    -0.51808
    -0.57851
    -0.51808
    -0.63895
    -0.76737
    -0.90334
    -0.98644
    -0.96377
    -0.72960
    -0.79003
    -0.82780
    -0.84291
    -0.68427
    -0.74470
    -0.66161
    -0.58607
    -0.51053
    -0.36700
    -0.33678
    -0.25369
    -0.11016
    -0.02706
    -0.02706
    -0.09505
     0.05603
     0.16934
     0.03337
    -0.02706
    -0.04973
     0.10136
     0.02582
    -0.13282
    -0.23102
    -0.06483
    -0.20836
    -0.15548
    -0.11771
    -0.30657
    -0.29146
    -0.43499
    -0.33678
    -0.10260
    -0.26124
    -0.42743
    -0.23102
    -0.45009
    -0.34434
    -0.29146
    -0.61628
    -0.51053
    -0.25369
    -0.11771
    -0.26124
    -0.20081
    -0.15548
    -0.32167
    -0.26880
    -0.27635
    -0.27635
    -0.17059
    -0.12527
    -0.11016
     0.04848
     0.15424
     0.09380
     0.18445
     0.13157
     0.40352
     0.10891
     0.21467
     0.25244
     0.37331
     0.34309
     0.50928
     0.60748
     0.32043
     0.32798
     0.25244
     0.13913
     0.18445
    -0.09505
    -0.20836
    -0.26124
     0.00315
    -0.04217
    -0.01951
    -0.17059
    -0.41988
    -0.42743
    -0.20081
    -0.11016
    -0.05728
    -0.00440
     0.10891
     0.16179
     0.31287
     0.45640
     0.42618
     0.50173
     0.58482
     0.66792
     0.59993
     0.75101
     0.75101
     0.46395
     0.82655
     1.06073
     1.04562
     1.09095
     1.21937
     1.31002
     1.47621
     1.14383
     0.74346
     0.19956
     0.13157
     0.51683
     0.86432
     0.47151
     0.01071
    -0.77492
    -0.82025
    -0.85046
    -1.14507
    -1.17529
    -1.11486
    -1.37170
    -1.40947
    -1.37925
    -1.19040
    -0.97133
    -0.57851
    -0.56341
    -0.34434
    -0.18570
     0.01071
     0.04848
    -0.49542
    -0.72960
    -0.10260
     0.24489
     0.19201
    -0.17059
    -0.20836
    -0.66161
    -0.79003
    -0.98644
    -1.09975
    -0.65406
    -0.65406
    -0.81269
    -0.95622
    -0.94867
    -1.42458
    -0.89579
    -0.79003
    -0.71449
    -0.46520
    -0.54074
    -0.22347
    -0.29146
    -0.29146
    -0.26124
    -0.18570
    -0.00440
     0.10136
     0.20711
     0.28266
     0.44129
     0.21467
     0.37331
     0.53950
     0.49417
     0.45640
     0.40352
     0.43374
     0.44885
     0.39597
     0.32043
     0.19201
     0.07869
    -0.20081
    -0.20836
    -0.40477
    -0.32923
    -0.51808
    -0.85046
    -0.52564
    -0.60873
    -0.75226
    -0.80514
    -0.79003
    -0.72204
    -0.53319
    -0.44254
    -0.41988
    -0.41232
    -0.25369
     0.06359
     0.14668
     0.29021
     0.13913
     0.29021
     0.29776
     0.31287
     0.01826
     0.13157
     0.13913
     0.07869
     0.03337
    -0.11771
    -0.14038
    -0.21592
    -0.15548
    -0.15548
    -0.38966
    -0.18570
    -0.13282
    -0.32923
    -0.07994
    -0.07994
    -0.02706
     0.04848
     0.10136
     0.22222
     0.13913
     0.15424
     0.10136
     0.17690
     0.28266
     0.18445
     0.13913
     0.25244
     0.30532
     0.38086
     0.51683
     0.56971
     0.57727
     0.71324
     0.72079
     0.88699
     0.82655
     1.01541
     0.98519
     1.08339
     0.90965
     1.13627
     1.00785
     0.93986
     0.84166
     0.67547
     0.40352
     0.54705
     0.38086
     0.20711
     0.17690
     0.13913
    -0.02706
     0.01071
    -0.13282
    -0.08750
    -0.05728
    -0.33678
    -0.22347
    -0.00440
     0.14668
     0.13157
    -0.14793
     0.13157
     0.09380
    -0.10260
     0.00315
     0.26755
     0.09380
     0.01826
    -0.05728
     0.10136
     0.10136
     0.01826
     0.04092
    -0.06483
     0.13157
     0.15424
     0.14668
     0.21467
     0.10136
     0.22222
     0.07869
     0.04092
     0.10136
     0.19201
     0.25999
     0.41108
     0.19201
     0.25244
     0.16179
    -0.01195
    -0.32167
    -0.18570
    -0.51053
    -0.44254
    -0.11016
    -0.18570
    -0.35189
    -0.10260
    -0.14038
     0.01071
    -0.22347
    -0.25369
    -0.20836
    -0.29901
    -0.11771
    -0.32923
     0.06359
     0.22222
     0.34309
     0.14668
     0.42618
     0.33553
     0.25244
     0.15424
     0.08625
    -0.14038
    -0.11771
     0.05603
     0.19956
     0.00315
     0.24489
     0.00315
     0.04092
    -0.10260
    -0.12527
    -0.32923
    -0.24613
    -0.04217
    -0.06483
    -0.23858
    -0.29146
    -0.26880
    -0.35944
    -0.24613
    -0.31412
    -0.37455
    -0.48031
    -0.59362
    -0.50297
    -0.34434
    -0.46520
    -0.57851
    -0.79758
    -0.63139
    -0.71449
    -0.87312
    -0.66161
    -0.46520
    -0.45009
    -0.48786
    -0.47276
    -0.35944
    -0.42743
    -0.00440
    -0.26124
    -0.11016
    -0.13282
    -0.01195
     0.15424
     0.27510
     0.25244
     0.11647
     0.23733
     0.40352
     0.25999
     0.09380
     0.08625
     0.12402
     0.39597
     0.42618
     0.24489
     0.15424
     0.02582
     0.07114
     0.05603
     0.13157
     0.05603
    -0.12527
    -0.04973
    -0.11016
    -0.02706
    -0.07239
    -0.18570
    -0.08750
    -0.06483
     0.15424
     0.14668
    -0.04973
     0.22222
     0.32043
     0.10136
     0.38086
     0.75101
     0.60748
     0.70569
     0.84166
     1.05318
     0.90965
     0.78878
     0.92476
     0.97763
     1.04562
     0.93231
     0.95497
     0.88699
     0.81144
     0.66792
     0.25244
     0.34309
     0.25244
    -0.07239
    -0.29901
    -0.34434
    -0.49542
    -0.43499
    -0.46520
    -0.52564
    -0.49542
    -0.42743
    -0.57096
    -0.65406
    -0.42743
    -0.40477
    -0.28390
    -0.10260
     0.25999
     0.29776
     0.49417
     0.34309
     0.58482
     0.45640
     0.31287
     0.47906
     0.46395
     0.56216
     0.53194
     0.42618
     0.45640
     0.41863
     0.34309
     0.66792
     0.59993
     0.61504
     0.65281
     0.63015
     0.63015
     0.56971
     0.26755
     0.16179
    -0.13282
     0.41108
     0.40352
    -0.45009
    -0.94867
    -0.90334
    -1.11486
    -1.14507
    -1.11486
    -1.12996
    -1.25083
    -1.48501
    -1.19040
    -1.11486
    -1.27349
    -1.43968
    -1.34903
    -0.99399
    -0.72204
    -0.51808
    -0.28390
    -0.20836
    -0.11771
    -0.29901
    -0.11771
    -0.19325
    -0.17059
    -0.23858
    -0.13282
    -0.11016
    -0.14793
    -0.14793
    -0.38211
    -0.50297
    -0.20836
    -0.29146
    -0.22347
    -0.37455
    -0.31412
    -0.59362
    -0.42743
    -0.32167
    -0.51053
    -0.38966
    -0.45765
    -0.14038
    -0.26124
    -0.30657
    -0.41988
    -0.35189
    -0.12527
    -0.08750
    -0.11016
    -0.12527
     0.00315
    -0.23102
    -0.11016
     0.00315
     0.08625
    -0.01951
     0.07114
     0.14668
     0.13913
    -0.07994
    -0.07239
     0.04092
     0.16934
     0.12402
     0.02582
     0.04848
     0.02582
     0.04092
     0.10891
     0.29021
     0.13157
     0.25999
     0.22978
     0.39597
     0.52439
     0.36575
     0.34309
     0.36575
     0.66792
     0.76612
     0.69813
     0.82655
     0.67547
     0.57727
     0.51683
     0.77367
     0.84921
     0.53194
     0.38086
     0.28266
     0.25244
     0.10136
    -0.19325
    -0.37455
    -0.81269
    -1.06198
    -1.00910
    -1.28105
    -1.46235
    -1.68897
    -1.74940
    -1.32637
    -1.25083
    -1.38681
    -1.47745
    -1.28105
    -1.10730
    -0.98644
    -0.66161
    -0.46520
    -0.22347
    -0.07994
     0.29021
     0.66036
     0.75857
     0.72079
     0.70569
     0.95497
     0.93986
     0.90209
     0.93231
     0.94742
     0.93986
     0.83411
     0.83411
     0.90965
     0.63015
     0.64525
     0.46395
     0.25999
     0.28266
     0.10136
     0.01826
     0.05603
     0.38841
     0.04848
    -0.05728
    -0.04973
    -0.04217
    -0.17059
     0.10891
     0.14668
     0.22222
     0.47151
     0.61504
     0.73590
     0.87943
     0.89454
     1.05318
     1.15138
     1.28735
     1.19670
     1.04562
     0.77367
     0.94742
     1.21937
     1.17404
     1.34023
     1.21937
     1.33268
     1.33268
     1.26469
     1.11361
     0.89454
     0.38086
    -0.08750
    -0.21592
    -0.11016
    -0.07994
    -0.14038
    -0.42743
    -1.06198
    -1.28105
    -1.59832
    -1.93826
    -2.20265
    -2.44438
    -2.58791
    -2.59546
    -2.48971
    -2.58791
    -2.62568
    -2.44438
    -2.15733
    -1.96092
    -2.22531
    -1.95336
    -1.75696
    -1.65120
    -1.59077
    -1.34903
    -0.88823
    -1.09975
    -0.72204
    -0.49542
    -0.58607
    -0.38966
    -0.47276
    -0.43499
    -0.18570
    -0.11016
    -0.04973
    -0.08750
     0.03337
     0.04092
    -0.13282
    -0.06483
    -0.04217
     0.06359
     0.13913
    -0.14038
     0.10891
    -0.07994
     0.07114
    -0.06483
     0.12402
     0.25999
     0.13913
     0.18445
     0.35064
     0.33553
     0.35820
     0.40352
     0.47906
     0.41863
     0.63770
     0.63770
     0.68302
     0.67547
     0.59237
     0.54705
     0.75857
     0.90209
     0.78123
     0.67547
     0.69813
     0.61504
     0.70569
     0.72079
     0.78123
     0.63770
     0.70569
     0.67547
     0.87188
     0.76612
     0.87188
     0.53950
     0.47151
     0.68302
     0.62259
     0.58482
     0.60748
     0.44129
     0.51683
     0.56216
     0.43374
     0.27510
     0.26755
     0.21467
     0.09380
     0.07869
     0.19201
     0.04092
    -0.25369
    -0.14793
     0.08625
     0.16934
    -0.14793
    -0.01951
    -0.13282
    -0.17815
    -0.29901
    -0.30657
    -0.23102
    -0.46520
    -0.54074
    -0.66916
    -0.48031
    -0.35944
    -0.85046
    -0.82780
    -0.72960
    -0.92600
    -1.28105
    -1.06198
    -1.06198
    -1.10730
    -1.00154
    -1.10730
    -0.67672
    -0.82025
    -0.85046
    -0.80514
    -0.77492
    -0.66916
    -0.60118
    -0.50297
    -0.18570
    -0.20836
    -0.35944
     0.02582
     0.05603
     0.26755
     0.29776
     0.44885
     0.69058
     0.81900
     1.15138
     1.18160
     1.39311
     1.31002
     1.32512
     0.86432
     1.08339
     0.81144
     0.72079
     0.75857
     0.78123
     0.78878
     0.55460
     0.67547
     0.46395
     0.20711
    -0.05728
    -0.21592
     0.00315
     0.01071
    -0.20836
    -0.48786
    -0.17059
    -0.02706
    -0.04973
     0.11647
    -0.42743
    -0.51053
    -0.59362
    -0.43499
    -0.51053
    -0.45765
    -0.50297
    -0.76737
    -0.62384
    -0.67672
    -0.68427
    -0.74470
    -0.39722
    -0.33678
    -0.38211
    -0.14038
    -0.15548
    -0.01195
    -0.22347
    -0.34434
     0.01071
    -0.05728
    -0.05728
    -0.01951
    -0.14038
    -0.07994
    -0.17815
    -0.12527
    -0.00440
     0.13157
    -0.12527
    -0.11771
     0.10891
     0.03337
    -0.01195
    -0.11016
    -0.08750
     0.07114
     0.25999
     0.38841
     0.25999
     0.22222
     0.28266
     0.47906
     0.45640
     0.66036
     0.61504
     0.60748
     0.56216
     0.61504
     0.84921
     0.87943
     0.72835
     0.92476
     0.93231
     0.90965
     0.92476
     0.75857
     0.94742
     0.71324
     0.79634
     0.75101
     0.87188
     0.32798
     0.19956
     0.05603
     0.08625
     0.04848
    -0.02706
     0.03337
    -0.00440
    -0.00440
     0.00315
    -0.00440
     0.03337
     0.13913
     0.04848
     0.13157
     0.65281
     0.59993
     0.69813
     0.88699
     1.04562
     0.97763
     1.12116
     1.49132
     1.57441
     1.40822
     0.74346
     0.62259
     0.07114
    -0.57851
    -1.04687
    -1.03932
    -0.75226
    -1.11486
    -1.18284
    -0.96377
    -1.44724
    -1.70408
    -1.94581
    -2.01380
    -1.87027
    -1.84005
    -1.72674
    -1.71163
    -1.76451
    -1.53033
    -1.08464
    -0.86557
    -0.52564
    -0.63895
    -0.91090
    -0.97888
    -0.77492
    -0.72204
    -0.53319
    -0.35189
    -0.41988
    -0.01951
     0.21467
     0.14668
     0.30532
     0.30532
     0.50173
     0.47151
     0.75857
     0.68302
     0.54705
     0.47906
     0.59237
     0.68302
     1.06073
     0.97763
     0.96253
     0.94742
     1.00785
     0.90965
     0.80389
     0.66036
     0.51683
     0.20711
     0.34309
     0.81144
     0.72835
     0.25244
    -0.11771
    -0.21592
    -0.45009
    -0.68427
    -0.64650
    -0.76737
    -0.57096
    -0.60873
    -0.54830
    -0.67672
    -0.54830
    -0.64650
    -0.61628
    -0.18570
    -0.17059
    -0.14793
    -0.16304
    -0.08750
    -0.11016
    -0.11016
    -0.09505
    -0.11016
     0.08625
     0.07114
    -0.13282
     0.04848
     0.04092
     0.08625
    -0.00440
     0.18445
     0.19956
     0.01071
     0.16179
     0.29776
     0.41108
     0.22978
     0.06359
     0.23733
     0.34309
     0.47151
     0.43374
     0.49417
     0.28266
     0.43374
     0.37331
     0.55460
     0.81900
     0.53950
     0.50173
     0.51683
     0.70569
     0.60748
     0.68302
     0.53950
     0.51683
     0.78878
     0.89454
     0.81144
     0.72835
     0.63015
     0.56216
     0.48662
     0.73590
     0.43374
     0.22222
     0.04092
    -0.05728
    -0.14793
    -0.23858
    -0.36700
    -0.45009
    -0.54074
    -0.51053
    -0.69183
    -0.47276
    -0.50297
    -0.38211
    -0.66916
    -0.36700
     0.01071
    -0.13282
     0.01071
     0.10891
     0.31287
     0.47906
     0.16179
     0.24489
     0.07114
     0.06359
     0.04092
    -0.05728
     0.04848
     0.07114
    -0.14793
    -0.14793
     0.01071
    -0.07239
     0.09380
     0.23733
     0.55460
     0.69058
     0.78878
     0.78878
     0.99274
     0.84921
     0.61504
     0.55460
     0.22978
     0.13913
    -0.01195
     0.19201
     0.13157
     0.01826
    -0.61628
    -0.78248
    -0.79758
    -0.97133
    -1.05442
    -1.01665
    -1.14507
    -0.83535
    -0.57096
    -0.62384
    -0.39722
    -0.29146
    -0.23858
    -0.17815
     0.19201
     0.17690
    -0.18570
    -0.20836
     0.02582
    -0.21592
    -0.15548
    -0.32167
    -0.35944
    -0.23102
    -0.11771
    -0.01195
    -0.17059
    -0.34434
    -0.54074
    -0.45765
    -0.12527
     0.09380
     0.13913
     0.16179
     0.22222
     0.42618
     0.59237
     0.87943
     0.95497
     1.09095
     1.21937
     1.41577
     1.34779
     1.24203
     0.97763
     0.80389
     0.72835
     0.82655
     0.61504
     0.21467
    -0.01195
    -0.23102
    -0.43499
    -0.62384
    -0.82780
    -0.92600
    -0.91090
    -0.91845
    -1.09219
    -1.00154
    -1.04687
    -0.99399
    -0.97133
    -0.56341
    -0.35189
    -0.41232
    -0.16304
    -0.01951
     0.20711
     0.21467
     0.22222
     0.17690
     0.22978
     0.39597
     0.31287
     0.19201
     0.29021
     0.21467
     0.19201
     0.38086
     0.46395
     0.21467
     0.25999
     0.39597
     0.37331
     0.35820
     0.44885
     0.18445
     0.29776
     0.12402
    -0.00440
    -0.03462
    -0.11771
    -0.19325
    -0.45765
    -0.21592
    -0.23858
    -0.43499
    -0.73715
    -0.88068
    -0.89579
    -0.97888
    -0.90334
    -0.82780
    -0.93356
    -0.85046
    -0.63895
    -0.60118
    -0.42743
    -0.35189
    -0.35944
    -0.37455
     0.04848
     0.04092
    -0.00440
    -0.05728
    -0.10260
    -0.09505
     0.11647
     0.27510
    -0.17815
    -0.40477
    -0.22347
    -0.26880
    -0.34434
    -0.50297
    -0.43499
    -0.73715
    -0.74470
    -0.53319
    -0.48031
    -0.38966
    -0.38211
    -0.20081
    -0.11771
    -0.05728
     0.05603
     0.16179
     0.32043
     0.41863
     0.42618
     0.80389
     0.84921
     0.69813
     0.91720
     1.09850
     1.27225
     1.18915
     1.14383
     0.88699
     0.65281
     0.46395
     0.13913
     0.32043
     0.41108
     0.45640
     0.43374
     0.50173
     0.19201
    -0.17815
    -0.17059
     0.10136
     0.09380
     0.07869
     0.07114
     0.04848
     0.03337
     0.10136
    -0.03462
    -0.11771
     0.02582
    -0.04217
    -0.25369
    -0.29146
    -0.38211
    -0.35189
    -0.40477
    -0.12527
    -0.35189
    -0.51808
    -0.60118
    -0.51808
    -0.20836
    -0.14038
     0.29021
     0.25244
    -0.18570
    -0.41988
    -0.43499
    -0.10260
    -0.11771
    -0.10260
    -0.23858
    -0.09505
    -0.04217
     0.26755
    -0.20836
    -0.20836
    -0.26124
     0.07114
     0.54705
     0.87943
     1.15893
     1.42333
     1.40822
     1.54419
     1.62729
     1.31757
     0.92476
     0.93986
     1.54419
     1.83880
     1.68017
     0.94742
    -0.11016
    -0.91845
    -0.82025
    -0.80514
    -0.91845
    -1.11486
    -1.28105
    -1.80984
    -1.77207
    -1.84761
    -2.00624
    -1.94581
    -1.50767
    -1.95336
    -1.99869
    -1.45479
    -1.51523
    -1.57566
    -1.93070
    -2.17999
    -2.17999
    -1.76451
    -1.28860
    -1.42458
    -1.37170
    -1.53789
    -1.56055
    -1.76451
    -1.56055
    -1.46990
    -1.25839
    -0.79758
    -0.63895
    -0.41232
    -0.24613
    -0.22347
     0.06359
     0.35064
     0.43374
     0.41108
     0.38841
     0.40352
     0.47151
     0.41863
     0.76612
     1.03051
     0.94742
     1.01541
     0.92476
     0.93231
     1.02296
     1.23447
     1.23447
     1.06828
     0.53950
     0.16179
     0.27510
     0.35820
     0.07869
    -0.62384
    -0.99399
    -0.91845
    -1.21306
    -1.20551
    -1.37170
    -1.35659
    -1.56055
    -1.63609
    -1.37925
    -1.18284
    -1.06198
    -1.03176
    -0.73715
    -0.55585
    -0.16304
    -0.07239
     0.07869
     0.19201
     0.35820
     0.25999
     0.45640
     0.48662
     0.22978
     0.13157
     0.15424
     0.23733
     0.15424
    -0.01951
     0.05603
    -0.04973
    -0.17059
    -0.04973
    -0.17059
     0.04848
     0.10891
    -0.15548
     0.06359
     0.09380
     0.03337
    -0.12527
    -0.41232
    -0.40477
    -0.38966
    -0.48031
    -0.72960
    -0.75226
    -0.94867
    -1.18284
    -1.23572
    -0.96377
    -1.20551
    -1.34903
    -1.13752
    -1.31126
    -1.14507
    -0.99399
    -1.19040
    -1.42458
    -1.19795
    -0.87312
    -0.67672
    -0.70693
    -0.52564
    -0.44254
    -0.47276
    -0.46520
    -0.28390
    -0.32167
    -0.20081
    -0.23858
    -0.05728
     0.01826
    -0.09505
    -0.01951
     0.14668
     0.14668
     0.25244
     0.20711
     0.24489
     0.18445
     0.29776
     0.06359
     0.42618
     0.38841
     0.29021
     0.16934
     0.51683
     0.22222
     0.06359
    -0.11771
    -0.17815
     0.03337
     0.06359
     0.36575
    -0.11771
    -0.38211
    -0.39722
    -0.32923
    -0.20081
    -0.34434
    -0.49542
    -0.14793
     0.13157
     0.13157
    -0.11771
    -0.10260
     0.17690
     0.31287
     0.30532
     0.23733
     0.05603
     0.31287
     0.01071
    -0.15548
    -0.14038
     0.08625
    -0.07994
    -0.39722
    -0.22347
    -0.20836
    -0.49542
    -0.51808
    -0.65406
    -0.63139
    -0.25369
    -0.04217
    -0.32923
    -0.64650
    -1.09975
    -0.94867
    -0.48031
    -0.00440
    -0.26124
    -0.66916
    -0.44254
    -0.07994
     0.05603
     0.06359
    -0.37455
    -0.42743
    -0.15548
     0.25999
     0.32798
     0.25999
     0.37331
     0.38086
     0.15424
     0.66792
     0.64525
     0.39597
     0.48662
     0.57727
     0.53194
     0.50928
     0.44885
     0.62259
     0.59993
     0.93986
     0.93231
     1.11361
     1.30246
     1.48376
     1.17404
     1.43088
     1.54419
     1.21181
     1.09850
     0.82655
     0.71324
     0.43374
     0.29776
     0.04848
    -0.14038
    -0.35944
    -0.63895
    -0.83535
    -0.89579
    -1.11486
    -1.49256
    -1.46235
    -1.40191
    -1.34148
    -1.02421
    -0.77492
    -0.35944
    -0.07994
    -0.07239
    -0.14793
     0.01071
     0.22978
     0.10891
     0.19201
     0.05603
    -0.01951
    -0.08750
    -0.03462
     0.37331
     0.18445
    -0.17815
    -0.32923
    -0.54830
    -0.51053
    -0.66916
    -0.62384
    -0.62384
    -0.43499
    -0.30657
    -0.17059
    -0.02706
    -0.07239
    -0.26880
    -0.23858
     0.07869
     0.19956
     0.14668
    -0.00440
     0.02582
     0.01071
     0.20711
     0.14668
    -0.04973
    -0.15548
    -0.07994
     0.04848
    -0.20836
     0.00315
    -0.26124
    -0.39722
    -0.20081
    -0.01951
    -0.15548
    -0.12527
    -0.18570
    -0.05728
    -0.20836
    -0.05728
     0.00315
    -0.01195
     0.05603
     0.10136
     0.01826
     0.09380
     0.15424
    -0.04973
    -0.02706
     0.16179
     0.07114
    -0.07239
    -0.07994
    -0.08750
    -0.00440
    -0.11016
     0.01071
    -0.01951
    -0.03462
     0.13157
     0.10891
     0.04848
     0.04848
     0.17690
     0.19956
     0.60748
     0.59993
     0.28266
     0.19201
     0.02582
     0.21467
    -0.04973
    -0.07994
    -0.32923
    -0.48786
    -0.42743
    -0.72204
    -0.39722
    -0.34434
    -0.25369
    -0.57096
    -0.49542
    -0.65406
    -1.08464
    -1.40947
    -1.85516
    -1.65875
    -1.40191
    -1.21306
    -1.66631
    -1.65875
    -1.55300
    -1.15263
    -1.28860
    -1.65875
    -1.65875
    -1.56810
    -1.19795
    -0.97133
    -0.82780
    -0.70693
    -0.10260
     0.05603
     0.21467
     0.59993
     0.49417
     0.22222
     0.12402
     0.26755
     0.52439
     0.55460
     0.35064
     0.05603
     0.19956
     0.16934
    -0.01195
     0.16179
     0.08625
    -0.07994
     0.10891
     0.26755
     0.59993
     0.83411
     0.56971
     0.56216
     0.66792
     0.69813
     1.02296
     0.82655
     0.97763
     1.31757
     1.42333
     1.27980
     1.62729
     1.29491
     1.29491
     1.30246
     1.06828
     0.84921
     0.89454
     1.15138
     1.03051
     0.87188
     0.61504
     0.46395
    -0.07239
    -0.35944
    -0.43499
    -1.02421
    -1.20551
    -1.54544
    -1.45479
    -1.37170
    -1.31882
    -1.61343
    -1.50012
    -1.55300
    -1.40947
    -1.25083
    -1.31126
    -0.94867
    -1.01665
    -0.75981
    -0.20836
    -0.22347
    -0.17059
     0.04092
     0.06359
     0.17690
     0.32798
     0.16179
    -0.03462
    -0.28390
    -0.06483
    -0.27635
    -0.35189
    -0.31412
    -0.36700
    -0.54074
    -0.41232
    -0.32923
    -0.32167
    -0.26124
    -0.28390
    -0.26124
    -0.29146
    -0.14038
    -0.20836
    -0.10260
    -0.22347
    -0.02706
     0.17690
     0.25999
     0.28266
     0.12402
     0.27510
     0.46395
     0.45640
     0.73590
     0.79634
     0.78878
     0.83411
     0.81900
     1.12116
     1.02296
     1.15138
     1.18915
     1.27225
     1.23447
     1.26469
     1.19670
     1.17404
     1.31002
     1.12116
     1.08339
     1.03807
     0.85677
     0.86432
     0.73590
     0.76612
     0.78123
     0.65281
     0.59993
     0.25999
     0.33553
     0.08625
    -0.05728
    -0.14038
     0.20711
     0.02582
    -0.14038
    -0.07994
     0.01071
     0.13157
     0.06359
     0.19956
     0.26755
     0.16179
     0.07114
     0.10891
    -0.14038
    -0.12527
    -0.57096
    -0.63895
    -0.28390
    -0.26880
    -0.45009
    -0.32923
    -0.51053
    -0.76737
    -0.82025
    -0.78248
    -0.90334
    -0.72204
    -0.51053
    -0.30657
     0.01071
     0.22222
    -0.01951
    -0.20836
    -0.10260
     0.01071
    -0.13282
    -0.63139
    -0.67672
    -0.73715
    -0.79758
    -0.75226
    -0.52564
    -0.76737
    -1.04687
    -1.09975
    -1.05442
    -0.94111
    -1.13752
    -0.85802
    -0.52564
    -0.48786
    -0.38966
    -0.45765
    -0.11771
     0.13157
     0.16934
     0.13157
     0.22222
     0.31287
     0.59237
     0.66792
     0.69813
     0.69058
     1.07584
     1.16649
     1.84636
     1.95967
     2.01255
     2.05787
     2.34493
     2.67731
     2.63199
     2.75285
     3.13056
     3.14567
     1.87658
    -0.04217
    -1.56810
    -2.07423
    -0.98644
    -0.17815
    -0.39722
    -1.56055
    -3.18469
    -4.34047
    -4.50666
    -4.40090
    -3.70592
    -3.53973
    -3.07893
    -2.34618
    -1.79473
    -1.39436
    -0.82025
    -0.29901
     0.16179
     0.51683
     0.70569
     1.15138
     1.55175
     1.57441
     1.79348
     1.80103
     1.75571
     1.36290
     1.31002
     1.06828
     1.07584
     1.15138
     0.80389
     0.92476
     0.87188
     0.84166
     0.75857
     0.68302
     0.73590
     0.64525
     0.65281
     0.71324
     0.75101
     0.50173
     0.55460
     0.36575
     0.55460
     0.50928
     0.48662
     0.48662
     0.47151
     0.52439
     0.35820
     0.33553
     0.40352
     0.46395
     0.44885
     0.52439
     0.51683
     0.37331
     0.09380
    -0.30657
     0.05603
     0.24489
     0.28266
    -0.07994
    -0.14793
    -0.05728
    -0.00440
     0.15424
     0.29776
     0.48662
     0.28266
     0.51683
     0.50928
     0.62259
     0.18445
     0.16179
     0.10136
     0.31287
     0.27510
     0.10136
     0.16179
    -0.18570
    -0.45009
    -0.64650
    -0.72204
    -0.64650
    -0.75981
    -0.92600
    -0.99399
    -0.85802
    -0.77492
    -0.48031
    -0.54074
    -0.32923
    -0.14793
    -0.20081
     0.07114
     0.43374
     0.75101
     1.01541
     1.44599
     1.81614
     2.26184
     2.54889
     2.79818
     2.92660
     2.79062
     2.09564
     1.37045
     0.20711
    -0.35189
    -0.20836
     0.38086
     0.27510
     0.10136
    -0.44254
    -1.07709
    -1.65875
    -2.09689
    -2.44438
    -2.53503
    -2.27819
    -1.93826
    -1.71163
    -1.25839
    -0.79003
    -0.47276
    -0.01951
    -0.07239
    -0.39722
    -0.25369
    -0.31412
    -0.41232
    -0.36700
    -0.42743
    -0.86557
    -0.70693
    -0.52564
    -0.14793
    -0.05728
    -0.35944
    -0.42743
    -0.14793
     0.11647
     0.49417
     0.72835
     1.03051
     1.01541
     0.99274
     1.43088
     1.74816
     2.01255
     2.16363
     2.11075
     2.64710
     2.55645
     2.62443
     2.47335
     2.44313
     2.26184
     2.40536
     2.39781
     2.18629
     1.91435
     1.74060
     0.97008
     0.32798
    -0.54074
    -1.56810
    -2.42927
    -2.41417
    -1.98358
    -1.52278
    -1.29616
    -1.11486
    -1.28105
    -1.60587
    -1.78717
    -1.46235
    -1.23572
    -0.49542
    -0.09505
     0.80389
     1.58952
     1.97478
     2.36004
     2.62443
     2.77552
     2.29205
     2.14097
     1.98233
     1.64240
     1.40067
     1.00785
     0.58482
     0.52439
     0.56971
     0.22222
     0.16934
     0.04848
    -0.43499
    -0.67672
    -0.75226
    -0.57851
    -0.29901
    -0.42743
    -0.25369
    -0.05728
     0.14668
     0.35820
     0.35820
     0.33553
     0.29776
     0.30532
     0.46395
     0.59237
     0.59993
     0.41863
     0.47151
     0.42618
     0.52439
     0.22978
    -0.13282
    -0.34434
    -0.26880
    -0.37455
    -0.41232
    -0.38966
    -0.45009
    -0.66161
    -0.57096
    -0.33678
    -0.21592
    -0.63139
    -0.63895
    -0.56341
    -0.47276
    -0.30657
    -0.30657
    -0.23858
    -0.09505
    -0.07239
     0.02582
     0.47151
     0.70569
     0.52439
     0.40352
     0.87188
     1.49887
     1.73305
     2.18629
     2.19385
     1.99744
     1.73305
     1.22692
     0.94742
     1.00030
     1.11361
     0.95497
     0.53950
     0.16934
    -0.29146
    -0.72960
    -1.09975
    -1.13752
    -1.63609
    -1.77962
    -1.90049
    -2.10445
    -1.93070
    -1.81739
    -1.68142
    -1.40947
    -1.38681
    -1.08464
    -1.02421
    -0.66161
    -0.57851
    -0.53319
    -0.35189
    -0.30657
     0.26755
     0.25244
     0.49417
     0.56971
     0.58482
     0.59237
     0.59993
     0.53950
     0.87188
     0.90209
     0.84921
     0.99274
     0.75857
     0.64525
     0.52439
     0.60748
     0.65281
     0.44129
     0.55460
     0.41108
     0.70569
     0.71324
     0.56971
     0.45640
     0.38841
     0.60748
     0.68302
     0.75101
     0.63770
     0.76612
     0.47906
     0.78878
     0.93986
     0.81900
     0.66036
     0.51683
     0.53194
     0.47151
     0.50928
     0.42618
     0.44885
     0.56216
     0.60748
     0.73590
     0.42618
     0.39597
    -0.14793
    -0.39722
    -0.36700
    -0.17059
    -0.43499
    -0.43499
    -0.61628
    -0.71449
    -0.85046
    -1.10730
    -1.65875
    -1.91559
    -2.26308
    -2.55014
    -2.76921
    -2.54259
    -2.44438
    -2.05912
    -1.68142
    -1.23572
    -1.40191
    -1.36414
    -0.91845
    -0.70693
    -0.53319
    -0.07239
     0.36575
     0.81144
     0.78878
     1.24958
     1.34779
     1.40067
     1.35534
     1.13627
     1.27980
     0.97763
     0.53194
     0.36575
     0.19201
     0.09380
    -0.13282
    -0.26880
    -0.47276
    -0.48031
    -0.49542
    -0.47276
    -0.42743
    -0.33678
    -0.57851
    -0.80514
    -0.80514
    -0.63139
    -0.51808
    -0.66916
    -0.46520
    -0.17059
     0.01826
     0.11647
    -0.13282
    -0.84291
    -0.75981
    -0.59362
    -0.48786
    -0.28390
    -0.14793
    -0.06483
    -0.01195
     0.32798
     0.19201
     0.03337
     0.12402
     0.45640
     0.72835
     1.17404
     1.24203
     1.21937
     1.20426
     0.55460
    -0.24613
    -0.93356
    -1.18284
    -1.41702
    -1.99869
    -2.05912
    -2.39150
    -2.89763
    -2.95806
    -3.54728
    -4.12140
    -3.87966
    -3.59261
    -3.19979
    -2.83720
    -2.36884
    -2.26308
    -1.54544
    -0.69938
    -0.08750
     0.29776
     0.81144
     1.39311
     1.56686
     1.91435
     2.02010
     1.92190
     1.74060
     1.56686
     1.80859
     1.78593
     1.15138
     0.74346
     0.53950
     0.92476
     1.42333
     1.47621
     1.24958
     0.78123
     0.31287
     0.26755
     0.11647
     0.32043
     0.63015
     0.65281
     0.83411
     1.04562
     0.87943
     0.94742
     0.72079
     0.68302
     0.56216
     0.37331
     0.44129
     0.67547
     0.47151
     0.38086
     0.34309
     0.25999
     0.13913
     0.22222
     0.12402
     0.08625
    -0.00440
     0.09380
     0.00315
     0.04848
    -0.04973
    -0.05728
    -0.16304
    -0.13282
     0.01071
    -0.12527
    -0.10260
    -0.35944
    -0.34434
    -0.41232
    -0.40477
    -0.29146
    -0.40477
    -0.74470
    -1.28860
    -1.58321
    -1.37170
    -0.91845
    -0.44254
    -0.25369
    -0.38211
    -0.70693
    -0.91845
    -1.14507
    -2.00624
    -2.67856
    -3.09404
    -2.47460
    -1.76451
    -1.43968
    -1.62854
    -1.70408
    -1.64365
    -1.85516
    -1.91559
    -2.11200
    -1.71163
    -1.46990
    -1.02421
    -0.46520
    -0.09505
     0.79634
     1.03807
     1.19670
     1.37800
     1.54419
     1.36290
     1.24958
     1.00030
     1.20426
     1.00785
     0.95497
     1.21181
     1.07584
     0.67547
     0.65281
     0.65281
     0.52439
     0.57727
     0.39597
     0.16934
     0.21467
     0.36575
     0.46395
     0.30532
     0.42618
     0.36575
     0.14668
     0.22222
     0.39597
     0.30532
     0.29021
     0.44129
     0.45640
     0.35820
     0.34309
     0.32798
     0.50173
     0.53194
     0.54705
     0.50173
     0.70569
     0.59993
     0.61504
     0.69058
     0.84921
     0.87188
     0.87188
     0.90965
     0.90965
     0.77367
     0.97008
     0.84921
     1.27980
     1.45354
     1.65751
     1.86902
     2.20140
     2.47335
     2.69242
     2.73019
     2.98703
     2.15608
     1.77837
     1.27980
     0.82655
     0.85677
     1.09850
     1.13627
     1.04562
     0.22978
    -0.15548
    -0.66916
    -1.12241
    -1.61343
    -1.84005
    -2.11200
    -1.60587
    -1.39436
    -1.60587
    -1.01665
    -0.47276
    -0.04973
    -0.59362
    -0.82025
    -0.88823
    -0.79003
    -0.63895
    -0.15548
     0.16179
     0.22222
     0.41108
    -0.02706
     0.20711
     0.49417
     0.01071
     0.13157
     0.28266
     0.53950
     0.75101
     0.66792
     0.75857
     0.78123
     0.34309
     0.25244
    -0.06483
     0.03337
     0.32798
     0.41863
     0.47151
     0.69813
     0.47151
     0.47151
     0.45640
     0.44885
     0.47151
     0.66792
     0.39597
     0.42618
     0.63015
     1.10606
     1.36290
     1.48376
     1.37800
     1.27980
     1.11361
     0.99274
     0.87188
     0.58482
     0.63770
     0.58482
     0.56971
     0.72079
     0.93231
     0.95497
     1.25714
     1.17404
     0.74346
     0.33553
     0.31287
    -0.54830
    -1.40947
    -1.84761
    -1.67386
    -1.20551
    -0.81269
    -0.58607
    -0.83535
    -1.40191
    -1.95336
    -1.74185
    -1.62098
    -1.40191
    -1.10730
    -0.76737
    -0.51053
     0.05603
     0.35064
     0.84166
     0.74346
     0.75101
     0.85677
     1.00785
     1.01541
     0.86432
     0.50173
     0.33553
     0.30532
     0.14668
     0.16179
    -0.07239
    -0.12527
    -0.14793
    -0.22347
    -0.37455
    -0.04973
    -0.04217
    -0.41988
    -0.21592
    -0.02706
    -0.15548
    -0.04217
     0.00315
    -0.05728
     0.19956
     0.29776
     0.22222
     0.34309
     0.27510
     0.29776
     0.07114
     0.47906
     0.56216
     0.30532
     0.51683
     0.58482
     0.80389
     0.63015
     0.84921
     0.89454
     0.53194
     0.24489
    -0.08750
    -0.26124
    -0.05728
     0.35820
     0.50928
     0.82655
     0.47906
     0.44129
     0.19201
     0.33553
     0.48662
     0.51683
     0.59237
     0.53950
     0.71324
     0.96253
     1.18915
     1.18160
     1.12116
     0.97008
     0.72079
     0.57727
     0.55460
     0.32043
     0.11647
    -0.04973
    -0.14038
    -0.58607
    -0.66916
    -0.86557
    -0.98644
    -0.87312
    -0.78248
    -1.00154
    -1.22817
    -1.25083
    -1.40191
    -1.30371
    -1.02421
    -0.82025
    -0.72204
    -0.74470
    -0.48031
    -0.12527
     0.04092
     0.07869
    -0.14038
    -0.23102
    -0.00440
     0.40352
     0.56216
     0.69813
     0.69813
     0.45640
     0.81144
     0.81900
     0.84921
     0.63015
     0.48662
     0.46395
     0.78123
     0.74346
     1.04562
     1.02296
     0.93231
     0.93986
     1.10606
     0.98519
     1.00030
     0.80389
     0.72079
     1.00030
     0.82655
     0.73590
     0.61504
     0.60748
     0.59237
     0.56216
     0.53194
     0.42618
     0.44885
     0.38841
     0.46395
     0.60748
     0.72835
     0.72835
     0.55460
     0.66036
     0.84921
     1.15138
     1.31757
     1.11361
     0.69813
     0.54705
     0.51683
     0.38086
    -0.46520
    -1.73429
    -3.10914
    -3.97031
    -4.49910
    -4.40090
    -3.50951
    -2.20265
    -2.55014
    -3.19979
    -3.99298
    -4.07607
    -3.92499
    -3.50196
    -2.58036
    -1.59832
    -0.64650
     0.19201
     0.85677
     1.21181
     1.40822
     1.49132
     1.40067
     1.70283
     1.77082
     1.39311
     1.12116
     0.78878
     0.75857
     0.63770
     0.30532
     0.06359
    -0.01195
    -0.03462
    -0.06483
    -0.04973
    -0.04973
    -0.23858
    -0.54074
    -0.21592
    -0.06483
    -0.14038
    -0.33678
    -0.02706
     0.10136
     0.10891
     0.27510
     0.43374
     0.20711
     0.41863
     0.66792
     0.73590
     0.82655
     0.85677
     0.56971
     0.72079
     0.78123
     0.72079
     0.66036
     0.69058
     0.63770
     0.41108
     0.53950
     0.51683
     0.25999
     0.22222
     0.23733
     0.04848
     0.04848
     0.10136
    -0.04973
    -0.32167
    -0.14038
    -0.09505
    -0.11016
    -0.19325
    -0.13282
    -0.14793
    -0.25369
    -0.35189
    -0.30657
    -0.23858
    -0.41988
    -0.38211
    -0.62384
    -0.61628
    -0.67672
    -0.79758
    -0.67672
    -0.54830
    -0.78248
    -0.69183
    -0.48786
    -0.37455
    -0.39722
    -0.43499
    -0.14038
    -0.07994
    -0.01951
     0.26755
     0.37331
     0.41108
     0.56971
     0.54705
     0.56216
     0.90209
     1.01541
     0.94742
     1.03051
     1.03807
     1.07584
     1.02296
     1.07584
     0.99274
     0.85677
     0.78878
     0.76612
     0.82655
     0.66792
     0.53950
     0.50928
     0.56971
     0.45640
     0.32798
     0.22978
    -0.00440
     0.04092
    -0.12527
    -0.04973
    -0.06483
    -0.12527
    -0.26124
    -0.26880
    -0.12527
    -0.03462
    -0.09505
    -0.35189
    -0.20836
    -0.15548
    -0.29146
    -0.23102
    -0.24613
    -0.18570
    -0.21592
    -0.12527
    -0.05728
     0.13913
    -0.04973
    -0.12527
    -0.09505
    -0.00440
     0.07869
     0.22978
     0.25244
     0.25244
     0.01071
     0.06359
    -0.09505
    -0.31412
    -0.34434
    -0.21592
    -0.15548
    -0.03462
    -0.11771
    -0.03462
    -0.14038
     0.04092
     0.02582
    -0.10260
     0.36575
     0.96253
     1.52909
     1.86902
     2.05787
     1.97478
     1.68017
     0.78878
     0.06359
    -0.38966
    -0.04217
     0.89454
     1.52909
     1.19670
     0.74346
     0.11647
    -0.82780
    -1.18284
    -1.16774
    -1.33393
    -1.11486
    -1.01665
    -1.06198
    -0.88823
    -0.75981
    -0.45765
    -0.48031
    -0.92600
    -1.00154
    -1.05442
    -0.95622
    -1.12241
    -1.20551
    -1.18284
    -0.96377
    -0.80514
    -0.75226
    -0.54074
    -0.65406
    -0.50297
    -0.35189
    -0.29901
    -0.14038
    -0.05728
     0.06359
     0.16179
     0.02582
     0.17690
    -0.01951
    -0.01195
     0.20711
     0.15424
    -0.10260
    -0.01195
    -0.02706
    -0.36700
    -0.85046
    -0.54074
    -0.62384
    -0.49542
    -0.81269
    -1.12241
    -1.45479
    -1.22061
    -1.53033
    -1.81739
    -1.77962
    -2.15733
    -2.04401
    -1.53789
    -1.37170
    -1.01665
    -0.93356
    -1.02421
    -0.82780
    -0.79003
    -0.43499
    -0.42743
    -0.10260
    -0.27635
    -0.53319
    -0.40477
     0.22978
     0.51683
     0.33553
     0.51683
     0.56971
     0.57727
    -0.01195
    -0.14793
    -0.10260
     0.18445
     0.25244
     0.47151
     0.52439
     0.63770
     0.69058
     0.54705
     0.68302
     0.75857
     0.64525
     0.49417
     0.62259
     0.65281
     0.50173
     0.34309
     0.27510
     0.34309
     0.44129
     0.26755
     0.37331
     0.39597
     0.34309
     0.31287
     0.07114
     0.25244
    -0.00440
    -0.01951
     0.10136
     0.17690
     0.03337
    -0.26880
    -0.29146
    -0.03462
    -0.20836
    -0.23102
    -0.37455
    -0.36700
    -0.25369
    -0.24613
    -0.17059
     0.00315
    -0.10260
    -0.05728
    -0.14793
     0.04092
     0.07114
     0.10891
     0.15424
     0.22222
     0.49417
     0.72835
     0.66036
     0.71324
     0.73590
     0.62259
     0.50928
     0.90209
     0.75857
     0.66792
     0.69058
     0.73590
     0.81900
     0.82655
     0.70569
     0.56216
     0.47906
     0.54705
     0.53194
     0.39597
     0.23733
     0.13157
     0.19201
     0.39597
     0.74346
     0.68302
     0.51683
     0.27510
     0.56216
     0.46395
     0.28266
     0.45640
     0.81900
     0.64525
     0.59993
     0.52439
     0.36575
     0.35064
     0.25244
    -0.14038
     0.19201
     0.13913
    -0.05728
    -0.45009
    -0.35944
    -0.38211
    -0.44254
    -0.39722
    -0.35944
    -0.49542
    -0.35189
    -0.38211
    -0.39722
    -0.28390
    -0.11016
     0.02582
     0.03337
     0.13913
     0.08625
     0.43374
     0.52439
     0.54705
     0.50173
     0.38841
     0.21467
     0.22978
    -0.04973
    -0.48031
    -0.56341
    -0.75226
    -0.69183
    -0.71449
    -0.41232
    -0.57851
    -0.69938
    -0.95622
    -0.71449
    -0.84291
    -0.91845
    -1.15263
    -1.38681
    -1.37170
    -1.28860
    -0.93356
    -0.65406
    -0.63139
    -0.60873
    -0.98644
    -0.82025
    -0.59362
    -0.56341
    -0.78248
    -0.60118
    -0.15548
     0.11647
     0.43374
     0.50928
     0.73590
     0.99274
     1.16649
     1.15138
     1.15893
     0.95497
     0.81144
     0.54705
     0.50173
     0.69813
     0.65281
     0.45640
     0.19956
    -0.11771
    -0.37455
    -0.71449
    -0.68427
    -0.69183
    -0.49542
    -0.66916
    -0.42743
    -0.54074
    -0.61628
    -0.63139
    -0.46520
    -0.26124
    -0.26880
    -0.35944
    -0.29901
    -0.11016
     0.00315
     0.09380
    -0.03462
     0.07869
     0.16934
    -0.14793
     0.22978
     0.11647
     0.03337
     0.02582
    -0.00440
     0.18445
     0.09380
     0.11647
    -0.00440
     0.18445
     0.14668
     0.11647
     0.09380
     0.12402
    -0.02706
    -0.07239
    -0.01195
    -0.14038
    -0.14038
    -0.15548
    -0.10260
     0.12402
     0.02582
    -0.02706
    -0.11771
    -0.17815
     0.04092
    -0.04973
     0.19201
     0.18445
     0.42618
     0.36575
     0.50928
     0.55460
     0.58482
     0.31287
     0.29776
     0.76612
     0.50173
     0.64525
     0.44129
     0.50173
     0.47906
     0.59993
     0.35064
     0.41108
     0.32798
     0.30532
     0.31287
     0.35064
     0.38086
     0.22222
     0.24489
     0.43374
     0.78123
     0.34309
     0.32043
     0.33553
     0.25244
     0.46395
     0.47906
     0.83411
     0.76612
     0.73590
     0.77367
     0.60748
    -0.28390
    -0.91090
    -1.01665
    -0.53319
    -0.16304
    -0.19325
    -0.29146
    -0.30657
    -0.63895
    -1.00154
    -0.97888
    -0.69183
    -0.34434
    -0.20836
    -0.24613
    -0.10260
     0.37331
     0.67547
     0.88699
     0.89454
     1.34779
     1.24203
     0.89454
     0.39597
    -0.11016
    -0.60873
    -1.13752
    -1.56810
    -1.68897
    -1.53033
    -1.40947
    -1.34148
    -1.62098
    -2.04401
    -2.44438
    -2.94295
    -2.60302
    -2.31596
    -1.96092
    -1.67386
    -1.34903
    -0.93356
    -0.78248
    -0.49542
    -0.37455
    -0.14038
     0.06359
     0.29021
     0.54705
     0.66792
     0.77367
     1.00785
     1.05318
     1.46110
     1.75571
     1.64240
     1.71794
     1.31757
     1.19670
     1.17404
     1.08339
     1.24203
     1.26469
     0.84921
     0.75101
     0.44885
     0.06359
    -0.22347
    -0.42743
    -0.22347
    -0.46520
    -0.60118
    -0.58607
    -0.53319
    -0.42743
    -0.60118
    -0.48786
    -0.33678
    -0.29901
    -0.48786
    -0.43499
    -0.57851
    -0.62384
    -0.54074
    -0.61628
    -0.38966
    -0.36700
    -0.46520
    -0.45765
    -0.57096
    -0.61628
    -0.78248
    -0.69183
    -1.04687
    -1.24328
    -1.22817
    -0.94111
    -0.70693
    -0.65406
    -0.47276
    -0.70693
    -0.54830
    -0.29146
    -0.44254
    -0.35944
    -0.29901
    -0.12527
     0.09380
     0.52439
     0.61504
     0.67547
     0.68302
     0.78878
     0.63770
     0.54705
     0.30532
     0.22222
     0.63015
     0.85677
     0.64525
     0.35064
     0.16179
    -0.03462
    -0.26880
    -0.14038
    -0.34434
    -0.38966
    -0.10260
     0.06359
    -0.29146
    -0.50297
    -0.34434
    -0.55585
    -0.65406
    -0.30657
    -0.29901
    -0.60118
    -0.38211
    -0.49542
    -0.32167
    -0.33678
    -0.24613
    -0.07994
     0.01826
     0.13157
     0.13913
     0.08625
     0.06359
     0.10136
     0.13913
     0.44885
     0.49417
     0.41863
     0.66036
     0.67547
     0.73590
     0.88699
     0.75101
     0.87188
     1.14383
     1.14383
     1.08339
     1.24958
     1.32512
     1.23447
     1.20426
     1.25714
     1.28735
     1.13627
     0.97008
     0.90209
     0.77367
     0.72835
     0.72835
     0.55460
     0.78123
     0.53194
     0.56971
     0.28266
     0.34309
     0.24489
     0.35820
     0.22222
     0.63770
     0.64525
     0.74346
     0.84921
     0.81144
     1.03051
     1.15138
     0.96253
     0.70569
     0.30532
    -0.32923
    -0.80514
    -0.30657
    -0.38966
    -0.39722
    -0.77492
    -0.94867
    -1.25839
    -1.74940
    -1.50012
    -1.62854
    -1.67386
    -1.74940
    -1.87027
    -1.96092
    -2.01380
    -1.59077
    -1.56810
    -1.33393
    -1.22061
    -1.09219
    -1.15263
    -0.99399
    -1.23572
    -0.97133
    -1.00910
    -0.93356
    -0.86557
    -0.91090
    -0.66161
    -0.57851
    -0.39722
    -0.32923
    -0.29901
    -0.17815
    -0.06483
    -0.04217
     0.00315
     0.07869
     0.19956
     0.13157
     0.32798
     0.51683
     0.33553
     0.22222
     0.18445
     0.32043
     0.29021
     0.47151
     0.50173
     0.65281
     0.66792
     0.75857
     0.79634
     0.70569
     0.90209
     0.80389
     0.73590
     0.85677
     0.98519
     0.74346
     0.72835
     0.63770
     0.38841
     0.15424
    -0.25369
    -0.54830
    -0.98644
    -1.23572
    -1.67386
    -2.10445
    -2.07423
    -2.07423
    -2.17999
    -2.16488
    -2.17999
    -2.17243
    -2.14977
    -1.88538
    -1.62098
    -1.43213
    -1.09219
    -0.69183
    -0.36700
    -0.26124
     0.13913
     0.33553
     0.16179
     0.48662
     0.59237
     0.50173
     0.65281
     0.78123
     0.51683
     0.06359
     0.19956
     0.21467
     0.30532
     0.43374
     0.45640
     0.00315
     0.19201
     0.06359
     0.04848
     0.25999
     0.10136
     0.05603
     0.16179
     0.34309
     0.23733
     0.41108
     0.36575
     0.43374
     0.65281
     0.78123
     0.68302
     1.00785
     1.09095
     1.24958
     1.58196
     1.82370
     2.24673
     2.30716
     2.54889
     2.00500
     1.03807
     0.43374
     0.51683
     1.10606
     1.54419
     1.74060
     1.60463
     1.00785
     0.70569
     0.42618
     0.16934
     0.59993
     0.43374
     0.57727
     0.75857
     0.93986
     1.18915
     1.27225
     1.31002
     1.33268
     1.44599
     1.43088
     1.21181
     1.15893
     0.82655
     0.49417
     0.13913
     0.10136
    -0.04217
    -0.38211
    -0.49542
    -0.53319
    -0.56341
    -0.70693
    -0.82025
    -1.01665
    -0.79758
    -0.84291
    -0.67672
    -0.89579
    -0.66916
    -0.54074
    -0.38966
    -0.38211
    -0.07994
    -0.21592
    -0.32167
    -0.08750
    -0.17815
    -0.04217
    -0.06483
    -0.23858
    -0.35189
    -0.36700
    -0.26124
    -0.33678
    -0.29146
    -0.41232
    -0.56341
    -0.53319
    -0.51808
    -0.50297
    -0.69183
    -0.59362
    -0.55585
    -0.53319
    -0.60118
    -0.50297
    -0.40477
    -0.32167
    -0.22347
    -0.08750
    -0.26124
    -0.01951
    -0.01951
    -0.20081
     0.09380
     0.39597
     0.17690
     0.22978
     0.20711
     0.41863
     0.28266
     0.28266
     0.17690
     0.22222
     0.14668
     0.16179
     0.24489
    -0.14793
    -0.15548
    -0.17059
    -0.14793
    -0.08750
    -0.25369
    -0.26124
    -0.54830
    -0.45765
    -0.49542
    -0.64650
    -0.72204
    -0.71449
    -0.53319
    -0.40477
    -0.71449
    -0.65406
    -0.63139
    -0.79003
    -0.78248
    -0.60873
    -0.67672
    -0.78248
    -0.93356
    -0.95622
    -0.97888
    -0.85046
    -0.85802
    -0.94111
    -1.00910
    -1.19795
    -0.98644
    -1.13752
    -1.34903
    -1.27349
    -1.12996
    -0.46520
    -0.10260
    -0.23858
    -0.17059
     0.03337
     0.24489
     0.31287
     0.40352
     0.70569
     0.93231
     1.12872
     1.10606
     1.31757
     1.12872
     0.99274
     0.92476
     0.94742
     1.26469
     1.09095
     0.67547
     0.69813
     0.80389
     0.77367
     0.53194
    -0.04973
     0.19956
     0.53194
     0.84921
     1.05318
     0.92476
     0.76612
     0.65281
     0.69813
     0.92476
     0.84166
     0.78123
     0.53194
     0.86432
     0.84166
     1.00030
     1.12872
     1.31757
     1.28735
     1.33268
     1.15138
     1.06828
     1.21937
     1.20426
     1.23447
     1.49887
     1.51398
     1.13627
     0.93986
     1.02296
     1.03807
     0.84921
     0.81144
     0.45640
     0.29776
    -0.11016
    -0.83535
    -1.09219
    -0.77492
    -0.76737
    -1.19040
    -1.13752
    -1.31126
    -1.75696
    -2.40661
    -2.72388
    -2.49726
    -2.59546
    -2.42172
    -2.31596
    -1.94581
    -1.99869
    -2.08178
    -2.10445
    -1.90804
    -1.79473
    -1.76451
    -1.50767
    -1.06198
    -0.91090
    -0.54074
    -0.38966
    -0.13282
    -0.03462
    -0.01951
     0.25999
     0.30532
     0.34309
     0.44129
     0.40352
     0.46395
     0.50928
     0.44129
     0.41863
     0.56971
     0.47906
     0.22978
     0.06359
     0.01071
    -0.01951
    -0.29146
    -0.21592
    -0.04217
    -0.19325
    -0.32167
    -0.61628
    -0.57096
    -0.74470
    -0.66916
    -0.82025
    -0.54830
    -0.63139
    -0.55585
    -0.40477
    -0.35189
    -0.23102
    -0.36700
    -0.23102
    -0.28390
    -0.13282
    -0.17059
    -0.04973
    -0.07239
     0.07869
     0.04092
    -0.07239
     0.25244
     0.30532
     0.29021
     0.01826
    -0.01195
    -0.04217
     0.12402
     0.04848
     0.16179
     0.08625
     0.28266
     0.42618
     0.22222
     0.29021
     0.19956
     0.33553
     0.51683
     0.60748
     0.67547
     0.72079
     0.85677
     0.81900
     0.93231
     0.97008
     1.17404
     1.00785
     1.19670
     1.46110
     1.60463
     1.48376
     1.48376
     1.23447
     0.70569
     0.69813
     0.58482
     0.53950
     0.51683
     0.66036
     0.35820
    -0.12527
     0.03337
    -0.11016
    -0.39722
    -0.39722
    -0.36700
    -0.35189
    -0.20081
    -0.04973
    -0.32167
     0.09380
     0.29021
     0.41863
     0.51683
     0.60748
     0.87943
     0.72835
     0.89454
     0.93231
     1.11361
     0.94742
     1.02296
     1.00785
     0.78123
     0.78878
     0.64525
     0.71324
     0.59993
     0.57727
     0.56216
     0.45640
     0.25244
     0.30532
     0.22978
     0.28266
     0.30532
     0.41863
     0.40352
     0.63770
     0.52439
     0.75857
     0.80389
     0.75857
     1.09095
     1.27225
     1.00030
     1.26469
     1.41577
     1.32512
     1.27980
     1.33268
     1.33268
     1.25714
     1.02296
     0.70569
     0.23733
    -0.11771
    -0.26880
    -0.62384
    -0.52564
    -0.61628
    -0.82780
    -1.09975
    -1.28860
    -1.53789
    -1.93070
    -2.20265
    -2.30085
    -2.39150
    -1.91559
    -1.87782
    -1.69652
    -1.34903
    -1.09219
    -1.26594
    -1.28860
    -0.93356
    -0.94111
    -0.72204
    -0.48031
    -0.16304
    -0.23858
    -0.20836
    -0.16304
    -0.34434
    -0.21592
    -0.14793
    -0.05728
    -0.04217
    -0.11016
    -0.48786
    -0.50297
    -0.25369
    -0.41988
    -0.51053
    -0.42743
    -0.20836
    -0.17815
    -0.22347
    -0.17059
    -0.03462
     0.08625
     0.08625
     0.25999
     0.04848
     0.19201
     0.11647
     0.04092
     0.09380
     0.23733
     0.01071
     0.09380
     0.17690
     0.09380
    -0.00440
    -0.20836
     0.00315
     0.03337
     0.04848
     0.09380
    -0.00440
    -0.03462
    -0.04217
    -0.04973
     0.08625
     0.10136
    -0.06483
     0.09380
     0.01071
     0.25244
     0.19956
     0.06359
     0.29776
     0.30532
     0.50173
     0.41863
     0.51683
     0.63015
     0.93231
     0.76612
     1.04562
     1.19670
     1.64240
     1.74816
     1.57441
     1.38556
     1.11361
     0.47151
     0.58482
     0.58482
     0.78123
     1.12872
     1.24203
     0.59237
    -0.50297
    -1.31882
    -1.09219
    -0.35189
    -0.11771
     0.20711
     0.37331
     0.16934
     0.10136
     0.10136
    -0.26880
    -0.29901
    -0.56341
    -0.84291
    -1.18284
    -1.12996
    -0.59362
    -0.34434
    -0.75226
    -0.91845
    -0.96377
    -1.40947
    -1.39436
    -1.11486
    -0.94111
    -0.49542
    -0.53319
    -0.11016
     0.43374
     0.94742
     1.24958
     1.38556
     1.44599
     1.70283
     1.70283
     1.86902
     2.14852
     1.85391
     1.71038
     1.81614
     1.85391
     1.74060
     1.64995
     1.54419
     1.58196
     1.47621
     1.49132
     1.24203
     1.12872
     0.94742
     0.59237
     0.63770
     0.62259
     0.29776
    -0.02706
    -0.13282
    -0.48786
    -0.63895
    -0.92600
    -1.07709
    -1.06198
    -1.20551
    -1.37170
    -1.46235
    -1.41702
    -1.48501
    -1.49256
    -1.37170
    -1.03932
    -0.87312
    -0.87312
    -0.55585
    -0.56341
    -0.33678
    -0.22347
    -0.06483
     0.05603
     0.11647
     0.32798
     0.31287
     0.35820
     0.35820
     0.25244
     0.04092
     0.16934
     0.15424
    -0.11016
    -0.14793
    -0.12527
    -0.11016
    -0.23858
    -0.52564
    -0.50297
    -0.53319
    -0.48786
    -0.58607
    -0.76737
    -0.95622
    -1.00910
    -1.06198
    -0.85046
    -0.66161
    -1.00910
    -1.20551
    -1.09975
    -0.97888
    -0.84291
    -1.00910
    -0.91090
    -0.79003
    -0.71449
    -0.63139
    -0.58607
    -0.35944
    -0.35189
    -0.42743
    -0.23858
     0.04848
    -0.07239
    -0.26124
    -0.22347
    -0.21592
    -0.25369
    -0.13282
    -0.11771
    -0.14038
    -0.07239
    -0.22347
    -0.25369
    -0.29901
    -0.32923
    -0.29901
    -0.35944
     0.02582
    -0.11016
    -0.07239
     0.03337
    -0.04217
     0.07869
     0.10136
     0.26755
     0.33553
     0.17690
     0.24489
     0.46395
     0.42618
     0.63770
     0.58482
     0.52439
     0.88699
     0.97763
     1.07584
     0.92476
     0.75101
     1.57441
     1.68772
     1.67261
     1.65751
     1.40067
     1.38556
     1.51398
     1.86902
     2.32982
     2.79062
     2.94171
     3.16078
     3.59891
     3.23632
     3.02480
     1.74060
    -0.15548
    -0.81269
    -0.48786
    -0.02706
     0.68302
     0.26755
    -0.50297
    -1.14507
    -1.73429
    -2.30085
    -2.71633
    -2.61057
    -2.11955
    -1.66631
    -1.25083
    -0.95622
    -0.52564
    -0.01195
     0.50928
     0.56971
     0.90209
     0.94742
     1.05318
     1.21181
     0.98519
     0.93231
     0.75857
     0.59993
     0.53950
     0.59993
     0.32043
     0.16934
    -0.18570
    -0.37455
    -0.37455
    -0.51808
    -0.44254
    -0.30657
    -0.42743
    -0.45009
    -0.50297
    -0.58607
    -0.72204
    -0.93356
    -0.71449
    -0.56341
    -0.78248
    -0.52564
    -0.51053
    -0.41232
    -0.44254
    -0.28390
    -0.28390
    -0.23858
    -0.26124
    -0.07239
    -0.12527
    -0.01951
    -0.15548
     0.01071
     0.03337
     0.16934
     0.05603
     0.10136
    -0.04217
    -0.02706
    -0.02706
    -0.17059
    -0.17815
    -0.22347
    -0.02706
    -0.11016
    -0.07994
    -0.25369
    -0.14793
    -0.44254
    -0.43499
    -0.20836
    -0.11771
    -0.28390
    -0.25369
    -0.41232
    -0.32167
    -0.22347
    -0.28390
    -0.51808
    -0.39722
    -0.34434
    -0.26880
    -0.51053
    -0.45765
    -0.48786
    -0.49542
    -0.40477
    -0.11016
    -0.48786
    -0.39722
    -0.52564
    -0.24613
    -0.45765
    -0.26124
    -0.24613
    -0.22347
    -0.20081
    -0.06483
     0.02582
    -0.03462
    -0.31412
    -0.36700
    -0.37455
    -0.29901
    -0.34434
    -0.20836
    -0.32923
    -0.29901
    -0.41988
    -0.29901
    -0.45009
    -0.60118
    -0.38966
    -0.46520
    -0.31412
    -0.30657
    -0.00440
    -0.21592
    -0.29146
     0.12402
     0.25999
     0.12402
     0.38841
     0.31287
     0.47906
     0.59993
     0.71324
     0.91720
     1.02296
     1.12116
     1.10606
     1.24958
     1.43088
     1.40067
     1.15893
     1.27980
     1.24958
     1.31757
     1.47621
     1.66506
     1.83880
     2.08809
     2.25428
     2.43558
     2.78307
     2.84350
     2.91149
     3.04746
     3.31186
     2.62443
     1.40067
     0.42618
    -0.65406
    -1.06198
    -0.25369
    -0.33678
    -1.06953
    -2.14977
    -2.64834
    -3.10914
    -3.55484
    -3.84945
    -4.09873
    -4.08363
    -3.63793
    -3.13936
    -2.52748
    -1.77962
    -1.22817
    -0.85802
    -0.51053
    -0.07994
     0.19956
     0.41108
     0.46395
     0.63770
     1.00030
     0.66036
     0.87943
     0.63770
     0.80389
     0.69813
     0.62259
     0.28266
     0.32798
     0.09380
    -0.14793
    -0.08750
    -0.47276
    -0.60118
    -0.69938
    -0.78248
    -0.77492
    -0.93356
    -1.12241
    -1.23572
    -1.16018
    -1.31882
    -1.25083
    -1.35659
    -1.08464
    -0.78248
    -0.75226
    -0.63139
    -0.68427
    -0.50297
    -0.54830
    -0.44254
    -0.23102
    -0.23858
    -0.15548
    -0.20081
    -0.41232
    -0.11016
    -0.07239
    -0.37455
    -0.16304
    -0.16304
    -0.16304
    -0.29901
    -0.17815
    -0.11016
    -0.24613
    -0.40477
    -0.30657
    -0.40477
    -0.21592
    -0.24613
    -0.23858
    -0.33678
    -0.22347
    -0.40477
    -0.29901
    -0.06483
    -0.28390
    -0.25369
    -0.19325
    -0.08750
    -0.05728
    -0.16304
    -0.05728
    -0.05728
     0.10891
     0.18445
     0.10891
     0.09380
     0.05603
     0.06359
     0.07114
     0.21467
     0.25244
     0.11647
     0.15424
     0.01826
     0.08625
    -0.02706
    -0.01951
     0.21467
     0.13913
     0.16179
     0.10891
     0.11647
     0.19956
     0.33553
     0.11647
     0.30532
     0.47906
     0.43374
     0.50173
     0.62259
     0.78878
     0.84166
     0.82655
     0.71324
     0.61504
     0.54705
     0.55460
     0.36575
     0.42618
     0.38841
     0.33553
     0.24489
     0.15424
    -0.26124
    -0.32923
    -0.38211
    -0.40477
    -0.38211
    -0.51053
    -0.41988
    -0.20081
    -0.13282
     0.22978
     0.19201
     0.35820
     0.50928
     0.98519
     1.25714
     1.52909
     1.88413
     1.77837
     1.86902
     1.83125
     1.71038
     1.18160
     1.09850
     0.78123
     0.35820
    -0.15548
    -0.35189
    -0.32923
    -0.63895
    -0.90334
    -1.33393
    -1.40947
    -1.54544
    -1.86271
    -1.72674
    -1.56810
    -1.31882
    -1.36414
    -0.81269
    -0.53319
    -0.32167
    -0.14793
     0.13913
     0.11647
     0.34309
     0.27510
     0.43374
     0.39597
     0.33553
     0.07114
     0.05603
    -0.04217
     0.18445
    -0.32167
    -0.35189
    -0.30657
    -0.38211
    -0.25369
    -0.40477
    -0.59362
    -0.77492
    -0.69183
    -0.59362
    -0.72204
    -0.35944
    -0.45009
    -0.63139
    -0.50297
    -0.34434
    -0.51808
    -0.28390
    -0.26880
    -0.27635
    -0.16304
    -0.11771
    -0.30657
    -0.22347
    -0.23102
    -0.23102
    -0.26124
    -0.05728
    -0.07239
    -0.25369
    -0.07239
    -0.17059
    -0.06483
    -0.14793
    -0.07239
    -0.16304
    -0.06483
     0.04092
     0.06359
    -0.20081
    -0.05728
    -0.24613
    -0.18570
    -0.03462
    -0.14038
    -0.33678
    -0.23102
    -0.32923
    -0.38211
    -0.32167
    -0.33678
    -0.45009
    -0.47276
    -0.20836
    -0.46520
    -0.35189
    -0.53319
    -0.54074
    -0.56341
    -0.57851
    -0.36700
    -0.56341
    -0.60118
    -0.58607
    -0.50297
    -0.30657
    -0.54830
    -0.62384
    -0.62384
    -0.24613
    -0.28390
    -0.25369
    -0.12527
    -0.06483
    -0.11771
     0.07114
     0.53194
     0.40352
     0.17690
     0.53194
     0.66792
     0.79634
     0.69813
     0.75101
     0.78123
     0.99274
     1.07584
     0.78123
     0.85677
     0.81144
     0.65281
     0.59993
     0.38841
     0.29776
     0.01071
     0.27510
     0.12402
    -0.10260
    -0.51053
    -1.15263
    -1.48501
    -1.59077
    -1.71919
    -1.91559
    -2.13466
    -1.98358
    -2.18754
    -2.16488
    -2.08178
    -1.86271
    -1.96092
    -1.90804
    -1.69652
    -1.28860
    -1.19795
    -0.91090
    -0.62384
    -0.64650
    -0.36700
     0.05603
     0.39597
     0.14668
     0.09380
    -0.10260
    -0.03462
     0.27510
     0.18445
    -0.01195
    -0.09505
     0.03337
     0.00315
     0.07114
    -0.02706
     0.01826
     0.12402
     0.24489
     0.13157
     0.35064
     0.21467
     0.40352
     0.47906
     0.84921
     0.75101
     0.69058
     0.51683
     0.55460
     0.62259
     0.91720
     0.65281
     0.80389
     0.83411
     0.96253
     0.87188
     0.63015
     0.76612
     0.66792
     0.40352
     0.42618
     0.25999
     0.08625
    -0.11016
    -0.20081
    -0.14038
    -0.29901
    -0.60118
    -0.50297
    -0.49542
    -0.52564
    -0.57096
    -0.59362
    -0.68427
    -0.67672
    -0.70693
    -0.36700
    -0.18570
    -0.19325
    -0.17059
    -0.15548
     0.02582
    -0.00440
     0.06359
     0.10891
     0.08625
    -0.04973
     0.12402
     0.10136
    -0.01195
    -0.05728
    -0.07994
    -0.19325
     0.00315
    -0.04217
    -0.18570
    -0.29901
    -0.05728
    -0.26880
    -0.11771
    -0.21592
    -0.15548
    -0.29901
    -0.12527
    -0.17815
    -0.17815
    -0.00440
    -0.02706
    -0.17815
     0.30532
     0.09380
    -0.13282
    -0.28390
    -0.20836
    -0.18570
    -0.00440
    -0.13282
     0.01826
     0.00315
     0.10136
    -0.13282
    -0.05728
    -0.01195
    -0.03462
    -0.00440
     0.16179
     0.47906
     0.30532
     0.34309
     0.32798
     0.39597
     0.56971
     0.63015
     0.64525
     0.57727
     0.73590
     0.61504
     0.66036
     0.56971
     0.39597
     0.21467
     0.52439
     0.61504
     0.48662
     0.13913
     0.29021
     0.08625
     0.04092
    -0.04973
    -0.08750
    -0.19325
    -0.01951
    -0.06483
     0.14668
    -0.01195
     0.12402
     0.00315
    -0.12527
     0.37331
     0.32798
     0.18445
     0.24489
     0.32043
     0.38086
     0.46395
     0.47906
     0.41863
     0.28266
     0.10136
     0.19956
    -0.15548
    -0.20081
    -0.32923
    -0.63895
    -0.46520
    -0.32923
    -0.47276
    -0.45009
    -0.74470
    -0.66161
    -0.53319
    -0.72204
    -0.54830
    -0.34434
    -0.36700
    -0.33678
    -0.24613
    -0.03462
    -0.10260
    -0.15548
    -0.32167
    -0.26124
    -0.52564
    -0.35944
    -0.24613
    -0.27635
    -0.55585
    -0.60118
    -0.74470
    -0.81269
    -0.93356
    -0.91845
    -0.97888
    -0.70693
    -0.64650
    -0.83535
    -0.88068
    -0.57096
    -0.57851
    -0.53319
    -0.60873
    -0.60873
    -0.55585
    -0.48031
    -0.39722
    -0.45765
    -0.48031
    -0.39722
    -0.65406
    -0.49542
    -0.41232
    -0.77492
    -0.96377
    -0.82780
    -0.94867
    -1.13752
    -0.97133
    -1.09219
    -1.05442
    -1.25083
    -1.15263
    -1.32637
    -1.12996
    -1.09975
    -1.12241
    -0.94111
    -0.70693
    -0.47276
    -0.22347
     0.33553
     0.07869
    -0.49542
    -0.27635
    -0.07994
     0.21467
     0.34309
     0.32043
     0.40352
     0.47906
     0.38841
     0.35820
     0.28266
     0.21467
     0.28266
    -0.03462
    -0.01951
    -0.07239
     0.13913
     0.16179
     0.19201
     0.14668
     0.10891
     0.10891
     0.18445
     0.30532
     0.15424
     0.19201
     0.14668
     0.31287
     0.25244
     0.15424
     0.07114
     0.29776
     0.22978
     0.10136
     0.25244
     0.15424
     0.18445
     0.07114
     0.05603
     0.20711
     0.05603
     0.19201
     0.09380
     0.01826
     0.16179
     0.20711
     0.10891
     0.39597
     0.27510
     0.13913
     0.34309
     0.42618
     0.31287
     0.22978
     0.13157
     0.22978
     0.22978
     0.46395
     0.17690
     0.38841
     0.40352
     0.37331
     0.29776
     0.24489
     0.60748
     0.45640
     0.42618
     0.57727
     0.67547
     0.49417
     0.63015
     0.65281
     0.68302
     0.69813
     0.64525
     0.58482
     0.48662
     0.72079
     0.35064
     0.36575
     0.55460
     0.44885
     0.36575
     0.52439
     0.42618
     0.31287
     0.14668
     0.27510
     0.28266
     0.16934
     0.29021
    -0.01195
     0.14668
     0.18445
     0.22222
    -0.14793
     0.00315
     0.01826
    -0.01951
     0.10136
    -0.07994
    -0.07239
    -0.15548
    -0.06483
    -0.02706
     0.33553
     0.33553
     0.16934
     0.48662
     0.52439
     0.74346
     0.53950
     0.67547
     0.38086
     0.16934
     0.07114
     0.01071
     0.05603
    -0.17059
    -0.50297
    -0.60873
    -0.75981
    -0.82025
    -1.19040
    -1.36414
    -1.34903
    -1.27349
    -1.54544
    -1.36414
    -1.28105
    -1.21306
    -1.08464
    -0.97888
    -0.81269
    -0.66916
    -0.51808
    -0.48031
    -0.38966
    -0.20836
    -0.20836
    -0.18570
    -0.11771
    -0.17059
    -0.17815
     0.00315
     0.10136
     0.04848
    -0.03462
     0.04848
     0.28266
     0.20711
     0.32798
     0.01826
     0.29021
     0.32798
     0.38086
     0.48662
     0.44129
     0.59993
     0.38086
     0.39597
     0.66792
     0.63770
     0.65281
     0.62259
     0.72835
     0.65281
     0.69813
     0.70569
     0.74346
     0.76612
     0.76612
     0.77367
     0.65281
     0.59237
     0.66036
     0.53194
     0.72079
     0.70569
     0.47906
     0.21467
     0.11647
    -0.14793
    -0.18570
    -0.35189
    -0.43499
    -0.51808
    -0.22347
    -0.30657
    -0.35944
    -0.44254
    -0.38966
    -0.50297
    -0.62384
    -0.35944
    -0.57851
    -0.63139
    -0.38966
     0.09380
     0.40352
     0.43374
     0.36575
     0.23733
     0.40352
     0.18445
     0.13157
    -0.11016
     0.19201
     0.09380
     0.19201
     0.18445
     0.10891
    -0.13282
    -0.01951
    -0.14038
    -0.29901
    -0.68427
    -0.91090
    -0.94867
    -0.95622
    -0.84291
    -0.46520
    -0.78248
    -0.87312
    -0.57096
    -0.85046
    -0.41988
    -0.31412
     0.06359
     0.41108
     0.43374
     0.20711
    -0.05728
    -0.10260
     0.03337
     0.29021
     0.47151
     0.52439
     0.47906
     0.18445
     0.02582
    -0.32923
    -0.36700
    -0.66161
    -0.74470
    -0.86557
    -0.54830
    -0.35189
    -0.35189
    -0.54830
    -0.72960
    -0.41988
    -0.27635
    -0.29146
    -0.00440
     0.07114
     0.08625
     0.06359
     0.38841
     0.51683
     0.56971
     0.33553
     0.10136
     0.24489
     0.45640
     0.38086
     0.33553
     0.18445
     0.19201
     0.34309
     0.34309
     0.03337
     0.20711
    -0.03462
    -0.02706
     0.22978
     0.01826
    -0.11016
    -0.07994
     0.01826
     0.01826
    -0.07994
    -0.12527
    -0.28390
    -0.23858
    -0.00440
    -0.36700
    -0.44254
    -0.54830
    -0.43499
    -0.72960
    -0.63139
    -0.30657
    -0.59362
    -0.56341
    -0.51053
    -0.46520
    -0.32167
    -0.45009
    -0.32923
    -0.31412
    -0.16304
    -0.12527
    -0.01195
     0.11647
    -0.02706
    -0.07239
     0.15424
     0.32798
     0.22222
     0.10136
     0.27510
     0.41863
     0.27510
     0.44885
     0.50928
     0.47151
     0.59993
     0.56216
     0.56216
     0.57727
     0.48662
     0.41108
     0.38841
     0.72835
     0.56216
     0.44129
     0.32798
     0.39597
     0.29021
     0.10136
     0.26755
     0.27510
     0.07869
     0.10136
     0.06359
     0.00315
    -0.29146
    -0.20836
    -0.20836
    -0.20836
    -0.23858
    -0.27635
    -0.41988
    -0.45765
    -0.31412
    -0.32923
    -0.41988
    -0.37455
    -0.54074
    -0.27635
    -0.38966
    -0.40477
    -0.21592
    -0.19325
    -0.38211
     0.01071
     0.28266
     0.24489
     0.10136
     0.20711
     0.27510
     0.38086
     0.36575
     0.44885
     0.48662
     0.65281
     0.75857
     0.81900
     0.81144
     0.63770
     0.41863
     0.44885
     0.56971
     0.65281
     0.39597
     0.28266
     0.29021
     0.18445
     0.07114
    -0.07994
    -0.04973
     0.00315
    -0.11016
    -0.05728
    -0.01195
    -0.26880
    -0.38966
    -0.51053
    -0.15548
     0.07114
    -0.03462
    -0.01195
    -0.08750
    -0.15548
    -0.28390
    -0.08750
    -0.07994
    -0.19325
     0.03337
     0.03337
    -0.10260
     0.02582
    -0.20081
    -0.48031
    -0.15548
    -0.10260
    -0.13282
    -0.16304
    -0.04973
    -0.07239
     0.03337
    -0.07239
    -0.11771
    -0.21592
    -0.14793
    -0.04217
    -0.05728
    -0.06483
    -0.24613
    -0.32923
    -0.28390
    -0.16304
    -0.24613
    -0.27635
    -0.33678
    -0.41232
    -0.57096
    -0.54830
    -0.43499
    -0.46520
    -0.42743
    -0.43499
    -0.45009
    -0.54074
    -0.45009
    -0.44254
    -0.48031
    -0.18570
    -0.15548
    -0.35944
    -0.23858
    -0.31412
    -0.25369
    -0.20836
    -0.11771
    -0.23102
    -0.09505
    -0.07994
    -0.16304
    -0.23858
    -0.05728
    -0.11016
    -0.23858
    -0.31412
    -0.10260
    -0.29901
    -0.20836
    -0.31412
    -0.48031
    -0.39722
    -0.38211
    -0.38211
    -0.56341
    -0.42743
    -0.58607
    -0.42743
    -0.38966
    -0.27635
    -0.61628
    -0.30657
    -0.14793
    -0.11771
    -0.29146
     0.07869
     0.01826
     0.06359
    -0.00440
     0.19201
     0.37331
     0.22222
     0.42618
     0.31287
     0.48662
     0.31287
     0.18445
     0.22222
     0.29021
     0.16934
     0.01826
    -0.07994
    -0.08750
    -0.02706
    -0.15548
    -0.20081
    -0.19325
    -0.32923
    -0.01951
    -0.01951
     0.12402
     0.14668
     0.15424
    -0.38966
    -0.03462
    -0.17815
    -0.10260
    -0.13282
     0.11647
     0.25999
     0.08625
     0.03337
    -0.12527
    -0.09505
     0.01071
    -0.01951
     0.16179
     0.06359
     0.25999
     0.19201
     0.48662
     0.36575
     0.29021
     0.63015
     0.73590
     0.69058
     0.53194
     0.65281
     0.85677
     0.76612
     0.67547
     0.50173
     0.44885
     0.45640
     0.39597
     0.05603
     0.13913
     0.36575
     0.27510
     0.45640
     0.65281
     0.45640
     0.40352
     0.46395
     0.68302
     0.72079
     0.85677
     0.86432
     0.98519
     1.27225
     1.27225
     1.18915
     1.21181
     1.25714
     1.18160
     1.12872
     1.03051
     0.75857
     0.87188
     0.40352
     0.19956
    -0.13282
    -0.32167
    -0.18570
    -0.45765
    -0.59362
    -0.82025
    -0.82780
    -1.10730
    -1.03932
    -1.18284
    -1.44724
    -0.91845
    -1.02421
    -1.00154
    -0.92600
    -0.80514
    -0.78248
    -0.52564
    -0.41988
    -0.61628
    -0.49542
    -0.48786
    -0.42743
    -0.60118
    -0.46520
    -0.38966
    -0.45765
    -0.23102
    -0.08750
    -0.20081
    -0.27635
    -0.50297
    -0.40477
    -0.46520
    -0.41988
    -0.23102
    -0.27635
     0.01826
     0.22222
    -0.02706
     0.23733
     0.16934
    -0.00440
     0.00315
     0.01826
     0.13913
     0.16179
     0.10891
     0.02582
     0.07869
     0.10891
     0.08625
    -0.02706
    -0.02706
    -0.24613
    -0.04217
    -0.46520
    -0.04973
     0.04092
    -0.24613
    -0.01195
     0.05603
     0.26755
     0.29021
     0.32798
     0.65281
     0.83411
     1.24958
     1.39311
     1.49887
     2.01255
     2.45069
     2.66976
     3.17588
     2.94171
     2.39781
     2.11831
     0.63015
    -1.31882
    -3.18469
    -3.41131
    -2.54259
    -1.82494
    -1.77207
    -2.25553
    -3.38865
    -4.16672
    -4.65774
    -4.80127
    -4.33291
    -3.70592
    -3.10159
    -2.01380
    -1.11486
    -0.38966
     0.31287
     0.64525
     0.65281
     1.11361
     1.37045
     1.29491
     1.13627
     0.83411
     0.33553
     0.11647
     0.29021
     0.22978
     0.20711
     0.13157
     0.16179
     0.10136
     0.04848
     0.08625
     0.01826
     0.13157
     0.44885
     0.51683
     0.69813
     0.66036
     0.87188
     0.88699
     0.96253
     1.11361
     1.00030
     0.97008
     1.09850
     1.15893
     1.17404
     1.13627
     1.05318
     1.09850
     1.12116
     1.06828
     1.04562
     0.78878
     0.83411
     0.73590
     0.72835
     0.83411
     0.79634
     0.48662
     0.47906
     0.19201
     0.50928
     0.38086
     0.21467
     0.14668
     0.03337
     0.07869
    -0.05728
    -0.08750
    -0.17059
    -0.15548
    -0.27635
    -0.06483
    -0.00440
    -0.36700
    -0.16304
    -0.27635
     0.01071
    -0.17059
    -0.04973
    -0.20836
    -0.15548
    -0.14038
     0.11647
    -0.12527
    -0.01951
    -0.00440
    -0.19325
    -0.16304
    -0.13282
    -0.29901
    -0.38966
    -0.38211
    -0.42743
    -0.62384
    -0.61628
    -0.72960
    -0.66916
    -0.79003
    -0.81269
    -0.79003
    -0.82025
    -0.99399
    -1.00154
    -1.08464
    -0.64650
    -0.74470
    -0.82025
    -0.82780
    -0.51053
    -0.82780
    -0.83535
    -0.80514
    -0.61628
    -0.47276
    -0.48786
    -0.43499
    -0.36700
    -0.37455
    -0.50297
    -0.33678
     0.00315
    -0.07239
    -0.01951
    -0.13282
     0.00315
     0.04092
    -0.12527
     0.03337
     0.05603
     0.04092
     0.20711
     0.04848
     0.01071
     0.10891
     0.03337
     0.04848
    -0.23102
    -0.15548
    -0.09505
    -0.19325
    -0.21592
    -0.19325
    -0.20836
    -0.17815
    -0.30657
    -0.07994
    -0.06483
     0.03337
     0.01071
     0.10891
     0.04092
     0.04848
     0.12402
     0.12402
     0.15424
    -0.05728
     0.11647
     0.21467
     0.25999
     0.40352
     0.31287
     0.18445
    -0.23858
    -0.28390
    -0.23858
    -0.55585
    -0.63139
    -0.83535
    -0.84291
    -0.50297
    -0.66916
    -0.94111
    -1.10730
    -1.22061
    -1.24328
    -1.09219
    -1.00910
    -1.00154
    -0.90334
    -0.52564
    -0.52564
    -0.29146
    -0.07994
    -0.04973
     0.02582
     0.30532
     0.81144
     0.81144
     1.01541
     1.18915
     1.19670
     1.25714
     1.45354
     1.37045
     1.52153
     1.46865
     1.96722
     1.83880
     1.43844
     1.36290
     1.08339
     1.15893
     1.31002
     1.17404
     1.05318
     0.97763
     0.84921
     0.48662
     0.51683
     0.36575
     0.32043
     0.17690
     0.16179
     0.04848
     0.16179
     0.00315
    -0.18570
    -0.23858
     0.13157
     0.14668
     0.04848
    -0.14038
    -0.07994
    -0.10260
    -0.06483
    -0.03462
     0.04092
    -0.14038
     0.01826
    -0.05728
     0.10136
     0.00315
    -0.13282
    -0.12527
    -0.15548
     0.13913
     0.01071
    -0.01951
    -0.06483
    -0.09505
    -0.14038
     0.07869
    -0.04217
    -0.05728
    -0.04217
    -0.02706
    -0.04217
    -0.04973
    -0.08750
    -0.32167
    -0.11771
    -0.03462
     0.02582
    -0.16304
    -0.20836
    -0.14038
    -0.09505
    -0.18570
    -0.12527
    -0.19325
    -0.17815
    -0.17815
    -0.20836
    -0.09505
    -0.04217
    -0.29146
    -0.35189
     0.03337
    -0.12527
    -0.23102
    -0.14793
    -0.20836
    -0.12527
    -0.14793
    -0.01951
    -0.02706
    -0.13282
    -0.14793
    -0.02706
    -0.02706
    -0.02706
     0.11647
    -0.16304
     0.08625
     0.10891
     0.00315
     0.01826
     0.12402
    -0.01195
    -0.15548
    -0.05728
    -0.08750
    -0.00440
    -0.01195
    -0.04973
    -0.17059
    -0.07994
    -0.16304
    -0.25369
    -0.15548
    -0.18570
     0.07869
     0.00315
     0.34309
     0.19201
     0.10136
     0.32798
     0.56971
     0.84166
     1.12116
     1.23447
     1.61218
     1.88413
     1.88413
     1.93701
     2.32227
     1.86902
     1.43088
     0.52439
    -0.71449
    -1.64365
    -2.90518
    -3.47174
    -3.27534
    -2.98828
    -3.15447
    -3.73614
    -4.23471
    -4.29514
    -4.59731
    -4.43112
    -3.68326
    -2.82964
    -2.12711
    -1.12241
     0.02582
     0.95497
     1.77082
     2.54134
     3.11545
     2.97948
     2.63199
     2.09564
     1.97478
     2.08054
     1.95212
     1.67261
     0.89454
     0.44885
     0.01826
    -0.57096
    -0.73715
    -0.91090
    -1.31126
    -1.46990
    -1.16018
    -1.22061
    -1.03176
    -1.02421
    -0.97133
    -0.71449
    -0.73715
    -0.45765
    -0.48786
    -0.43499
    -0.09505
    -0.09505
    -0.17059
    -0.08750
     0.07114
    -0.02706
     0.07114
     0.10891
     0.01826
     0.30532
     0.20711
     0.04848
    -0.02706
     0.04092
    -0.10260
    -0.16304
     0.01826
     0.02582
     0.04092
    -0.17815
    -0.15548
    -0.04973
    -0.21592
    -0.25369
    -0.11016
     0.01071
    -0.15548
    -0.19325
    -0.04217
    -0.11016
    -0.12527
    -0.16304
    -0.10260
    -0.10260
    -0.07239
    -0.06483
     0.08625
    -0.04217
    -0.03462
    -0.26880
     0.13157
    -0.04217
    -0.03462
     0.01071
    -0.17815
    -0.04217
    -0.00440
    -0.14793
     0.00315
     0.01071
    -0.10260
    -0.23102
    -0.12527
    -0.09505
    -0.30657
    -0.17815
    -0.17815
    -0.21592
    -0.07239
    -0.17059
    -0.15548
    -0.12527
    -0.23858
    -0.15548
    -0.11016
     0.13913
    -0.05728
     0.22978
    -0.02706
     0.22222
     0.15424
     0.24489
     0.26755
     0.21467
     0.25999
     0.34309
     0.29021
     0.25999
     0.28266
     0.18445
     0.14668
     0.34309
     0.23733
     0.10891
     0.10136
     0.05603
     0.03337
    -0.07994
    -0.19325
    -0.08750
    -0.20081
    -0.11771
    -0.26124
    -0.22347
    -0.14793
    -0.13282
    -0.18570
     0.02582
     0.10891
    -0.11771
     0.13157
     0.32043
     0.54705
     0.67547
     0.73590
     1.07584
     1.17404
     1.31002
     1.68017
     1.78593
     1.95212
     1.74060
     1.54419
     1.22692
     1.21937
     0.99274
     0.47906
     0.28266
    -0.21592
    -0.62384
    -1.00154
    -1.05442
    -1.06198
    -0.91845
    -1.40191
    -1.77962
    -2.36884
    -2.95806
    -2.67856
    -2.37639
    -1.77207
    -1.28860
    -1.00154
    -1.09975
    -0.80514
    -0.67672
    -0.63895
    -0.73715
    -0.38211
     0.00315
    -0.07994
    -0.27635
     0.12402
     0.17690
     0.05603
    -0.14038
    -0.02706
    -0.07994
    -0.09505
     0.01826
    -0.04217
    -0.32167
    -0.37455
    -0.50297
    -0.46520
    -0.49542
    -0.35944
    -0.26880
    -0.38211
    -0.19325
    -0.10260
    -0.39722
    -0.20836
    -0.11771
    -0.08750
    -0.02706
     0.20711
     0.19956
    -0.00440
     0.06359
     0.00315
     0.19956
     0.25244
     0.16179
     0.14668
     0.18445
     0.04092
     0.19201
     0.13913
     0.39597
     0.02582
     0.04092
     0.05603
     0.10891
     0.07114
     0.01071
    -0.02706
    -0.23858
    -0.01951
     0.06359
    -0.13282
    -0.17059
    -0.18570
    -0.32167
    -0.20081
    -0.06483
    -0.05728
    -0.33678
    -0.30657
    -0.11771
    -0.11016
    -0.02706
    -0.17815
    -0.14793
    -0.13282
     0.12402
     0.05603
    -0.13282
    -0.12527
    -0.01951
    -0.10260
     0.10891
     0.13913
    -0.19325
    -0.05728
     0.07869
     0.10136
    -0.01951
    -0.13282
    -0.09505
     0.19956
     0.10891
     0.13157
     0.01071
     0.04092
     0.07114
    -0.06483
     0.04848
     0.20711
     0.06359
     0.09380
     0.00315
     0.18445
     0.05603
    -0.01195
    -0.00440
     0.10136
     0.08625
     0.12402
     0.11647
     0.13157
     0.15424
     0.17690
     0.23733
     0.53950
     0.42618
     0.44885
     0.48662
     0.73590
     0.88699
     1.01541
     0.97763
     1.06073
     1.27980
     1.24958
     1.21937
     0.99274
     0.97008
     0.80389
     0.52439
     0.50173
     0.03337
     0.00315
    -0.02706
    -0.22347
    -0.37455
    -0.54074
    -0.80514
    -0.42743
    -0.70693
    -0.75981
    -0.79003
    -0.79003
    -0.66916
    -0.85046
    -0.78248
    -0.35944
    -0.09505
    -0.11016
    -0.21592
    -0.26880
    -0.05728
    -0.36700
    -0.92600
    -1.89293
    -2.09689
    -1.88538
    -1.80228
    -1.66631
    -1.47745
    -1.72674
    -1.97603
    -1.75696
    -1.40947
    -1.71919
    -1.74185
    -1.54544
    -1.31882
    -1.03176
    -0.71449
    -0.52564
    -0.35944
    -0.23102
     0.16934
    -0.11016
    -0.00440
    -0.04973
    -0.22347
    -0.16304
    -0.07239
    -0.14038
    -0.28390
    -0.18570
    -0.05728
    -0.04973
    -0.14038
    -0.17059
    -0.14038
     0.03337
     0.12402
     0.36575
     0.44129
     0.34309
     0.41108
     0.26755
     0.53194
     0.41863
     0.35064
     0.38841
     0.33553
     0.39597
     0.38086
     0.40352
     0.50928
     0.41863
     0.39597
     0.26755
     0.35820
     0.29021
     0.29021
     0.27510
     0.17690
     0.45640
     0.37331
     0.27510
     0.34309
     0.41863
     0.40352
     0.25999
     0.38841
     0.33553
     0.35820
     0.44885
     0.47906
     0.43374
     0.47906
     0.10891
     0.36575
     0.62259
     0.45640
     0.37331
     0.28266
     0.32798
     0.30532
     0.35064
     0.13157
     0.29021
    -0.02706
     0.21467
     0.13913
     0.07869
     0.06359
    -0.01195
    -0.20836
     0.08625
     0.03337
    -0.08750
    -0.01951
     0.01071
     0.10136
     0.08625
     0.09380
     0.32798
     0.22222
     0.18445
     0.25999
     0.36575
     0.53194
     0.47906
     0.43374
     0.72835
     0.89454
     0.78878
     0.85677
     1.01541
     1.29491
     1.52153
     1.75571
     2.03521
     1.84636
     1.84636
     1.75571
     1.46110
     1.39311
     0.94742
     0.36575
     0.36575
     0.13913
     0.00315
    -0.27635
    -0.81269
    -1.28860
    -1.28105
    -1.27349
    -1.28860
    -1.25083
    -1.19795
    -1.18284
    -0.94867
    -0.68427
    -0.06483
     0.27510
     0.42618
     0.74346
     0.87943
     0.84921
     0.69058
     0.53194
     0.33553
    -0.19325
    -0.51053
    -0.67672
    -0.70693
    -0.97133
    -1.26594
    -1.83250
    -1.92315
    -1.89293
    -2.30085
    -2.00624
    -1.93070
    -1.88538
    -1.42458
    -1.34903
    -1.24328
    -0.92600
    -0.69938
    -0.69183
    -0.41988
    -0.15548
    -0.14793
    -0.00440
    -0.01951
     0.12402
    -0.11016
     0.01826
     0.16179
    -0.11771
     0.10136
     0.26755
     0.30532
     0.53950
     0.63770
     0.55460
     0.56971
     0.39597
     0.30532
     0.26755
     0.41863
     0.45640
     0.41863
     0.07114
    -0.17059
     0.06359
    -0.06483
    -0.14038
    -0.07239
    -0.45765
    -0.52564
    -0.62384
    -0.41232
    -0.32167
    -0.29901
    -0.29146
    -0.04217
     0.00315
    -0.01195
    -0.15548
    -0.06483
     0.25244
     0.06359
     0.01071
    -0.02706
     0.01826
    -0.01951
     0.16179
    -0.00440
     0.10136
     0.14668
     0.03337
    -0.01195
     0.06359
    -0.01951
     0.01826
     0.25244
     0.32043
     0.22222
     0.38841
     0.22978
     0.21467
     0.39597
     0.28266
     0.35064
     0.23733
     0.34309
     0.29021
     0.46395
     0.38841
     0.44885
     0.13913
     0.29021
     0.43374
     0.32798
     0.25244
     0.24489
     0.25999
     0.09380
     0.07869
     0.34309
     0.31287
     0.26755
     0.38841
     0.38086
     0.52439
     0.59993
     0.66036
     0.81144
     1.31757
     1.57441
     1.94456
     2.45824
     2.66220
     2.90394
     2.79818
     2.23162
     1.46865
     1.29491
     1.27225
     1.37045
     0.72835
    -0.54830
    -2.07423
    -2.17243
    -2.17243
    -2.30841
    -2.81453
    -3.20735
    -3.66815
    -3.71347
    -3.86456
    -3.47174
    -2.87497
    -2.50481
    -1.67386
    -1.09975
    -0.50297
     0.18445
     0.70569
     1.23447
     1.85391
     2.37515
     2.65465
     2.94171
     3.09279
     3.41006
     3.16078
     2.51112
     2.02010
     1.75571
     0.90965
     0.23733
     0.23733
     0.04848
    -0.12527
    -0.70693
    -1.16774
    -1.53789
    -2.05157
    -2.79187
    -2.89008
    -2.67856
    -2.82964
    -2.32352
    -2.21020
    -2.02135
    -1.70408
    -1.52278
    -1.28105
    -1.06198
    -0.79758
    -0.90334
    -0.74470
    -0.51053
    -0.48786
    -0.35189
    -0.42743
    -0.32923
    -0.38211
    -0.35189
    -0.20836
    -0.26124
    -0.29901
     0.01071
    -0.07994
    -0.09505
     0.14668
     0.27510
     0.22222
     0.43374
     0.54705
     0.52439
     0.86432
     1.04562
     0.79634
     0.61504
     0.68302
     0.78123
     0.71324
     0.78878
     0.75101
     0.61504
     0.66792
     0.52439
     0.32043
     0.36575
     0.35064
     0.31287
     0.17690
     0.27510
     0.48662
     0.27510
     0.16179
     0.21467
     0.34309
     0.39597
     0.46395
     0.41863
     0.34309
     0.51683
     0.41863
     0.49417
     0.56971
     0.53950
     0.41863
     0.44885
     0.57727
     0.46395
     0.38841
     0.40352
     0.47906
     0.55460
     0.53194
     0.49417
     0.56216
     0.47906
     0.35064
     0.45640
     0.53950
     0.65281
     0.32798
     0.59237
     0.53194
     0.84921
     0.74346
     0.71324
     0.66792
     0.82655
     0.97763
     0.97008
     1.03051
     1.09095
     0.97763
     0.85677
     0.94742
     0.97008
     0.67547
     0.60748
     0.48662
     0.33553
     0.36575
     0.39597
     0.04848
    -0.00440
    -0.08750
    -0.13282
    -0.39722
    -0.31412
    -0.39722
    -0.37455
    -0.42743
    -0.37455
    -0.29901
    -0.34434
    -0.17059
    -0.36700
    -0.38966
    -0.29901
    -0.37455
    -0.12527
    -0.04217
     0.22222
     0.22222
     0.34309
     0.22978
     0.35064
     0.28266
     0.16934
     0.00315
    -0.18570
    -0.35944
    -0.34434
    -0.37455
    -0.32167
    -0.38211
    -0.42743
    -0.40477
    -0.37455
    -0.60873
    -0.53319
    -0.41232
    -0.29901
    -0.26880
    -0.09505
     0.27510
     0.40352
     0.47906
     0.76612
     1.08339
     0.96253
     1.14383
     1.09850
     0.83411
     0.61504
     0.44885
     0.22978
    -0.17059
    -0.70693
    -0.74470
    -0.15548
    -0.42743
    -0.71449
    -1.09219
    -1.25083
    -1.11486
    -0.84291
    -0.81269
    -0.88068
    -0.97133
    -0.71449
    -0.46520
    -0.36700
    -0.27635
     0.05603
    -0.12527
     0.05603
     0.46395
     0.41863
     0.21467
     0.22222
     0.22222
     0.22978
     0.06359
    -0.04217
     0.07869
     0.24489
     0.09380
     0.21467
     0.05603
     0.22978
    -0.00440
    -0.14038
     0.13913
    -0.04217
    -0.28390
     0.01071
     0.04848
    -0.20081
    -0.08750
    -0.04217
     0.07114
     0.30532
     0.33553
     0.34309
     0.32798
     0.34309
     0.28266
     0.43374
     0.76612
     1.04562
     0.88699
     0.84166
     1.00785
     1.20426
     1.24958
     1.12116
     1.14383
     1.15138
     1.45354
     1.23447
     1.09850
     1.21181
     1.25714
     1.01541
     0.96253
     1.09095
     0.49417
     0.36575
     0.21467
     0.10891
    -0.00440
    -0.19325
    -0.45765
    -0.67672
    -0.72960
    -0.54074
    -0.75981
    -0.88068
    -1.01665
    -0.94111
    -1.05442
    -0.51053
    -0.44254
    -0.29901
    -0.28390
    -0.08750
    -0.01951
     0.36575
     0.63015
     0.83411
     0.89454
     1.21181
     1.27225
     1.54419
     1.85391
     2.13342
     2.33738
     2.83595
     3.34963
     3.08523
     2.97948
     2.42047
     1.95967
     0.54705
    -0.57096
    -1.16774
    -1.30371
    -1.15263
    -1.22061
    -1.68897
    -2.16488
    -3.01850
    -3.69081
    -3.90233
    -4.12140
    -4.27248
    -3.99298
    -3.59261
    -2.65590
    -2.24797
    -2.01380
    -1.59077
    -1.19040
    -1.09975
    -1.09219
    -1.00910
    -0.87312
    -1.09219
    -1.14507
    -0.84291
    -0.35189
    -0.29901
    -0.57851
    -0.69938
    -0.51053
    -0.55585
    -0.56341
    -0.56341
    -0.35944
    -0.44254
    -0.41232
    -0.14793
    -0.46520
    -0.35944
    -0.14793
    -0.47276
    -0.04973
    -0.23102
    -0.58607
    -0.89579
    -1.21306
    -0.86557
    -0.53319
     0.13157
     0.01826
    -0.01195
    -0.16304
    -0.20081
     0.04848
     0.19201
     0.07869
     0.01826
     0.04092
     0.26755
     0.25244
     0.25244
     0.14668
     0.29021
     0.45640
     1.09095
     0.67547
     0.69813
     0.48662
    -0.20836
    -0.59362
    -0.91090
    -1.36414
    -1.62854
    -1.35659
    -0.48786
    -0.38211
    -0.82025
    -1.17529
    -1.63609
    -1.64365
    -1.41702
    -1.26594
    -0.71449
    -0.26880
     0.11647
     0.38086
     0.76612
     0.79634
     0.89454
     0.98519
     1.02296
     1.02296
     1.03807
     0.97763
     0.99274
     0.91720
     0.73590
     0.50173
     0.20711
     0.12402
     0.08625
     0.22978
     0.12402
     0.04092
    -0.01951
    -0.13282
     0.22978
     0.31287
    -0.02706
     0.05603
     0.03337
     0.11647
     0.23733
     0.13913
     0.07869
     0.07869
     0.07869
    -0.09505
    -0.05728
    -0.00440
     0.06359
    -0.15548
    -0.11771
     0.10891
     0.21467
     0.25244
     0.23733
     0.27510
     0.41108
     0.28266
     0.19956
     0.53194
     0.48662
     0.47151
     0.67547
     0.78123
     0.56216
     0.73590
     0.75857
     0.65281
     0.33553
    -0.01951
     0.04848
     0.04092
     0.27510
     0.48662
     0.67547
     0.56971
     0.58482
     0.76612
     0.65281
     0.44129
     0.90965
     0.75857
     0.65281
     0.63015
     0.51683
     0.32043
     0.20711
     0.19956
    -0.07994
    -0.26880
    -0.79758
    -1.39436
    -1.49256
    -1.82494
    -2.27819
    -2.36129
    -2.42927
    -1.99113
    -1.94581
    -2.39150
    -2.21020
    -2.05912
    -1.80984
    -1.74940
    -1.62098
    -1.31882
    -1.34148
    -1.72674
    -1.95336
    -1.07709
    -0.52564
    -0.38211
    -0.14038
    -0.21592
    -0.56341
    -0.61628
    -0.24613
    -0.23858
     0.14668
     0.35820
     0.30532
     0.57727
     0.82655
     0.97763
     1.16649
     1.40067
     1.49887
     1.54419
     1.18160
     1.27980
     1.24958
     1.03051
     1.00030
     1.08339
     1.10606
     1.32512
     1.37045
     0.95497
     0.65281
     0.63770
     0.71324
     0.67547
     0.90209
     0.77367
     0.84166
     0.84921
     0.77367
     0.70569
     0.68302
     0.86432
     0.86432
     0.78123
     0.54705
     0.35064
     0.25244
     0.22222
     0.41863
    -0.10260
    -0.59362
    -0.67672
    -0.63895
    -0.42743
    -0.64650
    -0.75981
