# Supplementary material for: Software algorithm and hardware design for real-time implementation of new spectral estimator
Source: Biomed Eng Online. 2014 May 9;13:61. doi: 10.1186/1475-925X-13-61 (PMC4057578; doi:10.1186/1475-925X-13-61)
Supplement: Additional file 2 — txtfiles.zip. [file 1475-925X-13-61-S2.zip › FILE200.TXT]

     1.11203
     0.87540
     0.70836
     0.55525
    -0.30777
    -1.32390
    -0.39128
     0.23510
     0.75012
     1.18163
     0.83364
    -0.60008
    -2.93857
    -2.91073
    -1.67189
    -1.18470
    -0.57224
    -0.18249
     0.23510
    -0.12681
     0.12374
    -0.19641
    -0.39128
    -0.01545
    -0.22425
    -0.19641
    -0.51656
    -0.69751
    -1.05942
    -1.26822
    -0.87847
    -0.83671
    -1.15686
    -1.07334
    -1.28214
    -1.57445
    -2.38178
    -2.04771
    -1.46309
    -1.28214
    -1.04550
    -1.11510
    -1.21254
    -0.75319
    -0.39128
    -0.54440
     0.70836
     0.38821
     0.04022
    -0.07113
     0.05414
     0.62485
     0.72228
     0.10982
     0.12374
     0.29078
     0.63877
     0.54133
     1.16771
     0.73620
     0.45781
     0.08198
     0.69444
     0.76404
     0.23510
     0.33253
     0.62485
     1.04243
     0.97284
     0.12374
     0.01238
     0.55525
     0.44389
     0.68052
    -0.73927
    -1.29606
     0.29078
     1.55746
     1.30691
     0.24902
    -0.14073
     0.20726
     0.62485
     0.90324
     0.91716
     1.26515
     1.15379
     0.63877
     0.80580
     0.79188
     0.81972
     0.63877
     0.36037
     0.13766
     0.12374
     0.12374
     0.26294
     0.26294
     0.27686
    -0.16857
    -0.21033
    -0.14073
    -0.12681
    -0.26601
     0.08198
     0.17942
     0.01238
    -0.12681
     0.24902
    -0.07113
    -0.32169
    -0.65576
    -1.04550
    -1.49093
    -0.34952
    -0.07113
     0.38821
     1.25123
     0.87540
     0.12374
    -0.09897
    -0.33561
    -0.14073
     0.22118
     0.81972
     0.77796
     0.58309
     0.84756
     1.22339
     1.02851
     0.84756
     0.65269
     0.73620
     0.56917
     0.75012
     0.75012
     0.47173
     0.76404
     0.17942
    -0.37736
    -0.80887
    -1.29606
    -0.98983
     0.12374
     1.04243
     1.25123
     1.40434
     1.76625
     1.16771
     0.68052
     0.36037
    -0.01545
     0.44389
     0.40213
    -0.61400
    -0.34952
     1.43218
     1.64098
     0.62485
    -0.02937
    -0.61400
    -1.42133
    -1.82500
    -1.88068
    -2.20083
    -1.40741
    -0.98983
    -0.61400
    -0.48872
    -0.26601
    -0.15465
    -0.19641
     0.34645
     0.34645
     0.51349
     0.22118
     0.51349
     0.73620
     0.63877
     0.76404
     0.54133
     0.17942
     0.08198
     0.22118
     0.17942
     0.19334
     0.47173
     0.19334
    -0.26601
    -0.07113
     0.27686
    -0.02937
    -0.08505
     0.12374
    -0.01545
    -0.15465
     0.02630
     0.01238
     0.01238
    -0.27993
    -0.12681
     0.01238
     0.13766
     0.13766
    -0.29385
    -0.15465
    -0.04329
    -0.07113
    -0.37736
     0.12374
    -0.02937
    -0.14073
    -0.00154
    -0.08505
     0.10982
     0.09590
    -0.07113
     0.12374
     0.40213
     0.42997
     0.38821
     0.17942
     0.68052
     0.48565
     0.37429
     0.98676
     1.30691
     0.98676
     0.77796
     0.94500
     1.00068
     1.08419
     1.08419
     1.11203
     1.25123
     1.19555
     1.18163
     1.23731
     1.27907
     1.33475
     0.87540
     0.77796
     1.05635
     0.94500
     1.04243
     0.91716
     0.79188
     0.58309
     0.47173
     0.69444
     0.80580
     0.34645
     0.34645
    -0.07113
     0.09590
     0.23510
    -0.01545
    -0.37736
    -0.15465
    -0.26601
    -0.53048
    -0.18249
    -0.40520
    -0.43304
    -0.55832
    -0.66968
    -0.64184
    -0.40520
    -0.26601
    -0.55832
    -0.46088
    -0.25209
    -0.87847
    -2.01988
    -2.07555
    -1.53269
    -0.68360
    -0.39128
    -0.48872
    -1.11510
    -1.29606
    -1.56053
    -1.89460
    -1.68581
    -1.35174
    -1.44917
    -0.92023
    -0.69751
     0.20726
     0.69444
     0.37429
    -0.51656
    -2.45138
    -4.52540
    -5.79208
    -2.53490
     2.54575
     5.17655
     1.33475
    -1.93636
    -3.59279
    -2.71585
    -1.39349
    -0.23817
     0.37429
     0.44389
     0.81972
     1.37650
     0.42997
     0.15158
     0.12374
    -0.05721
    -0.33561
    -0.33561
     0.19334
     0.22118
    -0.21033
    -0.29385
    -0.58616
    -0.43304
    -0.33561
    -0.37736
    -0.26601
     0.10982
     0.24902
    -0.00154
     0.41605
     0.84756
     0.54133
     0.59701
     0.83364
     1.22339
     1.33475
     0.36037
    -0.30777
    -1.19862
    -1.64405
    -2.14515
    -2.78545
    -1.30998
    -1.12902
    -2.20083
    -0.83671
    -2.60450
    -3.23088
    -3.31440
    -3.16128
    -2.31219
    -1.71364
    -1.26822
    -0.90631
    -0.90631
    -0.58616
     0.02630
     0.42997
     0.95892
     1.07027
     0.79188
     0.91716
     0.77796
     1.19555
     0.95892
     0.69444
     0.61093
     0.81972
     1.01459
     1.02851
     1.26515
     1.12595
     1.25123
     0.84756
     0.69444
     0.84756
     0.66660
     0.58309
     0.63877
     0.84756
     1.20947
     0.88932
     0.37429
     0.41605
     0.27686
     0.20726
     0.16550
     0.09590
     0.08198
    -0.21033
    -0.32169
     0.08198
    -0.00154
     0.06806
     0.01238
    -0.11289
    -0.02937
     0.12374
    -0.15465
    -0.00154
     0.23510
     0.15158
     0.04022
     0.05414
     0.37429
     0.05414
    -0.19641
     0.05414
     0.15158
    -0.02937
    -0.07113
     0.04022
     0.17942
    -0.16857
    -0.14073
     0.02630
     0.24902
     0.23510
    -0.12681
    -0.22425
     0.01238
     0.04022
    -0.02937
    -0.00154
     0.41605
    -0.02937
    -0.12681
     0.40213
     0.48565
     0.05414
    -0.12681
     0.08198
    -0.02937
     0.26294
     0.37429
     0.22118
     0.27686
    -0.00154
    -0.01545
     0.29078
     0.59701
     0.22118
    -0.02937
     0.10982
     0.29078
     0.31862
     0.19334
     0.29078
    -0.01545
     0.13766
     0.13766
     0.45781
     0.34645
     0.30470
    -0.27993
    -0.01545
     0.45781
     0.41605
     0.05414
    -0.01545
     0.01238
     0.24902
     0.36037
     0.24902
     0.24902
    -0.16857
     0.19334
     0.19334
     0.04022
    -0.04329
     0.47173
     0.06806
     0.31862
     0.72228
     0.27686
    -0.39128
    -0.43304
    -0.19641
    -0.12681
    -0.11289
     0.22118
     0.02630
     0.12374
     0.24902
     0.09590
    -0.04329
     0.81972
     0.45781
     0.41605
     1.18163
     0.68052
     0.83364
     0.87540
     1.23731
     1.11203
     1.08419
     1.55746
     1.78017
     1.90545
     1.61314
     0.62485
    -0.22425
    -0.80887
    -0.76711
    -0.33561
     0.79188
     0.37429
     0.08198
     0.84756
     0.17942
    -0.78103
    -1.07334
    -0.71143
    -0.09897
     0.44389
     0.55525
     0.87540
     0.51349
     0.55525
     0.26294
    -1.28214
    -0.93415
    -0.07113
     0.42997
     0.15158
    -0.33561
    -1.75540
    -2.38178
    -2.20083
    -2.14515
    -1.44917
    -0.69751
    -0.57224
     0.29078
    -0.22425
    -0.64184
    -0.86455
    -1.14294
    -1.12902
    -1.40741
    -2.21475
    -0.85063
     0.58309
    -0.02937
    -0.27993
    -1.18470
    -1.58837
    -1.93636
    -2.32611
    -2.14515
    -1.60229
    -1.50485
    -1.72756
    -1.47701
    -1.04550
    -1.07334
    -0.97591
    -0.62792
    -0.32169
    -0.51656
    -0.36344
    -0.34952
    -0.46088
    -0.36344
    -0.36344
    -0.05721
    -0.12681
    -0.01545
     0.10982
    -0.21033
     0.13766
     0.05414
    -0.01545
     0.15158
     0.23510
    -0.11289
     0.04022
    -0.04329
     0.19334
     0.54133
     0.44389
     0.37429
     0.24902
     0.38821
     0.22118
     0.12374
     0.10982
     0.47173
     0.40213
     0.06806
     0.40213
     0.48565
     0.51349
     0.15158
     0.01238
     0.01238
     0.30470
     0.13766
     0.19334
     0.40213
     0.04022
    -0.33561
     0.16550
     0.52741
     0.47173
    -0.01545
    -0.32169
    -0.09897
     0.22118
     0.02630
     0.15158
    -0.05721
    -0.07113
    -0.07113
     0.34645
     0.34645
     0.17942
    -0.25209
    -0.41912
     0.20726
     0.40213
     0.20726
     0.16550
     0.15158
    -0.29385
     0.08198
     0.08198
     0.20726
     0.16550
    -0.19641
     0.02630
     0.17942
    -0.02937
    -0.12681
    -0.40520
    -0.25209
    -0.00154
    -0.23817
    -0.01545
    -0.14073
    -0.44696
    -0.66968
    -0.46088
    -0.53048
    -0.47480
    -0.43304
    -0.46088
    -0.73927
    -0.33561
    -0.40520
    -0.40520
    -0.68360
    -0.41912
    -0.55832
    -0.61400
    -0.36344
    -0.43304
    -0.00154
    -0.12681
    -0.14073
    -0.09897
     0.10982
     0.13766
    -0.19641
    -0.04329
     0.01238
    -0.00154
     0.10982
     0.29078
     0.62485
     0.16550
     0.51349
     0.86148
     1.11203
     1.04243
     0.77796
     0.83364
     0.72228
     1.20947
     1.48786
     1.59922
     1.98897
     1.50178
     1.05635
     1.69665
     1.68273
     1.30691
     1.47394
     1.40434
     1.39042
     1.54354
     0.94500
     0.70836
     0.94500
     0.93108
     0.65269
     0.83364
     1.13987
     0.69444
     0.13766
    -0.15465
     0.10982
     0.05414
     0.02630
     0.04022
    -0.05721
    -0.69751
    -0.11289
     0.05414
    -0.22425
    -0.26601
    -0.36344
    -0.60008
    -0.47480
     0.01238
    -0.32169
    -0.32169
     0.29078
     0.12374
     0.42997
     0.73620
     0.69444
     0.87540
     1.18163
     1.82193
     2.60143
     2.18384
     0.48565
    -0.44696
     0.47173
     0.34645
     0.42997
     0.38821
     0.26294
     0.15158
    -1.83892
    -2.06163
    -1.71364
    -1.05942
    -2.13123
    -3.25872
    -3.70415
    -3.43967
    -2.06163
    -0.53048
     0.02630
    -0.19641
    -0.22425
    -1.19862
    -0.73927
    -0.39128
    -1.37957
    -1.51877
    -0.97591
    -0.48872
     1.07027
     1.22339
     0.69444
    -0.14073
    -0.69751
    -1.19862
    -0.87847
    -0.82279
    -0.36344
    -0.47480
    -0.04329
     0.36037
     0.40213
     0.30470
     0.61093
     0.20726
     0.31862
     0.24902
     0.23510
     0.55525
     0.34645
     0.16550
     0.30470
     0.48565
     0.41605
     0.49957
     0.23510
     0.44389
     0.49957
     0.76404
     0.51349
     0.77796
     0.51349
     0.47173
     0.41605
     0.68052
     0.93108
     0.55525
     0.42997
     0.45781
     0.77796
     0.38821
     0.58309
     0.72228
     0.63877
     0.36037
     0.62485
     1.01459
     0.56917
     0.63877
     0.51349
     0.49957
     0.66660
     0.69444
     0.84756
     0.36037
     0.66660
     0.80580
     0.76404
     1.22339
     0.73620
     0.51349
     0.48565
     0.75012
     0.80580
     0.58309
     0.56917
     0.79188
     0.80580
     0.88932
     0.93108
     0.97284
     0.69444
     0.69444
     0.48565
     0.75012
     0.80580
     1.04243
     0.77796
     0.70836
     0.94500
     0.95892
     0.88932
     0.88932
     0.97284
     0.75012
     0.97284
     0.55525
     0.62485
     0.77796
     0.48565
     0.47173
     0.98676
     1.07027
     0.59701
     0.59701
     0.62485
     0.63877
     0.45781
     0.47173
     0.47173
     0.72228
     0.44389
     0.83364
     0.49957
     0.75012
     0.58309
     0.47173
     0.73620
     0.42997
     0.48565
     0.58309
     0.45781
     0.55525
     0.30470
     0.17942
     0.33253
     0.87540
     0.54133
     0.26294
     0.20726
     0.31862
     0.16550
     0.09590
     0.10982
     0.37429
     0.19334
    -0.16857
     0.44389
     0.38821
     0.24902
    -0.25209
    -0.15465
     0.01238
     0.37429
     0.29078
    -0.16857
    -0.21033
    -0.09897
    -0.02937
    -0.12681
     0.30470
     0.23510
    -0.43304
    -0.05721
    -0.22425
    -0.30777
    -0.43304
    -0.48872
    -0.50264
    -0.55832
    -0.30777
     0.56917
     1.12595
     1.91937
     2.21168
     1.75233
     1.89153
     1.29299
     0.65269
     0.15158
     0.79188
     1.98897
     2.35088
     1.29299
     0.09590
    -1.00375
    -0.78103
    -0.66968
    -1.35174
    -1.57445
    -1.89460
    -2.50706
    -1.89460
    -1.57445
    -1.71364
    -1.46309
    -1.25430
    -0.82279
    -1.17078
    -0.86455
    -0.93415
    -0.22425
     0.68052
     0.65269
    -0.44696
    -1.61621
    -1.29606
    -1.00375
    -0.51656
    -1.14294
    -1.28214
    -1.36565
    -1.42133
    -1.95028
    -2.22867
    -3.17520
    -2.10339
     0.36037
     0.83364
    -0.64184
    -1.32390
    -0.80887
    -1.05942
    -1.57445
    -0.68360
     0.75012
     0.59701
     0.73620
     0.24902
     0.55525
     0.61093
     0.36037
    -0.14073
    -0.02937
    -0.05721
    -0.00154
    -0.66968
    -1.56053
    -1.57445
    -1.54661
    -1.03158
    -0.26601
    -0.54440
    -1.11510
    -1.18470
    -2.07555
    -2.75761
    -2.68802
    -1.89460
    -0.79495
     0.08198
     1.04243
     0.81972
     0.16550
    -0.68360
    -0.60008
     0.17942
     1.33475
     1.89153
     1.43218
     1.33475
     1.01459
     0.97284
     1.16771
     0.91716
     0.87540
     0.81972
     0.45781
     0.52741
     0.63877
     0.37429
     0.09590
    -0.04329
    -0.14073
     0.56917
     0.29078
    -0.05721
     0.26294
    -0.16857
    -0.19641
    -0.07113
    -0.15465
    -0.05721
    -0.05721
     0.34645
    -0.12681
     0.05414
     0.01238
     0.20726
    -0.05721
     0.23510
     0.45781
    -0.19641
     0.22118
     0.06806
     0.47173
     0.38821
     0.20726
     0.47173
     0.48565
     0.65269
     0.33253
     0.22118
    -0.12681
     0.17942
     0.17942
     0.41605
     0.45781
     0.19334
    -0.18249
     0.41605
     0.40213
     0.16550
     0.34645
    -0.07113
    -0.07113
     0.26294
     0.22118
     0.17942
     0.02630
     0.04022
    -0.40520
     0.24902
     0.65269
     0.34645
    -0.30777
    -0.14073
     0.12374
    -0.04329
    -0.12681
    -0.16857
    -0.25209
    -0.08505
    -0.12681
     0.19334
     0.06806
    -0.23817
    -0.46088
    -0.47480
    -0.30777
    -0.29385
    -0.21033
    -0.01545
     0.20726
     1.62706
     2.11424
     2.43439
     1.75233
     0.69444
     1.11203
     0.58309
     0.27686
     0.45781
     1.29299
     1.16771
     1.46002
     1.41826
    -0.04329
    -0.30777
    -1.04550
    -1.05942
    -0.87847
    -0.75319
    -0.85063
    -0.72535
    -0.65576
    -0.51656
    -0.55832
    -0.18249
    -0.00154
    -0.54440
    -0.57224
    -0.37736
    -1.15686
    -1.36565
    -1.19862
    -1.35174
    -1.50485
    -1.63013
    -1.63013
    -1.37957
    -1.35174
    -1.81108
    -1.63013
    -1.67189
    -1.63013
    -1.72756
    -1.54661
    -0.60008
    -0.47480
    -0.51656
    -0.14073
    -0.29385
     0.34645
     0.26294
    -0.15465
    -0.04329
     0.02630
     0.27686
    -0.23817
     0.05414
     0.01238
    -0.61400
    -0.78103
    -0.64184
     0.41605
     1.86369
     1.65490
    -0.01545
    -1.65797
     0.16550
     1.68273
     1.66882
     0.05414
     0.05414
     0.95892
     1.48786
     1.18163
     0.84756
     0.23510
     0.70836
     0.30470
     0.01238
    -0.11289
     0.01238
     0.80580
     1.07027
     0.44389
     0.27686
    -0.23817
    -0.07113
     0.30470
     0.45781
     0.41605
     0.61093
     0.41605
     0.38821
     0.51349
     0.12374
     0.04022
     0.09590
    -0.08505
    -0.14073
    -0.25209
    -0.51656
    -0.37736
    -0.07113
    -0.43304
    -0.22425
    -0.34952
     0.23510
     0.19334
    -0.25209
    -0.43304
    -0.27993
    -0.76711
    -0.41912
     0.10982
    -0.12681
     0.41605
     0.65269
     0.30470
     0.29078
     0.47173
     0.48565
     0.73620
     0.54133
     0.69444
     0.33253
     1.18163
     1.18163
     1.37650
     1.19555
     0.81972
     0.63877
    -0.16857
    -0.27993
    -0.89239
    -0.61400
    -0.01545
     0.05414
    -0.18249
    -0.27993
    -0.58616
    -1.12902
    -0.82279
    -0.26601
     1.25123
     0.51349
    -0.16857
    -0.39128
    -0.07113
     0.22118
     0.34645
     0.70836
     0.48565
     0.66660
     0.44389
     0.79188
     0.19334
    -0.82279
    -2.03380
    -2.11731
    -1.10118
    -0.15465
    -0.18249
    -0.73927
    -1.50485
    -1.65797
    -1.04550
    -0.37736
     1.01459
     1.62706
     1.51570
     1.05635
     0.84756
     0.05414
    -0.46088
    -0.36344
    -0.22425
     1.83585
     1.91937
     1.40434
     0.19334
    -0.47480
    -0.96199
    -1.33782
    -1.35174
    -0.60008
    -1.05942
    -0.87847
    -0.79495
    -0.69751
    -0.34952
     0.09590
     0.12374
     0.01238
     0.33253
     0.69444
     0.24902
     0.34645
    -0.08505
    -0.07113
     0.06806
     0.62485
     0.83364
     0.24902
    -0.01545
     0.06806
    -0.21033
    -0.09897
     0.27686
     0.24902
     0.23510
     0.15158
     0.17942
     0.09590
     0.09590
     0.12374
    -0.02937
     0.04022
     0.26294
    -0.07113
     0.01238
     0.31862
     0.29078
     0.13766
     0.45781
     0.66660
     0.58309
     0.70836
     0.68052
     0.93108
     0.62485
     1.11203
     1.08419
     1.02851
     1.00068
     0.84756
     1.19555
     1.26515
     1.13987
     0.48565
     0.76404
     0.98676
     0.49957
     0.83364
     0.58309
     0.41605
     0.10982
     0.06806
     0.09590
     0.58309
    -0.16857
    -0.51656
    -0.96199
    -1.11510
    -1.18470
    -1.76932
    -0.37736
     1.20947
    -0.05721
    -0.78103
     0.38821
     0.42997
    -0.76711
    -1.30998
    -0.72535
     0.15158
     1.08419
     1.47394
     1.58530
     0.77796
     0.12374
    -0.14073
     0.09590
     0.16550
    -0.36344
    -0.44696
    -0.30777
    -0.34952
    -0.46088
    -1.05942
    -0.90631
    -0.82279
    -0.72535
    -1.17078
    -1.43525
    -1.67189
    -1.00375
    -0.54440
    -0.41912
    -0.43304
    -0.75319
    -0.86455
    -0.71143
    -0.44696
    -0.58616
    -0.66968
    -0.23817
    -0.15465
     0.15158
    -0.29385
    -0.16857
    -0.32169
    -0.22425
     0.04022
    -0.30777
     0.15158
     0.47173
     0.54133
     0.81972
     0.79188
     0.55525
     0.09590
    -0.33561
     0.24902
     0.54133
     0.49957
    -0.18249
    -0.78103
    -1.08726
     0.02630
     0.42997
     0.68052
     0.01238
    -0.32169
    -0.75319
    -0.61400
    -0.44696
    -0.53048
    -0.40520
     0.49957
     0.38821
     1.09811
     0.69444
     0.61093
     0.61093
     0.73620
     0.55525
     1.05635
     1.76625
     1.83585
     1.41826
     1.25123
     1.94721
     2.18384
     1.66882
     1.18163
     2.26736
     3.53404
     4.53625
     4.43881
     3.72891
     1.52962
    -0.41912
    -1.29606
    -1.08726
    -1.19862
    -1.26822
    -0.76711
    -0.80887
    -0.85063
    -2.03380
    -2.91073
    -4.03822
    -4.41404
    -3.73198
    -2.72977
    -1.86676
    -1.81108
    -1.69972
    -1.37957
    -0.93415
    -0.32169
    -0.32169
    -0.36344
    -0.05721
    -0.29385
    -0.72535
    -0.55832
    -0.76711
    -0.39128
    -0.55832
    -0.62792
    -0.69751
    -0.65576
    -0.83671
    -0.92023
    -0.60008
    -0.33561
    -0.02937
    -0.19641
    -0.09897
     0.06806
    -0.00154
    -0.11289
    -0.01545
     0.06806
     0.01238
     0.05414
    -0.01545
    -0.34952
    -0.19641
    -0.14073
    -0.25209
    -0.02937
    -0.26601
    -0.39128
    -0.00154
    -0.07113
     0.15158
    -0.15465
    -0.18249
    -0.04329
    -0.00154
     0.38821
     0.26294
     0.06806
     0.06806
     0.01238
     0.10982
     0.30470
     0.42997
    -0.01545
    -0.12681
     0.24902
     0.54133
     0.49957
     0.19334
    -0.02937
     0.15158
     0.27686
     0.33253
     0.13766
     0.04022
     0.26294
    -0.04329
     0.36037
     1.02851
     0.48565
     0.31862
     0.24902
     0.47173
     0.48565
     0.69444
     0.91716
     0.34645
     0.68052
     0.77796
     1.09811
     0.83364
     0.55525
     0.38821
     0.37429
     0.80580
     0.83364
     0.41605
     0.38821
     0.22118
     0.23510
     0.40213
     0.47173
     0.15158
     0.20726
     0.26294
     0.10982
     0.12374
     0.15158
    -0.01545
    -0.05721
     0.17942
     0.24902
     0.10982
     0.12374
     0.26294
    -0.09897
    -0.07113
    -0.05721
     0.10982
    -0.01545
    -0.04329
    -0.19641
    -0.08505
    -0.11289
    -0.33561
    -0.61400
    -0.48872
    -0.78103
    -1.74148
    -1.61621
     0.02630
     2.93550
     3.25565
     0.34645
    -1.29606
    -0.86455
     0.55525
     1.09811
     1.41826
     1.16771
     1.15379
     0.87540
     1.19555
     1.40434
     1.01459
     0.56917
    -0.11289
     0.10982
     0.23510
     0.24902
    -0.94807
    -1.37957
    -2.34003
    -2.06163
    -0.80887
    -0.51656
    -0.33561
    -0.55832
    -1.24038
    -1.61621
    -1.15686
    -1.07334
    -1.07334
    -1.08726
    -0.71143
    -0.36344
    -0.30777
    -0.23817
    -0.25209
    -0.27993
     0.01238
    -0.09897
    -0.02937
    -0.27993
    -0.87847
    -0.51656
    -0.37736
    -0.48872
    -0.27993
     0.13766
     0.75012
     1.52962
     2.10032
     2.04464
     0.48565
    -0.46088
    -0.48872
    -0.15465
     0.04022
    -0.05721
    -0.33561
     0.93108
     1.15379
     0.05414
    -0.54440
    -0.61400
    -1.21254
    -1.08726
    -0.90631
    -0.11289
     0.23510
     0.56917
     0.09590
    -0.23817
     0.38821
     0.97284
     0.42997
     0.26294
     0.75012
     0.80580
     0.40213
     0.40213
     0.19334
    -0.21033
    -0.36344
    -0.27993
    -0.44696
    -0.16857
    -0.00154
    -0.26601
    -0.40520
    -0.37736
    -0.54440
    -0.55832
    -0.04329
    -0.33561
    -0.40520
    -0.61400
    -0.39128
    -0.55832
    -0.61400
    -0.37736
    -0.66968
    -0.40520
    -0.48872
    -0.51656
    -0.44696
    -0.68360
    -0.27993
    -0.69751
    -0.29385
    -0.05721
    -0.05721
    -0.55832
    -0.55832
    -0.34952
    -0.55832
    -0.07113
    -0.14073
    -0.02937
    -0.16857
     0.09590
     0.17942
     0.15158
     0.27686
     0.10982
     0.22118
     0.15158
     0.38821
     0.05414
     0.22118
     0.08198
     0.17942
     0.06806
     0.38821
     0.36037
     0.44389
     0.09590
     0.31862
    -0.09897
     0.31862
     0.30470
    -0.15465
     0.17942
     0.10982
    -0.11289
     0.33253
     0.36037
     0.05414
    -0.11289
    -0.15465
     0.20726
     0.41605
     0.17942
    -0.08505
    -0.07113
     0.15158
     0.33253
    -0.21033
     0.29078
     0.36037
     0.20726
     0.01238
     0.19334
     0.08198
     0.20726
     0.16550
     0.29078
     0.41605
     0.48565
     0.48565
     0.31862
     0.04022
     0.16550
    -0.58616
     0.04022
    -0.11289
     0.10982
    -0.01545
    -0.15465
    -0.41912
    -0.48872
    -0.07113
    -0.29385
    -0.21033
    -0.25209
    -0.29385
    -0.33561
     0.10982
     0.40213
     0.30470
     0.04022
     0.42997
     0.12374
     0.34645
    -0.01545
    -0.04329
    -0.08505
     0.17942
     0.17942
     0.26294
    -0.27993
    -0.32169
    -0.50264
    -0.22425
    -0.12681
     0.16550
    -0.53048
    -0.27993
    -0.51656
    -0.48872
    -0.02937
    -0.19641
    -0.48872
    -0.36344
    -0.33561
     0.09590
     0.17942
    -0.04329
    -0.16857
    -0.12681
     0.16550
     0.24902
    -0.14073
     0.42997
     0.37429
     0.38821
     0.56917
     0.84756
     0.84756
     1.04243
     1.08419
     0.73620
     0.02630
    -0.61400
    -0.75319
    -0.75319
    -1.83892
    -1.50485
    -0.01545
     0.40213
     0.05414
    -0.65576
    -1.25430
    -1.74148
    -1.69972
    -1.35174
    -1.15686
    -1.03158
    -0.58616
    -0.75319
    -0.07113
     0.04022
     0.42997
     0.33253
    -0.37736
    -0.21033
    -0.04329
     0.29078
     0.12374
     0.05414
     0.47173
     0.48565
     0.42997
     0.48565
     1.04243
     1.33475
     1.22339
     0.94500
     1.62706
     2.75454
     2.90766
     2.44831
     2.11424
     2.19776
     1.73841
     2.16992
     2.18384
     1.66882
     1.89153
     1.55746
     1.73841
     1.52962
     1.18163
     0.61093
     0.17942
    -0.00154
    -0.08505
    -0.27993
     0.02630
    -0.05721
    -0.32169
    -0.16857
    -0.23817
    -0.18249
    -0.47480
    -0.62792
    -0.66968
    -0.11289
     0.29078
    -0.09897
    -0.83671
    -0.54440
     0.33253
     1.46002
     2.21168
     2.69886
     0.63877
    -1.68581
    -1.46309
    -1.44917
    -1.92244
    -0.57224
     0.63877
     1.04243
    -0.21033
    -0.79495
    -1.68581
    -2.00596
    -2.47922
    -1.95028
    -1.86676
    -1.10118
    -0.47480
    -0.94807
    -0.48872
    -0.60008
    -0.22425
     0.01238
    -0.00154
    -0.00154
     0.16550
     0.30470
    -0.05721
     0.15158
    -0.11289
    -0.08505
    -0.69751
    -0.29385
    -0.53048
    -0.78103
    -0.75319
    -0.14073
     0.63877
     0.29078
    -0.44696
    -0.41912
    -0.16857
    -0.64184
    -0.64184
     0.72228
     2.07248
     1.91937
     0.24902
    -0.19641
     0.19334
     0.91716
     1.26515
     1.64098
     1.52962
     1.20947
     0.79188
     0.54133
     0.65269
     0.80580
     0.63877
     0.58309
     0.29078
     0.12374
     0.22118
     0.13766
     0.48565
     0.22118
    -0.11289
     0.34645
     0.02630
    -0.00154
    -0.29385
    -0.22425
    -0.23817
     0.10982
     0.44389
     0.12374
     0.17942
    -0.09897
     0.02630
    -0.15465
     0.17942
     0.12374
     0.13766
    -0.01545
     0.17942
     0.75012
     0.29078
     0.12374
     0.12374
     0.12374
     0.44389
     0.16550
     0.12374
    -0.02937
    -0.15465
    -0.39128
     0.09590
     0.47173
    -0.12681
    -0.48872
    -0.33561
    -0.15465
     0.04022
    -0.33561
    -0.19641
    -0.51656
    -0.15465
    -0.05721
    -0.08505
    -0.01545
    -0.43304
    -0.30777
    -0.23817
    -0.00154
    -0.01545
    -0.43304
    -0.09897
    -0.09897
     0.05414
    -0.23817
    -0.05721
    -0.26601
    -0.00154
     0.09590
    -0.21033
    -0.23817
    -0.25209
    -0.19641
    -0.29385
    -0.05721
    -0.11289
    -0.40520
    -0.15465
    -0.29385
    -0.18249
    -0.50264
    -0.32169
    -0.57224
    -0.32169
    -0.08505
    -0.26601
    -0.14073
    -0.34952
    -0.16857
    -0.65576
    -0.12681
    -0.02937
    -0.40520
    -0.44696
    -0.36344
    -0.37736
    -0.33561
    -0.37736
    -0.51656
    -0.43304
    -0.36344
    -0.19641
    -0.16857
    -0.54440
    -0.54440
    -0.72535
    -0.55832
    -0.07113
    -0.16857
    -0.61400
    -0.37736
    -0.32169
    -0.11289
    -0.43304
    -0.48872
    -0.53048
    -0.46088
    -0.37736
    -0.29385
    -0.32169
    -0.34952
    -0.78103
    -0.86455
    -0.34952
    -0.30777
    -0.78103
    -0.75319
    -0.37736
    -0.32169
    -0.29385
    -0.29385
    -0.57224
    -0.23817
    -0.07113
     0.22118
     0.52741
     0.36037
    -0.16857
    -0.27993
    -0.26601
    -0.11289
    -0.43304
     0.47173
     1.54354
     2.68495
     1.57138
    -0.44696
    -1.03158
     0.05414
     2.11424
     1.82193
     1.05635
     0.98676
     1.50178
     1.65490
     1.16771
     2.08640
     2.32304
     2.78238
     1.52962
     0.69444
     0.08198
     0.33253
     0.83364
     1.27907
     1.46002
     1.30691
     0.40213
    -0.37736
    -1.14294
    -1.28214
     0.09590
     2.00289
     4.82856
     4.96776
     2.47615
     1.44610
     0.36037
    -1.11510
    -2.10339
    -4.46972
    -1.57445
     1.62706
     0.94500
    -0.54440
    -2.34003
    -3.55103
    -3.94078
    -4.03822
    -4.37229
    -4.48364
    -4.12173
    -3.91294
    -2.67410
    -1.49093
    -0.83671
    -0.73927
    -0.60008
    -0.82279
    -1.07334
    -0.60008
     0.05414
    -0.00154
    -0.39128
    -0.25209
    -0.27993
    -0.55832
    -0.43304
    -0.62792
    -0.64184
    -0.29385
    -0.01545
    -0.12681
     0.20726
     0.36037
     0.29078
     0.47173
     0.45781
     0.38821
    -0.01545
     0.42997
     0.54133
     0.42997
     0.63877
     0.79188
     0.58309
    -0.22425
    -0.66968
    -0.09897
     0.42997
     0.52741
     0.24902
     0.20726
     0.33253
     0.30470
    -0.08505
    -0.08505
     0.34645
     0.61093
     0.48565
     0.38821
     0.65269
     0.66660
     0.27686
     0.49957
     0.62485
     0.72228
     0.73620
     0.59701
     0.41605
     0.44389
     0.42997
     0.20726
     0.66660
     0.97284
     0.62485
     0.44389
     0.45781
     0.79188
     0.22118
     0.47173
     0.54133
     0.48565
     0.73620
     0.81972
     0.61093
     0.56917
     0.56917
     0.12374
     0.54133
     0.69444
     0.48565
     0.33253
     0.37429
     0.42997
     0.08198
     0.41605
     0.37429
     0.38821
     0.30470
     0.16550
     0.04022
     0.42997
     0.40213
     0.27686
     0.13766
     0.54133
     0.54133
     0.26294
     0.20726
     0.38821
     0.19334
     0.20726
     0.58309
     0.33253
     0.42997
     0.24902
     0.37429
     0.83364
     0.83364
     0.76404
     0.63877
     1.05635
     0.97284
     0.90324
     1.34866
     1.04243
     1.19555
     1.33475
     1.48786
     1.65490
     1.66882
     1.40434
     1.34866
     1.44610
     1.40434
     1.41826
     0.90324
     1.01459
     1.02851
     0.51349
     0.73620
     0.38821
     0.40213
     0.34645
     0.49957
     0.73620
     1.34866
     1.80801
     1.80801
     0.97284
     0.61093
     0.36037
     0.30470
     1.15379
     1.33475
     1.19555
     1.19555
     0.77796
     0.69444
    -0.04329
    -0.12681
    -0.43304
    -0.57224
    -0.78103
    -0.85063
    -1.24038
    -1.18470
    -1.25430
    -1.22646
    -1.29606
    -0.89239
    -1.19862
    -1.11510
    -0.86455
    -0.87847
    -0.66968
    -0.75319
    -0.41912
    -0.32169
    -0.51656
    -0.33561
    -0.46088
    -0.19641
     0.17942
    -0.09897
    -0.64184
    -0.50264
    -0.37736
    -1.33782
    -1.75540
    -1.25430
    -0.26601
     3.01902
     4.55017
     5.03736
     5.31575
     1.87761
    -1.24038
    -1.28214
     0.16550
     2.08640
     3.15821
     3.58972
     5.26007
     3.84027
     1.41826
     0.45781
    -0.02937
    -0.80887
    -2.29827
    -3.00817
    -3.28656
    -2.64626
    -1.43525
    -0.25209
    -0.57224
    -0.94807
    -1.81108
    -1.57445
    -1.57445
    -1.78324
    -1.63013
    -1.28214
    -0.64184
     0.06806
     0.13766
    -0.05721
     0.31862
     0.59701
     0.65269
     0.47173
     0.52741
     0.62485
     0.47173
     0.44389
     0.49957
     0.54133
     0.40213
     0.42997
     0.62485
     0.37429
     0.36037
     0.47173
     0.34645
     0.37429
     0.45781
     0.26294
     0.29078
     0.16550
     0.47173
     0.48565
     0.51349
     0.63877
     0.22118
     0.17942
     0.40213
     0.69444
     0.34645
     0.40213
     0.48565
     0.41605
     0.83364
     0.34645
     0.34645
     0.72228
     0.54133
     0.31862
     0.41605
     0.68052
     0.30470
     0.33253
     0.45781
     0.51349
     0.15158
    -0.01545
     0.17942
     0.27686
     0.41605
    -0.01545
     0.04022
    -0.05721
     0.08198
     0.09590
     0.06806
     0.33253
    -0.07113
    -0.15465
     0.04022
     0.27686
     0.06806
     0.09590
    -0.16857
    -0.15465
     0.33253
     0.34645
     0.06806
     0.01238
     0.04022
    -0.04329
    -0.21033
     0.13766
     0.24902
    -0.16857
     0.02630
     0.04022
     0.06806
    -0.14073
    -0.02937
    -0.12681
    -0.07113
    -0.08505
    -0.08505
    -0.21033
    -0.12681
    -0.22425
    -0.23817
     0.26294
     0.75012
     1.09811
     1.72449
     1.20947
    -0.25209
    -1.14294
    -0.73927
    -0.33561
     0.65269
     0.94500
     0.70836
     0.08198
    -0.30777
    -0.57224
    -0.73927
    -0.62792
    -0.40520
    -0.62792
    -0.51656
    -0.47480
    -0.27993
    -0.05721
    -0.08505
    -0.12681
     0.17942
     0.20726
     0.17942
     0.01238
    -0.02937
    -0.04329
    -0.33561
    -0.04329
     0.27686
     0.16550
     0.20726
     0.47173
     0.51349
     0.56917
     0.20726
     0.51349
     0.44389
     0.47173
     0.75012
     0.48565
     0.19334
     0.42997
     0.16550
    -0.44696
     0.23510
     0.19334
    -0.18249
    -0.71143
    -0.69751
    -0.94807
    -0.75319
    -0.71143
    -0.12681
     0.44389
     1.52962
     2.54575
     1.79409
     0.26294
    -0.64184
    -0.36344
     0.62485
     0.94500
     0.87540
     0.88932
     1.82193
     1.61314
     0.54133
    -0.73927
    -1.08726
    -1.39349
    -0.64184
    -0.02937
    -0.27993
    -0.58616
    -0.65576
    -0.89239
    -0.44696
    -0.22425
    -0.53048
    -0.57224
    -0.40520
    -0.18249
     0.09590
    -0.72535
    -1.29606
    -1.93636
    -1.49093
    -0.40520
    -0.43304
    -0.21033
     0.13766
     0.23510
     0.27686
    -0.12681
    -0.26601
    -0.15465
     0.06806
     0.36037
     0.79188
     1.01459
     0.97284
     1.13987
     0.52741
     0.69444
     0.29078
     0.30470
     0.17942
    -0.25209
    -0.30777
    -0.08505
     0.08198
    -0.40520
    -0.08505
    -0.18249
    -0.29385
    -0.32169
    -0.54440
    -0.55832
    -0.92023
    -0.71143
    -0.53048
    -0.47480
    -0.50264
    -0.32169
    -0.40520
    -0.01545
     0.44389
    -0.37736
    -1.37957
    -1.50485
    -1.08726
    -0.65576
    -0.39128
    -0.21033
    -0.18249
    -0.40520
    -0.75319
    -0.79495
    -0.89239
    -0.90631
    -0.82279
    -0.87847
    -0.37736
    -0.09897
    -0.69751
    -0.61400
    -0.61400
    -0.21033
    -0.27993
    -0.12681
    -0.33561
    -0.32169
     0.01238
    -0.32169
    -0.40520
    -0.36344
    -0.61400
    -0.54440
    -0.21033
     0.22118
    -0.14073
    -0.54440
    -0.25209
    -0.21033
    -0.08505
    -0.02937
     0.01238
    -0.11289
     0.05414
     0.10982
     0.36037
     0.15158
     0.45781
    -0.11289
     0.54133
     0.98676
     1.08419
     1.09811
     1.61314
     1.78017
     1.61314
     0.55525
    -1.47701
    -1.46309
     0.02630
     1.20947
     0.94500
     0.77796
    -0.32169
    -0.79495
    -1.42133
    -0.82279
    -1.17078
    -1.04550
    -0.96199
    -0.69751
    -0.66968
    -0.48872
    -0.19641
    -0.14073
     0.02630
     0.36037
     1.12595
     1.27907
     1.90545
     1.40434
     0.72228
     1.07027
     1.37650
     1.59922
     1.69665
     1.96113
     1.64098
     1.76625
     1.57138
     1.29299
     1.25123
     1.47394
     1.44610
     1.19555
     0.70836
     0.94500
     0.69444
     1.18163
     1.86369
     2.47615
     2.28128
     2.04464
     1.26515
     1.51570
     0.63877
    -0.23817
    -0.66968
     0.06806
     0.76404
     0.16550
     0.01238
    -0.85063
    -1.36565
    -1.28214
    -1.82500
    -2.25651
    -2.32611
    -2.17299
    -1.49093
    -1.35174
    -1.21254
    -0.66968
    -0.64184
    -0.29385
    -0.39128
     0.54133
     0.49957
    -0.11289
    -0.30777
    -0.62792
    -0.11289
     0.13766
    -0.01545
     0.08198
    -0.12681
    -0.39128
    -0.75319
    -0.68360
    -0.50264
    -0.14073
     0.69444
     0.83364
     1.11203
     0.38821
    -1.58837
    -1.71364
    -0.41912
     0.24902
     0.81972
     0.65269
     0.04022
    -0.01545
    -0.51656
    -0.68360
    -0.80887
    -0.87847
    -0.57224
    -0.78103
    -1.08726
    -0.94807
    -1.04550
    -1.33782
    -1.15686
    -0.46088
    -1.05942
    -0.55832
    -0.65576
    -0.78103
    -0.72535
    -0.94807
    -0.86455
    -0.68360
    -0.44696
    -0.78103
    -0.53048
    -0.22425
    -0.12681
    -0.60008
    -0.48872
    -0.09897
     0.17942
    -0.04329
    -0.36344
    -0.34952
    -0.36344
    -0.33561
    -0.27993
    -0.23817
    -0.21033
    -0.25209
    -0.23817
    -0.14073
    -0.37736
    -0.32169
    -0.46088
     0.02630
    -0.07113
    -0.19641
    -0.12681
    -0.04329
    -0.46088
    -0.32169
    -0.27993
    -0.26601
    -0.29385
    -0.47480
    -0.34952
    -0.22425
    -0.15465
    -0.29385
    -0.64184
    -0.19641
     0.06806
    -0.16857
     0.04022
    -0.16857
     0.09590
    -0.04329
     0.10982
     0.22118
     0.37429
     0.37429
     0.37429
     0.70836
     0.80580
     0.41605
     0.37429
     0.69444
     0.91716
     0.49957
     0.59701
     0.52741
     0.49957
     0.24902
     0.56917
     0.45781
     0.29078
     0.33253
     0.30470
     0.08198
     0.06806
     0.06806
    -0.19641
     0.05414
     0.30470
    -0.04329
    -0.22425
     0.13766
     0.17942
     0.10982
     0.05414
     0.08198
     0.38821
     0.81972
     1.64098
     1.94721
     1.27907
     0.27686
    -0.58616
    -0.22425
     0.62485
     1.33475
     0.73620
     0.77796
     0.41605
     0.26294
     0.06806
    -0.44696
    -0.34952
    -0.66968
    -0.72535
    -1.29606
    -1.49093
     0.41605
     0.40213
    -0.44696
     0.08198
     0.86148
     3.45052
     4.75896
     4.27178
     3.10253
     1.40434
     1.40434
     1.23731
    -0.14073
     0.62485
     3.26957
     3.60364
     2.51791
     1.84977
    -0.29385
    -1.01767
    -1.51877
    -1.64405
    -1.26822
    -1.05942
    -1.28214
    -1.11510
    -0.75319
    -0.12681
    -0.07113
     0.06806
     0.38821
    -0.04329
    -1.07334
    -1.78324
    -2.45138
    -2.56274
    -1.60229
    -0.87847
    -0.34952
    -0.94807
    -1.14294
    -1.64405
    -1.89460
    -2.14515
    -1.92244
    -1.18470
    -0.51656
    -0.36344
    -0.32169
     0.04022
     0.09590
     0.02630
     0.15158
    -0.55832
    -1.43525
    -1.68581
    -1.17078
     1.86369
     3.74283
     0.76404
    -1.61621
    -2.24259
    -0.98983
    -0.00154
     0.65269
     1.01459
     1.22339
     0.59701
     0.95892
     0.73620
     0.41605
     0.20726
     0.10982
     0.20726
    -0.04329
     0.23510
    -0.27993
    -0.21033
    -0.23817
    -0.19641
    -0.62792
    -0.83671
    -1.43525
    -2.01988
    -2.15907
    -0.97591
    -0.72535
    -0.94807
    -0.79495
    -0.48872
    -1.01767
    -0.90631
    -0.90631
    -0.73927
    -0.37736
     0.58309
     0.30470
     0.61093
     0.70836
     0.65269
     0.70836
     0.73620
     0.93108
     0.51349
     0.48565
     0.59701
     0.36037
     0.13766
     0.05414
     0.06806
     0.10982
     0.41605
     0.24902
     0.22118
     0.15158
     0.13766
    -0.22425
     0.31862
     0.54133
     0.19334
     0.09590
     0.19334
     0.42997
     0.10982
     0.30470
     0.06806
     0.13766
     0.29078
     0.44389
     0.49957
     0.10982
    -0.02937
     0.15158
     0.23510
     0.56917
     0.31862
    -0.07113
     0.15158
     0.13766
    -0.00154
     0.45781
    -0.11289
     0.26294
     0.15158
     0.44389
     0.15158
     0.20726
     0.45781
    -0.09897
     0.24902
     0.59701
     0.52741
     0.51349
     0.49957
     0.51349
     0.69444
     0.61093
     0.52741
     0.52741
     0.80580
     0.54133
     0.51349
     0.59701
     0.70836
     0.55525
     0.41605
     0.87540
     0.73620
     0.68052
     0.72228
     0.77796
     0.75012
     0.94500
     0.48565
     0.75012
     0.79188
     0.81972
     0.84756
     0.70836
     0.66660
     0.76404
     0.20726
     0.86148
     0.79188
     0.42997
     0.37429
     0.42997
     0.31862
     0.27686
     0.06806
    -0.48872
    -0.29385
     1.08419
     2.21168
     4.32746
     4.73112
     1.80801
     0.45781
     0.70836
     0.70836
    -0.27993
    -0.85063
    -1.05942
     3.11645
     2.53183
     1.20947
    -0.37736
    -1.22646
    -1.82500
    -2.08947
    -1.88068
    -1.17078
    -1.14294
    -1.30998
    -0.60008
    -0.50264
    -0.32169
    -0.72535
    -0.66968
    -0.75319
    -0.53048
    -0.41912
    -0.53048
    -0.60008
    -0.72535
    -0.26601
    -0.83671
    -1.10118
    -1.07334
    -0.82279
    -1.05942
    -0.53048
     0.02630
    -0.05721
    -0.09897
    -0.08505
     0.23510
     0.10982
     0.16550
     0.01238
     0.22118
     0.24902
     0.37429
     0.26294
     0.30470
     0.04022
    -0.25209
     0.31862
     0.72228
     0.04022
     0.06806
    -0.07113
     0.04022
     0.13766
    -0.15465
    -0.12681
     0.04022
    -0.18249
    -0.09897
    -0.65576
    -0.83671
    -0.97591
    -1.49093
    -1.37957
    -1.03158
    -0.50264
    -1.01767
     1.11203
     4.73112
     2.43439
    -1.68581
    -0.54440
     0.93108
     3.07469
     4.28570
     2.78238
     1.62706
     1.65490
     1.59922
     1.51570
     2.00289
     1.04243
     0.55525
     0.04022
    -1.21254
    -1.95028
    -2.00596
    -2.04771
    -2.15907
    -2.46530
    -2.59058
    -2.52098
    -2.28435
    -1.90852
    -1.79716
    -1.56053
    -0.90631
    -1.15686
    -1.18470
    -1.12902
    -0.65576
    -0.66968
    -0.25209
    -0.12681
     0.09590
     0.20726
     0.06806
     0.40213
     0.29078
     0.10982
     0.08198
    -0.15465
    -0.21033
     0.40213
     0.02630
    -0.00154
     0.16550
     0.24902
     0.30470
     0.09590
     0.17942
     0.31862
     0.13766
     0.33253
     0.26294
     0.26294
     0.51349
     0.23510
    -0.00154
     0.36037
     0.61093
     0.49957
     0.38821
     0.44389
     0.42997
     0.56917
     0.22118
     0.44389
     0.58309
     0.72228
     0.27686
     0.77796
     0.68052
     0.66660
     0.29078
     0.56917
     0.68052
     0.36037
     0.41605
     0.45781
     0.10982
     0.45781
     0.42997
     0.63877
     0.34645
     0.22118
     0.51349
     0.48565
     0.61093
     0.34645
     0.09590
     0.42997
     0.97284
     0.62485
     0.55525
     0.72228
     0.65269
     0.76404
     1.01459
     0.80580
     0.58309
     0.68052
     0.26294
    -0.23817
     0.08198
     1.37650
     2.32304
     3.39484
     4.36922
     2.30912
     0.24902
     0.16550
     0.08198
    -0.19641
    -0.55832
    -1.08726
     1.05635
     1.93329
     0.73620
    -0.40520
    -1.60229
    -2.25651
    -2.84113
    -2.68802
    -1.99204
    -1.19862
    -1.04550
    -0.85063
    -0.78103
    -0.46088
    -0.16857
     0.16550
     0.24902
     0.22118
     0.22118
    -0.09897
     0.05414
     0.17942
     0.02630
    -0.22425
    -0.40520
    -0.34952
    -0.44696
    -0.55832
    -0.53048
    -0.34952
    -0.69751
    -0.54440
    -0.51656
    -0.04329
    -0.34952
     0.01238
    -0.18249
     0.01238
     0.31862
    -0.12681
     0.13766
     0.31862
     0.22118
     0.17942
     0.16550
     0.20726
     0.01238
     0.06806
     0.05414
     0.08198
     0.20726
    -0.16857
    -0.04329
     0.06806
    -0.07113
    -0.37736
    -0.18249
    -0.04329
    -0.32169
    -0.39128
    -0.30777
    -0.39128
    -0.19641
    -0.36344
    -0.43304
    -0.16857
    -0.29385
    -0.18249
    -0.29385
    -0.12681
    -0.18249
     0.01238
    -0.23817
    -0.01545
     0.05414
    -0.23817
    -0.09897
    -0.30777
    -0.43304
    -1.15686
    -1.37957
    -0.33561
     3.10253
     5.14871
     2.22560
    -1.11510
    -1.21254
    -0.11289
     0.70836
     1.78017
     2.42047
     2.22560
     1.52962
     1.18163
     0.95892
     0.37429
    -0.19641
    -0.15465
     0.19334
     0.12374
     0.29078
     0.02630
     0.04022
     0.04022
    -0.76711
    -0.66968
    -0.65576
    -0.51656
    -0.16857
     0.22118
    -0.01545
     0.08198
    -0.27993
    -0.29385
    -0.50264
    -0.26601
    -0.39128
     0.06806
     1.16771
     1.08419
    -0.29385
    -1.88068
    -2.04771
    -0.82279
    -0.27993
     0.51349
     0.42997
    -0.32169
    -0.85063
    -1.25430
    -1.47701
    -1.25430
    -1.24038
    -1.18470
    -1.11510
    -1.17078
    -1.35174
    -1.92244
    -0.97591
    -0.87847
    -0.75319
    -0.97591
    -1.10118
    -0.83671
    -0.15465
     0.94500
     1.40434
     1.05635
     0.86148
     0.59701
     0.34645
     0.84756
     1.57138
     1.26515
     1.97505
     2.04464
     1.79409
     1.30691
     1.01459
     0.77796
     0.20726
    -0.32169
    -0.82279
     0.36037
     1.72449
     2.92158
     3.68716
     2.33696
     0.09590
    -0.46088
    -0.30777
     0.17942
    -0.39128
    -1.04550
     0.19334
     1.80801
     1.50178
    -0.39128
    -1.29606
    -2.01988
    -2.34003
    -2.14515
    -2.08947
    -1.53269
    -1.18470
    -0.73927
    -0.53048
     0.26294
    -0.23817
    -0.34952
    -0.43304
    -0.22425
    -0.15465
    -0.44696
    -0.54440
    -0.53048
    -0.48872
    -0.41912
    -0.48872
    -0.80887
    -0.66968
    -0.44696
    -0.92023
    -0.65576
    -0.19641
    -0.25209
    -0.27993
    -0.00154
     0.13766
     0.38821
     0.45781
     0.48565
     0.62485
     0.87540
     0.88932
     0.70836
     0.72228
     1.09811
     0.77796
     1.01459
     1.15379
     1.19555
     1.37650
     1.32083
     1.33475
     1.20947
     1.33475
     1.41826
     1.37650
     1.51570
     1.66882
     1.37650
     1.33475
     1.36258
     1.11203
     1.08419
     1.57138
     1.29299
     1.07027
     1.08419
     0.79188
     0.76404
     0.63877
     0.41605
     0.19334
     0.31862
     0.42997
     0.47173
     0.09590
    -0.36344
    -0.16857
    -0.50264
    -0.33561
    -0.18249
    -0.44696
    -0.72535
    -0.48872
    -0.19641
    -0.53048
    -0.61400
    -0.62792
    -0.64184
    -0.65576
    -0.44696
    -1.42133
    -1.86676
    -2.21475
    -3.38399
    -2.67410
    -0.12681
     2.79630
     2.30912
    -1.35174
    -3.53711
    -2.86897
    -1.78324
    -1.08726
    -0.36344
     0.01238
    -0.21033
    -0.07113
    -0.09897
     0.15158
     0.24902
     0.13766
     0.33253
     0.17942
     0.37429
     0.19334
    -0.11289
     0.33253
     0.86148
     1.05635
     1.13987
     1.25123
     1.43218
     1.07027
     1.07027
     0.63877
     0.47173
     0.13766
     0.26294
     0.52741
     0.30470
     0.38821
     0.17942
     0.19334
    -0.02937
    -0.12681
     0.02630
     0.44389
     0.47173
     0.42997
     0.20726
     0.20726
     0.33253
     0.36037
     1.26515
     1.87761
     2.03072
     2.40655
     2.37871
     1.19555
    -0.80887
    -0.46088
     0.87540
     1.82193
     1.50178
     1.27907
     0.55525
    -0.09897
    -0.40520
    -1.04550
    -0.85063
    -0.50264
    -0.58616
    -0.92023
    -0.57224
    -0.37736
    -0.22425
    -0.55832
    -0.64184
    -0.19641
    -0.22425
     0.37429
    -0.08505
     0.27686
    -0.39128
    -0.90631
    -1.11510
    -0.37736
    -0.16857
    -0.57224
    -0.21033
    -0.47480
    -0.37736
    -0.14073
    -0.09897
    -0.18249
     0.20726
     0.38821
     0.58309
     0.80580
     0.81972
     0.38821
     0.48565
     1.13987
     1.08419
     1.04243
     1.75233
     3.08861
     3.58972
     3.07469
     3.45052
     1.78017
    -1.78324
    -1.68581
    -1.28214
    -1.96420
    -0.11289
     0.56917
    -0.16857
    -0.08505
    -1.72756
    -2.85505
    -3.66239
    -3.63455
    -3.57887
    -3.16128
    -2.29827
    -1.63013
    -1.25430
    -0.68360
    -0.53048
    -0.26601
    -0.02937
    -0.18249
    -0.11289
    -0.09897
     0.08198
     0.36037
     0.37429
     0.41605
     0.34645
     0.29078
     0.06806
     0.15158
     0.19334
     0.23510
     0.37429
     0.37429
     0.55525
     0.30470
     0.34645
    -0.02937
     0.49957
     0.61093
     0.48565
     0.55525
     0.27686
     0.02630
     0.31862
     0.29078
     0.38821
     0.41605
    -0.11289
    -0.14073
    -0.39128
    -0.18249
    -0.41912
    -0.33561
    -0.29385
    -0.00154
    -0.34952
    -0.46088
    -0.39128
    -0.50264
    -0.26601
    -0.29385
    -0.12681
     0.16550
     0.06806
     0.02630
     0.31862
     0.02630
     0.27686
     0.04022
     0.10982
     0.42997
     0.41605
     0.33253
     0.01238
     0.17942
     0.16550
     0.23510
     0.13766
     0.27686
     0.24902
     0.36037
     0.15158
    -0.01545
    -0.05721
    -0.43304
    -0.23817
    -0.05721
    -0.11289
    -0.57224
    -0.79495
    -0.93415
    -0.97591
    -0.78103
    -0.36344
    -0.51656
    -0.37736
    -0.73927
    -0.40520
    -0.68360
    -0.83671
    -0.87847
    -1.18470
    -0.41912
    -0.34952
    -0.09897
    -0.09897
    -0.21033
    -0.32169
    -0.39128
    -0.26601
    -0.53048
    -1.26822
    -1.07334
    -0.26601
    -0.16857
     0.40213
    -0.65576
    -1.63013
    -0.76711
    -0.29385
    -0.58616
    -0.23817
     0.48565
     0.97284
     1.44610
     1.43218
     1.71057
     1.71057
     0.94500
    -0.34952
    -0.93415
     0.16550
     1.37650
     1.29299
     0.98676
     0.51349
     0.45781
    -0.53048
    -0.58616
    -0.78103
    -1.05942
    -1.03158
    -0.58616
    -0.85063
    -0.79495
    -0.62792
    -0.27993
     1.00068
     0.91716
     0.24902
     0.10982
     0.40213
     0.09590
    -0.04329
     0.04022
    -0.22425
    -0.32169
    -0.32169
     0.20726
     0.51349
     0.05414
     0.10982
    -0.22425
    -0.25209
    -0.00154
     0.12374
    -0.08505
    -0.15465
    -0.00154
     0.02630
    -0.05721
    -0.40520
    -0.09897
    -0.21033
    -0.22425
    -0.29385
     0.02630
    -0.27993
    -0.47480
     0.02630
    -0.01545
    -0.16857
    -0.18249
    -0.12681
     0.15158
     0.49957
     1.64098
     2.03072
     1.47394
     1.64098
     0.22118
    -1.19862
    -1.35174
    -1.25430
    -0.96199
    -0.66968
    -0.62792
    -1.46309
    -0.97591
    -1.93636
    -1.89460
    -2.31219
    -2.39570
    -2.36787
    -1.88068
    -1.49093
    -1.11510
    -0.85063
    -0.23817
     0.05414
     0.42997
     0.09590
     0.23510
     0.24902
     0.31862
     0.33253
     0.42997
     0.75012
     0.29078
     0.30470
     0.49957
     0.68052
     0.37429
     0.38821
     0.54133
     0.61093
     0.72228
     0.69444
     0.65269
     0.76404
     1.08419
     0.68052
     0.51349
     1.29299
     0.51349
     0.65269
     0.52741
     0.77796
     0.40213
     0.42997
     0.37429
     0.47173
     0.40213
     0.20726
     0.37429
     0.09590
     0.34645
     0.30470
    -0.07113
     0.52741
     0.29078
     0.02630
     0.33253
     0.27686
     0.30470
     0.08198
     0.17942
     0.24902
     0.62485
     0.45781
     0.29078
     0.16550
     0.55525
     0.38821
     0.16550
     0.45781
     0.77796
     0.37429
     0.42997
     0.54133
     0.42997
     0.13766
     0.26294
     0.40213
     0.40213
     0.38821
     0.45781
     0.15158
     0.29078
     0.24902
     0.02630
     0.26294
     0.12374
    -0.08505
    -0.29385
    -0.23817
    -0.21033
    -0.29385
    -0.41912
    -0.21033
    -0.40520
     0.02630
    -0.29385
    -0.40520
    -0.60008
    -0.57224
    -0.89239
    -0.37736
    -0.18249
    -0.40520
    -0.36344
    -0.34952
    -0.00154
    -0.41912
    -0.21033
    -0.33561
     0.02630
    -0.16857
    -0.55832
    -0.41912
    -0.50264
    -0.22425
    -0.40520
    -0.22425
    -0.27993
     0.31862
    -0.55832
    -0.89239
    -0.50264
    -0.08505
     0.27686
     0.93108
     2.04464
     3.21389
     3.35309
     1.13987
    -2.01988
    -1.25430
    -0.00154
     1.02851
     1.54354
     0.91716
     0.08198
     0.19334
    -0.54440
    -0.98983
    -1.61621
    -1.74148
    -2.18691
    -1.72756
    -1.75540
    -1.64405
    -2.04771
    -2.07555
    -1.92244
    -1.89460
    -0.55832
    -0.14073
    -0.64184
    -0.25209
     0.48565
     0.62485
     0.51349
     0.70836
     0.47173
     0.87540
     1.34866
     2.10032
     2.54575
     2.25344
     2.19776
     1.66882
     1.36258
     1.75233
     1.36258
     0.76404
     0.59701
     0.61093
     0.52741
     0.01238
    -0.09897
    -0.09897
    -0.40520
    -0.32169
    -0.66968
    -0.82279
    -1.15686
    -1.07334
    -1.03158
    -0.48872
    -0.39128
    -0.76711
    -0.39128
    -0.30777
    -0.18249
    -0.66968
    -0.39128
    -0.32169
    -0.51656
    -0.04329
    -0.29385
    -0.29385
    -0.25209
    -0.47480
    -0.68360
    -0.25209
     1.20947
     1.93329
     1.98897
     2.81022
     1.54354
    -1.50485
    -0.87847
    -0.79495
    -1.35174
    -0.89239
    -0.92023
     0.06806
     2.07248
     0.36037
    -1.10118
    -2.01988
    -1.83892
    -2.01988
    -1.96420
    -1.03158
    -0.26601
    -0.14073
     0.20726
    -0.07113
    -0.50264
    -0.92023
    -0.97591
    -0.34952
     0.40213
     0.06806
    -0.30777
    -0.36344
    -0.64184
    -0.92023
    -1.24038
    -1.50485
    -0.94807
    -0.82279
    -0.66968
    -0.50264
    -0.30777
    -0.15465
     0.30470
     0.15158
     0.08198
     0.13766
     0.34645
     0.48565
     0.12374
     0.33253
     0.24902
     0.23510
     0.36037
     0.27686
    -0.01545
    -0.30777
    -0.64184
    -0.14073
     0.06806
     0.49957
     0.22118
    -0.07113
    -0.09897
    -0.54440
     0.10982
     0.10982
     0.01238
    -0.11289
     0.31862
    -0.09897
    -0.05721
    -0.01545
    -0.11289
    -0.08505
    -0.69751
    -0.83671
    -1.54661
    -1.60229
    -1.29606
    -1.29606
    -0.46088
    -0.41912
    -0.85063
    -1.47701
    -1.51877
    -1.40741
    -0.90631
    -0.80887
    -0.34952
    -0.25209
    -0.16857
     0.16550
     0.24902
     0.73620
     0.68052
     0.75012
     0.38821
     0.30470
    -0.12681
    -0.66968
    -0.01545
     0.40213
     0.37429
     0.24902
     0.05414
     0.04022
    -0.11289
    -0.47480
    -0.83671
    -0.69751
    -0.12681
    -0.43304
    -0.40520
    -0.08505
     0.33253
     0.10982
    -0.09897
    -0.34952
    -0.82279
    -1.14294
    -1.25430
    -0.85063
    -0.50264
    -0.68360
    -1.01767
    -1.25430
    -1.90852
    -2.13123
    -2.53490
    -0.97591
    -0.33561
    -0.37736
     0.05414
     0.68052
    -0.87847
    -1.92244
    -1.78324
     0.05414
     2.00289
     2.26736
     1.51570
     1.23731
     1.01459
     0.72228
     0.45781
     0.61093
     0.97284
     0.19334
     0.26294
     0.84756
     1.62706
     1.71057
     0.81972
     0.13766
    -0.29385
    -0.02937
     0.01238
     0.23510
     0.59701
     0.58309
     0.16550
    -0.39128
     0.56917
     0.34645
     0.02630
     0.02630
    -0.37736
    -0.33561
    -0.19641
    -0.32169
    -0.41912
    -0.58616
    -0.41912
    -0.22425
    -0.08505
    -0.14073
    -0.15465
    -0.41912
    -0.22425
    -0.01545
    -0.19641
    -0.01545
     0.08198
    -0.00154
    -0.33561
    -0.33561
    -0.36344
    -0.47480
    -0.30777
    -0.53048
    -0.58616
    -0.39128
     0.44389
     0.23510
     0.59701
     0.62485
     0.51349
     0.12374
     0.40213
     0.47173
     0.49957
     0.61093
     1.09811
     0.76404
     0.13766
     0.19334
    -0.00154
     0.79188
     2.46223
     3.96555
     3.22781
     1.19555
     0.49957
    -0.01545
    -0.30777
    -0.85063
    -1.86676
    -0.80887
     2.32304
     1.66882
     0.55525
    -0.62792
    -1.90852
    -2.28435
    -2.35395
    -1.93636
    -2.04771
    -1.17078
    -0.87847
    -1.26822
    -0.96199
    -1.26822
    -1.11510
    -1.21254
    -1.11510
    -0.87847
    -0.54440
    -0.41912
    -1.00375
    -1.08726
    -0.94807
    -1.18470
    -1.42133
    -1.40741
    -0.80887
    -0.86455
    -0.60008
    -0.22425
    -0.22425
    -0.07113
    -0.01545
     0.31862
     0.19334
     0.27686
     0.19334
     0.23510
     0.58309
     0.38821
     0.05414
     0.20726
     0.44389
     0.51349
     0.45781
     0.37429
    -0.16857
    -0.18249
    -0.26601
     0.38821
     0.45781
     0.54133
     0.72228
     0.54133
     0.47173
     0.55525
     0.26294
     0.02630
     0.33253
     0.76404
     0.26294
     0.81972
     0.90324
     0.77796
     0.29078
     0.10982
    -0.32169
    -0.40520
    -0.50264
     0.01238
     0.42997
     0.42997
     0.19334
    -0.14073
     0.05414
     0.56917
     0.51349
     0.77796
     1.18163
     1.30691
     1.75233
     1.44610
     1.83585
     2.15600
     2.30912
     2.01680
     2.22560
     1.82193
     1.51570
     0.58309
     1.05635
     1.48786
     1.78017
     1.58530
     1.25123
     0.90324
     0.69444
     0.31862
     0.09590
     0.47173
     0.36037
     0.41605
     0.45781
     0.49957
     0.34645
     0.36037
     0.44389
     0.66660
    -0.29385
    -0.72535
    -1.29606
    -1.50485
    -1.76932
    -1.08726
    -1.28214
    -1.43525
    -2.03380
    -2.56274
    -3.13344
    -2.38178
    -1.92244
    -3.63455
    -3.11952
     1.86369
     2.18384
    -2.89681
    -3.25872
    -1.50485
     0.10982
     1.05635
     1.47394
     1.34866
     1.27907
     0.94500
     0.86148
     0.38821
     0.65269
     0.55525
     0.54133
     1.16771
     1.29299
     0.56917
     0.19334
    -0.07113
     0.05414
    -0.26601
    -0.04329
     0.41605
     0.40213
     0.27686
     0.49957
     0.48565
     0.22118
     0.13766
    -0.14073
     0.01238
     0.45781
     0.27686
    -0.14073
     0.24902
     0.22118
     0.16550
     0.26294
     0.30470
     0.36037
     0.48565
     0.73620
     0.52741
     0.42997
     0.73620
     0.54133
     0.30470
     0.58309
     0.56917
     0.40213
     0.26294
     0.40213
     0.31862
    -0.07113
    -0.34952
    -0.22425
    -0.27993
    -0.26601
    -0.09897
    -0.11289
    -0.01545
     0.10982
    -0.05721
     0.13766
     0.05414
    -0.60008
    -0.89239
    -0.16857
     1.13987
     3.10253
     3.08861
     3.42268
     3.19997
    -0.86455
    -2.49314
    -2.03380
    -2.10339
    -0.85063
     0.80580
     0.56917
     1.15379
    -0.34952
    -2.34003
    -2.66018
    -3.03601
    -2.79937
    -2.40962
    -1.86676
    -1.01767
    -0.11289
    -0.16857
    -0.04329
     0.05414
     0.16550
     0.15158
     0.08198
     1.02851
     0.65269
     0.30470
     0.61093
     0.41605
     0.56917
     0.19334
     0.30470
     0.40213
     0.41605
     0.51349
     0.31862
     0.26294
     0.37429
     0.41605
     0.09590
     0.83364
     0.44389
     0.10982
     0.26294
     0.01238
     0.10982
     0.05414
     0.04022
    -0.00154
     0.04022
     0.22118
     0.40213
     0.09590
    -0.15465
     0.01238
    -0.41912
     0.05414
     0.29078
     0.05414
     0.20726
     0.27686
     0.02630
     0.34645
     0.06806
    -0.15465
    -0.14073
     0.05414
     0.22118
     0.24902
    -0.64184
    -0.14073
    -0.21033
    -0.29385
    -0.40520
    -0.62792
    -1.21254
    -1.05942
    -1.01767
    -0.73927
    -0.75319
    -0.86455
    -1.11510
    -0.69751
    -0.62792
    -0.23817
    -0.64184
    -0.26601
    -0.02937
    -0.02937
     0.08198
     0.29078
     0.13766
     0.19334
     0.58309
     0.36037
    -0.71143
    -0.90631
    -1.35174
    -0.30777
     0.40213
     0.38821
     0.10982
    -0.41912
    -0.75319
    -1.11510
    -1.08726
    -0.87847
    -0.94807
    -0.58616
    -0.19641
     0.01238
    -0.18249
    -0.04329
     0.20726
     0.31862
     0.19334
    -0.48872
    -0.97591
    -1.68581
    -1.39349
    -1.03158
    -0.37736
    -0.46088
    -0.94807
    -1.56053
    -2.34003
    -2.92465
    -2.32611
    -1.08726
    -1.32390
    -0.58616
     0.86148
    -0.93415
    -2.34003
    -1.92244
    -0.90631
     0.94500
     1.23731
     1.79409
     1.89153
     1.58530
     1.48786
     0.58309
     0.94500
     0.90324
     1.18163
     1.34866
     1.57138
     1.65490
     1.33475
     1.15379
     0.97284
     0.66660
     0.47173
     1.05635
     1.05635
     0.68052
     0.70836
     0.59701
     0.90324
     0.84756
     0.61093
     0.62485
     0.45781
     0.61093
     0.10982
    -0.11289
     0.12374
    -0.16857
    -0.47480
    -0.29385
    -0.37736
    -0.66968
    -0.57224
    -0.62792
    -0.26601
    -0.27993
    -0.57224
    -0.78103
    -0.47480
    -0.41912
    -0.36344
    -0.30777
    -0.40520
    -0.68360
    -0.37736
    -0.09897
     0.06806
    -0.07113
    -0.40520
    -0.22425
    -0.00154
    -0.02937
     0.16550
     0.13766
     0.15158
     0.08198
     1.09811
     1.78017
     1.58530
     2.21168
     1.64098
    -0.33561
    -0.55832
    -0.21033
    -1.01767
    -0.83671
    -0.32169
    -0.40520
     0.70836
    -0.53048
    -1.51877
    -2.06163
    -1.97812
    -2.04771
    -1.95028
    -1.53269
    -0.69751
    -0.73927
    -0.14073
     0.26294
     0.40213
     0.06806
     0.52741
     0.48565
     0.40213
     0.40213
     0.70836
     0.42997
     0.51349
     0.55525
     0.40213
     0.44389
     0.06806
    -0.30777
    -0.07113
     0.26294
     0.08198
    -0.02937
    -0.00154
    -0.08505
    -0.01545
     0.02630
    -0.16857
    -0.08505
    -0.09897
    -0.23817
     0.06806
    -0.27993
    -0.37736
    -0.43304
    -0.54440
     0.20726
    -0.04329
    -0.50264
    -0.51656
    -0.27993
    -0.50264
    -0.34952
    -0.16857
    -0.27993
    -0.19641
    -0.07113
    -0.01545
    -0.04329
    -0.05721
     0.05414
    -0.25209
     0.27686
     0.37429
     0.04022
     0.19334
     0.09590
     0.26294
    -0.02937
    -0.00154
    -0.11289
    -0.11289
    -0.30777
    -0.08505
    -0.11289
    -0.18249
    -0.30777
    -0.53048
    -0.30777
     0.01238
    -0.19641
    -0.05721
    -0.16857
    -0.04329
     0.04022
     0.27686
     0.20726
     0.17942
     0.05414
     0.05414
     0.09590
     0.26294
     0.08198
    -0.26601
    -0.12681
     0.04022
     0.40213
     0.13766
     0.05414
    -0.22425
    -0.39128
    -0.19641
    -0.02937
    -0.15465
     0.08198
    -0.04329
     0.37429
     0.37429
     0.56917
     0.12374
    -0.48872
    -0.14073
     0.24902
    -0.21033
     0.05414
     0.05414
     0.24902
    -0.12681
     0.02630
     0.05414
    -0.25209
    -0.93415
    -1.67189
    -0.02937
     2.10032
     2.05856
     1.36258
     0.84756
     0.38821
    -1.42133
    -0.83671
     0.15158
     1.36258
     1.52962
     1.46002
     1.47394
     0.98676
     0.72228
     0.13766
    -0.50264
    -0.43304
    -0.50264
    -0.55832
     0.44389
     0.86148
     0.84756
     0.47173
     0.33253
     0.54133
     0.70836
     0.59701
     0.42997
     0.62485
     0.51349
     0.56917
     0.19334
     0.54133
     0.45781
     0.29078
    -0.07113
    -0.07113
    -0.05721
    -0.15465
    -0.23817
    -0.60008
    -0.55832
    -0.66968
    -0.34952
    -0.47480
    -0.27993
    -0.01545
     0.06806
     0.47173
     1.02851
     1.22339
     0.75012
     1.32083
     0.98676
    -0.50264
    -1.36565
    -1.69972
    -1.19862
    -1.07334
    -1.00375
    -2.04771
    -1.32390
    -2.27043
    -2.89681
    -2.81329
    -2.96641
    -2.89681
    -3.09168
    -2.08947
    -1.50485
    -1.26822
    -0.93415
    -0.62792
     0.06806
     0.12374
     0.42997
     0.54133
     0.84756
     0.73620
     0.49957
     0.59701
     0.68052
     0.56917
     0.31862
     0.19334
     0.15158
     0.23510
    -0.05721
    -0.09897
    -0.15465
    -0.22425
    -0.18249
    -0.39128
    -0.46088
    -0.58616
    -0.46088
    -0.53048
    -0.55832
    -0.61400
    -0.60008
    -0.87847
    -0.44696
    -0.50264
    -0.96199
    -0.41912
    -0.73927
    -0.94807
    -0.64184
    -1.05942
    -0.61400
    -0.61400
    -0.62792
    -0.80887
    -0.27993
    -0.33561
    -0.61400
    -0.90631
    -0.80887
    -0.65576
    -0.39128
    -0.15465
     0.08198
    -0.04329
    -0.39128
     0.33253
     0.81972
     0.29078
     0.61093
     0.42997
     0.34645
     0.84756
     1.47394
     1.07027
     1.12595
     1.39042
     1.02851
     1.05635
     0.80580
     0.87540
     0.16550
     0.10982
     0.45781
     0.24902
     0.62485
     0.13766
     0.37429
     0.55525
     0.31862
     0.13766
     0.04022
     0.55525
     0.56917
     0.56917
     0.83364
     1.09811
     0.93108
     0.93108
     0.93108
     0.80580
     0.58309
     0.19334
     0.17942
     0.41605
     0.69444
     0.75012
     0.29078
     0.56917
     0.38821
    -0.36344
    -0.07113
     0.06806
     0.26294
     0.45781
     0.05414
     0.42997
     0.72228
     0.87540
     0.69444
     0.75012
     0.98676
     0.48565
    -0.19641
    -0.00154
     0.06806
     0.34645
     0.68052
     0.88932
     0.63877
     0.04022
    -0.02937
     0.19334
     0.20726
     0.09590
    -0.12681
    -0.51656
    -0.58616
    -0.92023
    -0.18249
     1.23731
     0.66660
    -1.17078
    -1.68581
    -0.44696
     0.16550
    -0.27993
    -0.51656
    -0.14073
     1.44610
     1.13987
     0.16550
     0.56917
     0.68052
     0.79188
     0.93108
     0.86148
     1.32083
     1.19555
     0.97284
     0.88932
     1.54354
     2.51791
     1.87761
     0.47173
     0.12374
     0.42997
     0.51349
     0.23510
     0.16550
    -0.04329
     0.15158
    -0.39128
    -0.12681
    -0.29385
    -0.73927
    -1.15686
    -1.08726
    -1.19862
    -1.51877
    -1.79716
    -1.64405
    -0.92023
     1.29299
     2.64319
     2.90766
     1.66882
     0.52741
    -0.15465
    -0.16857
    -1.08726
    -0.61400
     1.00068
     1.39042
     1.23731
    -0.37736
    -1.10118
    -1.99204
    -2.27043
    -1.99204
    -2.24259
    -2.28435
    -2.14515
    -1.64405
    -1.25430
    -0.89239
    -0.34952
    -0.22425
    -0.86455
    -1.03158
    -0.46088
    -0.30777
    -0.87847
    -0.57224
    -0.21033
    -0.58616
    -0.71143
    -1.46309
    -1.65797
    -1.63013
    -2.00596
    -1.78324
    -1.46309
    -1.56053
    -1.30998
    -1.17078
    -1.00375
    -0.58616
    -0.32169
    -0.66968
    -0.37736
    -0.34952
    -0.02937
    -0.09897
    -0.21033
    -0.18249
    -0.16857
    -0.64184
    -0.01545
     0.01238
    -0.07113
    -0.19641
    -0.19641
    -0.09897
    -0.55832
    -0.68360
    -0.53048
    -0.39128
    -0.36344
    -0.32169
    -0.29385
    -0.50264
    -0.36344
    -0.53048
    -0.39128
    -0.23817
    -0.50264
    -0.55832
    -0.27993
     0.01238
     0.33253
    -0.26601
    -0.14073
    -0.19641
     0.20726
     0.12374
    -0.04329
     0.10982
    -0.26601
    -1.12902
    -1.10118
    -0.08505
    -0.43304
    -0.66968
    -0.54440
    -0.08505
    -0.25209
    -0.27993
    -0.33561
    -0.34952
    -0.05721
     0.23510
     0.41605
     0.51349
     0.49957
     0.51349
     0.19334
     0.01238
     0.09590
     0.04022
     0.58309
     0.72228
     0.66660
     0.16550
     0.22118
    -0.32169
     0.15158
     0.13766
    -0.04329
    -0.05721
     0.20726
     0.10982
     0.02630
     0.59701
     0.87540
     0.79188
     0.59701
     0.68052
     0.29078
    -0.40520
    -0.68360
    -0.46088
    -0.55832
     0.20726
     0.31862
     0.19334
    -0.07113
    -0.47480
    -0.97591
    -0.68360
    -0.43304
    -0.53048
    -0.65576
    -1.15686
    -1.74148
    -1.96420
    -0.18249
     3.26957
     4.23002
     0.62485
    -0.66968
    -0.97591
     0.33253
     1.25123
     1.57138
     1.71057
     2.28128
     2.64319
     2.04464
     1.91937
     1.89153
     1.39042
     1.55746
     1.78017
     1.98897
     2.54575
     2.35088
     1.00068
    -0.25209
    -0.47480
     0.55525
     0.42997
     0.58309
     0.33253
    -0.48872
    -0.93415
    -1.36565
    -1.68581
    -1.71364
    -1.90852
    -1.67189
    -2.08947
    -1.86676
    -1.92244
    -1.90852
    -1.75540
    -1.83892
    -1.61621
    -0.51656
     0.70836
     2.49007
     1.98897
     0.56917
     0.63877
    -0.26601
    -0.46088
    -0.78103
    -1.69972
    -0.61400
     1.26515
     0.87540
     0.04022
    -0.55832
    -2.21475
    -2.77153
    -2.38178
    -2.24259
    -2.40962
    -1.76932
    -1.83892
    -1.72756
    -1.10118
    -0.18249
    -0.34952
     0.16550
     0.24902
     0.30470
    -0.32169
    -0.12681
    -0.14073
    -0.55832
     0.02630
     0.27686
     0.06806
     0.13766
    -0.39128
    -0.60008
    -0.29385
    -0.66968
    -0.57224
    -0.71143
    -0.82279
    -0.36344
    -0.25209
    -0.04329
    -0.08505
    -0.30777
    -0.00154
     0.30470
     0.13766
     0.20726
     0.36037
     0.12374
     0.26294
     0.04022
     0.24902
     0.09590
     0.04022
     0.29078
     0.27686
     0.23510
    -0.05721
    -0.30777
    -0.14073
     0.62485
     0.26294
     0.06806
     0.17942
    -0.14073
    -0.47480
    -0.23817
    -0.00154
     0.05414
    -0.08505
    -0.09897
    -0.15465
     0.24902
    -0.08505
    -0.25209
    -0.48872
     0.23510
     0.42997
    -0.09897
     0.09590
    -0.00154
    -0.23817
    -0.65576
    -0.47480
     0.02630
     0.15158
    -0.22425
    -0.23817
    -0.00154
     0.05414
     0.10982
    -0.16857
     0.16550
     0.44389
     0.76404
     0.65269
     0.84756
     0.08198
     0.16550
    -0.37736
    -0.15465
     0.27686
     0.68052
     1.27907
     0.63877
     0.23510
     0.29078
    -0.04329
    -0.33561
    -0.11289
     0.19334
     0.36037
     0.51349
     0.36037
     0.49957
     0.58309
     0.84756
     1.05635
     1.07027
     1.23731
     0.33253
    -0.07113
    -0.47480
    -0.83671
    -0.43304
     0.76404
     0.94500
     0.52741
    -0.01545
    -0.68360
    -0.54440
    -0.61400
    -0.69751
    -0.71143
    -1.08726
    -1.47701
    -1.53269
     0.06806
     2.65711
     2.61535
     0.41605
    -0.83671
    -1.01767
    -0.05721
     0.81972
     1.66882
     1.58530
     1.69665
     1.73841
     1.55746
     1.58530
     1.18163
     1.36258
     1.07027
     1.08419
     0.87540
     0.59701
     0.94500
     0.94500
     0.90324
     0.66660
     0.27686
     0.15158
     0.26294
    -0.02937
    -0.19641
     0.12374
    -0.54440
    -0.79495
    -1.05942
    -0.94807
    -0.40520
     0.04022
     0.83364
     2.28128
     1.52962
    -0.07113
    -0.26601
    -0.79495
    -0.75319
    -0.94807
    -1.29606
    -0.87847
     0.48565
     0.93108
    -0.66968
    -1.12902
    -1.86676
    -2.50706
    -2.84113
    -2.04771
    -1.58837
    -0.93415
     0.26294
    -0.18249
    -1.29606
    -1.14294
    -0.61400
    -0.60008
    -0.60008
    -0.40520
     0.09590
     0.16550
    -0.32169
    -0.50264
    -1.43525
    -1.10118
    -1.43525
    -2.00596
    -1.11510
    -0.46088
    -0.79495
    -1.11510
    -2.03380
    -1.40741
    -0.54440
     0.31862
     0.51349
     0.05414
    -0.05721
     0.12374
    -0.21033
     0.31862
     0.81972
     0.49957
     0.69444
     0.47173
     0.86148
     0.47173
     0.61093
     0.41605
     0.55525
     0.34645
     0.34645
     0.15158
     0.30470
     0.20726
     0.10982
     0.05414
     0.44389
     0.45781
    -0.05721
     0.61093
     0.38821
    -0.04329
    -0.14073
     0.04022
    -0.07113
     0.01238
     0.33253
    -0.12681
    -0.37736
    -0.22425
     0.13766
    -0.43304
     0.04022
     0.02630
    -0.34952
    -0.05721
     0.12374
     0.29078
    -0.22425
     0.04022
     0.24902
     0.52741
     0.59701
     0.27686
     0.24902
     0.08198
     0.15158
    -0.18249
     0.13766
     0.30470
     0.16550
    -0.26601
     0.45781
     0.68052
     0.30470
     0.01238
    -0.08505
     0.36037
     0.06806
    -0.22425
    -0.73927
    -0.87847
    -0.40520
     0.13766
     0.79188
     0.77796
     0.29078
    -0.00154
    -0.00154
     0.17942
     0.30470
     0.17942
     0.44389
     0.37429
     1.13987
     1.19555
     1.32083
     1.40434
     1.54354
     1.58530
     1.13987
     0.77796
    -0.32169
    -0.72535
    -0.36344
     0.44389
     0.66660
     0.65269
    -0.19641
    -0.22425
    -0.33561
    -0.73927
    -0.76711
    -1.28214
    -1.61621
    -1.92244
    -1.26822
     1.54354
     3.88203
     2.32304
     0.02630
    -0.90631
    -0.48872
     0.54133
     0.93108
     1.33475
     1.98897
     2.12816
     1.55746
     1.25123
     0.49957
     1.07027
     0.69444
     0.68052
     0.59701
     0.22118
     0.06806
     0.19334
     0.04022
    -0.41912
    -0.30777
    -0.46088
     0.58309
     1.55746
     2.74062
     2.69886
     0.61093
    -0.07113
    -0.50264
    -0.57224
    -0.25209
    -0.61400
    -1.25430
     0.10982
     0.97284
    -0.01545
    -1.12902
    -1.81108
    -2.24259
    -2.46530
    -1.79716
    -1.57445
    -1.36565
    -1.24038
    -0.90631
    -0.73927
     0.09590
    -0.01545
    -0.05721
     0.29078
     0.30470
     0.31862
     0.66660
     0.27686
     0.12374
     0.09590
    -0.09897
    -0.15465
     0.45781
     0.51349
     0.22118
    -0.83671
    -0.68360
    -0.36344
    -0.41912
    -0.68360
    -1.12902
    -1.10118
    -0.65576
    -0.50264
    -0.78103
    -0.76711
    -0.61400
    -0.80887
    -0.83671
    -0.72535
    -0.83671
    -0.64184
    -0.62792
    -0.39128
    -0.21033
    -0.40520
    -0.37736
    -0.43304
    -0.29385
    -0.43304
    -0.33561
    -0.18249
    -0.23817
    -0.11289
    -0.27993
    -0.12681
     0.02630
     0.16550
     0.24902
     0.80580
     0.55525
     0.29078
     0.49957
     0.97284
     0.79188
     0.76404
     0.38821
     0.42997
     0.48565
     0.34645
     0.33253
     0.38821
     0.01238
    -0.16857
    -0.72535
    -0.37736
    -0.01545
    -0.40520
    -0.71143
    -0.43304
    -0.33561
    -0.08505
    -0.21033
    -0.02937
    -0.29385
     0.01238
    -0.04329
     0.31862
     0.19334
     0.10982
    -0.19641
     0.30470
     0.42997
     0.13766
    -0.23817
    -0.01545
    -0.00154
    -0.08505
     0.16550
    -0.33561
    -0.21033
    -0.09897
    -0.04329
     0.02630
    -0.43304
    -0.73927
    -0.75319
    -0.08505
     0.02630
     0.29078
    -0.48872
    -0.64184
    -0.93415
    -0.76711
    -0.21033
     0.01238
     0.02630
     0.10982
     0.23510
     0.20726
     0.27686
     0.38821
     0.49957
     0.65269
     1.40434
     1.80801
     1.90545
     1.90545
     1.64098
     1.13987
     0.77796
     0.31862
     0.44389
     0.69444
     1.30691
     1.59922
     0.87540
    -0.32169
    -1.04550
    -1.95028
    -1.99204
    -0.86455
     0.72228
     2.12816
     1.04243
    -0.53048
    -1.43525
    -1.76932
    -0.78103
     0.95892
     2.01680
     2.72670
     3.46444
     2.92158
     1.76625
     0.63877
     0.76404
     0.77796
     0.93108
    -0.01545
    -0.54440
    -0.47480
     0.80580
     0.68052
    -0.09897
    -0.76711
    -1.57445
    -2.15907
    -2.29827
    -2.01988
    -1.54661
    -0.71143
    -0.97591
    -0.29385
    -0.40520
    -0.34952
    -0.23817
    -0.04329
     0.15158
     0.20726
     0.19334
     0.40213
     0.08198
     0.22118
    -0.46088
    -0.05721
    -0.12681
    -0.53048
    -0.73927
    -0.55832
    -0.21033
    -0.43304
    -0.72535
    -0.66968
    -0.76711
    -0.82279
    -0.34952
    -0.07113
     0.15158
     0.19334
     0.49957
     0.41605
     1.41826
     1.40434
     0.61093
     0.52741
     0.83364
     0.94500
     0.75012
     0.83364
     0.29078
     0.47173
     0.17942
     0.10982
     0.19334
    -0.34952
    -0.76711
    -0.65576
    -1.25430
    -1.37957
    -1.43525
    -1.12902
    -0.15465
    -0.41912
    -0.78103
    -1.00375
    -1.44917
    -1.14294
    -0.97591
    -0.65576
    -0.65576
    -0.37736
    -0.25209
    -0.65576
    -0.43304
    -0.69751
    -0.78103
    -0.93415
    -0.75319
    -0.46088
    -0.51656
    -0.51656
    -0.71143
    -1.00375
    -0.64184
    -0.53048
    -0.57224
    -0.58616
    -0.66968
    -0.94807
    -0.76711
    -0.54440
    -0.18249
    -0.92023
    -0.64184
    -0.11289
    -0.41912
    -0.05721
     0.05414
    -0.05721
    -0.22425
    -0.09897
    -0.05721
     0.09590
     0.16550
    -0.26601
    -0.39128
    -0.23817
     0.29078
    -0.15465
     0.05414
     0.04022
    -0.34952
    -0.58616
    -0.66968
    -0.32169
    -0.21033
    -0.07113
    -0.14073
    -0.01545
     0.26294
     0.02630
     0.17942
     0.56917
     0.48565
     0.20726
     0.27686
     0.88932
     0.90324
     0.65269
     0.87540
     1.20947
     0.88932
     0.97284
     0.95892
     0.95892
     0.86148
     0.86148
     0.87540
     0.76404
     0.27686
     0.54133
     0.20726
     0.58309
     0.91716
     0.54133
     0.72228
     0.34645
     0.26294
     0.09590
     0.13766
    -0.00154
    -0.15465
    -0.02937
     0.17942
     0.79188
     1.94721
     2.53183
     2.00289
     1.41826
     1.40434
     1.22339
     1.32083
     0.69444
    -0.18249
     0.22118
     0.31862
     1.19555
     1.46002
     0.88932
     0.22118
     0.13766
    -0.90631
    -0.90631
    -0.94807
    -1.05942
    -0.54440
    -0.58616
    -0.36344
     0.20726
     0.31862
     0.51349
     0.22118
     0.13766
    -0.00154
    -0.05721
    -0.26601
    -0.58616
    -0.73927
    -0.51656
    -0.48872
    -0.71143
    -0.08505
     0.13766
     0.80580
     2.46223
     2.14208
     0.70836
     0.31862
    -0.19641
    -1.40741
    -1.08726
    -1.51877
     0.69444
     1.71057
     1.20947
    -0.04329
    -1.35174
    -1.42133
    -1.74148
    -2.36787
    -3.21696
    -2.95249
    -2.34003
    -2.18691
    -1.95028
    -1.72756
    -1.35174
    -1.03158
    -1.14294
    -1.11510
    -0.87847
    -1.19862
    -1.17078
    -0.83671
    -0.36344
    -0.26601
    -0.25209
    -0.04329
     0.12374
     0.16550
     0.06806
     0.26294
     0.49957
     0.04022
     0.24902
     0.31862
    -0.00154
     0.12374
     0.24902
    -0.14073
     0.23510
    -0.01545
    -0.12681
     0.22118
     0.80580
     0.98676
     0.49957
    -0.39128
    -0.33561
     0.02630
    -0.36344
    -0.47480
    -0.87847
    -0.08505
    -0.25209
    -0.14073
    -0.89239
    -1.00375
    -0.96199
    -1.33782
    -1.05942
    -1.15686
    -0.61400
    -0.75319
    -0.51656
    -0.72535
    -0.46088
    -0.72535
    -0.44696
    -0.04329
     0.47173
     0.13766
     0.27686
     0.36037
    -0.23817
    -0.05721
     0.34645
     0.31862
     0.13766
     0.02630
     0.12374
     0.12374
     0.22118
     0.15158
     0.06806
     0.05414
    -0.23817
    -0.07113
    -0.34952
     0.02630
     0.04022
    -0.32169
    -0.05721
     0.12374
     0.34645
     0.09590
     0.27686
    -0.01545
     0.10982
     0.26294
     0.13766
     0.33253
     0.19334
     0.30470
     0.02630
     0.83364
     1.11203
     0.86148
     0.63877
     1.04243
     0.94500
     0.81972
     0.29078
    -0.92023
    -0.93415
    -0.08505
     0.63877
     0.84756
     0.62485
     0.23510
    -0.26601
    -0.44696
    -0.65576
    -0.64184
    -0.29385
     0.20726
     0.36037
     0.41605
     0.70836
     0.91716
     1.27907
     1.47394
     1.16771
     0.75012
     0.34645
     0.51349
    -0.36344
     0.56917
     1.16771
     0.87540
    -0.05721
    -0.02937
    -0.75319
    -1.11510
    -1.17078
    -1.29606
    -0.18249
     1.13987
     1.27907
     0.36037
    -0.57224
    -0.86455
    -0.30777
     0.41605
     0.97284
     0.94500
     0.77796
     1.07027
     1.02851
     1.02851
     0.95892
     0.69444
     0.47173
     0.59701
     0.47173
     0.48565
     0.45781
     0.41605
     0.36037
     0.26294
     0.51349
     0.41605
    -0.05721
     0.20726
     0.36037
     0.49957
     0.59701
     0.48565
    -0.46088
    -1.12902
    -0.98983
    -1.18470
    -1.64405
    -1.42133
    -2.01988
    -2.14515
    -1.26822
    -1.40741
    -2.20083
    -2.06163
    -2.39570
    -2.35395
    -2.25651
    -2.06163
    -1.43525
    -0.73927
    -0.65576
    -0.34952
    -0.44696
    -0.41912
    -0.27993
    -0.09897
     0.13766
     0.20726
     0.10982
    -0.00154
    -0.12681
     0.06806
    -0.15465
    -0.19641
    -0.29385
     0.04022
    -0.21033
    -0.04329
    -0.27993
    -0.25209
    -0.34952
    -0.23817
    -0.34952
     0.01238
     0.16550
    -0.47480
    -0.11289
     0.06806
     0.05414
    -0.18249
    -0.23817
    -0.32169
    -0.02937
     0.27686
     0.06806
     0.27686
     0.06806
     0.19334
     0.22118
     0.70836
     1.01459
     1.13987
     0.68052
    -0.00154
    -0.85063
    -0.58616
     0.22118
    -0.71143
    -0.44696
    -0.46088
    -0.29385
    -0.19641
    -0.68360
    -1.21254
    -1.14294
    -0.93415
    -0.29385
    -0.79495
    -0.89239
    -1.21254
    -1.12902
     0.19334
     0.24902
     0.20726
     0.08198
    -0.21033
    -0.53048
    -0.83671
    -0.57224
    -0.01545
     0.15158
    -0.15465
     0.10982
     0.13766
    -0.21033
    -0.02937
    -0.09897
     0.17942
    -0.05721
     0.09590
    -0.02937
     0.30470
     0.23510
     0.29078
     0.15158
     0.08198
     0.09590
    -0.39128
     0.26294
     0.49957
    -0.18249
     0.01238
     0.08198
     0.06806
     0.36037
     0.59701
     0.70836
     0.77796
     1.18163
     1.25123
     1.09811
     1.07027
     0.98676
     1.18163
     1.33475
     1.41826
     0.87540
     1.18163
     1.33475
     1.32083
     1.18163
     0.83364
     0.36037
     0.37429
     0.30470
     0.52741
     0.62485
     0.33253
     0.33253
     0.22118
     0.38821
     0.62485
     0.36037
     0.41605
     0.36037
     0.70836
     0.81972
     0.68052
     0.83364
     0.93108
     1.09811
     1.15379
     1.25123
     1.72449
     2.15600
     1.51570
     0.04022
     0.24902
    -0.00154
    -0.40520
    -0.08505
    -0.14073
    -0.01545
    -0.37736
    -0.66968
    -1.04550
    -1.43525
    -1.53269
    -1.85284
    -1.68581
    -1.28214
    -1.07334
    -1.29606
    -0.55832
    -0.29385
    -0.36344
    -0.02937
    -0.09897
    -0.14073
     0.08198
     0.44389
     0.34645
    -0.12681
     0.09590
     0.26294
     0.41605
     0.34645
     0.33253
     0.06806
    -0.02937
     0.44389
     0.15158
     0.10982
     0.06806
     0.51349
     0.30470
     0.27686
     0.38821
     0.33253
     0.30470
     0.10982
     0.16550
     0.12374
    -0.04329
     0.51349
     0.73620
     1.57138
     0.77796
     0.27686
     0.77796
     0.58309
    -0.16857
     0.72228
    -0.07113
     0.47173
     1.11203
     1.20947
     0.65269
    -0.58616
    -0.72535
    -0.39128
    -0.64184
    -0.18249
    -0.15465
    -0.62792
    -0.54440
    -0.79495
    -0.96199
    -0.71143
    -0.51656
    -0.47480
    -0.58616
    -0.47480
    -0.40520
     0.02630
     0.17942
    -0.09897
    -0.29385
    -0.08505
     0.27686
     0.30470
     0.44389
     0.23510
     0.23510
     0.27686
     0.63877
     0.52741
     0.44389
     0.51349
     0.75012
     0.42997
     0.84756
     0.75012
     0.10982
    -0.00154
     0.22118
     0.31862
     0.55525
     0.81972
     0.56917
     0.37429
     0.17942
     0.02630
     0.08198
     0.23510
     0.31862
     0.44389
     0.52741
     0.81972
     0.51349
     0.08198
     0.47173
     0.61093
     0.65269
     0.26294
     0.16550
    -0.14073
    -0.73927
    -0.50264
    -0.09897
     0.12374
     0.31862
     0.26294
    -0.05721
    -0.72535
    -0.90631
    -1.42133
    -1.14294
    -1.28214
    -0.18249
     1.82193
     2.49007
     0.48565
    -0.01545
     1.16771
     0.55525
     0.27686
     0.90324
     1.43218
     0.98676
     1.15379
     0.88932
     0.69444
     1.08419
     2.00289
     1.96113
     0.75012
    -0.47480
    -0.04329
     0.48565
     1.29299
     1.94721
     1.00068
    -0.22425
    -0.34952
    -0.05721
     0.41605
     0.42997
     0.47173
     0.33253
     0.33253
    -0.33561
    -0.58616
    -0.32169
    -0.73927
    -0.92023
    -0.79495
    -0.50264
    -0.30777
    -0.33561
    -0.25209
    -0.51656
    -0.37736
    -0.41912
    -0.00154
    -0.36344
    -0.19641
    -0.30777
    -0.46088
     0.02630
     0.10982
    -0.23817
    -0.36344
    -0.54440
    -0.57224
    -0.41912
    -0.26601
    -0.80887
    -0.65576
     0.42997
     2.18384
     4.14650
     3.68716
     2.67103
     0.42997
    -0.97591
    -1.07334
    -0.55832
     0.87540
     0.68052
     0.66660
     1.66882
     0.76404
    -0.14073
    -0.93415
    -1.69972
    -2.14515
    -2.15907
    -2.20083
    -1.29606
    -1.29606
    -1.19862
    -1.12902
    -1.01767
    -1.22646
    -1.03158
    -1.12902
    -1.49093
    -1.71364
    -1.93636
    -2.36787
    -2.28435
    -2.53490
    -2.84113
    -2.63234
    -2.11731
    -1.83892
    -1.69972
    -1.22646
    -1.00375
    -1.03158
    -0.69751
    -0.18249
     0.40213
     0.38821
     0.75012
     0.59701
     0.66660
     1.09811
     1.02851
     0.72228
     0.94500
     1.00068
     0.23510
     0.62485
     0.47173
     0.17942
    -0.16857
    -0.01545
     0.04022
    -0.02937
     0.05414
    -0.19641
    -0.21033
    -0.02937
    -0.26601
    -0.14073
     0.04022
     0.44389
    -0.11289
     0.13766
     0.33253
     0.48565
     0.13766
     0.10982
     0.05414
     0.22118
     0.37429
     0.47173
     0.36037
     0.09590
     0.09590
    -0.08505
     0.10982
    -0.18249
    -0.33561
    -0.50264
    -0.46088
    -0.11289
    -0.16857
    -0.48872
    -1.01767
    -0.92023
    -0.48872
    -0.26601
     0.15158
     0.86148
    -0.00154
    -1.30998
    -1.15686
     0.86148
     1.65490
     0.49957
    -0.57224
    -0.18249
     0.27686
     0.37429
     0.16550
     0.36037
     0.09590
     0.04022
    -0.39128
    -0.26601
    -0.30777
    -0.27993
    -0.51656
    -0.51656
    -0.05721
    -0.29385
    -0.14073
    -0.47480
    -0.21033
    -0.23817
    -0.39128
    -0.12681
     0.02630
     0.31862
     0.02630
     0.06806
     0.08198
     0.33253
    -0.04329
     0.15158
     0.42997
     0.33253
     0.15158
    -0.22425
     0.05414
    -0.08505
     0.16550
    -0.19641
     0.10982
     0.31862
     0.44389
    -0.00154
    -0.29385
    -0.11289
    -0.00154
     1.25123
     2.18384
     1.48786
     0.19334
    -0.33561
    -0.29385
     0.41605
     0.84756
     0.55525
     0.59701
     0.34645
     0.04022
    -0.41912
    -0.75319
    -0.80887
    -0.43304
    -0.60008
    -0.65576
    -1.28214
    -2.47922
    -2.10339
    -0.16857
     0.83364
     0.33253
    -0.44696
    -0.65576
    -0.62792
    -0.73927
    -0.04329
     0.09590
    -0.36344
    -0.71143
    -0.00154
     0.17942
     0.08198
    -0.33561
    -0.25209
    -0.11289
    -0.11289
    -0.29385
    -0.47480
    -0.08505
    -0.34952
    -0.60008
    -0.83671
    -1.24038
    -0.01545
     1.54354
     2.60143
     4.17434
     3.67324
     1.72449
     1.00068
     0.75012
     0.34645
     0.27686
    -1.69972
    -0.08505
     2.75454
     1.97505
     0.84756
    -0.50264
    -1.33782
    -1.40741
    -1.61621
    -1.60229
    -0.51656
    -0.40520
    -0.83671
    -0.18249
     0.38821
     0.77796
     0.49957
     0.42997
     0.13766
     0.16550
     0.65269
     0.70836
     0.58309
     0.12374
    -0.18249
    -0.55832
    -0.60008
    -0.50264
    -0.69751
    -1.01767
    -0.54440
    -0.34952
    -0.15465
    -0.16857
    -0.27993
     0.17942
     0.41605
     0.22118
     0.59701
     0.51349
     0.20726
     0.01238
     0.52741
     0.54133
     0.68052
     0.17942
     0.45781
     0.55525
     0.37429
     0.30470
     0.26294
     0.15158
     0.09590
     0.45781
     0.40213
    -0.01545
     0.04022
    -0.61400
    -0.47480
     0.10982
     0.04022
    -0.19641
    -0.08505
    -0.25209
    -0.26601
    -0.14073
    -0.23817
    -0.22425
    -0.33561
    -0.11289
    -0.26601
    -0.02937
    -0.18249
    -0.27993
    -0.60008
     0.06806
     0.08198
    -0.04329
     0.12374
    -0.02937
    -0.14073
    -0.01545
     0.01238
    -0.08505
     0.09590
     0.10982
     0.19334
     0.01238
     0.45781
     0.01238
    -0.09897
     0.10982
     0.40213
     0.08198
    -0.14073
    -0.26601
    -0.29385
    -0.40520
    -0.64184
    -1.03158
    -1.67189
    -1.18470
     0.04022
     1.64098
     2.86590
     1.59922
     0.63877
    -0.79495
    -0.33561
     0.37429
     0.97284
     1.68273
     2.26736
     2.04464
     1.82193
     1.55746
     0.88932
     0.84756
     0.97284
     0.56917
     0.23510
     0.08198
     0.10982
    -0.39128
     0.34645
     0.40213
     0.29078
    -0.11289
    -0.02937
    -0.18249
    -0.15465
     0.13766
     0.26294
    -0.05721
     0.15158
     0.16550
    -0.02937
     0.20726
    -0.09897
    -0.12681
     0.16550
     0.19334
     0.33253
     0.41605
     0.23510
     0.30470
     0.31862
     0.24902
     0.24902
     0.19334
     0.04022
     0.13766
     0.10982
     0.23510
     0.09590
    -0.15465
    -0.32169
     0.37429
     0.06806
     0.26294
     0.24902
     0.20726
     0.31862
     0.38821
     0.40213
     0.06806
    -0.16857
    -0.61400
    -0.22425
     0.72228
     2.00289
     3.72891
     4.49449
     3.19997
     0.83364
     0.49957
     0.91716
     1.08419
    -0.05721
    -1.08726
     0.13766
     1.98897
     2.22560
     0.40213
    -0.15465
    -1.39349
    -2.03380
    -2.95249
    -2.72977
    -1.75540
    -1.57445
    -1.67189
    -0.87847
    -0.44696
     0.36037
     0.17942
     0.56917
     0.47173
    -0.08505
    -0.36344
    -0.37736
    -0.22425
     0.06806
    -0.39128
    -0.79495
    -0.60008
    -1.03158
    -1.78324
    -1.90852
    -2.63234
    -2.45138
    -1.85284
    -1.47701
    -1.29606
    -2.40962
    -3.46751
    -3.62063
    -1.89460
    -0.01545
     0.13766
    -0.15465
    -0.89239
    -0.50264
    -1.00375
    -0.36344
     0.36037
     0.76404
     0.17942
    -0.89239
    -2.22867
    -2.75761
    -1.71364
    -0.78103
    -0.69751
    -0.90631
    -1.44917
    -1.89460
    -2.78545
    -2.68802
    -2.24259
    -1.99204
    -0.94807
    -0.71143
    -0.58616
    -0.27993
     0.04022
     0.06806
     0.33253
     0.55525
     0.55525
     0.54133
     0.94500
     0.90324
     0.59701
     0.98676
     0.87540
     0.84756
     0.70836
     0.86148
     1.02851
     1.13987
     0.88932
     1.02851
     1.05635
     1.15379
     1.15379
     1.15379
     1.00068
     1.07027
     0.80580
     1.20947
     1.25123
     1.08419
     0.83364
     1.34866
     1.23731
     1.20947
     1.16771
     1.22339
     1.07027
     0.72228
     0.79188
     0.81972
     0.91716
     0.90324
     0.55525
     0.40213
     0.79188
     0.72228
     0.34645
     0.33253
     0.12374
    -0.00154
    -0.16857
     0.13766
     0.26294
     0.42997
    -0.00154
     0.23510
     0.12374
     0.09590
     0.49957
    -0.01545
     0.37429
     0.29078
     0.20726
     0.66660
     0.49957
     0.54133
     0.26294
     0.34645
     0.70836
     0.93108
     0.83364
     0.55525
     0.47173
     0.68052
     0.69444
     0.54133
     0.58309
     0.54133
     0.52741
     0.23510
     0.58309
     0.55525
     0.38821
     0.33253
     0.36037
     0.17942
     0.09590
     0.06806
    -0.19641
    -0.02937
    -0.08505
    -0.07113
    -0.37736
     0.19334
     0.31862
     1.75233
     2.22560
     1.47394
     1.94721
     0.90324
    -0.82279
    -1.58837
    -1.10118
    -1.17078
    -1.14294
    -0.69751
    -0.97591
    -0.90631
    -1.01767
    -1.93636
    -2.92465
    -3.62063
    -3.07776
    -2.95249
    -2.59058
    -1.86676
    -1.01767
    -0.78103
    -0.60008
    -0.05721
     0.17942
    -0.00154
     0.29078
     0.56917
     0.19334
     0.42997
     0.29078
     0.09590
     0.02630
    -0.19641
    -0.34952
    -0.62792
    -0.85063
    -1.47701
    -1.93636
    -1.96420
    -0.16857
     1.54354
     2.23952
     1.41826
    -0.62792
    -1.21254
     0.44389
     1.65490
     2.01680
     1.91937
     1.83585
     1.93329
     1.80801
     1.93329
     1.83585
     1.61314
     1.16771
     0.83364
     0.22118
    -0.22425
    -0.90631
    -0.40520
     0.24902
    -0.65576
    -0.82279
    -0.72535
    -0.21033
    -0.18249
     0.13766
     0.01238
    -0.22425
    -0.29385
    -0.46088
    -0.43304
    -0.61400
    -0.21033
    -0.33561
    -0.39128
    -0.33561
    -0.40520
    -0.76711
    -1.29606
    -1.56053
    -2.01988
    -1.75540
    -1.82500
    -1.78324
    -1.57445
    -1.26822
    -1.32390
    -1.17078
    -1.07334
    -0.82279
    -1.05942
    -0.37736
    -0.26601
    -0.44696
    -0.58616
    -0.11289
    -0.00154
     0.01238
    -0.16857
     0.09590
     0.79188
     0.91716
     0.44389
    -0.21033
    -0.02937
    -0.25209
    -0.07113
     0.88932
     2.37871
     2.46223
    -0.00154
    -0.87847
     0.45781
     1.75233
     0.75012
     0.05414
    -0.46088
     0.17942
     0.76404
     0.80580
     0.48565
     0.19334
    -0.68360
    -0.71143
    -0.78103
    -0.80887
    -1.46309
    -0.19641
     0.63877
     0.98676
     0.40213
     0.40213
     0.26294
     0.34645
     0.55525
     0.44389
     0.38821
     0.69444
     0.75012
     0.24902
     0.88932
     0.58309
    -0.07113
     0.34645
     0.27686
     0.66660
     0.70836
     0.23510
    -0.02937
     0.08198
     0.17942
     0.38821
     0.48565
     0.17942
     0.27686
     0.09590
     0.49957
     0.77796
     0.33253
     0.08198
     0.19334
     1.23731
     1.87761
     1.64098
     1.32083
     1.39042
    -0.25209
    -0.85063
    -1.08726
    -1.32390
    -0.98983
    -1.11510
    -0.80887
    -1.14294
    -0.97591
    -1.86676
    -2.34003
    -2.72977
    -2.66018
    -2.47922
    -2.21475
    -2.08947
    -1.63013
    -0.98983
    -0.55832
    -0.64184
    -0.00154
    -0.09897
     0.15158
     0.42997
     0.41605
     0.56917
     0.34645
     0.47173
     0.55525
     0.44389
     0.29078
     0.16550
     0.22118
     0.15158
     0.16550
    -0.14073
     0.04022
    -0.07113
    -0.11289
    -0.29385
     0.04022
    -0.32169
    -0.32169
     0.17942
     0.69444
     0.80580
     0.49957
     0.20726
    -0.33561
    -0.21033
     0.09590
     0.48565
     0.37429
     0.33253
    -0.00154
     0.26294
     0.33253
     0.06806
    -0.36344
    -0.36344
    -0.25209
    -0.01545
    -0.30777
    -0.27993
    -0.58616
    -0.15465
    -0.09897
    -0.04329
    -0.08505
    -0.18249
    -0.15465
    -0.02937
     0.36037
     0.54133
     0.04022
    -0.19641
     0.29078
     0.17942
     0.26294
     0.22118
     0.02630
     0.19334
     0.19334
     0.54133
     0.33253
     0.77796
     0.36037
     0.17942
     0.44389
     0.87540
     0.45781
     0.31862
     0.36037
     0.36037
     0.86148
     1.18163
     1.40434
     1.76625
     2.19776
     2.25344
     1.86369
     0.95892
     0.30470
     0.27686
     1.20947
     2.18384
     2.22560
     1.20947
     0.59701
     0.65269
     0.29078
     0.30470
     0.22118
    -0.05721
    -0.22425
    -0.08505
    -0.08505
    -0.12681
     0.02630
    -0.27993
    -0.21033
    -0.00154
    -0.18249
    -0.26601
    -0.60008
    -0.14073
    -0.00154
    -0.36344
    -0.51656
    -0.75319
    -0.46088
    -0.72535
    -0.94807
    -0.27993
    -0.43304
    -0.80887
    -0.85063
    -0.62792
    -0.33561
    -0.48872
    -0.55832
    -0.78103
    -0.11289
     0.49957
     0.81972
     1.12595
     1.23731
     0.88932
     1.12595
     2.14208
     2.42047
     1.43218
     0.23510
     0.45781
     0.59701
    -0.05721
    -0.82279
    -1.95028
    -2.60450
    -2.31219
    -2.42354
    -2.79937
    -3.49535
    -4.48364
    -4.24701
    -4.59500
    -5.06827
    -4.91515
    -4.21917
    -3.39791
    -2.49314
    -2.66018
    -1.95028
    -1.50485
    -1.29606
    -1.03158
    -0.76711
    -0.23817
    -0.01545
     0.09590
     0.37429
     0.27686
     0.72228
     0.81972
     0.52741
     0.54133
     0.86148
     1.02851
     0.37429
     0.58309
     0.47173
     0.29078
     0.34645
     0.30470
     0.29078
     0.04022
     0.31862
    -0.12681
     0.04022
     0.09590
     0.02630
    -0.08505
     0.37429
    -0.01545
    -0.14073
    -0.26601
     0.04022
    -0.12681
    -0.12681
    -0.05721
    -0.05721
    -0.07113
     0.12374
    -0.14073
    -0.25209
    -0.09897
    -0.07113
    -0.65576
    -0.21033
    -0.01545
    -0.07113
    -0.09897
     0.44389
     0.42997
     0.45781
     0.40213
     0.22118
     0.33253
     0.31862
     0.65269
     0.44389
     0.77796
     0.55525
     0.47173
     0.12374
     0.79188
     0.41605
     0.33253
     0.56917
     0.33253
     0.10982
    -0.16857
     0.37429
     0.44389
     0.41605
     0.36037
     0.29078
     0.36037
     0.61093
     0.61093
     0.22118
     0.76404
     0.79188
     0.42997
     0.75012
     0.70836
     0.70836
     0.58309
     0.65269
     0.88932
     0.88932
     0.98676
     0.80580
     0.80580
     0.87540
     0.98676
     0.68052
     0.98676
     1.11203
     0.81972
     1.16771
     1.05635
     0.84756
     0.79188
     0.79188
     0.48565
     0.94500
     0.94500
     0.31862
     0.30470
     0.17942
     0.31862
     0.36037
     0.09590
     0.24902
     0.30470
    -0.14073
    -0.02937
    -0.05721
    -0.08505
    -0.30777
    -0.00154
     0.04022
     0.12374
     0.04022
     0.12374
    -0.15465
     0.04022
    -0.26601
    -0.12681
     0.17942
     0.09590
    -0.05721
     0.20726
    -0.05721
    -0.04329
    -0.12681
     0.12374
     0.37429
    -0.11289
    -0.30777
    -1.01767
    -1.15686
    -1.00375
     1.43218
     2.96334
     0.42997
    -0.83671
    -1.05942
    -0.27993
     0.27686
     0.23510
     0.62485
     0.44389
     0.42997
     0.30470
     0.01238
    -0.36344
    -0.66968
    -0.25209
    -0.00154
     0.16550
    -0.23817
    -1.32390
    -1.76932
    -1.54661
     0.44389
     4.32746
     5.26007
     3.67324
     2.15600
     0.61093
     0.02630
    -0.40520
    -3.30048
    -1.58837
     1.71057
     1.66882
     1.05635
    -1.01767
    -2.86897
    -4.62284
    -4.35837
    -3.53711
    -3.75982
    -4.34445
    -5.12394
    -4.45580
    -3.17520
    -2.56274
    -2.39570
    -2.64626
    -2.27043
    -1.81108
    -1.11510
    -0.54440
    -1.18470
    -1.44917
    -0.51656
    -0.01545
     0.26294
    -0.09897
     0.09590
     0.38821
     0.47173
     0.76404
     0.51349
     0.52741
     0.77796
     0.69444
     0.13766
     0.61093
     0.40213
     0.17942
    -0.29385
    -0.09897
    -0.01545
    -0.00154
    -0.16857
    -0.53048
    -0.16857
    -0.23817
     0.13766
    -0.11289
     0.05414
     0.08198
    -0.27993
     0.38821
     0.13766
    -0.04329
     0.19334
     0.17942
    -0.08505
     0.02630
    -0.18249
    -0.11289
     0.06806
     0.06806
     0.36037
    -0.29385
     0.15158
    -0.02937
     0.09590
     0.20726
     0.22118
     0.13766
    -0.26601
     0.12374
     0.26294
     0.15158
     0.19334
     0.17942
     0.02630
     0.34645
     0.45781
    -0.11289
     0.09590
     0.19334
     0.23510
     0.08198
     0.33253
     0.49957
     0.08198
     0.40213
     0.33253
     0.65269
     0.55525
     0.30470
     0.33253
     0.13766
     0.81972
     0.72228
     0.36037
     0.47173
     0.24902
     0.26294
     0.49957
     0.48565
     0.13766
     0.19334
     0.08198
     0.08198
     0.20726
     0.08198
     0.02630
    -0.07113
     0.02630
     0.29078
     0.26294
     0.33253
    -0.08505
    -0.37736
     0.37429
     0.47173
    -0.01545
    -0.23817
     0.26294
     0.19334
     0.13766
     0.04022
     0.10982
     0.24902
    -0.01545
     0.24902
     0.33253
    -0.00154
     0.02630
     0.08198
     0.41605
     0.51349
     0.63877
     0.38821
     0.55525
     0.42997
     0.62485
     0.38821
     0.70836
     0.52741
     0.66660
     0.95892
     0.56917
     0.86148
     1.09811
     1.12595
     0.81972
     1.11203
     0.90324
     0.66660
     0.47173
     1.13987
     0.95892
     0.97284
     0.72228
     0.31862
     0.24902
     0.04022
    -0.00154
    -0.05721
    -0.23817
    -0.16857
    -0.51656
    -0.53048
    -0.29385
    -0.21033
    -0.66968
    -0.37736
    -0.23817
    -0.07113
    -0.27993
    -0.76711
    -1.26822
    -0.64184
     0.37429
     1.82193
     3.35309
     3.08861
     1.16771
     0.65269
     0.45781
     0.77796
    -0.18249
    -1.05942
    -1.15686
     1.32083
     1.94721
     1.09811
     0.22118
    -0.32169
    -1.26822
    -2.18691
    -2.71585
    -1.63013
    -0.50264
    -0.47480
    -0.02937
    -0.44696
    -0.69751
     0.13766
     0.51349
     0.09590
     0.42997
     1.19555
     0.29078
     0.80580
     0.94500
     0.09590
    -1.19862
     0.16550
     1.62706
     0.83364
    -0.58616
    -1.04550
    -1.19862
    -0.33561
     0.38821
     0.45781
    -0.29385
    -0.51656
    -0.97591
    -0.65576
    -0.65576
    -0.18249
    -0.07113
    -0.30777
    -0.57224
    -0.85063
    -0.94807
    -0.25209
     0.17942
    -0.94807
    -1.03158
    -1.03158
    -0.69751
    -0.97591
    -0.96199
    -1.26822
    -0.65576
    -0.58616
     0.30470
     0.76404
     0.81972
     0.23510
    -0.27993
    -0.12681
    -0.87847
    -0.57224
     0.24902
     0.45781
     0.42997
     0.19334
     0.16550
    -0.16857
    -0.19641
    -0.43304
    -0.39128
    -0.44696
    -0.50264
    -0.29385
    -0.15465
     0.30470
     0.62485
     0.36037
     0.47173
     0.27686
     0.16550
     0.05414
     0.36037
     0.44389
     0.49957
     0.13766
     0.47173
     0.24902
     0.06806
     0.12374
    -0.21033
    -0.00154
     0.41605
     0.17942
     0.08198
    -0.04329
     0.17942
     0.26294
     0.24902
     0.20726
     0.09590
     0.23510
     0.41605
     0.23510
     0.30470
     0.37429
    -0.14073
     0.13766
     0.56917
     0.56917
     0.36037
     0.37429
     0.31862
     0.44389
     0.48565
     0.40213
     0.26294
     0.42997
     0.61093
     0.38821
     0.44389
     0.54133
     0.38821
     0.22118
     0.87540
     0.70836
     0.61093
     0.29078
     0.47173
     0.52741
     0.62485
     0.52741
     0.47173
     0.69444
     0.47173
     0.58309
     0.56917
     0.65269
     0.42997
     0.20726
     0.47173
     0.61093
     0.61093
     0.56917
     0.63877
     0.51349
     0.52741
     0.62485
     0.77796
     0.65269
     0.58309
     0.69444
     0.90324
     0.76404
     0.63877
     0.34645
     0.94500
     0.80580
     0.91716
     0.87540
     0.79188
     0.75012
     0.72228
     0.80580
     0.84756
     0.88932
     0.87540
     0.93108
     0.97284
     1.39042
     1.07027
     0.93108
     1.01459
     1.29299
     1.09811
     0.77796
     0.87540
     0.59701
     0.51349
     1.76625
     3.61756
     4.66153
     5.66374
     3.70108
     1.22339
     0.70836
     1.12595
     0.05414
    -0.15465
     0.42997
     1.69665
     3.24173
     1.43218
    -0.02937
    -1.36565
    -2.36787
    -2.66018
    -2.60450
    -1.86676
    -1.47701
    -1.60229
    -1.36565
    -1.00375
    -1.10118
    -1.04550
    -1.36565
    -1.11510
    -1.40741
    -1.08726
    -0.80887
    -1.08726
    -1.53269
    -1.85284
    -1.90852
    -1.78324
    -1.82500
    -1.76932
    -1.63013
    -1.51877
    -1.36565
    -1.61621
    -1.44917
    -1.00375
    -0.98983
    -0.86455
    -0.72535
    -0.48872
    -0.54440
    -0.41912
    -0.27993
    -0.16857
    -0.00154
    -0.19641
    -0.05721
     0.05414
     0.20726
     0.12374
    -0.04329
     0.48565
     0.36037
     0.12374
     0.12374
    -0.22425
     0.23510
    -0.00154
    -0.33561
    -0.26601
    -0.15465
    -0.72535
    -0.64184
    -0.87847
    -0.61400
     1.02851
     1.26515
     1.00068
    -0.05721
    -2.50706
    -2.31219
    -0.21033
     1.22339
     1.07027
     1.23731
     0.87540
     1.00068
     0.81972
     0.81972
     1.97505
     2.86590
     1.91937
     0.34645
    -0.80887
    -0.89239
    -1.78324
    -2.14515
    -0.66968
    -0.01545
    -0.82279
    -2.00596
    -2.63234
    -2.45138
    -2.68802
    -3.30048
    -3.28656
    -3.42575
    -2.63234
    -1.93636
    -1.74148
    -0.50264
    -0.11289
     0.36037
     0.29078
     0.23510
     0.20726
     0.19334
     0.41605
     0.36037
     0.95892
     1.00068
     0.77796
     1.00068
     1.02851
     0.87540
     0.58309
     0.73620
     1.01459
     0.93108
     1.23731
     1.32083
     0.73620
     0.81972
     0.88932
     1.08419
     1.32083
     1.18163
     0.83364
     0.81972
     0.81972
     0.37429
     0.47173
     0.61093
     0.81972
     0.42997
     0.47173
     0.44389
     0.62485
     0.12374
     0.05414
    -0.14073
     0.13766
     0.36037
     0.36037
    -0.05721
    -0.01545
     0.33253
     0.13766
     0.58309
     0.41605
     0.06806
     0.06806
     0.56917
     0.45781
     0.48565
     0.19334
     0.24902
     0.54133
     0.45781
     0.47173
     0.36037
     0.44389
     0.15158
    -0.07113
     0.37429
     0.44389
     0.13766
     0.19334
     0.23510
     0.41605
     0.10982
    -0.01545
    -0.26601
    -0.33561
    -0.15465
     1.57138
     2.69886
     2.71278
     3.04685
     2.55967
     0.12374
    -0.11289
    -0.08505
    -0.34952
    -1.08726
    -0.11289
     0.02630
     0.80580
     0.84756
    -0.53048
    -1.67189
    -2.04771
    -2.81329
    -2.35395
    -2.06163
    -1.29606
    -0.80887
    -0.30777
     0.16550
     0.27686
     0.42997
     0.94500
     0.98676
     0.86148
     0.86148
     0.79188
     1.05635
     0.91716
     0.70836
     0.65269
     0.59701
     0.51349
     0.22118
     0.29078
     0.52741
     0.37429
     0.12374
     0.36037
     0.41605
     0.52741
     0.58309
     0.17942
     0.48565
     0.72228
     0.65269
     0.61093
     0.41605
     0.66660
     0.66660
     0.19334
     0.76404
     0.72228
     0.09590
     0.56917
     0.15158
     0.24902
     0.29078
     0.33253
     0.22118
     0.27686
     0.58309
     0.02630
     0.04022
    -0.05721
    -0.04329
    -0.16857
    -0.04329
     0.01238
    -0.14073
    -0.26601
     0.24902
     0.02630
    -0.05721
    -0.11289
    -0.33561
    -0.27993
     0.33253
     0.19334
     0.01238
    -0.04329
     0.06806
    -0.26601
    -0.07113
     0.26294
    -0.04329
    -0.61400
     0.19334
     0.54133
     1.61314
     1.78017
     1.01459
    -0.25209
    -0.80887
    -0.01545
     0.68052
     0.62485
     0.65269
     0.90324
     0.91716
     1.07027
     0.88932
     0.47173
     0.12374
     0.15158
    -0.01545
     0.04022
     0.24902
     0.63877
     0.38821
     0.22118
     0.31862
     0.30470
     0.15158
     0.34645
     0.12374
     0.52741
     0.48565
    -0.12681
     0.08198
     0.42997
     1.22339
     1.13987
     0.75012
     0.31862
     0.52741
     0.95892
     0.51349
     0.72228
     1.08419
     1.18163
     1.16771
     1.55746
     2.28128
     1.50178
    -0.97591
    -3.52319
    -2.17299
    -0.14073
     0.83364
     1.25123
     0.24902
    -0.75319
    -1.33782
    -1.99204
    -1.99204
    -1.61621
    -1.18470
    -0.83671
    -0.60008
    -1.43525
    -2.06163
    -0.97591
    -0.08505
    -0.18249
    -0.39128
    -1.21254
    -2.75761
    -2.11731
    -0.94807
    -0.58616
    -0.41912
    -0.48872
    -0.41912
    -0.79495
    -0.54440
    -0.27993
    -0.30777
    -0.34952
    -0.15465
     0.13766
     0.77796
     1.69665
     2.25344
     1.72449
     1.59922
     1.66882
     0.02630
    -1.03158
    -1.29606
    -1.28214
    -0.34952
     0.15158
    -0.43304
    -1.04550
    -0.89239
    -1.43525
    -2.50706
    -2.36787
    -1.90852
    -1.86676
    -1.71364
    -1.08726
    -0.36344
    -0.15465
     0.01238
    -0.15465
     0.16550
     0.77796
     0.83364
     1.00068
     0.83364
     0.61093
     0.68052
     0.79188
     0.58309
     0.38821
     0.47173
     0.83364
     0.63877
     0.54133
     0.36037
     0.20726
    -0.07113
     0.44389
     0.76404
     0.13766
     0.12374
     0.31862
     0.36037
     0.29078
     0.29078
     0.37429
     0.17942
     0.40213
     0.47173
     0.29078
     0.23510
     0.30470
    -0.09897
     0.24902
     0.61093
     0.30470
     0.20726
     0.22118
     0.24902
     0.17942
     0.20726
    -0.00154
     0.06806
     0.10982
     0.09590
     0.13766
    -0.14073
     0.06806
    -0.43304
    -0.15465
    -0.01545
     0.06806
    -0.15465
    -0.34952
    -0.33561
    -0.50264
    -0.27993
    -0.21033
    -0.33561
    -0.36344
    -0.27993
    -0.04329
    -0.00154
    -0.30777
    -0.29385
    -0.37736
     0.01238
    -0.01545
    -0.33561
     0.27686
    -0.05721
     0.04022
     0.02630
     0.08198
    -0.00154
     0.04022
     0.16550
     0.40213
     1.00068
     2.01680
     2.25344
     0.61093
    -0.18249
    -0.64184
     0.20726
     1.00068
     1.80801
     1.40434
     1.19555
     0.93108
    -0.01545
    -0.11289
     0.20726
    -0.07113
    -0.00154
     0.29078
     0.27686
     0.31862
     0.63877
     0.76404
     0.31862
    -0.02937
     0.41605
     0.70836
     0.31862
     0.31862
     0.38821
     0.08198
     0.31862
     0.37429
     0.45781
     0.55525
     0.40213
     0.05414
     0.61093
     0.59701
     0.31862
     0.36037
     0.47173
     0.47173
     0.36037
     0.81972
     1.01459
     1.27907
     1.09811
     0.76404
     0.55525
     0.45781
     0.17942
    -0.01545
     0.05414
     0.38821
     0.02630
    -0.43304
    -0.41912
    -0.92023
    -0.78103
    -0.57224
    -0.29385
    -0.25209
    -0.39128
    -0.51656
    -0.46088
    -0.62792
    -0.18249
     0.31862
     1.16771
     1.91937
     0.55525
    -1.17078
     0.51349
     0.58309
    -1.44917
    -1.60229
    -1.88068
    -1.61621
    -2.08947
    -2.70194
    -3.23088
    -2.93857
    -2.66018
    -2.86897
    -3.92686
    -4.19133
    -3.84334
    -3.11952
    -2.13123
    -1.42133
    -1.01767
    -0.76711
    -0.78103
    -0.26601
    -0.23817
    -0.05721
     0.56917
     1.43218
     1.91937
     1.96113
     1.41826
     1.33475
     1.66882
     1.55746
     1.01459
     1.27907
     1.40434
     0.94500
     1.04243
     1.07027
     1.26515
     0.95892
     0.95892
     0.54133
     0.70836
     0.41605
     0.49957
    -0.22425
     0.33253
     0.44389
     0.27686
     0.55525
     0.45781
     0.58309
     0.54133
     0.33253
     0.55525
     0.81972
     0.66660
     0.62485
     0.40213
     0.49957
     0.45781
     0.01238
     0.38821
     0.40213
     0.40213
     0.27686
     0.33253
     0.37429
     0.04022
    -0.07113
     0.01238
     0.29078
     0.16550
     0.08198
     0.15158
     0.02630
     0.49957
    -0.12681
     0.16550
     0.30470
     0.13766
    -0.05721
    -0.29385
    -0.32169
    -0.19641
     0.06806
     0.05414
     0.23510
     0.09590
    -0.01545
    -0.58616
    -0.50264
    -0.05721
    -0.09897
    -0.07113
     0.20726
    -0.08505
    -0.05721
     0.06806
     0.66660
     0.37429
     0.33253
     0.27686
     0.37429
     0.56917
     0.38821
     0.01238
    -0.01545
     0.23510
     0.29078
    -0.40520
    -0.50264
    -0.54440
    -0.44696
    -0.21033
    -0.19641
    -0.51656
    -1.12902
    -1.49093
    -1.65797
    -1.37957
    -1.11510
     1.50178
     3.26957
     1.09811
    -0.46088
    -1.01767
     0.10982
     1.12595
     1.51570
     1.75233
     1.98897
     1.84977
     1.72449
     1.54354
     1.37650
     1.33475
     1.18163
     0.75012
     0.88932
     0.61093
     0.75012
     0.59701
     0.45781
     0.45781
     0.49957
     0.45781
     0.72228
     0.16550
     0.17942
     0.17942
     0.10982
     0.16550
     0.20726
     0.12374
    -0.09897
    -0.21033
    -0.41912
    -0.71143
    -0.54440
    -0.72535
    -0.64184
    -0.94807
    -0.72535
    -0.34952
    -0.55832
    -1.25430
    -1.30998
    -1.32390
    -0.71143
     0.97284
     2.71278
     3.03293
     1.65490
     1.50178
     0.73620
     1.25123
     0.68052
    -0.89239
    -1.33782
     1.00068
     2.12816
     1.72449
     0.44389
    -0.26601
    -1.46309
    -1.86676
    -1.97812
    -1.83892
    -1.40741
    -1.24038
    -1.12902
    -0.27993
     0.15158
    -0.05721
    -0.01545
    -0.12681
     0.31862
    -0.08505
    -0.48872
    -0.75319
    -0.94807
    -0.76711
    -0.94807
    -1.04550
    -1.11510
    -1.17078
    -1.67189
    -2.00596
    -1.36565
    -1.81108
    -1.28214
    -1.47701
    -0.89239
    -0.78103
    -0.76711
    -0.58616
    -0.40520
    -0.36344
     0.08198
    -0.09897
    -0.27993
    -0.05721
    -0.04329
    -0.40520
    -0.08505
    -0.27993
    -0.87847
    -0.23817
     0.16550
     0.40213
     0.40213
     0.48565
     0.22118
     0.49957
     0.27686
     0.55525
     0.81972
     0.81972
     0.81972
     1.11203
     1.19555
     1.20947
     0.91716
     0.56917
     0.98676
     0.65269
     0.55525
     0.22118
     0.13766
    -0.15465
     0.33253
     0.29078
     0.17942
     0.16550
    -0.21033
    -0.15465
    -0.25209
     0.42997
     0.04022
    -0.18249
    -0.05721
    -0.11289
    -0.43304
    -0.48872
    -0.41912
    -0.12681
    -0.00154
     0.04022
     0.29078
    -0.11289
    -0.04329
     0.02630
     0.10982
     0.62485
     0.66660
     0.27686
     0.47173
     0.79188
     0.59701
     0.73620
     0.70836
     0.90324
     1.52962
     1.27907
     0.84756
     0.10982
    -0.66968
    -0.66968
    -0.48872
    -0.16857
    -0.07113
    -0.21033
    -0.80887
    -0.64184
    -0.90631
    -1.14294
    -1.50485
    -1.88068
    -1.76932
    -1.15686
     0.58309
     1.26515
     0.91716
     0.51349
    -0.36344
     0.04022
     0.69444
     1.20947
     1.30691
     1.61314
     1.43218
     1.29299
     1.37650
     0.75012
    -0.36344
     0.34645
     2.11424
     3.95163
     3.01902
     1.07027
    -0.23817
     0.48565
     1.69665
     1.83585
     1.59922
     1.82193
     1.97505
     1.52962
     1.43218
     1.61314
     1.12595
     1.16771
     0.58309
     0.33253
    -0.21033
    -0.98983
    -0.79495
    -1.26822
    -0.87847
    -0.97591
    -0.64184
     0.41605
     1.61314
     2.90766
     2.51791
     0.58309
    -0.01545
     0.24902
     0.44389
     0.38821
     0.12374
    -0.94807
     1.00068
     2.42047
     1.84977
     0.54133
    -0.72535
    -1.51877
    -1.92244
    -1.81108
    -1.54661
    -0.90631
    -0.69751
    -0.39128
     0.38821
     1.02851
     1.07027
     1.00068
     1.01459
     0.86148
     1.02851
     1.52962
     1.27907
     0.93108
     1.15379
     0.90324
     0.34645
     0.65269
     0.27686
     0.10982
    -0.09897
    -0.26601
    -0.25209
    -0.51656
    -0.44696
    -0.69751
    -0.86455
    -0.22425
    -0.55832
    -0.39128
    -0.30777
    -0.23817
    -0.11289
    -0.04329
     0.01238
     0.06806
     0.02630
     0.04022
     0.44389
     0.36037
     0.31862
     0.33253
    -0.16857
     0.44389
     0.42997
     0.20726
     0.19334
     0.19334
     0.24902
     0.17942
     0.19334
     0.15158
     0.16550
     0.37429
     0.09590
     0.09590
     0.29078
     0.19334
    -0.19641
     0.15158
     0.61093
     0.22118
     0.22118
     0.31862
     0.02630
     0.45781
     0.05414
     0.26294
     0.30470
     0.33253
     0.19334
     0.38821
     0.49957
     0.38821
     0.12374
     0.15158
     0.52741
     0.68052
     0.34645
     0.58309
     0.38821
     0.37429
     0.41605
     0.44389
     0.51349
     0.49957
     0.47173
     0.48565
     0.65269
     0.79188
     0.19334
     0.09590
     0.45781
     0.36037
     0.05414
     0.40213
     0.13766
     0.17942
    -0.19641
    -0.01545
    -0.00154
    -0.15465
    -0.07113
    -0.25209
    -0.19641
    -0.00154
    -0.25209
    -0.72535
    -0.30777
    -0.09897
    -0.29385
    -0.07113
    -0.18249
    -0.50264
    -0.44696
    -0.32169
    -0.57224
    -0.62792
    -0.65576
    -0.89239
    -1.19862
    -0.86455
    -0.98983
    -1.51877
    -1.05942
    -0.41912
    -0.04329
     0.02630
     0.17942
     0.06806
    -0.76711
    -0.60008
    -0.51656
     0.16550
     0.94500
     1.47394
     1.02851
     1.07027
     1.13987
     0.87540
     0.84756
     1.08419
     1.01459
     1.07027
     1.00068
     1.00068
     1.29299
     1.96113
     3.00510
     2.96334
     1.65490
    -0.33561
    -1.01767
    -0.60008
     0.16550
     1.08419
     0.88932
     0.59701
    -0.48872
    -1.04550
    -1.85284
    -2.06163
    -2.84113
    -2.32611
     1.65490
     5.66374
     3.04685
    -3.11952
    -2.63234
    -1.01767
     1.09811
     1.59922
     1.44610
     1.40434
     1.72449
     1.23731
     0.23510
     0.37429
     1.54354
     2.67103
     4.32746
     4.55017
     0.17942
    -2.22867
    -1.26822
    -0.87847
    -0.86455
    -0.04329
    -0.34952
     1.33475
     0.75012
    -1.10118
    -2.67410
    -2.70194
    -3.02209
    -3.11952
    -2.57666
    -2.11731
    -1.72756
    -1.03158
    -0.90631
    -0.40520
     0.15158
     0.37429
     0.79188
     0.61093
     1.22339
     1.22339
     1.01459
     1.04243
     0.86148
     0.72228
     0.58309
     0.69444
     0.59701
     0.84756
     0.62485
     0.30470
     0.27686
     0.56917
     0.40213
     0.02630
     0.42997
     0.63877
     0.29078
     0.49957
     0.30470
     0.22118
     0.34645
     0.27686
     0.51349
     0.42997
     0.42997
     0.47173
     0.52741
     0.34645
     0.55525
     0.31862
     0.40213
     0.79188
     0.58309
     0.55525
     0.47173
     0.38821
     0.16550
     0.42997
     0.38821
     0.24902
     0.76404
     0.40213
     0.19334
     0.33253
     0.04022
     0.08198
    -0.23817
     0.42997
     0.08198
     0.30470
     0.26294
    -0.07113
     0.20726
     0.13766
     0.06806
     0.36037
     0.20726
     0.47173
     0.27686
     0.05414
     0.34645
     0.24902
     0.24902
     0.62485
     0.30470
     0.17942
     0.24902
     0.42997
     0.54133
     0.20726
     0.04022
     0.31862
     0.34645
     0.33253
     0.44389
     0.27686
     0.27686
     0.12374
     0.31862
     0.23510
     0.55525
    -0.09897
     0.22118
     0.19334
     0.58309
     0.16550
     0.08198
     0.02630
     0.01238
     0.27686
     0.13766
     0.40213
     0.10982
     0.10982
     0.05414
     0.17942
     0.20726
     0.17942
     0.23510
     0.09590
     0.24902
     0.04022
     0.33253
     0.04022
     0.15158
     0.65269
     0.41605
     0.41605
     0.13766
    -0.01545
     0.15158
     0.27686
     0.52741
     0.24902
     0.17942
     0.33253
     0.40213
     0.38821
     0.16550
     0.01238
     0.20726
     0.23510
     0.38821
     0.15158
     0.26294
     0.08198
     0.10982
    -0.14073
     0.26294
     0.40213
     0.38821
     0.88932
     1.30691
     1.68273
     0.93108
    -0.43304
    -1.63013
    -0.62792
     0.45781
     1.07027
     0.31862
     0.37429
     0.02630
    -0.66968
    -0.82279
    -0.65576
    -1.14294
    -1.00375
    -1.08726
    -1.11510
    -1.42133
    -1.76932
    -1.96420
    -2.59058
    -2.03380
    -2.21475
    -1.63013
    -1.78324
    -1.71364
    -1.54661
    -0.97591
     0.65269
     1.43218
     1.16771
     0.34645
    -0.19641
    -1.07334
    -0.33561
     2.76846
     7.11137
     8.01615
     4.81464
     1.55746
     1.58530
     2.14208
     3.25565
     3.53404
     3.57580
     3.15821
     2.40655
     1.43218
     0.90324
     0.97284
     0.29078
    -0.62792
    -1.05942
    -1.15686
    -1.14294
    -0.82279
    -0.39128
     0.22118
     0.91716
     1.51570
     1.39042
    -1.03158
    -1.97812
    -4.12173
    -4.41404
    -2.88289
    -0.48872
     1.23731
     0.23510
    -1.49093
    -2.78545
    -3.16128
    -3.69023
    -3.82942
    -2.98033
    -2.82721
    -2.17299
    -1.15686
    -0.87847
    -0.94807
    -0.60008
     0.13766
     0.38821
     0.19334
     0.45781
     0.22118
     0.36037
     0.72228
     0.55525
     0.62485
     0.41605
     0.48565
     0.23510
     0.95892
     0.58309
     0.19334
     0.47173
     0.45781
     0.75012
     0.54133
     0.58309
     0.30470
     0.27686
     0.68052
     0.34645
     0.44389
     0.26294
     0.45781
    -0.12681
     0.55525
     0.62485
     0.36037
     0.23510
     0.15158
     0.30470
     0.19334
     0.29078
     0.15158
     0.33253
     0.31862
     0.09590
     0.29078
     0.24902
     0.34645
    -0.05721
     0.20726
     0.26294
     0.26294
     0.22118
     0.02630
     0.36037
    -0.04329
     0.40213
     0.13766
     0.30470
     0.10982
     0.27686
     0.09590
     0.40213
     0.23510
     0.13766
     0.86148
     0.55525
     0.42997
     0.24902
     0.06806
     0.17942
     0.34645
     0.40213
     0.22118
     0.47173
     0.13766
     0.52741
     0.26294
     0.27686
     0.06806
    -0.04329
    -0.29385
     0.08198
     0.41605
     0.01238
    -0.32169
    -0.23817
     0.33253
     0.13766
     0.24902
     0.19334
     0.52741
     0.90324
     1.04243
     1.09811
     0.87540
    -0.08505
    -1.11510
    -0.33561
     0.52741
     0.27686
     0.49957
     0.19334
     0.12374
    -0.00154
    -0.72535
    -0.57224
    -1.03158
    -0.62792
    -0.61400
    -0.68360
    -0.51656
    -0.09897
    -0.76711
    -0.12681
     0.22118
     0.06806
    -0.08505
    -0.14073
     0.13766
     0.02630
     0.09590
     0.05414
     0.27686
     0.04022
     0.15158
     0.42997
     0.16550
     0.26294
    -0.22425
    -0.40520
     0.02630
     0.16550
     0.09590
     0.30470
     0.01238
     0.01238
     0.20726
     0.12374
     0.08198
     0.30470
    -0.00154
     0.13766
     0.24902
     0.27686
     0.31862
    -0.15465
     0.22118
     0.29078
     0.02630
    -0.37736
    -0.62792
    -0.68360
    -1.05942
    -0.98983
    -0.65576
    -0.85063
    -1.12902
    -1.37957
    -1.71364
    -1.03158
    -0.04329
     0.81972
     1.05635
     1.47394
     1.73841
     1.61314
     1.64098
     1.76625
     2.33696
     2.67103
     3.17213
     3.15821
     3.33917
     4.06298
     4.73112
     3.53404
     2.85198
     2.28128
     2.55967
     2.55967
     2.94942
     2.86590
     2.71278
     1.30691
     2.22560
     2.44831
     2.60143
     1.39042
     0.69444
     0.75012
     0.30470
     0.23510
    -0.11289
    -0.46088
    -0.37736
     0.83364
     1.51570
     2.14208
     2.19776
     0.02630
    -2.25651
    -2.77153
    -4.07997
    -3.60671
    -2.03380
    -0.47480
     0.56917
    -0.48872
    -1.99204
    -3.69023
    -4.07997
    -4.42796
    -3.74590
    -3.24480
    -3.02209
    -2.95249
    -2.88289
    -3.09168
    -3.11952
    -2.92465
    -2.64626
    -1.15686
    -1.47701
    -2.14515
    -1.89460
    -1.89460
    -2.00596
    -2.00596
    -1.58837
    -0.98983
    -0.85063
    -1.21254
    -1.63013
    -1.15686
    -0.34952
     0.52741
     1.29299
     0.88932
    -0.16857
    -0.48872
    -0.11289
     1.40434
     1.90545
     0.98676
    -2.01988
    -2.63234
    -1.21254
     0.49957
     1.25123
     0.08198
    -0.82279
    -0.82279
    -0.78103
    -1.05942
    -1.10118
    -1.37957
    -1.05942
    -0.65576
    -0.57224
    -0.47480
    -0.00154
     0.04022
    -0.11289
     0.16550
    -0.05721
     0.30470
    -0.05721
    -0.12681
     0.15158
     0.20726
     0.06806
    -0.15465
    -0.14073
     0.10982
    -0.05721
    -0.19641
    -0.23817
     0.02630
    -0.32169
    -0.14073
    -0.27993
    -0.01545
    -0.23817
     0.02630
    -0.16857
     0.15158
    -0.11289
     0.06806
     0.20726
     0.04022
     0.05414
     0.17942
    -0.08505
     0.31862
     0.27686
     0.29078
     0.55525
     0.23510
     0.27686
     0.09590
     0.47173
     0.30470
     0.61093
     0.63877
     0.06806
     0.36037
     0.41605
     0.34645
    -0.01545
     0.34645
     0.41605
     0.01238
     0.17942
     0.30470
     0.20726
    -0.07113
     0.01238
    -0.12681
     0.12374
     0.10982
    -0.12681
    -0.04329
     0.04022
    -0.05721
    -0.15465
     0.02630
     0.27686
    -0.01545
     0.12374
     0.01238
     0.24902
     0.19334
     0.04022
     0.05414
     0.29078
     0.29078
     0.38821
     0.15158
     0.27686
     0.10982
    -0.00154
     0.38821
     0.59701
     0.29078
     0.42997
     0.55525
     0.51349
     0.56917
     0.42997
     0.42997
     0.20726
     0.45781
     0.26294
     0.09590
    -0.09897
    -0.15465
    -0.12681
    -0.39128
    -0.26601
    -0.07113
    -0.54440
    -0.34952
    -0.41912
    -0.46088
     0.10982
     0.12374
     0.49957
     0.97284
     0.29078
     0.01238
     0.13766
     0.70836
     0.77796
     0.88932
     1.40434
     1.20947
     0.65269
     0.38821
    -0.01545
    -0.68360
    -0.60008
     0.88932
     0.31862
     0.30470
     0.16550
     0.47173
     0.38821
     0.42997
     0.02630
     0.01238
     1.22339
     1.54354
     2.83806
     4.03515
     2.47615
     0.09590
    -1.10118
    -1.28214
    -1.81108
    -1.69972
    -1.30998
    -0.02937
     0.65269
    -0.71143
    -2.01988
    -3.28656
    -3.57887
    -3.32832
    -3.24480
    -2.89681
    -1.83892
    -1.53269
    -0.98983
    -1.36565
    -0.89239
    -0.05721
     0.24902
     0.23510
    -0.43304
    -0.22425
    -0.47480
    -0.32169
    -0.51656
    -0.32169
    -0.46088
    -0.57224
    -0.50264
    -0.23817
    -0.12681
    -0.30777
    -0.36344
    -0.79495
    -0.37736
    -0.29385
    -0.34952
    -0.37736
    -0.40520
    -0.14073
    -0.34952
    -0.09897
     0.04022
     0.04022
    -0.21033
    -0.07113
    -0.11289
    -0.05721
    -0.34952
    -0.32169
     0.02630
     0.30470
     0.13766
     0.06806
    -0.12681
     0.17942
     0.27686
     0.41605
     0.97284
     1.00068
     0.23510
    -0.11289
    -0.05721
    -0.27993
     0.30470
     0.37429
     0.55525
     0.26294
     0.16550
    -0.22425
    -0.34952
    -0.53048
    -0.61400
    -0.40520
    -0.15465
    -0.09897
    -0.58616
    -0.46088
     0.68052
     0.36037
    -1.00375
    -1.72756
    -1.12902
    -0.57224
    -0.33561
    -0.15465
    -0.64184
    -0.79495
    -0.94807
    -1.28214
    -0.76711
    -0.80887
    -1.03158
    -0.90631
    -0.87847
    -0.78103
    -0.55832
    -0.60008
    -0.76711
    -0.39128
    -0.30777
    -0.32169
    -0.32169
    -0.34952
    -0.57224
    -0.66968
    -0.33561
    -0.00154
    -0.15465
    -0.15465
    -0.41912
    -0.02937
    -0.25209
    -0.19641
    -0.25209
    -0.22425
     0.02630
     0.04022
     0.05414
     0.08198
     0.04022
    -0.26601
    -0.16857
     0.37429
     0.31862
     0.09590
     0.15158
     0.62485
     0.65269
     0.52741
     0.22118
     0.31862
     0.38821
     0.49957
     0.76404
     0.76404
     0.72228
     0.83364
     0.51349
     0.84756
     0.48565
     0.19334
     0.61093
     0.42997
     0.51349
     0.58309
     0.56917
     0.36037
     0.45781
     0.65269
     0.55525
     0.49957
     0.61093
     0.34645
    -0.09897
     0.45781
     0.44389
    -0.04329
    -0.00154
    -0.11289
     0.15158
    -0.08505
    -0.12681
    -0.44696
    -0.58616
    -0.30777
    -0.30777
    -0.25209
    -0.34952
    -0.40520
    -0.44696
    -0.15465
     0.31862
    -0.11289
     0.20726
     0.49957
     1.15379
     1.25123
     0.94500
     0.37429
    -0.85063
    -2.07555
    -2.10339
    -0.82279
    -0.65576
    -0.73927
    -1.36565
    -1.95028
    -1.05942
    -1.97812
    -2.89681
    -3.10560
    -2.56274
    -1.93636
    -1.44917
    -1.65797
    -1.29606
    -1.14294
    -0.34952
    -0.25209
    -0.00154
    -0.09897
     0.13766
    -0.26601
     0.23510
     0.13766
    -0.07113
     0.10982
     0.15158
     0.52741
     0.19334
     0.51349
     0.29078
     0.41605
     0.66660
     0.62485
     0.61093
     0.49957
     0.02630
    -0.58616
    -0.05721
     0.36037
     0.31862
    -0.01545
    -0.11289
    -0.27993
    -0.40520
    -0.64184
    -0.57224
    -0.62792
    -0.68360
    -0.58616
    -0.78103
    -0.41912
    -0.32169
    -0.65576
    -0.62792
    -0.23817
    -0.21033
    -0.09897
     0.15158
     0.01238
    -0.09897
    -0.29385
     0.19334
    -0.00154
    -0.00154
     0.12374
     0.13766
     0.40213
     0.38821
     0.19334
    -0.07113
     0.38821
     0.42997
     0.42997
    -0.07113
     0.27686
     0.10982
    -0.14073
    -0.26601
    -0.57224
    -0.21033
    -0.46088
    -0.36344
    -0.46088
    -0.54440
    -0.51656
    -0.53048
     0.05414
     0.66660
     1.09811
     0.38821
    -0.71143
    -3.39791
    -4.58108
    -1.54661
    -0.07113
     0.17942
    -0.44696
    -1.49093
    -2.07555
    -2.01988
    -1.90852
    -1.96420
    -2.14515
    -1.50485
    -1.65797
    -1.79716
    -1.25430
     0.12374
     0.19334
    -0.22425
    -0.39128
    -0.82279
    -0.37736
     0.13766
     0.36037
     0.80580
     0.52741
    -0.11289
     0.22118
     0.55525
     1.15379
     0.80580
     1.02851
     0.19334
     0.88932
     0.95892
     1.33475
     1.25123
     1.33475
     1.22339
     0.77796
     0.42997
     0.73620
     0.98676
     0.51349
     0.59701
     1.12595
     0.81972
     0.63877
     0.98676
     0.61093
     0.75012
     0.72228
     0.56917
     0.98676
     0.80580
     0.79188
     0.90324
     0.76404
     0.80580
     0.16550
     0.54133
     0.51349
     0.55525
     0.24902
     0.15158
     0.05414
     0.17942
    -0.09897
    -0.05721
     0.02630
     0.02630
    -0.25209
    -0.04329
    -0.40520
    -0.27993
    -0.60008
    -0.33561
     0.09590
    -0.32169
    -0.48872
    -0.23817
     0.13766
     0.75012
     2.11424
     2.47615
     2.16992
     2.08640
     1.26515
     1.18163
     0.91716
    -0.02937
    -0.68360
     0.59701
     1.97505
     1.30691
     0.77796
    -0.32169
    -1.56053
    -1.89460
    -1.96420
    -1.67189
    -1.08726
    -1.64405
    -1.07334
    -1.24038
    -0.66968
    -0.33561
     0.08198
     0.01238
     0.15158
     0.29078
     0.15158
    -0.21033
    -0.19641
    -0.37736
    -0.92023
    -1.30998
    -1.17078
    -1.17078
    -1.11510
    -1.69972
    -1.90852
    -2.15907
    -1.56053
    -2.06163
    -1.90852
    -1.50485
    -1.58837
    -1.43525
    -1.24038
    -0.80887
    -0.82279
    -0.75319
    -0.65576
    -0.62792
    -0.01545
    -0.34952
    -0.48872
    -0.33561
    -0.33561
    -0.65576
    -0.66968
    -0.34952
    -0.83671
    -1.39349
    -1.39349
    -0.79495
    -1.12902
    -0.97591
    -1.75540
    -2.11731
    -1.47701
     0.42997
     0.33253
     0.73620
     0.38821
    -0.54440
    -0.78103
     0.05414
     0.49957
     1.02851
     1.55746
     1.40434
     1.34866
     1.27907
     0.91716
     0.88932
     0.16550
     0.33253
    -0.37736
    -0.58616
    -0.76711
    -0.80887
    -1.63013
    -1.65797
    -2.42354
    -2.27043
    -0.86455
    -0.21033
     0.20726
    -0.09897
    -0.58616
    -0.87847
    -0.29385
     0.61093
     0.51349
     0.08198
     0.23510
     0.93108
     1.19555
     1.66882
     1.71057
     1.19555
     0.77796
     0.54133
     0.33253
     0.26294
    -0.37736
     0.06806
    -0.32169
     0.08198
    -0.19641
    -0.30777
    -0.23817
    -0.40520
    -0.55832
    -0.34952
    -0.19641
    -0.25209
    -0.96199
    -0.34952
    -0.04329
    -0.11289
    -0.22425
    -0.41912
    -0.19641
    -0.22425
    -0.01545
    -0.29385
    -0.30777
    -0.54440
    -0.01545
    -0.08505
    -0.26601
    -0.25209
    -0.82279
    -0.46088
    -0.78103
    -0.46088
    -1.04550
    -0.72535
    -0.97591
    -0.78103
    -0.58616
    -0.85063
    -0.89239
    -0.92023
    -0.46088
    -1.11510
    -0.73927
    -0.57224
    -0.76711
    -0.80887
    -0.57224
    -0.68360
    -0.68360
    -1.07334
    -0.98983
    -0.98983
    -0.87847
    -0.72535
    -1.01767
    -0.97591
    -1.01767
    -1.19862
    -1.24038
    -1.19862
    -1.46309
    -1.75540
    -1.78324
    -1.79716
     0.22118
     1.93329
     2.99118
     2.29520
     1.52962
     0.86148
     0.08198
     0.33253
    -0.07113
    -0.61400
     0.54133
     1.98897
     1.76625
     0.42997
    -0.61400
    -1.40741
    -2.17299
    -2.42354
    -2.29827
    -2.31219
    -2.49314
    -1.88068
    -1.78324
    -1.11510
    -0.93415
    -0.68360
    -0.50264
     0.02630
     0.19334
    -0.16857
    -0.08505
    -0.66968
    -0.21033
    -0.51656
    -0.66968
    -1.21254
    -0.90631
    -1.12902
    -1.26822
    -1.50485
    -1.60229
    -1.89460
    -2.04771
    -1.97812
    -1.25430
    -1.36565
    -1.44917
    -1.28214
    -0.73927
    -0.55832
    -0.78103
    -0.48872
    -0.43304
    -0.08505
     0.15158
     0.06806
     0.05414
    -0.16857
    -0.16857
    -0.27993
     0.31862
     0.15158
     0.08198
    -0.16857
     0.04022
     0.26294
    -0.02937
    -0.07113
     0.06806
     0.19334
     0.04022
    -0.19641
    -0.37736
    -0.30777
    -0.07113
    -0.25209
     0.36037
     0.38821
    -0.00154
    -0.43304
    -0.60008
    -0.32169
    -0.51656
    -0.34952
     0.19334
    -0.18249
     0.13766
     0.37429
    -0.04329
    -0.46088
    -0.36344
    -0.46088
    -0.15465
     0.05414
     0.27686
    -0.15465
     0.24902
    -0.02937
    -0.87847
    -1.56053
    -1.29606
    -1.12902
    -1.56053
    -2.01988
    -1.04550
     2.00289
     2.69886
     0.72228
    -1.26822
    -0.41912
     0.44389
     0.94500
     1.52962
     1.68273
     1.71057
     1.52962
     1.16771
     1.36258
     1.84977
     1.72449
     0.94500
     0.73620
     0.29078
     0.40213
     0.29078
     0.34645
     0.26294
    -0.19641
    -0.09897
     0.22118
     0.47173
     0.52741
     0.27686
     0.44389
     0.37429
    -0.19641
     0.10982
     0.13766
     0.66660
     0.65269
     0.34645
    -0.30777
    -0.05721
    -0.44696
     0.16550
     0.08198
     0.44389
     0.44389
    -0.00154
    -0.12681
    -0.33561
     0.01238
     0.16550
    -0.15465
     0.09590
    -0.22425
    -0.66968
    -0.19641
    -0.08505
    -0.22425
    -0.34952
    -0.37736
    -0.47480
    -0.50264
    -0.40520
    -0.83671
    -0.78103
    -0.68360
    -0.75319
    -0.39128
    -0.76711
    -1.05942
    -1.18470
    -1.19862
    -0.78103
    -0.71143
    -0.47480
     0.55525
     2.32304
     1.86369
     1.66882
     1.37650
     0.63877
     0.33253
    -0.00154
    -1.01767
     0.05414
     1.54354
     1.27907
     0.47173
     0.49957
    -0.83671
    -1.71364
    -1.83892
    -1.99204
    -1.96420
    -1.75540
    -1.65797
    -1.49093
    -1.07334
     0.58309
     0.68052
     0.63877
     0.40213
     0.29078
    -0.41912
     0.42997
     0.87540
     0.88932
     0.13766
    -0.18249
    -0.47480
    -0.82279
    -0.34952
    -0.98983
    -1.37957
    -1.35174
    -1.47701
    -1.63013
    -1.69972
    -1.93636
    -1.58837
    -1.44917
    -1.05942
    -0.83671
    -1.17078
    -0.94807
    -0.82279
    -0.46088
    -0.25209
    -0.04329
    -0.21033
    -0.08505
     0.06806
    -0.29385
    -0.30777
    -0.05721
    -0.55832
    -0.19641
    -0.05721
     0.29078
     0.02630
    -0.09897
    -0.19641
     0.04022
    -0.14073
    -0.12681
     0.05414
     0.17942
     0.40213
     0.23510
     0.42997
     0.36037
     0.17942
    -0.19641
    -0.15465
    -0.12681
    -0.26601
     0.66660
     0.81972
     0.27686
     0.42997
     0.10982
    -0.04329
    -0.16857
     0.16550
     0.29078
     0.52741
     0.66660
     0.73620
     0.45781
     0.31862
     0.36037
     0.58309
     0.44389
     0.40213
    -0.02937
     0.09590
    -0.08505
     0.01238
    -0.21033
     0.30470
     0.40213
    -0.05721
    -0.00154
    -0.07113
     0.10982
     0.26294
     0.42997
     0.52741
     0.33253
     0.41605
     0.58309
     0.70836
     0.81972
     0.87540
     0.97284
     1.12595
     0.84756
     0.47173
     1.00068
     0.69444
     0.98676
     0.69444
     1.22339
     1.04243
     1.01459
     1.01459
     0.83364
     0.31862
    -0.14073
    -0.57224
    -0.57224
    -0.12681
    -0.34952
    -1.22646
    -0.19641
     4.06298
     2.99118
    -0.43304
    -2.03380
    -0.92023
    -0.29385
     0.75012
     1.15379
     0.83364
     0.63877
     0.68052
     0.73620
     0.40213
     0.45781
     0.30470
    -0.46088
    -0.39128
    -0.30777
    -0.90631
    -0.71143
    -0.26601
    -0.30777
    -0.41912
    -0.39128
    -0.16857
    -0.44696
    -0.47480
    -0.02937
    -0.27993
    -0.29385
    -0.87847
    -1.32390
    -1.81108
    -1.07334
     0.02630
     1.68273
     3.32525
     2.16992
     0.65269
     0.23510
    -0.40520
    -0.00154
    -0.05721
    -1.04550
    -0.14073
     1.80801
     1.87761
     0.55525
    -0.00154
    -1.18470
    -1.95028
    -2.36787
    -1.92244
    -1.26822
    -1.58837
    -1.21254
    -1.05942
    -0.69751
    -0.50264
    -0.19641
     0.06806
     0.47173
     0.56917
     0.26294
    -0.07113
    -0.18249
    -0.14073
    -0.53048
    -0.16857
    -0.19641
    -0.53048
    -0.55832
    -0.93415
    -1.17078
    -1.50485
    -1.49093
    -1.63013
    -1.46309
    -1.26822
    -1.28214
    -1.10118
    -1.07334
    -0.64184
     0.20726
     0.16550
    -0.05721
    -0.48872
    -0.65576
    -0.48872
     0.13766
     0.37429
     0.06806
     0.06806
     0.23510
     0.45781
     0.47173
    -0.23817
    -0.25209
    -0.22425
    -0.01545
    -0.19641
     0.17942
     0.13766
    -0.07113
    -0.07113
     0.04022
     0.08198
     0.12374
     0.08198
     0.27686
     0.04022
     0.01238
     0.13766
     0.02630
    -0.05721
    -0.12681
    -0.23817
     0.13766
     0.05414
    -0.48872
    -0.57224
    -0.23817
    -0.48872
    -0.08505
    -0.57224
    -0.55832
    -0.29385
    -0.26601
    -0.54440
    -0.37736
    -0.39128
    -0.41912
    -0.53048
    -0.48872
    -0.27993
     0.34645
     0.29078
     0.44389
     0.44389
     0.49957
     0.09590
     0.48565
     0.69444
     0.94500
     1.05635
     0.66660
     0.66660
     0.56917
     0.23510
     0.40213
     0.44389
     0.15158
    -0.30777
    -0.02937
     0.06806
    -0.14073
    -0.75319
    -0.51656
    -0.57224
    -0.22425
    -0.11289
    -0.41912
    -0.21033
    -0.12681
    -0.18249
     0.10982
     1.01459
     1.11203
     1.07027
     0.83364
     0.73620
     0.76404
     0.38821
     0.62485
     0.37429
     0.69444
     1.07027
     1.18163
     0.65269
     0.17942
    -0.37736
    -0.48872
    -0.36344
    -0.23817
     0.79188
     1.40434
     1.90545
     1.15379
     0.47173
    -0.57224
    -0.58616
     0.52741
     1.36258
     1.78017
     1.84977
     1.41826
     1.02851
     0.44389
     0.56917
     0.90324
     0.59701
     0.44389
     0.81972
     0.80580
     0.48565
     0.09590
    -0.94807
    -1.17078
    -0.54440
    -0.04329
    -0.43304
    -1.14294
    -1.19862
    -1.11510
    -1.00375
    -1.10118
    -0.68360
    -0.53048
     0.72228
     2.33696
     1.71057
     0.45781
     0.30470
     0.12374
    -0.29385
    -0.05721
    -1.07334
     0.19334
     1.89153
     0.84756
    -0.12681
    -1.01767
    -1.58837
    -2.28435
    -2.40962
    -2.00596
    -1.22646
    -1.35174
    -1.33782
    -0.86455
    -0.60008
     0.30470
     0.51349
     0.34645
     0.20726
     0.41605
    -0.44696
    -0.33561
    -0.07113
    -0.39128
    -0.29385
    -0.36344
    -0.44696
    -0.65576
    -1.01767
    -1.15686
    -0.86455
    -1.11510
    -1.00375
    -1.04550
    -1.01767
    -0.98983
    -0.66968
    -0.71143
    -0.01545
     0.20726
    -0.51656
     0.10982
    -0.04329
    -0.14073
    -0.01545
    -0.14073
    -0.15465
    -0.21033
    -0.07113
    -0.18249
     0.04022
     0.23510
     0.34645
     0.41605
     0.69444
     0.22118
    -0.34952
    -0.34952
    -0.00154
     0.27686
     0.08198
     0.30470
     0.06806
    -0.01545
     0.05414
     0.23510
     0.05414
     0.15158
    -0.00154
    -0.29385
    -0.37736
     0.48565
     0.19334
     0.23510
     0.34645
     0.56917
     0.59701
     0.65269
     0.58309
     0.73620
     0.72228
     0.94500
     0.84756
     0.87540
     0.73620
     0.37429
     0.30470
     0.04022
     0.20726
     0.62485
     0.70836
     0.55525
     0.04022
    -0.14073
    -0.23817
    -0.19641
    -0.23817
     0.09590
    -0.02937
    -0.43304
    -0.53048
    -0.30777
    -0.64184
    -0.22425
    -0.18249
    -0.37736
    -0.48872
    -0.39128
    -0.54440
    -0.41912
    -0.50264
    -0.89239
    -0.65576
    -0.87847
    -1.32390
    -1.43525
    -1.18470
    -1.35174
     0.23510
     3.01902
     2.36479
     0.72228
    -0.50264
    -1.12902
    -0.19641
     0.76404
     1.48786
     2.11424
     1.75233
     1.55746
     1.18163
     0.95892
     0.90324
     0.52741
     0.13766
     0.13766
     0.12374
     0.01238
    -0.43304
    -0.27993
    -0.44696
    -0.79495
    -1.04550
    -0.51656
    -0.50264
    -0.18249
    -0.51656
    -0.62792
    -0.75319
    -0.78103
    -1.00375
    -0.68360
    -0.29385
    -0.12681
    -0.09897
    -0.29385
    -0.34952
    -0.18249
    -0.07113
     0.01238
     0.47173
     0.48565
     0.17942
     0.13766
    -0.16857
    -0.04329
    -0.05721
    -0.14073
     0.41605
     1.13987
     0.73620
     0.15158
    -0.00154
    -0.47480
    -0.44696
    -0.18249
    -0.12681
    -0.23817
    -0.33561
    -0.76711
    -0.94807
    -0.58616
    -0.76711
    -1.19862
    -0.66968
    -0.62792
    -0.83671
    -1.30998
    -1.07334
    -0.75319
    -0.54440
    -0.51656
    -0.25209
    -0.25209
     0.17942
    -0.01545
    -0.07113
    -0.09897
    -0.25209
    -0.39128
     0.44389
     1.83585
     2.46223
     3.00510
     3.90987
     1.79409
     0.44389
    -0.02937
    -1.78324
    -1.75540
    -0.44696
     1.48786
     1.78017
     0.15158
    -1.01767
    -2.15907
    -2.49314
    -2.54882
    -2.64626
    -2.70194
    -2.35395
    -2.14515
    -1.76932
    -1.19862
    -1.18470
    -0.60008
    -0.66968
    -0.48872
    -0.14073
     0.01238
     0.09590
    -0.04329
    -0.21033
     0.04022
     0.19334
     0.12374
    -0.00154
     0.04022
     0.12374
     0.17942
    -0.01545
     0.09590
     0.26294
    -0.00154
     0.06806
    -0.04329
     0.15158
     0.30470
    -0.11289
    -0.07113
     0.10982
     0.08198
     0.04022
     0.24902
     0.20726
     0.41605
     0.12374
     0.15158
     0.16550
     0.16550
     0.40213
     0.08198
     0.42997
     0.56917
     0.10982
    -0.07113
     0.23510
     0.47173
     0.17942
     0.10982
    -0.14073
    -0.40520
    -0.64184
    -0.36344
    -0.11289
    -0.02937
    -0.11289
    -0.60008
    -0.32169
    -0.37736
    -0.76711
    -1.03158
    -0.50264
    -0.55832
    -1.14294
    -1.32390
    -0.83671
    -0.36344
     1.43218
     3.04685
     0.93108
    -1.15686
    -1.21254
    -0.71143
     0.49957
     2.01680
     1.64098
     0.70836
     0.80580
     0.73620
     0.88932
     0.75012
     0.66660
     0.20726
     0.09590
    -0.09897
    -0.29385
    -0.34952
    -0.08505
     0.22118
     0.17942
     0.31862
     0.40213
    -0.39128
    -0.32169
    -0.05721
     0.06806
     0.15158
     0.19334
     0.04022
     0.16550
     0.30470
    -0.02937
     0.23510
     0.34645
     0.02630
    -0.29385
    -0.12681
    -0.01545
     0.09590
    -0.32169
     0.04022
     0.06806
    -0.05721
     0.15158
     0.27686
     0.40213
     0.26294
     0.42997
     0.87540
     1.22339
     1.43218
     1.01459
    -0.15465
    -1.44917
    -2.32611
    -1.33782
     0.33253
     0.61093
    -0.19641
    -0.90631
    -0.60008
    -0.39128
    -0.53048
    -1.26822
    -1.08726
    -0.51656
    -0.36344
     0.01238
    -0.01545
     0.26294
     0.30470
     0.59701
     0.90324
     0.90324
     0.86148
     0.42997
     0.24902
     0.26294
     0.05414
    -0.02937
     0.42997
     0.09590
     0.55525
     0.61093
     0.49957
     0.70836
     0.58309
     0.29078
     0.48565
     0.68052
     0.51349
     0.40213
     0.44389
     0.63877
     0.31862
     0.08198
     0.63877
     0.15158
    -0.27993
    -0.40520
    -0.47480
    -0.34952
    -0.00154
     0.05414
    -0.43304
    -0.51656
    -1.18470
    -0.54440
     0.62485
     1.91937
     2.30912
     2.67103
     1.01459
    -0.61400
    -1.01767
    -0.69751
    -0.98983
    -1.30998
    -1.25430
    -0.47480
     0.59701
    -0.50264
    -2.35395
    -3.14736
    -3.49535
    -2.74369
    -2.85505
    -2.07555
    -2.04771
    -1.82500
    -1.63013
    -1.25430
    -1.04550
    -0.64184
    -0.12681
     0.61093
     0.42997
     0.40213
     0.65269
     0.47173
     0.05414
     0.36037
    -0.04329
     0.02630
    -0.08505
    -0.05721
    -0.01545
     0.34645
     0.06806
    -0.12681
    -0.02937
    -0.04329
     0.10982
    -0.14073
     0.47173
    -0.00154
    -0.08505
     0.44389
     0.05414
     0.02630
    -0.29385
    -0.12681
     0.19334
    -0.11289
     0.16550
    -0.07113
    -0.25209
    -0.14073
    -0.61400
    -0.61400
    -0.29385
    -0.97591
    -2.20083
    -2.57666
    -0.53048
     1.98897
     3.82635
     1.46002
    -0.98983
    -1.26822
    -1.10118
    -0.04329
     0.88932
     1.12595
     1.08419
     1.18163
     0.75012
     0.88932
     0.41605
     0.59701
     0.42997
    -0.21033
    -0.05721
    -0.15465
    -0.00154
     0.08198
     0.27686
     0.40213
     0.24902
     0.47173
     0.47173
     0.40213
     0.42997
     0.79188
     0.72228
     0.38821
     0.51349
     0.58309
     0.52741
     0.42997
     0.06806
     0.33253
     0.45781
     0.37429
     0.51349
     0.17942
     0.26294
     0.33253
     0.05414
     0.44389
     0.54133
     0.30470
     0.19334
     0.29078
     0.24902
     0.55525
     0.54133
     0.13766
     0.33253
     0.75012
     0.27686
     0.52741
     0.62485
     0.58309
     0.23510
     0.80580
     0.84756
     0.54133
     0.45781
     0.72228
     0.87540
     0.94500
     0.84756
     0.77796
     0.75012
     1.02851
     1.26515
     0.97284
     1.05635
     1.37650
     0.83364
     1.25123
     1.62706
     1.51570
     1.32083
     1.65490
     1.61314
     1.75233
     1.47394
     1.76625
     1.55746
     1.78017
     1.96113
     1.73841
     1.79409
     1.68273
     1.44610
     1.34866
     1.64098
     1.59922
     1.18163
     0.76404
     0.90324
     0.84756
     0.47173
     0.20726
     0.17942
     0.04022
    -0.01545
    -0.08505
    -0.50264
    -0.48872
    -0.96199
    -0.87847
    -0.55832
    -0.80887
    -1.63013
    -1.53269
    -0.36344
     0.76404
     1.29299
     1.61314
     0.55525
    -0.94807
    -1.33782
    -1.57445
    -1.32390
    -1.53269
    -1.61621
    -1.82500
     0.10982
    -0.22425
    -1.89460
    -2.78545
    -3.34224
    -3.60671
    -3.70415
    -3.11952
    -2.31219
    -2.14515
    -1.75540
    -1.26822
    -1.28214
    -1.00375
    -0.48872
    -0.36344
    -0.09897
     0.93108
     1.40434
     1.37650
     0.10982
    -0.21033
     0.04022
    -0.23817
    -0.39128
    -0.05721
     1.34866
     1.09811
    -0.09897
    -2.31219
    -4.09389
    -3.30048
    -2.18691
    -0.83671
    -1.46309
    -1.32390
    -1.67189
    -1.63013
    -1.61621
    -1.74148
    -1.19862
    -1.00375
    -0.22425
     0.10982
     0.09590
     0.54133
     0.73620
     0.87540
     0.73620
     1.29299
     1.30691
     0.79188
     0.86148
     0.88932
     0.62485
     0.51349
     0.49957
     0.29078
     0.49957
     0.45781
     0.26294
     0.10982
    -0.04329
     0.51349
     0.95892
     1.57138
     1.72449
     0.70836
    -0.05721
    -0.05721
     0.09590
     0.54133
     0.90324
     1.20947
     1.08419
     1.02851
     0.88932
     0.55525
     0.20726
     0.17942
    -0.00154
    -0.01545
     0.30470
     0.47173
     0.40213
     0.29078
     0.08198
     0.33253
     0.70836
     0.31862
     0.49957
     0.52741
     0.72228
     0.24902
     0.86148
     0.51349
     0.34645
     0.26294
     0.79188
     0.84756
     0.77796
     0.44389
     0.44389
     0.47173
     0.45781
     0.76404
     0.45781
     0.45781
     0.79188
     0.45781
     0.62485
     0.45781
     0.61093
     0.20726
     0.17942
     0.73620
     0.79188
     0.61093
     0.61093
     0.52741
     0.30470
     0.40213
     0.41605
     0.48565
     0.81972
     0.58309
     0.73620
     0.79188
     0.72228
     0.31862
     0.37429
     0.87540
     0.93108
     0.62485
     0.68052
     0.75012
     0.56917
     0.80580
     0.75012
     0.95892
     0.88932
     1.04243
     0.87540
     1.07027
     0.81972
     0.61093
     0.54133
     0.79188
     0.97284
     0.62485
     0.58309
     0.36037
     0.27686
     0.22118
     0.26294
     0.20726
     0.02630
    -0.01545
    -0.01545
     0.13766
     0.15158
    -0.00154
    -0.30777
    -0.14073
    -0.14073
    -0.33561
     0.19334
     1.59922
     1.83585
     2.92158
     3.14429
     1.20947
     0.01238
    -0.40520
     0.73620
     0.26294
    -0.66968
    -0.47480
     0.08198
     1.08419
     0.16550
    -0.51656
    -1.00375
    -1.61621
    -2.20083
    -2.03380
    -1.58837
    -1.00375
    -0.53048
    -0.19641
     0.17942
     0.34645
     0.66660
     0.87540
     0.75012
     0.86148
     0.73620
     0.84756
     0.45781
     0.41605
     0.55525
     0.33253
     0.10982
     0.19334
     0.33253
     0.17942
     0.04022
    -0.09897
    -0.16857
    -0.07113
    -0.12681
    -0.43304
    -0.01545
     0.01238
    -0.04329
    -0.25209
    -0.08505
    -0.29385
    -0.48872
    -0.57224
    -0.51656
    -0.34952
    -0.01545
    -0.14073
    -0.30777
    -0.23817
    -0.44696
    -0.76711
    -0.04329
    -0.09897
    -0.02937
    -0.44696
    -0.16857
    -0.07113
    -0.41912
    -0.26601
    -0.07113
    -0.27993
    -0.26601
    -0.44696
    -0.19641
    -0.18249
     0.04022
    -0.53048
    -0.26601
     0.09590
     0.06806
    -0.15465
    -0.02937
     0.08198
    -0.26601
    -0.08505
     0.17942
     0.06806
     0.04022
    -0.04329
    -0.30777
    -0.29385
    -0.23817
    -0.51656
    -0.46088
    -0.19641
     0.88932
     1.47394
     1.68273
     0.40213
    -0.55832
    -0.80887
     0.65269
     1.90545
     1.51570
     1.25123
     1.11203
    -0.07113
    -0.60008
    -0.09897
    -0.50264
    -1.08726
    -0.57224
    -0.29385
    -1.15686
    -1.67189
    -2.00596
    -1.76932
    -1.24038
     0.15158
     0.54133
     0.49957
    -0.76711
    -2.24259
    -2.28435
    -0.16857
     0.94500
     1.22339
     1.16771
     0.38821
     0.16550
     0.20726
    -0.11289
    -0.08505
     0.05414
    -0.11289
     0.22118
     0.68052
    -0.18249
     0.13766
     0.29078
     0.36037
     0.38821
     0.37429
     0.72228
     0.62485
     0.42997
     0.59701
     0.72228
     1.08419
     0.80580
     0.95892
     0.77796
     0.90324
     0.69444
     0.68052
     0.62485
     0.62485
     0.48565
     0.30470
     0.27686
     0.40213
    -0.09897
     0.36037
    -0.00154
    -0.61400
    -0.26601
    -0.34952
    -0.09897
     0.13766
    -0.27993
    -0.22425
    -0.12681
     0.27686
     0.20726
     0.05414
     0.45781
     1.43218
     1.51570
     0.76404
     1.32083
     0.98676
    -0.85063
    -2.01988
    -1.15686
    -0.80887
    -0.61400
    -0.82279
    -1.21254
    -1.54661
    -1.56053
    -2.32611
    -2.34003
    -2.22867
    -2.78545
    -2.47922
    -1.69972
    -1.26822
    -0.79495
    -0.61400
    -0.61400
    -0.39128
    -0.01545
     0.47173
     0.48565
     0.10982
     0.27686
     0.04022
     0.54133
     0.55525
     0.52741
     0.45781
     0.38821
     0.45781
     0.47173
     0.10982
     0.33253
     0.31862
     0.15158
     0.40213
     0.45781
     0.52741
     0.16550
     0.17942
     0.10982
     0.42997
     0.23510
     0.01238
     0.44389
     0.23510
     0.23510
     0.08198
     0.23510
     0.15158
     0.36037
    -0.00154
     0.26294
     0.08198
    -0.00154
    -0.04329
    -0.12681
    -0.29385
    -0.14073
     0.05414
    -0.09897
    -0.00154
    -0.29385
    -0.19641
    -0.58616
    -0.82279
    -0.41912
     0.01238
    -0.29385
    -0.58616
    -0.58616
    -0.41912
    -0.26601
    -0.34952
    -0.07113
    -0.27993
    -0.69751
    -0.12681
     0.20726
     0.23510
    -0.25209
    -0.54440
    -0.58616
     0.12374
     0.49957
     0.04022
    -0.15465
    -0.07113
    -0.05721
    -0.11289
     0.41605
     0.15158
    -0.05721
    -0.51656
    -0.36344
    -0.22425
    -0.27993
    -0.22425
     0.16550
     0.42997
     0.75012
     0.87540
    -0.16857
    -0.86455
    -0.75319
    -0.68360
     0.24902
     0.88932
     0.62485
     0.05414
     0.01238
     0.13766
    -0.08505
     0.10982
     0.13766
     0.20726
     0.45781
     0.36037
     0.44389
     0.86148
     0.87540
     1.13987
     0.91716
     0.81972
     0.76404
     0.83364
     0.84756
     1.40434
     1.52962
     1.52962
     0.84756
     0.66660
     0.86148
     1.05635
     1.33475
     0.79188
     0.45781
     0.84756
     0.62485
     0.61093
     0.47173
     0.69444
     0.68052
     0.66660
     0.55525
     0.02630
     0.09590
     0.59701
     0.36037
     0.52741
     0.17942
    -0.34952
    -0.78103
    -0.85063
    -1.46309
    -1.32390
    -0.23817
     0.27686
    -0.43304
    -1.74148
    -3.07776
    -2.34003
    -0.53048
     0.05414
    -0.23817
    -0.90631
    -1.64405
    -2.31219
    -1.39349
     0.61093
     1.87761
     2.46223
     2.53183
     2.40655
     0.08198
    -1.40741
    -1.43525
    -0.98983
    -0.62792
    -0.72535
    -0.93415
    -0.68360
     0.86148
    -0.02937
    -1.22646
    -1.69972
    -3.23088
    -2.79937
    -1.79716
    -0.90631
    -0.34952
     0.26294
     0.79188
     0.94500
     1.26515
     1.66882
     1.54354
     1.48786
     1.04243
     0.76404
     1.02851
     0.62485
     0.12374
     0.05414
     0.52741
    -0.04329
    -0.16857
    -0.39128
    -0.73927
    -0.79495
    -0.87847
    -0.83671
    -0.75319
    -0.80887
    -0.64184
    -0.16857
    -0.16857
    -0.05721
    -0.29385
    -0.11289
     0.24902
     0.47173
     0.26294
     0.34645
     0.38821
     0.36037
     0.48565
     0.47173
     0.33253
     0.48565
     0.45781
     0.55525
     0.29078
     0.34645
     0.34645
     0.23510
     0.33253
     0.62485
     0.29078
     0.26294
     0.09590
     0.15158
     0.30470
     0.33253
     0.26294
     0.30470
     0.37429
     0.42997
    -0.12681
    -0.30777
    -0.51656
    -0.71143
    -0.30777
    -0.05721
     0.23510
    -0.36344
    -0.54440
    -0.61400
    -0.29385
    -0.43304
    -0.12681
    -0.32169
    -0.00154
    -0.14073
     0.13766
     0.16550
     0.34645
     0.27686
    -0.23817
     0.47173
     0.77796
     0.58309
     0.04022
    -0.47480
    -0.27993
    -0.47480
    -0.40520
    -0.36344
    -0.32169
    -0.55832
    -0.19641
    -0.14073
    -0.44696
    -0.50264
    -0.96199
    -0.82279
    -0.30777
    -0.46088
    -0.37736
    -0.29385
    -0.01545
     0.56917
     0.38821
     0.77796
     0.68052
     0.58309
     0.42997
     0.30470
     0.73620
     0.62485
     0.83364
     0.88932
     0.73620
     0.84756
     0.73620
     0.80580
     0.75012
     0.34645
     0.33253
     0.23510
     0.05414
    -0.40520
    -1.01767
    -1.14294
    -0.40520
     2.67103
     3.04685
     0.61093
    -0.44696
    -0.27993
     0.12374
     1.19555
     1.36258
     1.69665
     1.72449
     1.73841
     1.20947
     1.08419
     1.64098
     1.37650
     1.01459
     0.86148
     0.56917
     0.29078
     0.47173
     0.73620
     0.58309
     0.13766
     0.09590
     0.05414
     0.10982
     0.29078
    -0.33561
    -0.32169
    -0.36344
    -0.07113
    -0.64184
    -0.15465
    -0.32169
    -0.41912
    -0.25209
    -0.30777
    -0.46088
    -0.14073
    -0.55832
    -0.71143
    -0.37736
    -0.62792
    -0.72535
    -0.55832
    -0.05721
     0.93108
     3.74283
     3.84027
     2.14208
     0.98676
    -0.58616
     0.08198
     0.75012
    -1.67189
    -0.14073
     2.35088
     1.75233
     0.62485
    -0.40520
    -1.35174
    -1.88068
    -2.18691
    -1.35174
    -0.50264
    -0.69751
    -0.87847
    -0.89239
    -0.43304
    -0.15465
    -0.19641
    -0.14073
    -0.50264
    -0.16857
     0.55525
     1.12595
     0.84756
     0.26294
    -0.04329
    -0.57224
    -0.75319
    -0.44696
    -0.47480
    -0.65576
    -0.14073
    -0.00154
    -0.19641
    -0.01545
     0.09590
     0.22118
     0.05414
     0.06806
     0.30470
     0.26294
     0.54133
     0.51349
     0.13766
     0.47173
     0.62485
     0.16550
     0.13766
     0.66660
     0.33253
     0.98676
     0.49957
     0.24902
     0.29078
     0.15158
     0.36037
     0.31862
     0.42997
     0.29078
     0.13766
     0.40213
     0.38821
     0.15158
    -0.11289
    -0.02937
    -0.02937
    -0.18249
     0.13766
    -0.01545
     0.04022
     0.13766
     0.09590
    -0.02937
     0.31862
     0.19334
    -0.25209
    -0.21033
     0.27686
     0.23510
     0.30470
     0.47173
     0.40213
     0.45781
     0.52741
     0.54133
     0.56917
     0.31862
     0.16550
     0.76404
     0.26294
     0.26294
     0.33253
     0.09590
     0.37429
     0.26294
    -0.53048
    -0.94807
    -0.34952
    -0.79495
    -0.97591
    -0.68360
    -0.69751
    -0.85063
    -0.69751
    -0.93415
    -0.19641
     0.01238
     0.17942
     0.09590
     0.48565
     0.55525
     0.29078
     0.65269
     1.19555
     1.16771
     0.90324
     0.81972
     1.08419
     0.81972
     0.76404
     0.97284
     0.75012
     0.87540
     0.83364
     0.70836
     0.37429
     0.05414
    -0.07113
    -0.40520
     0.06806
     0.09590
    -0.12681
    -0.23817
    -0.26601
    -0.40520
    -1.03158
    -1.63013
    -1.40741
     0.30470
     2.23952
     1.52962
    -0.01545
    -1.00375
    -0.27993
    -0.54440
     0.55525
     1.48786
     1.79409
     1.84977
     1.66882
     1.44610
     0.75012
     0.83364
     0.62485
     0.94500
     1.00068
     1.15379
     1.20947
     0.97284
     1.04243
     1.33475
     1.04243
     1.05635
     0.95892
     0.94500
     1.11203
     1.69665
     1.55746
     1.44610
     0.70836
     1.09811
     1.15379
     1.41826
     1.01459
     0.75012
     0.36037
     0.77796
     0.37429
     0.52741
     0.52741
     0.05414
     0.17942
     0.22118
    -0.14073
    -0.53048
    -0.41912
    -0.36344
     0.30470
     0.22118
    -0.44696
    -0.85063
    -1.21254
    -0.64184
    -0.71143
    -0.61400
    -0.86455
    -1.47701
    -0.89239
     0.84756
     3.90987
     5.90037
     3.01902
     0.48565
     0.27686
    -0.87847
    -1.32390
    -1.35174
    -2.08947
     2.21168
     3.52012
     1.89153
     0.01238
    -1.58837
    -2.07555
    -2.27043
    -2.40962
    -1.89460
    -1.44917
    -1.72756
    -1.88068
    -1.61621
    -0.92023
    -0.61400
    -0.25209
     0.04022
    -0.16857
    -0.61400
    -0.58616
    -0.71143
    -0.97591
    -0.82279
    -0.54440
    -0.55832
    -0.43304
    -0.43304
    -0.33561
    -0.00154
     0.20726
     0.12374
     0.13766
     0.09590
     0.16550
    -0.00154
     0.51349
     0.30470
     0.13766
    -0.32169
     0.33253
     0.33253
     0.19334
     0.01238
     0.06806
     0.22118
     0.42997
    -0.00154
    -0.16857
    -0.09897
     0.24902
    -0.19641
     0.23510
     0.62485
     0.12374
    -0.07113
    -0.15465
     0.13766
     0.55525
     0.02630
     0.29078
     0.13766
     0.58309
     0.27686
     0.77796
     0.42997
     0.72228
     0.29078
     0.55525
     0.51349
     0.38821
     0.16550
     0.08198
     0.10982
     0.40213
     0.47173
     0.01238
    -0.22425
    -0.21033
    -0.16857
    -0.19641
    -0.26601
    -0.96199
    -0.79495
    -0.57224
     0.05414
    -0.22425
    -0.72535
    -0.58616
    -0.57224
    -0.62792
    -0.73927
    -0.69751
    -0.55832
    -0.34952
    -0.18249
    -0.16857
    -0.34952
    -0.15465
    -0.44696
    -0.47480
     0.06806
     0.15158
    -0.07113
     0.22118
    -0.61400
    -1.17078
    -1.08726
     0.40213
     1.07027
     1.00068
     0.16550
    -0.23817
    -1.30998
    -1.56053
    -2.03380
     0.20726
     5.59414
     6.47107
     0.79188
    -1.37957
    -0.83671
     0.16550
     1.34866
     2.11424
     2.46223
     2.32304
     2.01680
     1.55746
     1.19555
     0.70836
     0.27686
     0.23510
     0.63877
     1.01459
     0.84756
     0.62485
     0.41605
     0.49957
     0.86148
     1.00068
     0.47173
     0.62485
     0.56917
     0.70836
     0.69444
     0.83364
     0.47173
     0.23510
     0.04022
     0.88932
     0.70836
     0.36037
     0.34645
     0.56917
     0.48565
     0.87540
     0.77796
     1.02851
     1.23731
     1.16771
     0.44389
     0.17942
     0.15158
     0.27686
    -0.48872
     0.36037
     0.04022
    -0.00154
    -0.53048
    -0.46088
    -0.89239
    -1.01767
    -1.26822
    -0.82279
    -1.10118
    -1.25430
    -1.81108
    -1.90852
    -0.94807
     1.04243
     2.07248
     3.58972
     3.31133
    -0.00154
    -0.57224
     0.05414
     0.54133
     0.30470
    -0.68360
    -0.69751
     1.76625
     2.12816
     0.61093
    -0.19641
    -1.18470
    -2.06163
    -2.56274
    -2.07555
    -1.08726
    -0.75319
    -1.03158
    -0.68360
    -0.61400
    -0.27993
     0.09590
    -0.23817
    -0.27993
    -0.08505
     0.05414
     0.08198
     0.06806
    -0.11289
    -0.46088
    -0.65576
    -0.26601
    -0.12681
    -0.47480
    -0.23817
    -0.53048
    -0.23817
     0.15158
    -0.16857
     0.17942
     0.10982
     0.12374
    -0.01545
     0.44389
     0.22118
     0.61093
    -0.09897
     0.09590
     0.17942
     0.36037
     0.27686
     0.04022
    -0.09897
    -0.21033
    -0.01545
    -0.25209
     0.02630
     0.17942
    -0.04329
    -0.29385
    -0.27993
     0.08198
    -0.33561
    -0.55832
    -0.41912
    -0.62792
    -0.61400
    -0.57224
    -0.48872
    -0.65576
    -0.90631
    -0.53048
    -0.76711
    -0.65576
    -0.50264
    -0.71143
    -0.73927
    -0.37736
    -0.37736
    -0.36344
     0.05414
     0.20726
    -0.19641
    -0.07113
    -0.08505
    -0.33561
    -0.25209
    -0.32169
    -0.18249
    -0.16857
     0.27686
     0.15158
    -0.15465
    -0.27993
    -0.27993
    -0.21033
     0.49957
     0.52741
     0.48565
     0.37429
     0.38821
     0.45781
    -0.07113
    -0.43304
     0.22118
     0.56917
     0.19334
     0.33253
    -0.02937
    -0.39128
    -1.12902
    -1.85284
    -1.14294
     1.08419
     3.75675
     3.53404
     1.15379
    -1.29606
    -0.80887
     0.65269
     1.51570
     2.50399
     2.64319
     2.26736
     1.51570
     1.02851
     0.90324
     1.08419
     0.23510
     0.52741
    -0.01545
     0.05414
     0.19334
     0.08198
    -0.22425
    -0.01545
     0.09590
     0.16550
     0.27686
     0.08198
     0.02630
     0.26294
     0.69444
     0.86148
     0.45781
     0.26294
     0.22118
     0.23510
    -0.12681
    -0.37736
    -0.29385
    -0.66968
    -0.60008
    -0.80887
    -0.46088
    -0.23817
     0.56917
     0.91716
     0.86148
    -0.02937
    -0.92023
    -0.71143
    -0.34952
    -0.08505
     0.17942
     0.29078
    -0.12681
     0.06806
     0.73620
     1.41826
     2.64319
     2.87982
     1.25123
    -0.58616
    -0.50264
    -0.32169
    -1.01767
    -1.51877
    -1.61621
    -0.78103
     1.40434
     0.80580
    -0.09897
    -1.10118
    -2.25651
    -2.49314
    -2.31219
    -1.90852
    -1.44917
    -0.98983
    -0.61400
    -0.12681
     0.24902
    -0.12681
     0.59701
     0.75012
     0.34645
     0.15158
    -0.12681
    -0.47480
    -0.25209
    -0.48872
    -0.41912
    -0.48872
    -0.60008
    -0.64184
    -0.83671
    -0.98983
    -0.75319
    -1.19862
    -0.98983
    -0.55832
    -0.66968
    -0.40520
    -0.46088
    -0.14073
    -0.40520
    -0.23817
    -0.12681
     0.15158
     0.01238
     0.20726
    -0.18249
     0.04022
     0.37429
     0.38821
    -0.05721
     0.38821
     0.33253
     0.24902
     0.33253
     0.42997
     0.48565
     0.12374
     0.08198
     0.38821
     0.81972
     0.40213
     0.13766
     0.15158
     0.13766
     0.17942
     0.17942
     0.38821
     0.20726
    -0.39128
    -0.00154
     0.20726
     0.31862
    -0.30777
    -0.07113
    -0.21033
    -0.01545
     0.27686
     0.17942
     0.23510
     0.40213
     0.33253
    -0.04329
     0.47173
     0.42997
     0.44389
     0.47173
     0.42997
     0.87540
     0.73620
     0.84756
     0.86148
     1.08419
     1.01459
     1.15379
     1.40434
     0.81972
     0.79188
     0.31862
     1.00068
     1.08419
     0.86148
     1.04243
     0.69444
     0.62485
     0.09590
    -0.55832
    -1.12902
    -0.48872
     2.08640
     3.74283
     3.75675
     0.56917
    -0.98983
    -0.80887
     0.13766
     1.00068
     1.44610
     1.75233
     1.78017
     1.12595
     0.58309
    -0.00154
    -0.16857
     0.10982
     0.22118
    -0.41912
    -0.73927
    -0.85063
    -0.29385
    -0.33561
    -0.69751
    -0.46088
    -0.43304
    -0.89239
    -0.51656
    -0.57224
    -0.65576
    -0.82279
    -1.42133
    -1.36565
    -1.12902
    -0.87847
    -1.07334
    -1.37957
    -1.60229
    -1.40741
    -1.35174
    -0.94807
    -0.78103
    -1.12902
    -0.97591
    -0.79495
    -0.73927
    -0.26601
     0.75012
     2.10032
     3.03293
     3.70108
     1.75233
    -0.96199
    -2.93857
    -2.39570
    -2.14515
    -1.29606
    -0.33561
    -0.62792
    -0.61400
    -0.79495
    -2.36787
    -4.16349
    -4.85947
    -5.17962
    -3.91294
    -3.21696
    -2.49314
    -1.99204
    -0.94807
    -0.33561
    -0.61400
    -0.05721
     0.17942
     0.70836
     0.44389
     0.62485
     0.54133
     0.09590
     0.38821
     1.32083
     1.19555
     1.47394
     1.11203
     0.81972
     0.51349
     0.40213
     0.36037
     0.24902
     0.84756
     0.62485
     0.37429
     0.88932
     1.07027
     1.05635
     0.87540
     0.69444
     0.80580
     0.37429
     0.38821
     0.68052
     0.55525
     0.31862
     0.19334
     0.02630
     0.49957
     0.47173
     0.02630
    -0.12681
    -0.15465
    -0.08505
     0.06806
     0.13766
    -0.19641
    -0.04329
     0.23510
     0.41605
     0.29078
     0.26294
     0.27686
    -0.02937
     0.38821
     0.61093
     0.54133
     0.26294
     0.24902
     0.42997
     0.72228
     0.55525
     0.77796
     0.37429
     0.40213
     0.59701
     0.48565
     0.41605
     0.26294
    -0.08505
    -0.00154
     0.05414
     0.02630
    -0.64184
    -0.51656
    -0.39128
    -0.16857
    -0.61400
    -0.87847
    -1.17078
    -1.25430
    -1.05942
    -1.15686
    -0.87847
    -0.62792
    -0.76711
    -0.82279
    -0.47480
    -0.22425
    -0.27993
    -0.12681
     0.04022
    -0.25209
    -0.26601
    -0.62792
    -0.14073
     0.29078
     0.31862
     0.22118
     0.34645
    -0.08505
    -0.47480
    -1.07334
    -0.92023
    -0.82279
    -0.82279
    -1.19862
    -1.90852
    -1.88068
     0.02630
     2.42047
     3.11645
     1.29299
    -1.15686
    -0.98983
    -0.09897
     0.91716
     1.57138
     2.30912
     2.78238
     3.00510
     2.47615
     1.64098
     1.57138
     1.29299
     1.18163
     0.95892
     0.93108
     0.84756
     0.61093
     0.75012
     0.62485
     0.70836
     0.19334
     0.10982
    -0.04329
     0.09590
     0.16550
    -0.25209
    -0.02937
    -0.53048
    -0.16857
    -0.05721
    -0.36344
    -0.39128
    -0.65576
    -0.43304
     0.29078
    -0.08505
     0.19334
     1.52962
     1.89153
     2.39263
     3.04685
     1.40434
    -0.48872
    -2.24259
    -2.43746
    -1.75540
    -0.41912
     0.87540
     0.31862
    -0.55832
    -1.92244
    -2.72977
    -2.77153
    -3.23088
    -3.66239
    -3.04992
    -1.88068
    -1.46309
    -1.28214
    -1.24038
    -0.98983
    -0.62792
    -0.75319
    -0.72535
    -0.64184
    -0.76711
    -0.58616
    -0.71143
    -0.78103
    -0.75319
    -0.83671
    -0.90631
    -0.50264
    -0.64184
    -0.66968
    -0.32169
    -0.18249
    -0.01545
     0.13766
    -0.00154
     0.34645
     0.52741
     0.49957
     0.51349
     0.34645
     0.40213
     0.23510
    -0.07113
     0.42997
     0.36037
     0.34645
     0.31862
     0.40213
     0.77796
     1.20947
     1.20947
     1.83585
     1.71057
     0.19334
    -1.32390
    -1.76932
    -0.22425
     1.02851
     0.42997
     0.24902
     0.06806
    -0.61400
    -0.93415
    -1.30998
    -0.78103
    -0.61400
    -0.53048
    -0.36344
    -0.15465
     0.63877
     1.22339
     1.65490
     1.22339
     0.30470
    -0.68360
    -1.54661
     0.22118
     0.80580
     0.45781
     0.58309
    -0.08505
    -0.73927
    -1.11510
    -1.58837
    -1.76932
    -1.51877
    -1.21254
    -1.18470
    -0.75319
    -0.65576
    -0.55832
    -0.64184
    -0.26601
    -0.12681
    -0.14073
     0.06806
    -0.29385
    -0.30777
    -0.39128
    -0.22425
    -0.09897
    -0.26601
    -0.18249
    -0.36344
    -0.62792
    -0.64184
    -0.54440
    -0.82279
    -0.27993
    -0.33561
    -0.55832
    -0.50264
    -0.36344
    -0.40520
    -0.19641
    -0.16857
    -0.08505
     0.05414
    -0.04329
    -0.01545
    -0.02937
     0.27686
     0.01238
    -0.08505
    -0.32169
     0.23510
    -0.33561
    -0.44696
    -0.64184
    -0.58616
    -0.79495
    -0.47480
    -0.02937
     0.66660
     1.20947
     0.90324
    -0.01545
    -0.39128
    -0.27993
     0.06806
     0.42997
     1.19555
     1.20947
     1.25123
     1.44610
     0.90324
     0.83364
     0.26294
     0.37429
     0.12374
     0.56917
     0.62485
     0.88932
     0.81972
     0.54133
     0.45781
    -0.14073
     0.24902
     0.40213
     0.49957
     0.66660
     0.22118
     0.27686
     0.19334
     0.19334
     0.36037
     0.34645
     0.52741
     0.31862
     0.13766
     0.13766
     0.15158
     0.29078
     0.27686
     0.37429
    -0.00154
     0.02630
    -0.15465
    -0.04329
    -0.57224
    -0.46088
    -0.40520
    -0.04329
    -0.12681
    -0.01545
    -0.51656
    -0.33561
     0.69444
     1.23731
     1.29299
     1.25123
     0.77796
     0.12374
    -1.07334
    -2.47922
    -2.11731
    -1.08726
    -0.33561
    -0.50264
    -0.89239
    -1.67189
    -1.86676
    -2.50706
    -2.85505
    -2.35395
    -2.42354
    -1.83892
    -1.22646
    -0.82279
    -0.16857
     0.09590
    -0.01545
     0.10982
    -0.02937
     0.09590
     0.23510
     0.79188
     0.73620
     0.90324
     0.97284
     0.77796
     0.10982
    -0.07113
    -0.09897
    -0.05721
     0.29078
     0.58309
     0.42997
     0.04022
     0.17942
     0.23510
     0.04022
     0.20726
    -0.04329
    -0.32169
    -0.37736
    -0.22425
    -0.29385
    -0.33561
    -0.12681
    -0.36344
    -0.11289
    -0.02937
     0.01238
    -0.21033
    -0.25209
    -0.27993
    -0.12681
     0.09590
     0.02630
    -0.27993
    -0.23817
     0.08198
     0.33253
    -0.02937
    -0.22425
    -0.14073
    -0.47480
    -0.12681
    -0.08505
    -0.19641
    -0.33561
    -0.78103
    -0.27993
    -0.22425
     0.06806
    -0.22425
    -0.66968
    -0.55832
    -0.29385
    -0.46088
    -0.15465
    -0.11289
    -0.50264
    -0.25209
    -0.08505
     0.19334
    -0.01545
    -0.01545
    -0.36344
    -0.00154
     0.42997
     0.26294
     0.12374
     0.19334
     0.22118
     0.09590
     0.63877
     0.84756
     0.47173
     0.47173
     0.62485
     0.91716
     1.12595
    -0.46088
    -3.46751
    -3.59279
    -0.78103
     0.13766
    -0.33561
    -1.01767
    -1.43525
    -2.10339
    -2.25651
    -2.18691
    -2.10339
    -1.95028
    -2.38178
    -1.92244
    -2.14515
    -1.88068
    -0.57224
     0.19334
     0.02630
    -0.29385
    -1.10118
    -1.39349
    -1.56053
    -0.09897
     0.20726
     0.10982
    -0.08505
    -0.90631
    -0.64184
    -0.73927
    -0.82279
    -1.49093
    -1.63013
    -1.08726
     2.22560
     4.28570
     2.26736
    -0.57224
    -0.68360
    -0.29385
     0.75012
     2.32304
     2.71278
     2.68495
     2.42047
     2.39263
     2.58751
     2.08640
     1.50178
     1.58530
     1.39042
     1.26515
     1.36258
     0.79188
     0.47173
     0.47173
     0.37429
    -0.32169
    -0.29385
    -0.04329
     0.08198
     0.24902
     0.42997
     0.16550
     0.16550
    -0.15465
     0.01238
    -0.11289
     0.34645
     0.04022
    -0.07113
    -0.41912
    -0.65576
    -0.82279
    -0.36344
     0.63877
     1.30691
     2.68495
     2.35088
     2.25344
     1.48786
     0.45781
     0.56917
     0.06806
    -1.49093
    -0.41912
     1.04243
     1.58530
     0.75012
    -0.02937
    -1.14294
    -1.74148
    -2.56274
    -2.29827
    -1.99204
    -2.04771
    -1.97812
    -2.01988
    -1.47701
    -1.04550
    -0.01545
     0.08198
    -0.16857
     0.13766
     0.29078
    -0.62792
    -0.26601
     0.40213
     0.01238
     0.54133
     0.10982
     0.16550
    -0.08505
    -0.79495
    -0.75319
    -0.82279
    -0.96199
    -0.93415
    -0.87847
    -1.10118
    -0.76711
    -0.93415
    -0.64184
    -0.30777
    -0.94807
    -1.03158
    -1.07334
    -0.64184
    -0.50264
    -0.40520
    -0.57224
    -0.51656
    -0.18249
    -0.16857
    -0.23817
    -0.34952
    -0.37736
    -0.57224
    -0.62792
    -0.12681
    -0.01545
    -0.62792
    -0.25209
    -0.30777
    -0.26601
    -0.32169
    -0.02937
    -0.69751
    -0.32169
    -0.30777
    -0.14073
     0.06806
    -0.18249
    -0.40520
    -0.61400
     0.06806
     0.08198
     0.17942
    -0.14073
    -0.23817
    -0.18249
    -0.07113
    -0.09897
    -0.32169
    -0.36344
    -0.19641
    -0.25209
    -0.00154
    -0.19641
    -0.09897
    -0.53048
    -0.02937
    -0.04329
    -0.14073
    -0.23817
    -0.05721
     0.02630
     0.06806
    -0.04329
     0.42997
     0.47173
     0.69444
     0.40213
     0.15158
    -0.23817
    -0.05721
    -0.33561
     0.13766
     0.22118
    -0.09897
    -0.27993
    -0.21033
    -0.07113
    -0.01545
    -0.21033
    -0.64184
    -1.10118
    -0.73927
    -0.36344
    -0.41912
    -0.09897
    -0.22425
    -0.27993
    -0.18249
     0.36037
    -0.02937
    -0.58616
    -0.39128
    -0.51656
    -0.39128
    -0.21033
    -0.08505
    -0.50264
    -0.71143
    -1.00375
    -0.75319
    -0.78103
    -0.79495
    -0.69751
    -0.86455
    -0.23817
    -0.53048
    -0.69751
    -1.36565
    -1.22646
     0.49957
     3.03293
     2.39263
    -0.05721
    -1.24038
    -1.01767
     0.58309
     2.12816
     2.67103
     2.57359
     1.65490
     1.36258
     1.61314
     1.79409
     0.97284
     0.75012
     0.95892
     1.09811
     1.18163
     1.16771
     0.88932
     0.19334
     0.13766
    -0.15465
     0.10982
     1.52962
     1.64098
     0.41605
    -0.39128
    -0.27993
    -1.19862
    -0.78103
    -0.73927
    -0.51656
    -0.25209
     0.24902
    -0.04329
    -0.04329
     0.29078
     2.21168
     4.41097
     4.55017
     1.75233
    -1.26822
    -1.11510
    -2.74369
    -2.04771
    -0.05721
     0.37429
     1.25123
    -0.36344
    -1.19862
    -2.57666
    -3.34224
    -3.45359
    -3.09168
    -3.49535
    -3.34224
    -3.37008
    -3.17520
    -2.95249
    -2.14515
    -1.68581
    -1.28214
    -0.26601
     0.06806
     0.04022
     0.09590
    -0.21033
    -0.29385
    -0.41912
     0.12374
     0.05414
     0.38821
     0.47173
     0.65269
     0.73620
     1.20947
     1.05635
     0.95892
     0.73620
     0.38821
    -0.04329
     0.40213
     0.09590
     0.20726
     0.01238
    -0.12681
    -0.15465
    -0.12681
     0.22118
    -0.12681
    -0.19641
     0.16550
     0.33253
     0.20726
     0.16550
    -0.00154
     0.13766
     0.26294
    -0.07113
     0.30470
     0.12374
     0.41605
     0.10982
     0.16550
     0.38821
     0.49957
    -0.05721
     0.44389
     0.13766
     0.13766
     0.24902
     0.01238
     0.17942
     0.05414
     0.19334
     0.20726
     0.36037
     0.42997
     0.37429
     0.30470
     0.31862
     0.37429
     0.26294
     0.37429
     0.51349
     0.45781
     0.44389
     0.70836
     0.47173
     0.52741
     0.44389
     0.41605
     0.41605
     0.30470
     0.27686
    -0.15465
    -0.43304
     0.05414
    -0.14073
    -0.27993
     0.09590
    -0.09897
    -0.39128
    -0.34952
    -0.39128
    -0.21033
    -0.39128
    -0.60008
    -0.02937
     0.27686
     0.22118
     0.26294
     0.30470
     0.47173
    -0.22425
    -0.34952
     0.20726
     0.37429
     0.29078
     0.44389
     0.45781
     0.01238
     0.23510
     0.27686
     0.61093
    -0.09897
    -0.19641
    -0.66968
    -0.57224
    -0.19641
     0.06806
    -0.36344
    -0.30777
    -0.36344
    -0.78103
    -1.08726
    -1.46309
    -1.68581
    -1.72756
     0.93108
     3.58972
     2.49007
    -0.02937
    -1.24038
    -0.46088
     0.36037
     1.36258
     1.86369
     1.73841
     2.23952
     1.84977
     1.26515
     1.16771
     1.13987
     0.80580
     0.55525
     0.44389
     0.45781
     0.70836
     0.94500
     0.47173
     0.37429
     0.61093
     0.31862
     0.56917
     0.76404
     1.08419
     0.41605
     0.54133
     0.61093
     0.93108
     0.70836
     1.48786
     0.75012
     0.62485
     0.81972
     0.47173
     0.72228
     0.68052
     0.58309
     0.17942
     0.42997
     0.29078
     0.15158
     0.05414
    -0.14073
    -0.37736
    -0.57224
    -0.82279
    -0.79495
    -0.62792
    -0.71143
    -0.58616
    -0.22425
     0.15158
    -0.98983
    -2.14515
    -2.01988
    -0.82279
     0.61093
     2.67103
     3.95163
     1.96113
    -0.22425
    -0.53048
    -1.32390
    -1.86676
    -2.07555
    -2.81329
     0.22118
     0.52741
    -0.29385
     0.12374
     0.08198
    -1.63013
    -3.77374
    -4.26093
    -2.81329
    -1.60229
    -1.37957
    -0.68360
    -0.54440
    -0.14073
    -0.02937
    -0.07113
    -0.60008
    -0.47480
    -0.22425
    -0.07113
    -0.27993
     0.12374
    -0.27993
    -0.62792
    -0.46088
    -0.23817
    -0.18249
    -0.33561
    -0.04329
    -0.05721
     0.06806
     0.51349
     0.23510
     0.30470
     0.38821
     0.34645
     0.27686
     0.68052
     0.80580
     0.48565
     0.73620
     0.87540
     0.44389
     0.10982
     0.20726
     0.37429
     0.27686
     0.61093
     0.80580
     0.75012
     0.29078
     0.62485
     0.09590
     0.12374
     0.08198
    -0.00154
    -0.48872
    -1.00375
    -0.90631
    -0.76711
    -0.33561
    -0.01545
    -0.60008
    -0.46088
    -0.72535
    -0.76711
    -0.72535
    -0.90631
    -0.46088
    -0.44696
     0.15158
     0.29078
     0.30470
     0.33253
     0.61093
     0.58309
     0.45781
     0.56917
     0.79188
     0.65269
     0.54133
    -0.08505
    -0.50264
    -0.44696
    -0.15465
    -0.34952
     0.19334
    -0.01545
    -0.44696
    -0.71143
    -0.29385
    -0.40520
    -0.34952
    -0.53048
    -0.48872
    -0.07113
     0.26294
     0.12374
    -0.01545
     0.01238
    -0.14073
    -0.40520
    -0.14073
    -0.40520
    -1.14294
    -1.76932
    -0.89239
     2.21168
     4.57801
     2.94942
    -1.60229
    -1.50485
    -0.23817
     0.81972
     1.66882
     2.15600
     2.19776
     2.00289
     1.84977
     1.97505
     1.58530
     0.86148
     0.90324
     0.79188
     0.84756
     0.65269
     0.48565
     0.58309
     0.27686
     0.36037
     0.66660
     0.27686
     0.33253
     0.16550
    -0.01545
     0.45781
     0.29078
     0.06806
     0.17942
     0.31862
     0.22118
    -0.01545
    -0.01545
     0.31862
     0.37429
     0.12374
     0.30470
     0.24902
     0.36037
     0.30470
     0.02630
     0.30470
     0.59701
     0.36037
     0.56917
     0.30470
     0.69444
     0.40213
     0.41605
     0.34645
     0.16550
     0.66660
     0.56917
     0.45781
     0.29078
     0.24902
     0.04022
     0.33253
     0.61093
     0.44389
     0.06806
     0.38821
     0.37429
     0.34645
     0.13766
     0.22118
     0.05414
     0.02630
     0.15158
     0.31862
     0.29078
    -0.05721
    -0.19641
    -0.08505
     0.20726
     0.20726
    -0.30777
    -0.46088
    -0.53048
    -0.29385
    -0.22425
    -0.36344
    -0.65576
    -0.64184
    -1.00375
    -0.87847
    -0.66968
     1.16771
     2.47615
     4.57801
     4.67545
     1.20947
    -0.69751
    -0.55832
    -1.50485
    -1.63013
    -1.03158
    -0.53048
     3.26957
     2.75454
     1.11203
    -0.69751
    -2.81329
    -4.63676
    -4.07997
    -3.69023
    -2.85505
    -2.63234
    -2.20083
    -1.97812
    -1.57445
    -0.55832
    -0.16857
    -0.68360
    -1.37957
    -0.86455
    -1.15686
    -1.03158
    -1.10118
    -0.53048
     0.65269
     0.98676
     0.94500
     1.15379
     0.38821
    -0.21033
     0.52741
     1.52962
     1.68273
     1.30691
     1.19555
     0.65269
     0.51349
     0.72228
     0.42997
    -0.05721
    -0.43304
     0.19334
     0.59701
     0.68052
     0.86148
     0.19334
    -0.40520
    -0.66968
    -1.51877
    -1.51877
    -1.10118
    -1.00375
    -0.33561
     0.04022
    -0.08505
    -0.46088
    -0.50264
    -0.51656
    -1.08726
    -0.58616
    -0.12681
    -0.19641
    -0.58616
    -1.08726
    -1.50485
    -1.00375
    -0.22425
    -0.12681
     0.02630
    -0.27993
    -0.66968
    -0.51656
    -0.78103
    -0.98983
    -1.65797
    -2.35395
    -2.27043
    -1.32390
     1.39042
     3.25565
     3.96555
     0.91716
    -1.51877
    -0.80887
     0.47173
     1.19555
     1.87761
     2.32304
     2.30912
     2.44831
     2.12816
     1.48786
     1.54354
     1.64098
     1.09811
     0.86148
     0.73620
     0.40213
     0.30470
     0.65269
     0.48565
     0.56917
     0.27686
     0.47173
     0.36037
     0.20726
     0.12374
     0.02630
     0.38821
     0.22118
     0.06806
     0.09590
     0.20726
     0.15158
     0.09590
    -0.15465
     0.36037
    -0.00154
     0.04022
     0.15158
     0.45781
    -0.02937
     0.27686
    -0.16857
     0.06806
     0.33253
     0.01238
     0.04022
     0.04022
     0.01238
     0.26294
     0.24902
     0.38821
     0.23510
    -0.01545
     0.40213
     0.34645
     0.40213
     0.49957
     0.30470
     0.61093
     0.63877
     0.65269
     0.51349
     0.58309
     0.19334
     0.13766
     0.56917
     0.40213
     0.41605
     0.34645
     0.45781
     0.27686
     0.55525
     0.65269
     0.27686
    -0.02937
     0.40213
     0.31862
     0.59701
     0.40213
     0.41605
     0.38821
     0.41605
     0.30470
     0.31862
     0.55525
     0.40213
    -0.05721
    -0.09897
     0.06806
     0.02630
    -0.39128
    -0.12681
     0.04022
     0.05414
    -0.26601
     0.15158
    -0.30777
    -0.75319
    -0.83671
    -1.17078
    -0.78103
     0.81972
     2.14208
     3.01902
     3.79851
     1.55746
    -0.04329
     0.70836
     1.09811
    -1.22646
    -2.01988
    -2.00596
     0.51349
     1.94721
     0.54133
    -0.92023
    -1.89460
    -3.16128
    -3.39791
    -3.39791
    -2.89681
    -2.60450
    -2.64626
    -2.47922
    -1.74148
    -1.63013
    -1.75540
    -1.19862
    -0.66968
    -0.29385
    -0.27993
    -0.05721
    -0.36344
    -0.66968
    -0.54440
    -0.14073
     0.44389
     0.70836
     0.76404
     0.22118
     0.37429
     0.52741
     0.66660
     0.91716
     0.94500
     0.45781
     0.37429
    -0.18249
    -0.15465
     0.26294
     0.56917
     0.47173
     0.49957
     0.49957
     0.48565
     0.09590
     0.09590
     0.33253
    -0.15465
    -0.19641
     0.09590
     0.02630
     0.04022
    -0.15465
     0.09590
     0.12374
    -0.18249
    -0.36344
    -0.47480
    -0.61400
    -0.16857
    -0.09897
    -0.30777
    -0.43304
    -0.85063
    -1.19862
    -0.50264
    -0.40520
    -0.85063
    -1.11510
    -1.65797
    -2.38178
    -2.47922
    -1.30998
     3.10253
     3.99339
    -0.53048
    -2.84113
    -1.88068
    -0.54440
     0.84756
     1.83585
     1.90545
     1.97505
     2.08640
     1.96113
     1.52962
     1.37650
     1.44610
     1.23731
     1.11203
     0.90324
     1.04243
     0.98676
     0.45781
     0.63877
     0.77796
     0.72228
     0.29078
     0.69444
     0.27686
     0.42997
     0.27686
     0.30470
     0.33253
     0.45781
    -0.02937
     0.22118
    -0.11289
     0.19334
     0.06806
    -0.02937
     0.08198
     0.04022
    -0.02937
     0.04022
     0.15158
     0.13766
     0.16550
    -0.02937
    -0.14073
     0.16550
     0.31862
     0.08198
     0.04022
     0.24902
    -0.02937
     0.06806
     0.16550
     0.24902
    -0.07113
     0.09590
     0.24902
     0.08198
    -0.01545
     0.06806
     0.02630
     0.30470
     0.44389
    -0.01545
     0.12374
    -0.16857
     0.02630
    -0.12681
     0.26294
     0.76404
     0.04022
     0.33253
     0.52741
     0.34645
     0.17942
     0.13766
     0.45781
     0.63877
     0.79188
     0.44389
     0.76404
     0.45781
     0.45781
     0.19334
     0.42997
     0.63877
     0.40213
     0.26294
     0.83364
     0.30470
     0.66660
     0.36037
     0.08198
     0.19334
     0.15158
     0.30470
     0.13766
     0.42997
     0.49957
     0.97284
     1.62706
     1.97505
     0.77796
    -0.98983
    -0.68360
    -0.04329
     0.81972
     0.65269
     0.40213
     0.09590
    -0.19641
    -0.33561
    -0.80887
    -1.71364
    -1.39349
     0.01238
     1.90545
     3.96555
     4.06298
     0.80580
    -1.75540
    -0.98983
    -1.61621
    -1.54661
    -1.08726
    -0.33561
     2.64319
     1.29299
    -1.28214
    -3.25872
    -2.95249
    -3.43967
    -3.04992
    -1.57445
    -1.28214
    -1.46309
    -1.60229
    -1.19862
    -1.11510
    -0.61400
    -0.78103
    -0.40520
    -0.64184
    -0.27993
     0.31862
    -0.08505
    -0.26601
    -0.18249
    -0.26601
    -0.18249
    -0.16857
    -0.76711
    -0.60008
    -0.41912
    -0.41912
     0.42997
     0.70836
     0.66660
     0.72228
     1.22339
     0.98676
     1.23731
     1.02851
     0.84756
     0.94500
     1.30691
     1.59922
     1.15379
     0.77796
     0.30470
    -0.04329
     0.36037
     0.26294
     0.27686
     0.47173
     0.22118
    -0.01545
    -0.34952
    -0.39128
    -0.64184
    -1.01767
    -1.30998
    -0.80887
    -0.48872
    -0.94807
    -1.74148
    -1.67189
    -2.38178
    -2.59058
    -3.17520
    -2.63234
    -1.04550
     2.26736
     2.42047
    -0.78103
    -4.06605
    -3.16128
    -2.39570
    -0.80887
     0.75012
     0.90324
     0.98676
     0.30470
     0.30470
     0.24902
    -0.01545
    -0.18249
    -0.40520
    -0.40520
    -0.33561
    -0.02937
     0.06806
    -0.16857
    -0.21033
    -0.41912
    -0.07113
    -0.04329
    -0.27993
    -0.33561
     0.15158
     0.16550
     0.19334
     0.15158
     0.20726
     0.33253
     0.59701
     0.37429
     0.59701
     0.61093
     0.26294
     0.40213
     0.80580
     0.93108
     0.52741
     0.68052
     0.52741
     0.97284
     0.66660
     0.55525
     0.45781
     0.08198
     0.52741
     0.30470
     0.37429
     0.70836
     0.70836
     0.36037
     0.66660
     0.45781
     0.33253
     0.36037
     0.36037
     0.75012
     0.63877
     0.55525
     0.62485
     0.63877
     0.68052
     0.55525
     0.52741
     0.61093
     0.55525
    -0.00154
     0.27686
     0.55525
     0.55525
     0.12374
     0.27686
    -0.01545
    -0.05721
     0.02630
    -0.23817
    -0.04329
    -0.07113
    -0.36344
    -0.09897
    -0.26601
    -0.21033
    -0.65576
    -0.41912
    -0.64184
    -0.09897
    -0.23817
    -0.50264
    -0.12681
    -0.73927
    -0.29385
    -0.23817
    -0.25209
    -0.21033
    -0.32169
    -0.05721
     0.05414
    -0.00154
     0.01238
    -0.39128
     0.33253
     0.34645
    -0.19641
    -0.16857
     0.02630
    -0.18249
     0.04022
    -0.00154
    -0.01545
    -0.01545
    -0.22425
    -0.09897
     0.12374
    -0.15465
    -0.14073
    -0.11289
    -0.01545
    -0.05721
    -0.14073
    -0.36344
    -0.05721
    -0.01545
    -0.15465
    -0.41912
    -0.27993
    -0.14073
    -0.53048
    -0.54440
     0.24902
     0.75012
     0.88932
     0.22118
    -0.75319
    -0.55832
     1.39042
     3.74283
     4.29962
     1.52962
    -0.94807
    -0.69751
    -1.83892
    -2.36787
    -1.67189
    -1.14294
     0.69444
    -0.27993
    -2.17299
    -3.96862
    -4.28877
    -3.32832
    -2.79937
    -2.25651
    -2.21475
    -2.64626
    -2.60450
    -0.93415
    -0.01545
    -0.46088
    -0.80887
    -1.03158
    -0.21033
     0.16550
     0.36037
     0.47173
     0.19334
     0.09590
     0.63877
     0.12374
     0.02630
    -1.05942
    -1.74148
    -2.35395
    -1.85284
    -1.68581
    -1.63013
    -1.67189
    -1.96420
    -1.07334
     1.64098
     2.58751
    -0.29385
    -2.25651
    -2.08947
    -1.60229
    -0.44696
     0.94500
     1.19555
     1.22339
     1.19555
     1.41826
     1.15379
     1.01459
     0.55525
     0.20726
     0.44389
     0.49957
     0.17942
     0.26294
     0.27686
     0.72228
     0.69444
     0.84756
     0.70836
     1.00068
     0.62485
     0.49957
     0.15158
     0.31862
     0.72228
     0.73620
     0.70836
     0.70836
     0.15158
    -0.16857
     0.19334
     0.61093
     0.36037
     0.37429
     0.81972
     0.66660
     0.55525
     0.42997
     0.91716
     0.80580
     0.73620
     0.76404
     0.79188
     0.77796
     1.00068
     0.13766
     0.22118
     0.36037
     0.26294
     0.36037
     0.37429
     0.33253
     0.23510
    -0.04329
    -0.23817
     0.31862
     0.12374
     0.09590
    -0.12681
    -0.21033
     0.08198
    -0.26601
    -0.37736
     0.08198
    -0.25209
    -0.16857
    -0.07113
    -0.02937
    -0.27993
    -0.30777
    -0.33561
    -0.26601
    -0.15465
    -0.07113
    -0.14073
    -0.37736
    -0.07113
    -0.07113
    -0.37736
    -0.11289
     0.10982
    -0.26601
     0.13766
     0.05414
     0.01238
    -0.11289
    -0.21033
     0.08198
     0.29078
     0.24902
    -0.04329
     0.08198
     0.01238
    -0.16857
    -0.08505
    -0.05721
     0.24902
    -0.19641
    -0.14073
    -0.12681
    -0.09897
    -0.19641
    -0.30777
    -0.44696
    -0.07113
    -0.14073
    -0.21033
    -0.33561
    -0.07113
    -0.26601
    -0.40520
    -0.21033
     0.16550
    -0.02937
    -0.09897
     0.04022
    -0.04329
    -0.19641
    -0.23817
     0.04022
     0.02630
    -0.09897
     0.09590
    -0.26601
    -0.15465
     0.04022
    -0.33561
    -0.15465
    -0.18249
    -0.12681
    -0.46088
    -0.01545
    -0.26601
    -0.47480
    -0.48872
     0.06806
     0.91716
     1.07027
     1.20947
     1.29299
    -0.26601
    -1.17078
    -1.28214
    -1.46309
    -1.17078
    -1.32390
    -1.15686
    -1.14294
    -0.68360
    -1.69972
    -2.36787
    -2.79937
    -3.18912
    -2.99425
    -2.59058
    -2.10339
    -1.21254
    -0.76711
     0.10982
     0.47173
     1.02851
    -0.44696
    -3.56495
    -2.50706
     0.08198
     1.05635
     0.86148
    -0.00154
    -0.73927
    -1.03158
    -0.61400
    -0.82279
    -1.46309
    -1.74148
    -1.76932
    -1.05942
    -0.32169
     1.05635
     1.87761
     1.73841
     0.75012
    -0.79495
    -1.35174
    -1.36565
    -1.01767
     0.13766
     0.81972
     0.88932
     0.38821
     0.26294
    -0.40520
    -1.28214
    -1.69972
    -1.37957
    -1.03158
    -1.12902
    -0.34952
    -0.26601
    -0.21033
     0.01238
    -0.01545
    -0.11289
     0.37429
     0.55525
     0.34645
     0.26294
     0.34645
     0.61093
     0.94500
     1.08419
     1.12595
     1.34866
     1.05635
     0.98676
     0.75012
     1.12595
     1.05635
     0.77796
     1.09811
     0.98676
     0.40213
     0.17942
    -0.02937
    -0.29385
    -0.34952
    -0.21033
    -0.22425
    -0.62792
    -0.80887
    -0.62792
    -0.58616
    -0.96199
    -0.94807
    -0.96199
    -1.24038
    -0.86455
    -0.87847
    -0.71143
    -1.15686
    -0.80887
    -0.79495
    -0.64184
    -0.26601
    -0.33561
    -0.72535
    -0.27993
    -0.04329
    -0.21033
    -0.11289
    -0.30777
    -0.05721
     0.26294
     0.30470
     0.34645
     0.04022
     0.17942
    -0.07113
    -0.07113
     0.42997
     0.45781
    -0.08505
     0.12374
     0.29078
    -0.04329
     0.05414
    -0.23817
    -0.16857
    -0.05721
     0.17942
     0.38821
    -0.01545
     0.06806
     0.13766
    -0.01545
     0.10982
     0.49957
     0.37429
     0.13766
     0.29078
     0.19334
     0.41605
    -0.08505
     0.06806
     0.13766
     0.15158
     0.22118
     0.06806
    -0.25209
    -0.11289
    -0.39128
    -0.21033
     0.08198
    -0.14073
    -0.36344
    -0.12681
    -0.23817
    -0.12681
    -0.25209
    -0.11289
     0.10982
     0.02630
     0.06806
     0.20726
     0.84756
     0.93108
     0.61093
     1.34866
     1.09811
    -0.07113
    -0.94807
    -1.22646
    -0.64184
    -0.89239
    -0.98983
    -1.46309
    -1.28214
    -0.93415
    -1.21254
    -2.08947
    -2.29827
    -2.53490
    -2.27043
    -2.28435
    -1.47701
    -0.69751
    -0.94807
    -0.73927
    -0.02937
     0.01238
     0.52741
     0.19334
     0.47173
     0.68052
     0.94500
     0.95892
     0.76404
     0.94500
     0.62485
     0.31862
     0.47173
     0.65269
     0.36037
     0.05414
     0.10982
     0.45781
     1.05635
     1.34866
     1.05635
     1.30691
     1.09811
     0.02630
    -1.35174
    -1.44917
    -0.43304
    -0.29385
     0.37429
    -0.11289
    -0.11289
    -0.76711
    -1.00375
    -1.17078
    -1.25430
    -0.98983
    -1.11510
    -1.15686
    -0.85063
    -0.44696
    -0.07113
     0.26294
     0.38821
     1.16771
     1.54354
     1.44610
     1.25123
     0.59701
     0.22118
     0.91716
     1.36258
     2.08640
     1.68273
     1.47394
     1.43218
     1.41826
     0.58309
     0.10982
     0.05414
    -0.11289
    -0.36344
     0.09590
     0.22118
    -0.27993
    -0.58616
    -1.47701
    -1.50485
    -0.27993
     1.29299
     0.41605
    -0.97591
    -0.07113
     0.01238
     0.59701
     0.72228
     0.69444
     1.11203
     1.16771
     1.66882
     1.79409
     1.20947
     0.88932
     0.27686
     0.30470
     0.01238
    -0.22425
    -0.01545
    -0.32169
    -0.08505
    -0.33561
    -0.48872
    -0.46088
    -0.92023
    -0.90631
    -0.61400
    -0.71143
    -0.40520
     0.02630
    -0.19641
    -0.16857
     0.27686
    -0.18249
    -0.22425
    -0.47480
     0.02630
     0.42997
     0.51349
     0.59701
     0.41605
     0.30470
     0.12374
     0.41605
     0.37429
     0.27686
     0.44389
     0.19334
     0.56917
     0.24902
     0.36037
    -0.00154
     0.15158
    -0.00154
    -0.50264
    -0.07113
    -0.23817
    -0.54440
    -0.57224
    -0.19641
    -0.33561
    -0.68360
    -0.58616
    -0.43304
    -0.50264
    -0.25209
    -0.37736
    -0.29385
    -0.18249
    -0.44696
    -0.29385
    -0.12681
    -0.30777
    -0.75319
    -0.80887
    -0.39128
    -0.79495
    -0.71143
    -0.08505
     1.18163
     1.96113
     3.00510
     1.75233
     1.19555
     0.81972
     0.31862
    -0.19641
     0.58309
     0.95892
     0.93108
     1.23731
     0.55525
    -0.34952
    -1.24038
    -1.83892
    -1.92244
    -1.40741
    -1.90852
    -2.28435
    -2.27043
    -2.11731
    -1.69972
    -1.60229
    -1.11510
    -0.57224
    -0.44696
    -0.60008
    -0.11289
     0.27686
    -0.07113
     0.23510
     0.22118
    -0.02937
    -0.36344
    -0.39128
    -0.50264
    -0.44696
    -0.96199
    -0.90631
    -0.90631
    -0.83671
    -1.07334
    -1.56053
    -1.42133
    -1.63013
    -1.35174
    -1.46309
    -1.30998
    -1.61621
    -1.25430
    -1.32390
    -1.14294
    -0.90631
    -0.50264
    -0.87847
    -0.68360
    -0.82279
    -0.55832
    -0.53048
    -0.68360
     0.29078
     0.13766
     0.01238
     0.10982
     0.33253
    -0.01545
     0.02630
     0.34645
     0.38821
     0.24902
     0.55525
    -0.01545
     0.27686
     0.10982
     0.05414
    -0.05721
     0.30470
     0.22118
    -0.01545
    -0.30777
     0.08198
    -0.09897
    -0.23817
     0.01238
     0.22118
     0.15158
     0.02630
    -0.08505
    -0.15465
     0.09590
     0.06806
    -0.18249
     0.22118
     0.55525
     0.31862
     0.31862
     0.52741
     0.06806
     0.27686
     0.31862
     0.13766
     0.02630
    -0.55832
    -0.34952
     0.26294
     0.37429
     0.45781
     0.08198
     0.05414
     0.13766
    -0.33561
    -0.79495
    -0.47480
    -0.71143
    -1.15686
    -1.24038
    -1.07334
    -0.11289
     0.55525
     0.51349
    -1.05942
    -1.99204
    -2.14515
    -3.09168
    -3.24480
    -1.58837
    -0.41912
     0.72228
     1.76625
     0.40213
    -1.54661
    -1.29606
    -0.25209
     0.45781
     1.09811
     1.18163
     1.09811
     1.25123
     1.69665
     2.35088
     1.82193
     2.25344
     1.80801
     1.20947
     1.29299
     1.02851
     0.93108
     0.31862
     0.86148
     0.69444
     0.72228
     0.69444
     0.45781
    -0.27993
     0.10982
    -0.21033
    -0.48872
    -0.48872
    -0.29385
    -0.48872
    -0.26601
    -0.34952
     0.02630
    -0.37736
    -0.66968
    -0.53048
    -0.50264
    -0.33561
    -0.16857
    -0.36344
    -0.39128
    -0.90631
    -0.92023
    -0.90631
    -0.32169
    -0.41912
    -0.58616
    -0.34952
    -0.51656
    -0.62792
    -0.83671
    -0.83671
    -0.64184
    -0.47480
    -0.00154
    -0.08505
     0.29078
    -0.04329
     0.06806
    -1.05942
    -0.47480
    -0.54440
     0.06806
     0.26294
     0.27686
     0.81972
     1.58530
     3.43660
     3.84027
     3.45052
     2.43439
     1.61314
     0.93108
     0.40213
    -0.04329
     1.32083
     2.87982
     2.57359
     1.12595
     0.06806
    -0.79495
    -1.22646
    -1.24038
    -1.18470
    -1.40741
    -1.25430
    -1.21254
    -1.14294
    -1.25430
    -1.19862
    -1.88068
    -2.36787
    -2.13123
    -1.76932
    -1.43525
    -1.01767
    -0.75319
    -1.01767
    -1.69972
    -1.97812
    -1.99204
    -2.00596
    -1.39349
    -1.11510
    -0.79495
    -0.04329
    -0.00154
     0.56917
     0.20726
     0.76404
     0.61093
     0.42997
     0.65269
     0.87540
     0.38821
     0.24902
     0.26294
     0.33253
     0.41605
     0.40213
     0.09590
     0.13766
     0.17942
     0.08198
    -0.22425
     0.52741
     0.59701
     0.29078
     0.09590
     0.40213
     0.30470
     0.36037
    -0.18249
     0.36037
     0.04022
     0.41605
     0.47173
     0.31862
     0.37429
     0.30470
    -0.50264
    -0.16857
     0.17942
     0.04022
     0.08198
     0.15158
     0.36037
     0.40213
     0.13766
     0.06806
     0.29078
     0.38821
     0.68052
     0.51349
     0.54133
     0.12374
     0.54133
     0.69444
     0.62485
     0.26294
    -0.12681
     0.01238
    -0.04329
     0.06806
    -0.19641
    -0.83671
    -0.96199
    -0.94807
    -0.92023
    -1.29606
    -1.58837
    -2.00596
    -2.60450
    -0.90631
     2.46223
     1.84977
    -0.25209
    -1.72756
    -0.23817
    -0.23817
     0.24902
     0.26294
     0.83364
     1.37650
     1.58530
     1.20947
     0.83364
     0.41605
     0.41605
     0.56917
     0.94500
     0.48565
    -0.41912
    -0.46088
    -0.22425
     0.31862
     0.84756
     0.48565
     0.12374
     0.08198
     0.76404
     0.47173
     0.84756
     0.68052
     0.44389
    -0.16857
    -0.72535
    -0.48872
    -0.09897
     0.36037
     1.32083
     0.56917
    -0.90631
    -1.50485
    -1.15686
    -0.90631
     0.17942
     0.24902
    -0.08505
    -0.23817
    -0.48872
    -0.50264
    -0.33561
     0.55525
     0.55525
     0.05414
     0.05414
    -0.18249
     0.42997
     0.95892
     1.26515
     0.79188
     0.17942
     0.24902
     0.22118
     0.42997
     0.45781
     0.06806
    -0.12681
     0.27686
     0.62485
    -0.02937
    -0.30777
    -0.46088
    -0.48872
    -0.83671
    -0.58616
    -0.76711
    -0.05721
     0.19334
    -0.19641
    -0.27993
    -0.37736
    -0.32169
    -0.33561
    -0.09897
     0.19334
     0.01238
    -0.09897
    -0.26601
    -0.25209
    -0.39128
    -0.37736
    -0.85063
    -0.65576
    -0.21033
    -0.04329
    -0.21033
    -0.29385
    -0.11289
     0.09590
     1.41826
     3.25565
     3.32525
     3.00510
     2.05856
     1.41826
     1.19555
     0.61093
     0.05414
     1.68273
     2.28128
     2.11424
     1.11203
    -0.69751
    -1.15686
    -1.97812
    -1.97812
    -1.42133
    -1.37957
    -1.72756
    -1.72756
    -1.42133
    -1.47701
    -1.89460
    -1.50485
    -1.51877
    -1.49093
    -1.21254
    -1.04550
    -0.87847
    -1.12902
    -1.26822
    -1.61621
    -1.60229
    -1.26822
    -1.35174
    -1.33782
    -1.22646
    -0.65576
    -0.37736
    -0.29385
    -0.16857
    -0.00154
    -0.12681
     0.13766
    -0.19641
     0.17942
     0.20726
    -0.15465
    -0.29385
     0.24902
    -0.01545
    -0.19641
     0.02630
    -0.00154
     0.04022
     0.02630
     0.23510
     0.04022
     0.04022
     0.27686
     0.61093
     0.41605
     0.51349
     0.16550
     0.04022
     0.37429
     0.41605
     0.40213
     0.34645
     0.08198
    -0.11289
    -0.12681
    -0.02937
    -0.07113
    -0.19641
    -0.34952
     0.02630
    -0.08505
     0.06806
     0.02630
    -0.27993
     0.20726
    -0.05721
     0.09590
     0.15158
     0.19334
     0.09590
     0.27686
     0.37429
     0.47173
     0.22118
     0.10982
    -0.26601
    -0.41912
    -0.34952
    -0.22425
    -1.19862
    -1.54661
    -2.03380
    -1.96420
     1.75233
     2.75454
     0.73620
    -1.69972
    -1.29606
    -0.43304
     0.31862
     0.58309
     0.94500
     1.54354
     1.26515
     1.27907
     0.98676
     1.23731
     1.55746
     1.59922
     1.01459
     0.66660
     0.69444
     0.44389
     1.16771
     0.84756
     0.69444
     0.51349
     0.62485
     0.80580
     0.62485
     0.63877
     0.36037
    -0.09897
    -0.25209
    -0.60008
    -0.51656
     0.34645
     0.69444
     0.29078
    -0.90631
    -1.58837
    -0.87847
    -0.36344
    -0.22425
     0.55525
     1.00068
     0.20726
    -0.01545
    -0.53048
     0.13766
     0.20726
     0.31862
     0.62485
     0.23510
    -0.26601
    -0.23817
     0.38821
     0.55525
     0.61093
    -0.23817
    -0.48872
    -0.43304
    -0.26601
    -0.19641
    -0.69751
    -0.82279
    -0.39128
    -0.40520
    -0.53048
    -0.18249
    -0.02937
    -0.21033
    -0.39128
    -0.32169
    -0.47480
    -0.58616
    -0.30777
    -0.14073
    -0.08505
    -0.47480
    -0.51656
    -0.27993
     0.45781
     1.46002
     2.23952
     1.78017
     1.09811
     1.07027
     0.61093
     0.77796
     0.04022
    -0.55832
     0.05414
     1.52962
     1.51570
     0.88932
     0.24902
    -1.10118
    -1.08726
    -1.24038
    -1.14294
    -0.86455
    -1.01767
    -0.82279
    -0.80887
    -0.30777
    -0.15465
    -0.19641
     0.29078
    -0.18249
    -0.69751
    -1.64405
    -1.65797
    -1.96420
    -1.67189
    -0.94807
    -0.60008
    -0.82279
    -1.39349
    -1.65797
    -2.07555
    -2.11731
    -1.78324
    -1.58837
    -1.14294
    -0.89239
    -0.69751
    -0.19641
     0.01238
    -0.25209
     0.06806
     0.48565
     0.48565
     0.36037
     0.48565
     0.47173
     0.36037
     0.26294
     0.08198
     0.83364
     0.52741
     0.40213
    -0.01545
     0.34645
     0.10982
     0.42997
     0.47173
     0.69444
     0.90324
     0.63877
     0.84756
     0.97284
     1.18163
     1.29299
     1.46002
     1.07027
     0.55525
     0.13766
    -0.37736
     0.17942
     1.57138
     2.18384
     1.55746
     1.15379
     0.80580
     0.49957
     1.16771
     1.26515
     1.80801
    -0.09897
    -0.23817
     0.27686
     1.11203
     1.79409
     1.32083
     0.90324
     0.61093
     0.41605
    -0.01545
    -0.07113
    -0.29385
    -0.54440
    -0.64184
    -0.53048
    -0.58616
    -0.73927
    -0.66968
    -0.40520
    -0.40520
    -0.23817
    -0.54440
    -1.03158
    -2.24259
    -2.91073
    -3.04992
    -2.72977
    -2.77153
    -1.82500
     1.11203
     0.59701
    -1.36565
    -3.28656
    -3.10560
    -1.96420
    -0.94807
    -0.40520
    -0.11289
     0.51349
     0.66660
     0.94500
     0.70836
     0.29078
     1.11203
     0.72228
     0.48565
     0.66660
     0.75012
     0.90324
     0.88932
     0.34645
     0.54133
     0.59701
     0.61093
     0.45781
     0.36037
     0.44389
     0.26294
     0.47173
     0.52741
     0.72228
     0.44389
     0.42997
     0.44389
     0.93108
     0.47173
     0.45781
    -0.15465
     0.23510
     0.20726
     0.58309
     0.16550
    -0.07113
     0.15158
     0.01238
    -0.01545
    -0.05721
     0.01238
    -0.30777
    -0.08505
    -0.07113
    -0.29385
    -0.44696
    -0.27993
    -0.00154
    -0.27993
    -0.30777
    -0.54440
    -0.82279
    -0.39128
    -0.21033
    -0.48872
     0.02630
    -0.25209
    -0.83671
    -0.61400
    -0.27993
    -0.19641
     0.10982
     0.09590
    -0.29385
    -0.09897
    -0.27993
    -0.21033
     1.02851
     1.71057
     1.87761
     2.51791
     1.54354
    -0.90631
    -1.51877
    -1.07334
    -1.43525
    -0.68360
    -0.66968
    -0.05721
     0.83364
    -0.41912
    -1.35174
    -1.97812
    -2.15907
    -2.34003
    -1.92244
    -1.03158
    -0.39128
     0.10982
    -0.05721
     0.08198
     0.20726
    -0.12681
    -0.26601
    -0.27993
    -0.18249
    -0.46088
    -0.60008
    -0.93415
    -1.86676
    -1.93636
    -0.87847
    -0.73927
    -1.32390
    -1.68581
    -1.51877
    -1.10118
    -1.07334
    -1.07334
    -1.12902
    -0.69751
    -0.19641
    -0.23817
     0.23510
     0.08198
     0.02630
    -0.02937
    -0.04329
    -0.27993
    -0.29385
    -0.18249
    -0.02937
    -0.26601
    -0.51656
    -0.29385
    -0.34952
    -0.22425
    -0.11289
    -0.09897
    -0.11289
     0.01238
    -0.19641
    -0.01545
    -0.01545
     0.17942
    -0.07113
     0.40213
     0.48565
     0.20726
    -0.16857
    -0.04329
     0.27686
     0.31862
     0.49957
     0.59701
     0.42997
     0.68052
     0.58309
     0.66660
     0.48565
     0.30470
     0.27686
     0.56917
     1.04243
     0.87540
     0.34645
     0.34645
     0.55525
     0.55525
     0.16550
     0.20726
     0.08198
     0.26294
    -0.14073
     0.38821
     0.27686
     0.48565
     0.16550
    -0.55832
    -0.93415
    -2.14515
    -1.67189
     1.07027
     2.11424
     0.94500
     0.04022
    -1.04550
    -0.33561
     0.16550
     0.26294
     0.58309
     0.23510
     0.40213
     0.97284
     0.93108
     1.61314
     1.98897
     1.18163
     0.24902
    -0.58616
    -0.04329
    -0.02937
    -0.00154
    -0.48872
     0.36037
     0.84756
     0.69444
     0.23510
     0.09590
    -0.43304
    -0.57224
    -0.12681
     0.45781
     0.05414
     0.16550
     0.58309
     0.36037
     0.66660
     0.55525
     0.63877
     0.45781
     0.27686
     0.49957
     0.37429
     0.55525
     0.30470
     0.08198
     0.22118
     0.62485
     0.27686
     0.34645
     0.22118
     0.12374
     0.15158
     0.09590
     0.30470
     0.16550
    -0.04329
     0.34645
     0.06806
     0.12374
     0.09590
    -0.08505
    -0.22425
     0.26294
     0.29078
     0.09590
    -0.22425
    -0.15465
     0.09590
     0.10982
    -0.15465
    -0.36344
    -0.57224
    -0.53048
    -0.46088
    -0.39128
    -0.01545
     0.17942
    -0.48872
    -0.32169
    -0.00154
    -0.27993
    -0.09897
    -0.29385
     0.09590
    -0.26601
    -0.01545
    -0.11289
     0.42997
     1.18163
     1.62706
     2.22560
     2.08640
     0.27686
    -0.40520
    -0.46088
    -0.11289
    -0.72535
    -1.25430
    -1.19862
     0.37429
     0.23510
    -0.65576
    -1.29606
    -1.85284
    -2.54882
    -2.35395
    -1.78324
    -1.37957
    -1.07334
    -0.75319
    -0.75319
    -0.05721
     0.26294
     0.05414
     0.06806
    -0.62792
    -0.92023
    -0.72535
    -0.16857
    -0.37736
    -0.15465
    -0.46088
    -0.65576
    -0.54440
    -0.57224
    -0.90631
    -1.21254
    -0.68360
    -0.58616
    -0.34952
    -0.25209
    -0.11289
    -0.07113
     0.13766
     0.31862
    -0.04329
     0.24902
     0.05414
     0.26294
     0.19334
     0.02630
     0.08198
    -0.41912
    -0.07113
     0.29078
    -0.08505
    -0.16857
     0.05414
    -0.27993
    -0.41912
    -0.29385
    -0.32169
    -0.15465
    -0.12681
    -0.15465
    -0.27993
    -0.18249
     0.01238
    -0.46088
    -0.34952
    -0.12681
    -0.07113
    -0.18249
    -0.11289
    -0.33561
    -0.23817
    -0.26601
     0.10982
    -0.26601
    -0.02937
    -0.19641
    -0.22425
    -0.11289
    -0.16857
    -0.51656
    -0.66968
    -0.32169
    -0.18249
    -0.50264
     0.09590
     0.81972
     1.13987
     0.44389
    -0.19641
    -0.41912
    -0.26601
     0.83364
     1.18163
     1.78017
     1.25123
     0.20726
    -0.16857
    -0.51656
     0.09590
     0.56917
     0.44389
     0.49957
     0.10982
    -0.00154
     0.01238
     0.47173
    -0.40520
    -1.47701
    -2.88289
    -1.74148
     0.09590
     0.31862
    -0.43304
    -0.37736
    -0.27993
    -0.62792
    -0.14073
    -0.26601
     0.24902
    -0.39128
    -0.72535
    -1.17078
    -0.90631
    -0.61400
    -0.19641
     0.33253
     0.16550
     0.22118
    -0.39128
    -0.96199
    -0.64184
    -0.71143
    -0.90631
    -0.87847
    -0.68360
    -0.47480
    -0.40520
    -0.27993
    -0.25209
    -0.14073
     0.02630
     0.10982
     0.17942
    -0.12681
    -0.26601
    -0.60008
    -0.32169
    -0.23817
    -0.11289
     0.17942
     0.75012
     0.19334
     0.13766
     0.24902
     0.42997
     0.72228
     0.66660
     0.58309
     1.01459
     1.07027
     1.44610
     1.07027
     1.25123
     1.68273
     1.37650
     1.04243
     1.08419
     0.87540
     0.45781
     0.16550
     0.55525
     0.65269
     0.27686
     0.24902
     0.36037
     0.38821
     0.17942
    -0.57224
    -0.39128
    -0.08505
     0.15158
    -0.07113
     0.55525
     0.17942
    -0.02937
    -0.27993
    -0.58616
    -0.23817
     0.48565
     1.20947
     0.91716
     1.01459
     0.81972
    -1.05942
    -2.39570
    -1.81108
    -1.68581
    -1.90852
    -1.18470
    -1.26822
    -0.83671
    -1.18470
    -2.17299
    -2.40962
    -2.67410
    -2.56274
    -2.64626
    -2.24259
    -1.53269
    -0.60008
    -1.11510
    -0.41912
    -0.07113
    -0.01545
     0.04022
     0.27686
     0.29078
    -0.29385
    -0.02937
     0.17942
     0.34645
     0.33253
     0.04022
    -0.00154
     0.06806
    -0.09897
    -0.43304
    -0.34952
    -0.37736
    -0.54440
    -0.62792
    -0.19641
    -0.44696
    -0.57224
    -0.61400
    -0.41912
    -0.61400
    -0.41912
    -0.79495
    -0.65576
    -0.47480
    -0.53048
    -0.50264
    -0.73927
    -0.50264
    -0.57224
    -0.39128
    -0.44696
    -0.75319
    -0.58616
    -0.41912
    -0.57224
    -0.33561
    -0.26601
    -0.22425
    -0.23817
    -0.36344
    -0.30777
    -0.02937
    -0.19641
     0.29078
     0.34645
     0.15158
     0.36037
     0.10982
     0.34645
     0.02630
     0.24902
     0.02630
     0.19334
    -0.09897
    -0.36344
    -0.87847
    -1.93636
    -1.65797
     0.16550
     2.85198
     1.79409
    -0.78103
    -1.74148
    -1.10118
    -0.02937
     0.01238
     0.54133
     1.01459
     1.39042
     1.73841
     1.52962
     1.36258
     1.30691
     0.61093
    -0.14073
    -0.32169
     0.65269
     0.52741
     1.13987
     0.66660
     0.76404
     0.61093
     0.09590
    -0.12681
    -0.02937
    -0.08505
     0.36037
    -0.00154
    -0.05721
     0.38821
     0.42997
     0.27686
     0.33253
     0.12374
    -0.66968
    -0.40520
    -0.30777
    -0.07113
     0.08198
    -0.30777
    -0.78103
    -0.65576
    -0.85063
    -1.35174
    -0.05721
     2.60143
     3.26957
     1.22339
    -0.57224
    -0.68360
    -0.50264
     0.26294
     1.09811
     1.73841
     1.72449
     1.08419
     0.20726
     0.13766
     0.12374
     0.68052
     1.18163
    -0.22425
    -1.00375
    -0.92023
    -0.55832
    -0.47480
     0.55525
     1.71057
     1.62706
     0.72228
     0.02630
    -0.19641
     0.13766
     0.54133
     0.52741
     0.75012
     0.98676
     0.51349
     0.31862
    -0.08505
     0.02630
     0.40213
    -0.01545
     0.02630
    -0.07113
    -0.18249
     0.04022
    -0.46088
    -0.32169
    -0.34952
    -0.15465
    -0.16857
    -0.16857
    -0.39128
    -0.30777
    -0.66968
    -0.60008
    -0.46088
    -0.30777
    -0.69751
    -0.93415
    -0.85063
    -0.68360
    -0.90631
    -1.00375
    -0.96199
    -1.03158
    -0.87847
    -1.15686
    -0.73927
    -0.90631
    -0.54440
    -0.92023
     1.00068
     3.46444
     4.74504
     3.81243
     1.65490
     1.32083
     0.56917
     0.16550
     0.40213
     2.15600
     2.21168
     2.15600
     0.72228
     0.22118
    -1.00375
    -1.40741
    -1.05942
    -1.54661
    -1.99204
    -2.38178
    -2.06163
    -1.85284
    -1.71364
    -1.49093
    -1.96420
    -2.56274
    -1.63013
    -1.05942
    -1.03158
    -1.37957
    -1.04550
    -1.44917
    -1.85284
    -1.92244
    -1.86676
    -1.82500
    -1.68581
    -1.51877
    -1.18470
    -0.86455
    -0.54440
    -0.55832
    -0.47480
    -0.19641
     0.16550
    -0.08505
    -0.18249
     0.01238
    -0.16857
    -0.00154
     0.17942
     0.12374
    -0.08505
     0.20726
     0.16550
    -0.48872
    -0.44696
    -0.43304
    -0.08505
     0.15158
    -0.19641
     0.10982
    -0.29385
    -0.26601
    -0.57224
    -0.43304
     0.19334
    -0.12681
    -0.00154
    -0.01545
     0.22118
     0.01238
     0.19334
     0.02630
    -0.30777
    -1.15686
    -1.83892
    -1.50485
    -1.19862
    -1.03158
     0.38821
     2.11424
     0.94500
    -1.39349
    -1.92244
    -1.28214
    -0.11289
     0.41605
     0.79188
